# Supplementary material for: Design of a gold clustering site in an engineered apo-ferritin cage
Source: Commun Chem. 2022 Mar 21;5:39. doi: 10.1038/s42004-022-00651-1 (PMC9814837; doi:10.1038/s42004-022-00651-1)
Supplement: Supplementary file 3 — Supplementary Data 1 [file 42004_2022_651_MOESM3_ESM.zip]

Archive with 7 entries (6 files):
- Supplementary Data/
- Supplementary Data/.DS_Store
- Supplementary Data/12Au1-optimized.log
- Supplementary Data/4Au1_mod1-optimized.log
- Supplementary Data/4Au1_mod2-optimized.log
- Supplementary Data/4Au1_mod3-optimized.log
- Supplementary Data/Cys48site_optimized.log
