# Supplementary material for: Design of a gold clustering site in an engineered apo-ferritin cage
Source: Commun Chem. 2022 Mar 21;5:39. doi: 10.1038/s42004-022-00651-1 (PMC9814837; doi:10.1038/s42004-022-00651-1)
Supplement: Supplementary file 3 — Supplementary Data 1 [file 42004_2022_651_MOESM3_ESM.zip › Supplementary Data/12Au1-optimized.log]

 Entering Gaussian System, Link 0=/PARA/pp801/luchenlin/g16/g16
 Input=168H169C_12Au1-opt.gjf
 Output=168H169C_12Au1-opt.log
 Initial command:
 /PARA/pp801/luchenlin/g16/l1.exe "/PARA/pp801/luchenlin/tmp/Gau-1802.inp" -scrdir="/PARA/pp801/luchenlin/tmp/"
 Default is to use a total of  24 processors:
                               24 via shared-memory
                                1 via Linda
 Entering Link 1 = /PARA/pp801/luchenlin/g16/l1.exe PID=      1806.
  
 Copyright (c) 1988-2019, Gaussian, Inc.  All Rights Reserved.
  
 This is part of the Gaussian(R) 16 program.  It is based on
 the Gaussian(R) 09 system (copyright 2009, Gaussian, Inc.),
 the Gaussian(R) 03 system (copyright 2003, Gaussian, Inc.),
 the Gaussian(R) 98 system (copyright 1998, Gaussian, Inc.),
 the Gaussian(R) 94 system (copyright 1995, Gaussian, Inc.),
 the Gaussian 92(TM) system (copyright 1992, Gaussian, Inc.),
 the Gaussian 90(TM) system (copyright 1990, Gaussian, Inc.),
 the Gaussian 88(TM) system (copyright 1988, Gaussian, Inc.),
 the Gaussian 86(TM) system (copyright 1986, Carnegie Mellon
 University), and the Gaussian 82(TM) system (copyright 1983,
 Carnegie Mellon University). Gaussian is a federally registered
 trademark of Gaussian, Inc.
  
 This software contains proprietary and confidential information,
 including trade secrets, belonging to Gaussian, Inc.
  
 This software is provided under written license and may be
 used, copied, transmitted, or stored only in accord with that
 written license.
  
 The following legend is applicable only to US Government
 contracts under FAR:
  
                    RESTRICTED RIGHTS LEGEND
  
 Use, reproduction and disclosure by the US Government is
 subject to restrictions as set forth in subparagraphs (a)
 and (c) of the Commercial Computer Software - Restricted
 Rights clause in FAR 52.227-19.
  
 Gaussian, Inc.
 340 Quinnipiac St., Bldg. 40, Wallingford CT 06492
  
  
 ---------------------------------------------------------------
 Warning -- This program may not be used in any manner that
 competes with the business of Gaussian, Inc. or will provide
 assistance to any competitor of Gaussian, Inc.  The licensee
 of this program is prohibited from giving any competitor of
 Gaussian, Inc. access to this program.  By using this program,
 the user acknowledges that Gaussian, Inc. is engaged in the
 business of creating and licensing software in the field of
 computational chemistry and represents and warrants to the
 licensee that it is not a competitor of Gaussian, Inc. and that
 it will not use this program in any manner prohibited above.
 ---------------------------------------------------------------
  

 Cite this work as:
 Gaussian 16, Revision C.01,
 M. J. Frisch, G. W. Trucks, H. B. Schlegel, G. E. Scuseria, 
 M. A. Robb, J. R. Cheeseman, G. Scalmani, V. Barone, 
 G. A. Petersson, H. Nakatsuji, X. Li, M. Caricato, A. V. Marenich, 
 J. Bloino, B. G. Janesko, R. Gomperts, B. Mennucci, H. P. Hratchian, 
 J. V. Ortiz, A. F. Izmaylov, J. L. Sonnenberg, D. Williams-Young, 
 F. Ding, F. Lipparini, F. Egidi, J. Goings, B. Peng, A. Petrone, 
 T. Henderson, D. Ranasinghe, V. G. Zakrzewski, J. Gao, N. Rega, 
 G. Zheng, W. Liang, M. Hada, M. Ehara, K. Toyota, R. Fukuda, 
 J. Hasegawa, M. Ishida, T. Nakajima, Y. Honda, O. Kitao, H. Nakai, 
 T. Vreven, K. Throssell, J. A. Montgomery, Jr., J. E. Peralta, 
 F. Ogliaro, M. J. Bearpark, J. J. Heyd, E. N. Brothers, K. N. Kudin, 
 V. N. Staroverov, T. A. Keith, R. Kobayashi, J. Normand, 
 K. Raghavachari, A. P. Rendell, J. C. Burant, S. S. Iyengar, 
 J. Tomasi, M. Cossi, J. M. Millam, M. Klene, C. Adamo, R. Cammi, 
 J. W. Ochterski, R. L. Martin, K. Morokuma, O. Farkas, 
 J. B. Foresman, and D. J. Fox, Gaussian, Inc., Wallingford CT, 2019.
 
 ******************************************
 Gaussian 16:  ES64L-G16RevC.01  3-Jul-2019
                 7-May-2021 
 ******************************************
 -------------------------------------------------------------------
 #p opt=(modredundant) freq pbe1pbe/genecp empiricaldispersion=gd3bj
 -------------------------------------------------------------------
 1/18=120,19=15,26=3,38=1/1,3;
 2/9=110,12=2,17=6,18=5,40=1/2;
 3/5=7,11=2,16=1,17=8,25=1,30=1,71=1,74=-13,124=41/1,2,3;
 4//1;
 5/5=2,38=5/2;
 6/7=2,8=2,9=2,10=2,28=1/1;
 7//1,2,3,16;
 1/18=20,19=15,26=3/3(2);
 2/9=110/2;
 99//99;
 2/9=110/2;
 3/5=7,6=1,11=2,16=1,17=8,25=1,30=1,71=1,74=-13,82=7,124=41/1,2,3;
 4/5=5,16=3,69=1/1;
 5/5=2,38=5/2;
 7//1,2,3,16;
 1/18=20,19=15,26=3/3(-5);
 2/9=110/2;
 6/7=2,8=2,9=2,10=2,19=2,28=1/1;
 99/9=1/99;
 Leave Link    1 at Fri May  7 16:04:03 2021, MaxMem=           0 cpu:               3.9 elap:               0.2
 (Enter /PARA/pp801/luchenlin/g16/l101.exe)
 -------------------
 Title Card Required
 -------------------
 Symbolic Z-matrix:
 Charge =  8 Multiplicity = 1
 Au                    0.7066    1.64231  -0.05569 
 Au                   -1.64231   0.7066   -0.05569 
 Au                    1.64231  -0.7066   -0.05569 
 Au                   -0.7066   -1.64231  -0.05569 
 S                    -3.50947   1.36834  -1.54893 
 Au                   -2.66597   2.11758   1.06123 
 S                     1.36834   3.50947  -1.54893 
 Au                    2.11758   2.66597   1.06123 
 S                     3.50947  -1.36834  -1.54893 
 Au                    2.66597  -2.11758   1.06123 
 S                    -1.36834  -3.50947  -1.54893 
 Au                   -2.11758  -2.66597   1.06123 
 C                    -4.94568   2.51798  -1.39745 
 C                     2.51798   4.94568  -1.39745 
 C                     4.94568  -2.51798  -1.39745 
 C                    -2.51798  -4.94568  -1.39745 
 C                    -5.73847   2.52001  -0.11631 
 H                    -4.52156   3.50002  -1.65706 
 H                    -5.55175   2.18914  -2.26673 
 C                     2.52001   5.73847  -0.11631 
 H                     3.50002   4.52156  -1.65706 
 H                     2.18914   5.55175  -2.26673 
 C                     5.73847  -2.52001  -0.11631 
 H                     4.52156  -3.50002  -1.65706 
 H                     5.55175  -2.18914  -2.26673 
 C                    -2.52001  -5.73847  -0.11631 
 H                    -3.50002  -4.52156  -1.65706 
 H                    -2.18914  -5.55175  -2.26673 
 H                    -5.12243   2.88296   0.73485 
 H                     2.88296   5.12243   0.73485 
 H                     5.12243  -2.88296   0.73485 
 H                    -2.88296  -5.12243   0.73485 
 C                    -8.02375  -0.55909  -0.55319 
 C                    -0.55909   8.02375  -0.55319 
 C                     8.02375   0.55909  -0.55319 
 C                     0.55909  -8.02375  -0.55319 
 C                    -7.35679  -1.7469   -1.30714 
 H                    -8.81864  -0.90692   0.12213 
 C                    -1.7469    7.35679  -1.30714 
 H                    -0.90692   8.81864   0.12213 
 C                     7.35679   1.7469   -1.30714 
 H                     8.81864   0.90692   0.12213 
 C                     1.7469   -7.35679  -1.30714 
 H                     0.90692  -8.81864   0.12213 
 C                    -6.65495  -2.52001  -0.2785 
 H                    -6.66144  -1.38738  -2.08465 
 H                    -8.13285  -2.34982  -1.80486 
 C                    -2.52001   6.65495  -0.2785 
 H                    -1.38738   6.66144  -2.08465 
 H                    -2.34982   8.13285  -1.80486 
 C                     6.65495   2.52001  -0.2785 
 H                     6.66144   1.38738  -2.08465 
 H                     8.13285   2.34982  -1.80486 
 C                     2.52001  -6.65495  -0.2785 
 H                     1.38738  -6.66144  -2.08465 
 H                     2.34982  -8.13285  -1.80486 
 C                    -7.20856  -3.48911   0.59277 
 N                    -5.41945  -2.16992   0.22594 
 C                    -3.48911   7.20856   0.59277 
 N                    -2.16992   5.41945   0.22594 
 C                     7.20856   3.48911   0.59277 
 N                     5.41945   2.16992   0.22594 
 C                     3.48911  -7.20856   0.59277 
 N                     2.16992  -5.41945   0.22594 
 N                    -6.31666  -3.65836   1.58696 
 H                    -8.17353  -4.00525   0.5536 
 C                    -5.25856  -2.84242   1.37364 
 N                    -3.65836   6.31666   1.58696 
 H                    -4.00525   8.17353   0.5536 
 C                    -2.84242   5.25856   1.37364 
 N                     6.31666   3.65836   1.58696 
 H                     8.17353   4.00525   0.5536 
 C                     5.25856   2.84242   1.37364 
 N                     3.65836  -6.31666   1.58696 
 H                     4.00525  -8.17353   0.5536 
 C                     2.84242  -5.25856   1.37364 
 H                    -6.45851  -4.26005   2.40601 
 H                    -4.4849   -2.68169   2.12891 
 H                    -4.26005   6.45851   2.40601 
 H                    -2.68169   4.4849    2.12891 
 H                     6.45851   4.26005   2.40601 
 H                     4.4849    2.68169   2.12891 
 H                     4.26005  -6.45851   2.40601 
 H                     2.68169  -4.4849    2.12891 
 Au                   -4.26991  -0.63273  -0.68393 
 Au                   -0.63273   4.26991  -0.68393 
 Au                    0.63273  -4.26991  -0.68393 
 Au                    4.26991   0.63273  -0.68393 
 H                     3.21636   6.58758  -0.21867 
 H                     1.53484   6.14362   0.14444 
 H                     0.00366   7.29132   0.04079 
 H                     0.10299   8.49783  -1.29624 
 H                     7.29132  -0.00366   0.04079 
 H                     8.49783  -0.10299  -1.29624 
 H                     6.58758  -3.21636  -0.21867 
 H                     6.14362  -1.53484   0.14444 
 H                    -0.00366  -7.29132   0.04079 
 H                    -0.10299  -8.49783  -1.29624 
 H                    -3.21636  -6.58758  -0.21867 
 H                    -1.53484  -6.14362   0.14444 
 H                    -7.29132   0.00366   0.04079 
 H                    -8.49783   0.10299  -1.29624 
 H                    -6.58758   3.21636  -0.21867 
 H                    -6.14362   1.53484   0.14444 
 
 The following ModRedundant input section has been read:
 X      17 F                                                                   
 X      20 F                                                                   
 X      23 F                                                                   
 X      26 F                                                                   
 X      33 F                                                                   
 X      34 F                                                                   
 X      35 F                                                                   
 X      36 F                                                                   
 X       1 F                                                                   
 X       2 F                                                                   
 X       3 F                                                                   
 X       4 F                                                                   
 X       6 F                                                                   
 X       8 F                                                                   
 X      10 F                                                                   
 X      12 F                                                                   
 X      85 F                                                                   
 X      86 F                                                                   
 X      87 F                                                                   
 X      88 F                                                                   
 
 ITRead=  0  0  0  0  0  0  0  0  0  0  0  0  0  0  0  0  0  0  0  0
 ITRead=  0  0  0  0  0  0  0  0  0  0  0  0  0  0  0  0  0  0  0  0
 ITRead=  0  0  0  0  0  0  0  0  0  0  0  0  0  0  0  0  0  0  0  0
 ITRead=  0  0  0  0  0  0  0  0  0  0  0  0  0  0  0  0  0  0  0  0
 ITRead=  0  0  0  0  0  0  0  0  0  0  0  0  0  0  0  0  0  0  0  0
 ITRead=  0  0  0  0
 MicOpt= -1 -1 -1 -1 -1 -1 -1 -1 -1 -1 -1 -1 -1 -1 -1 -1 -1 -1 -1 -1
 MicOpt= -1 -1 -1 -1 -1 -1 -1 -1 -1 -1 -1 -1 -1 -1 -1 -1 -1 -1 -1 -1
 MicOpt= -1 -1 -1 -1 -1 -1 -1 -1 -1 -1 -1 -1 -1 -1 -1 -1 -1 -1 -1 -1
 MicOpt= -1 -1 -1 -1 -1 -1 -1 -1 -1 -1 -1 -1 -1 -1 -1 -1 -1 -1 -1 -1
 MicOpt= -1 -1 -1 -1 -1 -1 -1 -1 -1 -1 -1 -1 -1 -1 -1 -1 -1 -1 -1 -1
 MicOpt= -1 -1 -1 -1
 NAtoms=    104 NQM=      104 NQMF=       0 NMMI=      0 NMMIF=      0
                NMic=       0 NMicF=      0.
                    Isotopes and Nuclear Properties:
 (Nuclear quadrupole moments (NQMom) in fm**2, nuclear magnetic moments (NMagM)
  in nuclear magnetons)

  Atom         1           2           3           4           5           6           7           8           9          10
 IAtWgt=         197         197         197         197          32         197          32         197          32         197
 AtmWgt= 196.9666000 196.9666000 196.9666000 196.9666000  31.9720718 196.9666000  31.9720718 196.9666000  31.9720718 196.9666000
 NucSpn=           3           3           3           3           0           3           0           3           0           3
 AtZEff=  -0.0000000  -0.0000000  -0.0000000  -0.0000000  -0.0000000  -0.0000000  -0.0000000  -0.0000000  -0.0000000  -0.0000000
 NQMom=   54.7000000  54.7000000  54.7000000  54.7000000   0.0000000  54.7000000   0.0000000  54.7000000   0.0000000  54.7000000
 NMagM=    0.1481590   0.1481590   0.1481590   0.1481590   0.0000000   0.1481590   0.0000000   0.1481590   0.0000000   0.1481590
 AtZNuc=  79.0000000  79.0000000  79.0000000  79.0000000  16.0000000  79.0000000  16.0000000  79.0000000  16.0000000  79.0000000

  Atom        11          12          13          14          15          16          17          18          19          20
 IAtWgt=          32         197          12          12          12          12          12           1           1          12
 AtmWgt=  31.9720718 196.9666000  12.0000000  12.0000000  12.0000000  12.0000000  12.0000000   1.0078250   1.0078250  12.0000000
 NucSpn=           0           3           0           0           0           0           0           1           1           0
 AtZEff=  -0.0000000  -0.0000000  -0.0000000  -0.0000000  -0.0000000  -0.0000000  -0.0000000  -0.0000000  -0.0000000  -0.0000000
 NQMom=    0.0000000  54.7000000   0.0000000   0.0000000   0.0000000   0.0000000   0.0000000   0.0000000   0.0000000   0.0000000
 NMagM=    0.0000000   0.1481590   0.0000000   0.0000000   0.0000000   0.0000000   0.0000000   2.7928460   2.7928460   0.0000000
 AtZNuc=  16.0000000  79.0000000   6.0000000   6.0000000   6.0000000   6.0000000   6.0000000   1.0000000   1.0000000   6.0000000

  Atom        21          22          23          24          25          26          27          28          29          30
 IAtWgt=           1           1          12           1           1          12           1           1           1           1
 AtmWgt=   1.0078250   1.0078250  12.0000000   1.0078250   1.0078250  12.0000000   1.0078250   1.0078250   1.0078250   1.0078250
 NucSpn=           1           1           0           1           1           0           1           1           1           1
 AtZEff=  -0.0000000  -0.0000000  -0.0000000  -0.0000000  -0.0000000  -0.0000000  -0.0000000  -0.0000000  -0.0000000  -0.0000000
 NQMom=    0.0000000   0.0000000   0.0000000   0.0000000   0.0000000   0.0000000   0.0000000   0.0000000   0.0000000   0.0000000
 NMagM=    2.7928460   2.7928460   0.0000000   2.7928460   2.7928460   0.0000000   2.7928460   2.7928460   2.7928460   2.7928460
 AtZNuc=   1.0000000   1.0000000   6.0000000   1.0000000   1.0000000   6.0000000   1.0000000   1.0000000   1.0000000   1.0000000

  Atom        31          32          33          34          35          36          37          38          39          40
 IAtWgt=           1           1          12          12          12          12          12           1          12           1
 AtmWgt=   1.0078250   1.0078250  12.0000000  12.0000000  12.0000000  12.0000000  12.0000000   1.0078250  12.0000000   1.0078250
 NucSpn=           1           1           0           0           0           0           0           1           0           1
 AtZEff=  -0.0000000  -0.0000000  -0.0000000  -0.0000000  -0.0000000  -0.0000000  -0.0000000  -0.0000000  -0.0000000  -0.0000000
 NQMom=    0.0000000   0.0000000   0.0000000   0.0000000   0.0000000   0.0000000   0.0000000   0.0000000   0.0000000   0.0000000
 NMagM=    2.7928460   2.7928460   0.0000000   0.0000000   0.0000000   0.0000000   0.0000000   2.7928460   0.0000000   2.7928460
 AtZNuc=   1.0000000   1.0000000   6.0000000   6.0000000   6.0000000   6.0000000   6.0000000   1.0000000   6.0000000   1.0000000

  Atom        41          42          43          44          45          46          47          48          49          50
 IAtWgt=          12           1          12           1          12           1           1          12           1           1
 AtmWgt=  12.0000000   1.0078250  12.0000000   1.0078250  12.0000000   1.0078250   1.0078250  12.0000000   1.0078250   1.0078250
 NucSpn=           0           1           0           1           0           1           1           0           1           1
 AtZEff=  -0.0000000  -0.0000000  -0.0000000  -0.0000000  -0.0000000  -0.0000000  -0.0000000  -0.0000000  -0.0000000  -0.0000000
 NQMom=    0.0000000   0.0000000   0.0000000   0.0000000   0.0000000   0.0000000   0.0000000   0.0000000   0.0000000   0.0000000
 NMagM=    0.0000000   2.7928460   0.0000000   2.7928460   0.0000000   2.7928460   2.7928460   0.0000000   2.7928460   2.7928460
 AtZNuc=   6.0000000   1.0000000   6.0000000   1.0000000   6.0000000   1.0000000   1.0000000   6.0000000   1.0000000   1.0000000

  Atom        51          52          53          54          55          56          57          58          59          60
 IAtWgt=          12           1           1          12           1           1          12          14          12          14
 AtmWgt=  12.0000000   1.0078250   1.0078250  12.0000000   1.0078250   1.0078250  12.0000000  14.0030740  12.0000000  14.0030740
 NucSpn=           0           1           1           0           1           1           0           2           0           2
 AtZEff=  -0.0000000  -0.0000000  -0.0000000  -0.0000000  -0.0000000  -0.0000000  -0.0000000  -0.0000000  -0.0000000  -0.0000000
 NQMom=    0.0000000   0.0000000   0.0000000   0.0000000   0.0000000   0.0000000   0.0000000   2.0440000   0.0000000   2.0440000
 NMagM=    0.0000000   2.7928460   2.7928460   0.0000000   2.7928460   2.7928460   0.0000000   0.4037610   0.0000000   0.4037610
 AtZNuc=   6.0000000   1.0000000   1.0000000   6.0000000   1.0000000   1.0000000   6.0000000   7.0000000   6.0000000   7.0000000

  Atom        61          62          63          64          65          66          67          68          69          70
 IAtWgt=          12          14          12          14          14           1          12          14           1          12
 AtmWgt=  12.0000000  14.0030740  12.0000000  14.0030740  14.0030740   1.0078250  12.0000000  14.0030740   1.0078250  12.0000000
 NucSpn=           0           2           0           2           2           1           0           2           1           0
 AtZEff=  -0.0000000  -0.0000000  -0.0000000  -0.0000000  -0.0000000  -0.0000000  -0.0000000  -0.0000000  -0.0000000  -0.0000000
 NQMom=    0.0000000   2.0440000   0.0000000   2.0440000   2.0440000   0.0000000   0.0000000   2.0440000   0.0000000   0.0000000
 NMagM=    0.0000000   0.4037610   0.0000000   0.4037610   0.4037610   2.7928460   0.0000000   0.4037610   2.7928460   0.0000000
 AtZNuc=   6.0000000   7.0000000   6.0000000   7.0000000   7.0000000   1.0000000   6.0000000   7.0000000   1.0000000   6.0000000

  Atom        71          72          73          74          75          76          77          78          79          80
 IAtWgt=          14           1          12          14           1          12           1           1           1           1
 AtmWgt=  14.0030740   1.0078250  12.0000000  14.0030740   1.0078250  12.0000000   1.0078250   1.0078250   1.0078250   1.0078250
 NucSpn=           2           1           0           2           1           0           1           1           1           1
 AtZEff=  -0.0000000  -0.0000000  -0.0000000  -0.0000000  -0.0000000  -0.0000000  -0.0000000  -0.0000000  -0.0000000  -0.0000000
 NQMom=    2.0440000   0.0000000   0.0000000   2.0440000   0.0000000   0.0000000   0.0000000   0.0000000   0.0000000   0.0000000
 NMagM=    0.4037610   2.7928460   0.0000000   0.4037610   2.7928460   0.0000000   2.7928460   2.7928460   2.7928460   2.7928460
 AtZNuc=   7.0000000   1.0000000   6.0000000   7.0000000   1.0000000   6.0000000   1.0000000   1.0000000   1.0000000   1.0000000

  Atom        81          82          83          84          85          86          87          88          89          90
 IAtWgt=           1           1           1           1         197         197         197         197           1           1
 AtmWgt=   1.0078250   1.0078250   1.0078250   1.0078250 196.9666000 196.9666000 196.9666000 196.9666000   1.0078250   1.0078250
 NucSpn=           1           1           1           1           3           3           3           3           1           1
 AtZEff=  -0.0000000  -0.0000000  -0.0000000  -0.0000000  -0.0000000  -0.0000000  -0.0000000  -0.0000000  -0.0000000  -0.0000000
 NQMom=    0.0000000   0.0000000   0.0000000   0.0000000  54.7000000  54.7000000  54.7000000  54.7000000   0.0000000   0.0000000
 NMagM=    2.7928460   2.7928460   2.7928460   2.7928460   0.1481590   0.1481590   0.1481590   0.1481590   2.7928460   2.7928460
 AtZNuc=   1.0000000   1.0000000   1.0000000   1.0000000  79.0000000  79.0000000  79.0000000  79.0000000   1.0000000   1.0000000

  Atom        91          92          93          94          95          96          97          98          99         100
 IAtWgt=           1           1           1           1           1           1           1           1           1           1
 AtmWgt=   1.0078250   1.0078250   1.0078250   1.0078250   1.0078250   1.0078250   1.0078250   1.0078250   1.0078250   1.0078250
 NucSpn=           1           1           1           1           1           1           1           1           1           1
 AtZEff=  -0.0000000  -0.0000000  -0.0000000  -0.0000000  -0.0000000  -0.0000000  -0.0000000  -0.0000000  -0.0000000  -0.0000000
 NQMom=    0.0000000   0.0000000   0.0000000   0.0000000   0.0000000   0.0000000   0.0000000   0.0000000   0.0000000   0.0000000
 NMagM=    2.7928460   2.7928460   2.7928460   2.7928460   2.7928460   2.7928460   2.7928460   2.7928460   2.7928460   2.7928460
 AtZNuc=   1.0000000   1.0000000   1.0000000   1.0000000   1.0000000   1.0000000   1.0000000   1.0000000   1.0000000   1.0000000

  Atom       101         102         103         104
 IAtWgt=           1           1           1           1
 AtmWgt=   1.0078250   1.0078250   1.0078250   1.0078250
 NucSpn=           1           1           1           1
 AtZEff=  -0.0000000  -0.0000000  -0.0000000  -0.0000000
 NQMom=    0.0000000   0.0000000   0.0000000   0.0000000
 NMagM=    2.7928460   2.7928460   2.7928460   2.7928460
 AtZNuc=   1.0000000   1.0000000   1.0000000   1.0000000
 Leave Link  101 at Fri May  7 16:04:04 2021, MaxMem=  7516192768 cpu:              25.2 elap:               1.2
 (Enter /PARA/pp801/luchenlin/g16/l103.exe)

 GradGradGradGradGradGradGradGradGradGradGradGradGradGradGradGradGradGrad
 Berny optimization.
 Initialization pass.
                           ----------------------------
                           !    Initial Parameters    !
                           ! (Angstroms and Degrees)  !
 --------------------------                            --------------------------
 ! Name  Definition              Value          Derivative Info.                !
 --------------------------------------------------------------------------------
 ! X1    R(1,-1)                 0.7066         Frozen                          !
 ! Y1    R(1,-2)                 1.6423         Frozen                          !
 ! Z1    R(1,-3)                -0.0557         Frozen                          !
 ! X2    R(2,-1)                -1.6423         Frozen                          !
 ! Y2    R(2,-2)                 0.7066         Frozen                          !
 ! Z2    R(2,-3)                -0.0557         Frozen                          !
 ! X3    R(3,-1)                 1.6423         Frozen                          !
 ! Y3    R(3,-2)                -0.7066         Frozen                          !
 ! Z3    R(3,-3)                -0.0557         Frozen                          !
 ! X4    R(4,-1)                -0.7066         Frozen                          !
 ! Y4    R(4,-2)                -1.6423         Frozen                          !
 ! Z4    R(4,-3)                -0.0557         Frozen                          !
 ! X6    R(6,-1)                -2.666          Frozen                          !
 ! Y6    R(6,-2)                 2.1176         Frozen                          !
 ! Z6    R(6,-3)                 1.0612         Frozen                          !
 ! X8    R(8,-1)                 2.1176         Frozen                          !
 ! Y8    R(8,-2)                 2.666          Frozen                          !
 ! Z8    R(8,-3)                 1.0612         Frozen                          !
 ! X10   R(10,-1)                2.666          Frozen                          !
 ! Y10   R(10,-2)               -2.1176         Frozen                          !
 ! Z10   R(10,-3)                1.0612         Frozen                          !
 ! X12   R(12,-1)               -2.1176         Frozen                          !
 ! Y12   R(12,-2)               -2.666          Frozen                          !
 ! Z12   R(12,-3)                1.0612         Frozen                          !
 ! X17   R(17,-1)               -5.7385         Frozen                          !
 ! Y17   R(17,-2)                2.52           Frozen                          !
 ! Z17   R(17,-3)               -0.1163         Frozen                          !
 ! X20   R(20,-1)                2.52           Frozen                          !
 ! Y20   R(20,-2)                5.7385         Frozen                          !
 ! Z20   R(20,-3)               -0.1163         Frozen                          !
 ! X23   R(23,-1)                5.7385         Frozen                          !
 ! Y23   R(23,-2)               -2.52           Frozen                          !
 ! Z23   R(23,-3)               -0.1163         Frozen                          !
 ! X26   R(26,-1)               -2.52           Frozen                          !
 ! Y26   R(26,-2)               -5.7385         Frozen                          !
 ! Z26   R(26,-3)               -0.1163         Frozen                          !
 ! X33   R(33,-1)               -8.0238         Frozen                          !
 ! Y33   R(33,-2)               -0.5591         Frozen                          !
 ! Z33   R(33,-3)               -0.5532         Frozen                          !
 ! X34   R(34,-1)               -0.5591         Frozen                          !
 ! Y34   R(34,-2)                8.0238         Frozen                          !
 ! Z34   R(34,-3)               -0.5532         Frozen                          !
 ! X35   R(35,-1)                8.0238         Frozen                          !
 ! Y35   R(35,-2)                0.5591         Frozen                          !
 ! Z35   R(35,-3)               -0.5532         Frozen                          !
 ! X36   R(36,-1)                0.5591         Frozen                          !
 ! Y36   R(36,-2)               -8.0238         Frozen                          !
 ! Z36   R(36,-3)               -0.5532         Frozen                          !
 ! X85   R(85,-1)               -4.2699         Frozen                          !
 ! Y85   R(85,-2)               -0.6327         Frozen                          !
 ! Z85   R(85,-3)               -0.6839         Frozen                          !
 ! X86   R(86,-1)               -0.6327         Frozen                          !
 ! Y86   R(86,-2)                4.2699         Frozen                          !
 ! Z86   R(86,-3)               -0.6839         Frozen                          !
 ! X87   R(87,-1)                0.6327         Frozen                          !
 ! Y87   R(87,-2)               -4.2699         Frozen                          !
 ! Z87   R(87,-3)               -0.6839         Frozen                          !
 ! X88   R(88,-1)                4.2699         Frozen                          !
 ! Y88   R(88,-2)                0.6327         Frozen                          !
 ! Z88   R(88,-3)               -0.6839         Frozen                          !
 ! R1    R(1,2)                  2.5284         estimate D2E/DX2                !
 ! R2    R(1,3)                  2.5284         estimate D2E/DX2                !
 ! R3    R(1,7)                  2.4807         estimate D2E/DX2                !
 ! R4    R(1,8)                  2.0703         estimate D2E/DX2                !
 ! R5    R(1,86)                 3.0154         estimate D2E/DX2                !
 ! R6    R(2,4)                  2.5284         estimate D2E/DX2                !
 ! R7    R(2,5)                  2.4807         estimate D2E/DX2                !
 ! R8    R(2,6)                  2.0703         estimate D2E/DX2                !
 ! R9    R(2,85)                 3.0154         estimate D2E/DX2                !
 ! R10   R(3,4)                  2.5284         estimate D2E/DX2                !
 ! R11   R(3,9)                  2.4807         estimate D2E/DX2                !
 ! R12   R(3,10)                 2.0703         estimate D2E/DX2                !
 ! R13   R(3,88)                 3.0154         estimate D2E/DX2                !
 ! R14   R(4,11)                 2.4807         estimate D2E/DX2                !
 ! R15   R(4,12)                 2.0703         estimate D2E/DX2                !
 ! R16   R(4,87)                 3.0154         estimate D2E/DX2                !
 ! R17   R(5,13)                 1.8459         estimate D2E/DX2                !
 ! R18   R(5,85)                 2.3088         estimate D2E/DX2                !
 ! R19   R(7,14)                 1.8459         estimate D2E/DX2                !
 ! R20   R(7,86)                 2.3088         estimate D2E/DX2                !
 ! R21   R(9,15)                 1.8459         estimate D2E/DX2                !
 ! R22   R(9,88)                 2.3088         estimate D2E/DX2                !
 ! R23   R(11,16)                1.8459         estimate D2E/DX2                !
 ! R24   R(11,87)                2.3088         estimate D2E/DX2                !
 ! R25   R(13,17)                1.5066         estimate D2E/DX2                !
 ! R26   R(13,18)                1.1008         estimate D2E/DX2                !
 ! R27   R(13,19)                1.1096         estimate D2E/DX2                !
 ! R28   R(14,20)                1.5066         estimate D2E/DX2                !
 ! R29   R(14,21)                1.1008         estimate D2E/DX2                !
 ! R30   R(14,22)                1.1096         estimate D2E/DX2                !
 ! R31   R(15,23)                1.5066         estimate D2E/DX2                !
 ! R32   R(15,24)                1.1008         estimate D2E/DX2                !
 ! R33   R(15,25)                1.1096         estimate D2E/DX2                !
 ! R34   R(16,26)                1.5066         estimate D2E/DX2                !
 ! R35   R(16,27)                1.1008         estimate D2E/DX2                !
 ! R36   R(16,28)                1.1096         estimate D2E/DX2                !
 ! R37   R(17,29)                1.1116         estimate D2E/DX2                !
 ! R38   R(17,103)               1.1029         estimate D2E/DX2                !
 ! R39   R(17,104)               1.0967         estimate D2E/DX2                !
 ! R40   R(20,30)                1.1116         estimate D2E/DX2                !
 ! R41   R(20,89)                1.1029         estimate D2E/DX2                !
 ! R42   R(20,90)                1.0967         estimate D2E/DX2                !
 ! R43   R(23,31)                1.1116         estimate D2E/DX2                !
 ! R44   R(23,95)                1.1029         estimate D2E/DX2                !
 ! R45   R(23,96)                1.0967         estimate D2E/DX2                !
 ! R46   R(26,32)                1.1116         estimate D2E/DX2                !
 ! R47   R(26,99)                1.1029         estimate D2E/DX2                !
 ! R48   R(26,100)               1.0967         estimate D2E/DX2                !
 ! R49   R(33,37)                1.557          estimate D2E/DX2                !
 ! R50   R(33,38)                1.0995         estimate D2E/DX2                !
 ! R51   R(33,101)               1.0982         estimate D2E/DX2                !
 ! R52   R(33,102)               1.1024         estimate D2E/DX2                !
 ! R53   R(34,39)                1.557          estimate D2E/DX2                !
 ! R54   R(34,40)                1.0995         estimate D2E/DX2                !
 ! R55   R(34,91)                1.0982         estimate D2E/DX2                !
 ! R56   R(34,92)                1.1024         estimate D2E/DX2                !
 ! R57   R(35,41)                1.557          estimate D2E/DX2                !
 ! R58   R(35,42)                1.0995         estimate D2E/DX2                !
 ! R59   R(35,93)                1.0982         estimate D2E/DX2                !
 ! R60   R(35,94)                1.1024         estimate D2E/DX2                !
 ! R61   R(36,43)                1.557          estimate D2E/DX2                !
 ! R62   R(36,44)                1.0995         estimate D2E/DX2                !
 ! R63   R(36,97)                1.0982         estimate D2E/DX2                !
 ! R64   R(36,98)                1.1024         estimate D2E/DX2                !
 ! R65   R(37,45)                1.4657         estimate D2E/DX2                !
 ! R66   R(37,46)                1.1033         estimate D2E/DX2                !
 ! R67   R(37,47)                1.1016         estimate D2E/DX2                !
 ! R68   R(39,48)                1.4657         estimate D2E/DX2                !
 ! R69   R(39,49)                1.1033         estimate D2E/DX2                !
 ! R70   R(39,50)                1.1016         estimate D2E/DX2                !
 ! R71   R(41,51)                1.4657         estimate D2E/DX2                !
 ! R72   R(41,52)                1.1033         estimate D2E/DX2                !
 ! R73   R(41,53)                1.1016         estimate D2E/DX2                !
 ! R74   R(43,54)                1.4657         estimate D2E/DX2                !
 ! R75   R(43,55)                1.1033         estimate D2E/DX2                !
 ! R76   R(43,56)                1.1016         estimate D2E/DX2                !
 ! R77   R(45,57)                1.4159         estimate D2E/DX2                !
 ! R78   R(45,58)                1.3797         estimate D2E/DX2                !
 ! R79   R(48,59)                1.4159         estimate D2E/DX2                !
 ! R80   R(48,60)                1.3797         estimate D2E/DX2                !
 ! R81   R(51,61)                1.4159         estimate D2E/DX2                !
 ! R82   R(51,62)                1.3797         estimate D2E/DX2                !
 ! R83   R(54,63)                1.4159         estimate D2E/DX2                !
 ! R84   R(54,64)                1.3797         estimate D2E/DX2                !
 ! R85   R(57,65)                1.3463         estimate D2E/DX2                !
 ! R86   R(57,66)                1.095          estimate D2E/DX2                !
 ! R87   R(58,67)                1.3399         estimate D2E/DX2                !
 ! R88   R(58,85)                2.1242         estimate D2E/DX2                !
 ! R89   R(59,68)                1.3463         estimate D2E/DX2                !
 ! R90   R(59,69)                1.095          estimate D2E/DX2                !
 ! R91   R(60,70)                1.3399         estimate D2E/DX2                !
 ! R92   R(60,86)                2.1242         estimate D2E/DX2                !
 ! R93   R(61,71)                1.3463         estimate D2E/DX2                !
 ! R94   R(61,72)                1.095          estimate D2E/DX2                !
 ! R95   R(62,73)                1.3399         estimate D2E/DX2                !
 ! R96   R(62,88)                2.1242         estimate D2E/DX2                !
 ! R97   R(63,74)                1.3463         estimate D2E/DX2                !
 ! R98   R(63,75)                1.095          estimate D2E/DX2                !
 ! R99   R(64,76)                1.3399         estimate D2E/DX2                !
 ! R100  R(64,87)                2.1242         estimate D2E/DX2                !
 ! R101  R(65,67)                1.3531         estimate D2E/DX2                !
 ! R102  R(65,77)                1.0262         estimate D2E/DX2                !
 ! R103  R(67,78)                1.0931         estimate D2E/DX2                !
 ! R104  R(68,70)                1.3531         estimate D2E/DX2                !
 ! R105  R(68,79)                1.0262         estimate D2E/DX2                !
 ! R106  R(70,80)                1.0931         estimate D2E/DX2                !
 ! R107  R(71,73)                1.3531         estimate D2E/DX2                !
 ! R108  R(71,81)                1.0262         estimate D2E/DX2                !
 ! R109  R(73,82)                1.0931         estimate D2E/DX2                !
 ! R110  R(74,76)                1.3531         estimate D2E/DX2                !
 ! R111  R(74,83)                1.0262         estimate D2E/DX2                !
 ! R112  R(76,84)                1.0931         estimate D2E/DX2                !
 ! A1    A(2,1,3)               90.0            estimate D2E/DX2                !
 ! A2    A(2,1,7)              121.76           estimate D2E/DX2                !
 ! A3    A(2,1,8)              144.6984         estimate D2E/DX2                !
 ! A4    A(2,1,86)              84.8282         estimate D2E/DX2                !
 ! A5    A(3,1,7)              126.9066         estimate D2E/DX2                !
 ! A6    A(3,1,8)              101.9537         estimate D2E/DX2                !
 ! A7    A(7,1,8)               76.7491         estimate D2E/DX2                !
 ! A8    A(8,1,86)              89.0977         estimate D2E/DX2                !
 ! A9    A(1,2,4)               90.0            estimate D2E/DX2                !
 ! A10   A(1,2,5)              126.9066         estimate D2E/DX2                !
 ! A11   A(1,2,6)              101.9537         estimate D2E/DX2                !
 ! A12   A(4,2,5)              121.76           estimate D2E/DX2                !
 ! A13   A(4,2,6)              144.6984         estimate D2E/DX2                !
 ! A14   A(4,2,85)              84.8282         estimate D2E/DX2                !
 ! A15   A(5,2,6)               76.7491         estimate D2E/DX2                !
 ! A16   A(6,2,85)              89.0977         estimate D2E/DX2                !
 ! A17   A(1,3,4)               90.0            estimate D2E/DX2                !
 ! A18   A(1,3,9)              121.76           estimate D2E/DX2                !
 ! A19   A(1,3,10)             144.6984         estimate D2E/DX2                !
 ! A20   A(1,3,88)              84.8282         estimate D2E/DX2                !
 ! A21   A(4,3,9)              126.9066         estimate D2E/DX2                !
 ! A22   A(4,3,10)             101.9537         estimate D2E/DX2                !
 ! A23   A(9,3,10)              76.7491         estimate D2E/DX2                !
 ! A24   A(10,3,88)             89.0977         estimate D2E/DX2                !
 ! A25   A(2,4,3)               90.0            estimate D2E/DX2                !
 ! A26   A(2,4,11)             126.9066         estimate D2E/DX2                !
 ! A27   A(2,4,12)             101.9537         estimate D2E/DX2                !
 ! A28   A(3,4,11)             121.76           estimate D2E/DX2                !
 ! A29   A(3,4,12)             144.6984         estimate D2E/DX2                !
 ! A30   A(3,4,87)              84.8282         estimate D2E/DX2                !
 ! A31   A(11,4,12)             76.7491         estimate D2E/DX2                !
 ! A32   A(12,4,87)             89.0977         estimate D2E/DX2                !
 ! A33   A(2,5,13)             134.6169         estimate D2E/DX2                !
 ! A34   A(13,5,85)            104.6425         estimate D2E/DX2                !
 ! A35   A(1,7,14)             134.6169         estimate D2E/DX2                !
 ! A36   A(14,7,86)            104.6425         estimate D2E/DX2                !
 ! A37   A(3,9,15)             134.6169         estimate D2E/DX2                !
 ! A38   A(15,9,88)            104.6425         estimate D2E/DX2                !
 ! A39   A(4,11,16)            134.6169         estimate D2E/DX2                !
 ! A40   A(16,11,87)           104.6425         estimate D2E/DX2                !
 ! A41   A(5,13,17)            118.6882         estimate D2E/DX2                !
 ! A42   A(5,13,18)            103.6803         estimate D2E/DX2                !
 ! A43   A(5,13,19)            100.1442         estimate D2E/DX2                !
 ! A44   A(17,13,18)           113.7092         estimate D2E/DX2                !
 ! A45   A(17,13,19)           112.2821         estimate D2E/DX2                !
 ! A46   A(18,13,19)           106.8641         estimate D2E/DX2                !
 ! A47   A(7,14,20)            118.6882         estimate D2E/DX2                !
 ! A48   A(7,14,21)            103.6803         estimate D2E/DX2                !
 ! A49   A(7,14,22)            100.1442         estimate D2E/DX2                !
 ! A50   A(20,14,21)           113.7092         estimate D2E/DX2                !
 ! A51   A(20,14,22)           112.2821         estimate D2E/DX2                !
 ! A52   A(21,14,22)           106.8641         estimate D2E/DX2                !
 ! A53   A(9,15,23)            118.6882         estimate D2E/DX2                !
 ! A54   A(9,15,24)            103.6803         estimate D2E/DX2                !
 ! A55   A(9,15,25)            100.1442         estimate D2E/DX2                !
 ! A56   A(23,15,24)           113.7092         estimate D2E/DX2                !
 ! A57   A(23,15,25)           112.2821         estimate D2E/DX2                !
 ! A58   A(24,15,25)           106.8641         estimate D2E/DX2                !
 ! A59   A(11,16,26)           118.6882         estimate D2E/DX2                !
 ! A60   A(11,16,27)           103.6803         estimate D2E/DX2                !
 ! A61   A(11,16,28)           100.1442         estimate D2E/DX2                !
 ! A62   A(26,16,27)           113.7092         estimate D2E/DX2                !
 ! A63   A(26,16,28)           112.2821         estimate D2E/DX2                !
 ! A64   A(27,16,28)           106.8641         estimate D2E/DX2                !
 ! A65   A(13,17,29)           111.096          estimate D2E/DX2                !
 ! A66   A(13,17,103)          109.0903         estimate D2E/DX2                !
 ! A67   A(13,17,104)          113.2892         estimate D2E/DX2                !
 ! A68   A(29,17,103)          106.9523         estimate D2E/DX2                !
 ! A69   A(29,17,104)          108.4201         estimate D2E/DX2                !
 ! A70   A(103,17,104)         107.7481         estimate D2E/DX2                !
 ! A71   A(14,20,30)           111.096          estimate D2E/DX2                !
 ! A72   A(14,20,89)           109.0903         estimate D2E/DX2                !
 ! A73   A(14,20,90)           113.2892         estimate D2E/DX2                !
 ! A74   A(30,20,89)           106.9523         estimate D2E/DX2                !
 ! A75   A(30,20,90)           108.4201         estimate D2E/DX2                !
 ! A76   A(89,20,90)           107.7481         estimate D2E/DX2                !
 ! A77   A(15,23,31)           111.096          estimate D2E/DX2                !
 ! A78   A(15,23,95)           109.0903         estimate D2E/DX2                !
 ! A79   A(15,23,96)           113.2892         estimate D2E/DX2                !
 ! A80   A(31,23,95)           106.9523         estimate D2E/DX2                !
 ! A81   A(31,23,96)           108.4201         estimate D2E/DX2                !
 ! A82   A(95,23,96)           107.7481         estimate D2E/DX2                !
 ! A83   A(16,26,32)           111.096          estimate D2E/DX2                !
 ! A84   A(16,26,99)           109.0903         estimate D2E/DX2                !
 ! A85   A(16,26,100)          113.2892         estimate D2E/DX2                !
 ! A86   A(32,26,99)           106.9523         estimate D2E/DX2                !
 ! A87   A(32,26,100)          108.4201         estimate D2E/DX2                !
 ! A88   A(99,26,100)          107.7481         estimate D2E/DX2                !
 ! A89   A(37,33,38)           111.4554         estimate D2E/DX2                !
 ! A90   A(37,33,101)          111.54           estimate D2E/DX2                !
 ! A91   A(37,33,102)          108.4221         estimate D2E/DX2                !
 ! A92   A(38,33,101)          108.185          estimate D2E/DX2                !
 ! A93   A(38,33,102)          107.0437         estimate D2E/DX2                !
 ! A94   A(101,33,102)         110.0983         estimate D2E/DX2                !
 ! A95   A(39,34,40)           111.4554         estimate D2E/DX2                !
 ! A96   A(39,34,91)           111.54           estimate D2E/DX2                !
 ! A97   A(39,34,92)           108.4221         estimate D2E/DX2                !
 ! A98   A(40,34,91)           108.185          estimate D2E/DX2                !
 ! A99   A(40,34,92)           107.0437         estimate D2E/DX2                !
 ! A100  A(91,34,92)           110.0983         estimate D2E/DX2                !
 ! A101  A(41,35,42)           111.4554         estimate D2E/DX2                !
 ! A102  A(41,35,93)           111.54           estimate D2E/DX2                !
 ! A103  A(41,35,94)           108.4221         estimate D2E/DX2                !
 ! A104  A(42,35,93)           108.185          estimate D2E/DX2                !
 ! A105  A(42,35,94)           107.0437         estimate D2E/DX2                !
 ! A106  A(93,35,94)           110.0983         estimate D2E/DX2                !
 ! A107  A(43,36,44)           111.4554         estimate D2E/DX2                !
 ! A108  A(43,36,97)           111.54           estimate D2E/DX2                !
 ! A109  A(43,36,98)           108.4221         estimate D2E/DX2                !
 ! A110  A(44,36,97)           108.185          estimate D2E/DX2                !
 ! A111  A(44,36,98)           107.0437         estimate D2E/DX2                !
 ! A112  A(97,36,98)           110.0983         estimate D2E/DX2                !
 ! A113  A(33,37,45)           105.5259         estimate D2E/DX2                !
 ! A114  A(33,37,46)           111.2618         estimate D2E/DX2                !
 ! A115  A(33,37,47)           109.5452         estimate D2E/DX2                !
 ! A116  A(45,37,46)           111.3863         estimate D2E/DX2                !
 ! A117  A(45,37,47)           111.4525         estimate D2E/DX2                !
 ! A118  A(46,37,47)           107.6948         estimate D2E/DX2                !
 ! A119  A(34,39,48)           105.5259         estimate D2E/DX2                !
 ! A120  A(34,39,49)           111.2618         estimate D2E/DX2                !
 ! A121  A(34,39,50)           109.5452         estimate D2E/DX2                !
 ! A122  A(48,39,49)           111.3863         estimate D2E/DX2                !
 ! A123  A(48,39,50)           111.4525         estimate D2E/DX2                !
 ! A124  A(49,39,50)           107.6948         estimate D2E/DX2                !
 ! A125  A(35,41,51)           105.5259         estimate D2E/DX2                !
 ! A126  A(35,41,52)           111.2618         estimate D2E/DX2                !
 ! A127  A(35,41,53)           109.5452         estimate D2E/DX2                !
 ! A128  A(51,41,52)           111.3863         estimate D2E/DX2                !
 ! A129  A(51,41,53)           111.4525         estimate D2E/DX2                !
 ! A130  A(52,41,53)           107.6948         estimate D2E/DX2                !
 ! A131  A(36,43,54)           105.5259         estimate D2E/DX2                !
 ! A132  A(36,43,55)           111.2618         estimate D2E/DX2                !
 ! A133  A(36,43,56)           109.5452         estimate D2E/DX2                !
 ! A134  A(54,43,55)           111.3863         estimate D2E/DX2                !
 ! A135  A(54,43,56)           111.4525         estimate D2E/DX2                !
 ! A136  A(55,43,56)           107.6948         estimate D2E/DX2                !
 ! A137  A(37,45,57)           127.275          estimate D2E/DX2                !
 ! A138  A(37,45,58)           123.4733         estimate D2E/DX2                !
 ! A139  A(57,45,58)           107.3873         estimate D2E/DX2                !
 ! A140  A(39,48,59)           127.275          estimate D2E/DX2                !
 ! A141  A(39,48,60)           123.4733         estimate D2E/DX2                !
 ! A142  A(59,48,60)           107.3873         estimate D2E/DX2                !
 ! A143  A(41,51,61)           127.275          estimate D2E/DX2                !
 ! A144  A(41,51,62)           123.4733         estimate D2E/DX2                !
 ! A145  A(61,51,62)           107.3873         estimate D2E/DX2                !
 ! A146  A(43,54,63)           127.275          estimate D2E/DX2                !
 ! A147  A(43,54,64)           123.4733         estimate D2E/DX2                !
 ! A148  A(63,54,64)           107.3873         estimate D2E/DX2                !
 ! A149  A(45,57,65)           106.3454         estimate D2E/DX2                !
 ! A150  A(45,57,66)           130.1774         estimate D2E/DX2                !
 ! A151  A(65,57,66)           123.4321         estimate D2E/DX2                !
 ! A152  A(45,58,67)           107.0586         estimate D2E/DX2                !
 ! A153  A(45,58,85)           120.7723         estimate D2E/DX2                !
 ! A154  A(67,58,85)           131.6909         estimate D2E/DX2                !
 ! A155  A(48,59,68)           106.3454         estimate D2E/DX2                !
 ! A156  A(48,59,69)           130.1774         estimate D2E/DX2                !
 ! A157  A(68,59,69)           123.4321         estimate D2E/DX2                !
 ! A158  A(48,60,70)           107.0586         estimate D2E/DX2                !
 ! A159  A(48,60,86)           120.7723         estimate D2E/DX2                !
 ! A160  A(70,60,86)           131.6909         estimate D2E/DX2                !
 ! A161  A(51,61,71)           106.3454         estimate D2E/DX2                !
 ! A162  A(51,61,72)           130.1774         estimate D2E/DX2                !
 ! A163  A(71,61,72)           123.4321         estimate D2E/DX2                !
 ! A164  A(51,62,73)           107.0586         estimate D2E/DX2                !
 ! A165  A(51,62,88)           120.7723         estimate D2E/DX2                !
 ! A166  A(73,62,88)           131.6909         estimate D2E/DX2                !
 ! A167  A(54,63,74)           106.3454         estimate D2E/DX2                !
 ! A168  A(54,63,75)           130.1774         estimate D2E/DX2                !
 ! A169  A(74,63,75)           123.4321         estimate D2E/DX2                !
 ! A170  A(54,64,76)           107.0586         estimate D2E/DX2                !
 ! A171  A(54,64,87)           120.7723         estimate D2E/DX2                !
 ! A172  A(76,64,87)           131.6909         estimate D2E/DX2                !
 ! A173  A(57,65,67)           109.0156         estimate D2E/DX2                !
 ! A174  A(57,65,77)           124.8585         estimate D2E/DX2                !
 ! A175  A(67,65,77)           125.9809         estimate D2E/DX2                !
 ! A176  A(58,67,65)           110.108          estimate D2E/DX2                !
 ! A177  A(58,67,78)           127.087          estimate D2E/DX2                !
 ! A178  A(65,67,78)           122.2234         estimate D2E/DX2                !
 ! A179  A(59,68,70)           109.0156         estimate D2E/DX2                !
 ! A180  A(59,68,79)           124.8585         estimate D2E/DX2                !
 ! A181  A(70,68,79)           125.9809         estimate D2E/DX2                !
 ! A182  A(60,70,68)           110.108          estimate D2E/DX2                !
 ! A183  A(60,70,80)           127.087          estimate D2E/DX2                !
 ! A184  A(68,70,80)           122.2234         estimate D2E/DX2                !
 ! A185  A(61,71,73)           109.0156         estimate D2E/DX2                !
 ! A186  A(61,71,81)           124.8585         estimate D2E/DX2                !
 ! A187  A(73,71,81)           125.9809         estimate D2E/DX2                !
 ! A188  A(62,73,71)           110.108          estimate D2E/DX2                !
 ! A189  A(62,73,82)           127.087          estimate D2E/DX2                !
 ! A190  A(71,73,82)           122.2234         estimate D2E/DX2                !
 ! A191  A(63,74,76)           109.0156         estimate D2E/DX2                !
 ! A192  A(63,74,83)           124.8585         estimate D2E/DX2                !
 ! A193  A(76,74,83)           125.9809         estimate D2E/DX2                !
 ! A194  A(64,76,74)           110.108          estimate D2E/DX2                !
 ! A195  A(64,76,84)           127.087          estimate D2E/DX2                !
 ! A196  A(74,76,84)           122.2234         estimate D2E/DX2                !
 ! A197  A(2,85,58)            134.7274         estimate D2E/DX2                !
 ! A198  A(5,85,58)            164.9938         estimate D2E/DX2                !
 ! A199  A(1,86,60)            134.7274         estimate D2E/DX2                !
 ! A200  A(7,86,60)            164.9938         estimate D2E/DX2                !
 ! A201  A(4,87,64)            134.7274         estimate D2E/DX2                !
 ! A202  A(11,87,64)           164.9938         estimate D2E/DX2                !
 ! A203  A(3,88,62)            134.7274         estimate D2E/DX2                !
 ! A204  A(9,88,62)            164.9938         estimate D2E/DX2                !
 ! A205  L(3,1,86,2,-1)        174.8282         estimate D2E/DX2                !
 ! A206  L(1,2,85,4,-1)        174.8282         estimate D2E/DX2                !
 ! A207  L(4,3,88,1,-1)        174.8282         estimate D2E/DX2                !
 ! A208  L(2,4,87,3,-1)        174.8282         estimate D2E/DX2                !
 ! A209  L(3,1,86,2,-2)        192.0752         estimate D2E/DX2                !
 ! A210  L(1,2,85,4,-2)        192.0752         estimate D2E/DX2                !
 ! A211  L(4,3,88,1,-2)        192.0752         estimate D2E/DX2                !
 ! A212  L(2,4,87,3,-2)        192.0752         estimate D2E/DX2                !
 ! D1    D(3,1,2,4)              0.0            estimate D2E/DX2                !
 ! D2    D(3,1,2,5)           -131.1679         estimate D2E/DX2                !
 ! D3    D(3,1,2,6)            146.5337         estimate D2E/DX2                !
 ! D4    D(7,1,2,4)            134.9321         estimate D2E/DX2                !
 ! D5    D(7,1,2,5)              3.7641         estimate D2E/DX2                !
 ! D6    D(7,1,2,6)            -78.5342         estimate D2E/DX2                !
 ! D7    D(8,1,2,4)           -111.0029         estimate D2E/DX2                !
 ! D8    D(8,1,2,5)            117.8291         estimate D2E/DX2                !
 ! D9    D(8,1,2,6)             35.5308         estimate D2E/DX2                !
 ! D10   D(86,1,2,4)           167.9248         estimate D2E/DX2                !
 ! D11   D(86,1,2,5)            36.7568         estimate D2E/DX2                !
 ! D12   D(86,1,2,6)           -45.5415         estimate D2E/DX2                !
 ! D13   D(2,1,3,4)              0.0            estimate D2E/DX2                !
 ! D14   D(2,1,3,9)            134.9321         estimate D2E/DX2                !
 ! D15   D(2,1,3,10)          -111.0029         estimate D2E/DX2                !
 ! D16   D(2,1,3,88)           167.9248         estimate D2E/DX2                !
 ! D17   D(7,1,3,4)           -131.1679         estimate D2E/DX2                !
 ! D18   D(7,1,3,9)              3.7641         estimate D2E/DX2                !
 ! D19   D(7,1,3,10)           117.8291         estimate D2E/DX2                !
 ! D20   D(7,1,3,88)            36.7568         estimate D2E/DX2                !
 ! D21   D(8,1,3,4)            146.5337         estimate D2E/DX2                !
 ! D22   D(8,1,3,9)            -78.5342         estimate D2E/DX2                !
 ! D23   D(8,1,3,10)            35.5308         estimate D2E/DX2                !
 ! D24   D(8,1,3,88)           -45.5415         estimate D2E/DX2                !
 ! D25   D(2,1,7,14)           145.1753         estimate D2E/DX2                !
 ! D26   D(3,1,7,14)           -97.1201         estimate D2E/DX2                !
 ! D27   D(8,1,7,14)            -1.9989         estimate D2E/DX2                !
 ! D28   D(2,1,86,60)           54.7304         estimate D2E/DX2                !
 ! D29   D(8,1,86,60)          -90.453          estimate D2E/DX2                !
 ! D30   D(1,2,4,3)              0.0            estimate D2E/DX2                !
 ! D31   D(1,2,4,11)          -131.1679         estimate D2E/DX2                !
 ! D32   D(1,2,4,12)           146.5337         estimate D2E/DX2                !
 ! D33   D(5,2,4,3)            134.9321         estimate D2E/DX2                !
 ! D34   D(5,2,4,11)             3.7641         estimate D2E/DX2                !
 ! D35   D(5,2,4,12)           -78.5342         estimate D2E/DX2                !
 ! D36   D(6,2,4,3)           -111.0029         estimate D2E/DX2                !
 ! D37   D(6,2,4,11)           117.8291         estimate D2E/DX2                !
 ! D38   D(6,2,4,12)            35.5308         estimate D2E/DX2                !
 ! D39   D(85,2,4,3)           167.9248         estimate D2E/DX2                !
 ! D40   D(85,2,4,11)           36.7568         estimate D2E/DX2                !
 ! D41   D(85,2,4,12)          -45.5415         estimate D2E/DX2                !
 ! D42   D(1,2,5,13)           -97.1201         estimate D2E/DX2                !
 ! D43   D(4,2,5,13)           145.1753         estimate D2E/DX2                !
 ! D44   D(6,2,5,13)            -1.9989         estimate D2E/DX2                !
 ! D45   D(4,2,85,58)           54.7304         estimate D2E/DX2                !
 ! D46   D(6,2,85,58)          -90.453          estimate D2E/DX2                !
 ! D47   D(1,3,4,2)              0.0            estimate D2E/DX2                !
 ! D48   D(1,3,4,11)           134.9321         estimate D2E/DX2                !
 ! D49   D(1,3,4,12)          -111.0029         estimate D2E/DX2                !
 ! D50   D(1,3,4,87)           167.9248         estimate D2E/DX2                !
 ! D51   D(9,3,4,2)           -131.1679         estimate D2E/DX2                !
 ! D52   D(9,3,4,11)             3.7641         estimate D2E/DX2                !
 ! D53   D(9,3,4,12)           117.8291         estimate D2E/DX2                !
 ! D54   D(9,3,4,87)            36.7568         estimate D2E/DX2                !
 ! D55   D(10,3,4,2)           146.5337         estimate D2E/DX2                !
 ! D56   D(10,3,4,11)          -78.5342         estimate D2E/DX2                !
 ! D57   D(10,3,4,12)           35.5308         estimate D2E/DX2                !
 ! D58   D(10,3,4,87)          -45.5415         estimate D2E/DX2                !
 ! D59   D(1,3,9,15)           145.1753         estimate D2E/DX2                !
 ! D60   D(4,3,9,15)           -97.1201         estimate D2E/DX2                !
 ! D61   D(10,3,9,15)           -1.9989         estimate D2E/DX2                !
 ! D62   D(1,3,88,62)           54.7304         estimate D2E/DX2                !
 ! D63   D(10,3,88,62)         -90.453          estimate D2E/DX2                !
 ! D64   D(2,4,11,16)          -97.1201         estimate D2E/DX2                !
 ! D65   D(3,4,11,16)          145.1753         estimate D2E/DX2                !
 ! D66   D(12,4,11,16)          -1.9989         estimate D2E/DX2                !
 ! D67   D(3,4,87,64)           54.7304         estimate D2E/DX2                !
 ! D68   D(12,4,87,64)         -90.453          estimate D2E/DX2                !
 ! D69   D(2,5,13,17)          -43.5473         estimate D2E/DX2                !
 ! D70   D(2,5,13,18)           83.6774         estimate D2E/DX2                !
 ! D71   D(2,5,13,19)         -166.0268         estimate D2E/DX2                !
 ! D72   D(85,5,13,17)          43.8511         estimate D2E/DX2                !
 ! D73   D(85,5,13,18)         171.0758         estimate D2E/DX2                !
 ! D74   D(85,5,13,19)         -78.6285         estimate D2E/DX2                !
 ! D75   D(13,5,85,58)          -4.7094         estimate D2E/DX2                !
 ! D76   D(1,7,14,20)          -43.5473         estimate D2E/DX2                !
 ! D77   D(1,7,14,21)           83.6774         estimate D2E/DX2                !
 ! D78   D(1,7,14,22)         -166.0268         estimate D2E/DX2                !
 ! D79   D(86,7,14,20)          43.8511         estimate D2E/DX2                !
 ! D80   D(86,7,14,21)         171.0758         estimate D2E/DX2                !
 ! D81   D(86,7,14,22)         -78.6285         estimate D2E/DX2                !
 ! D82   D(14,7,86,60)          -4.7094         estimate D2E/DX2                !
 ! D83   D(3,9,15,23)          -43.5473         estimate D2E/DX2                !
 ! D84   D(3,9,15,24)           83.6774         estimate D2E/DX2                !
 ! D85   D(3,9,15,25)         -166.0268         estimate D2E/DX2                !
 ! D86   D(88,9,15,23)          43.8511         estimate D2E/DX2                !
 ! D87   D(88,9,15,24)         171.0758         estimate D2E/DX2                !
 ! D88   D(88,9,15,25)         -78.6285         estimate D2E/DX2                !
 ! D89   D(15,9,88,62)          -4.7094         estimate D2E/DX2                !
 ! D90   D(4,11,16,26)         -43.5473         estimate D2E/DX2                !
 ! D91   D(4,11,16,27)          83.6774         estimate D2E/DX2                !
 ! D92   D(4,11,16,28)        -166.0268         estimate D2E/DX2                !
 ! D93   D(87,11,16,26)         43.8511         estimate D2E/DX2                !
 ! D94   D(87,11,16,27)        171.0758         estimate D2E/DX2                !
 ! D95   D(87,11,16,28)        -78.6285         estimate D2E/DX2                !
 ! D96   D(16,11,87,64)         -4.7094         estimate D2E/DX2                !
 ! D97   D(5,13,17,29)          65.6249         estimate D2E/DX2                !
 ! D98   D(5,13,17,103)       -176.7149         estimate D2E/DX2                !
 ! D99   D(5,13,17,104)        -56.7043         estimate D2E/DX2                !
 ! D100  D(18,13,17,29)        -56.7032         estimate D2E/DX2                !
 ! D101  D(18,13,17,103)        60.9569         estimate D2E/DX2                !
 ! D102  D(18,13,17,104)      -179.0325         estimate D2E/DX2                !
 ! D103  D(19,13,17,29)       -178.1944         estimate D2E/DX2                !
 ! D104  D(19,13,17,103)       -60.5343         estimate D2E/DX2                !
 ! D105  D(19,13,17,104)        59.4763         estimate D2E/DX2                !
 ! D106  D(7,14,20,30)          65.6249         estimate D2E/DX2                !
 ! D107  D(7,14,20,89)        -176.7149         estimate D2E/DX2                !
 ! D108  D(7,14,20,90)         -56.7043         estimate D2E/DX2                !
 ! D109  D(21,14,20,30)        -56.7032         estimate D2E/DX2                !
 ! D110  D(21,14,20,89)         60.9569         estimate D2E/DX2                !
 ! D111  D(21,14,20,90)       -179.0325         estimate D2E/DX2                !
 ! D112  D(22,14,20,30)       -178.1944         estimate D2E/DX2                !
 ! D113  D(22,14,20,89)        -60.5343         estimate D2E/DX2                !
 ! D114  D(22,14,20,90)         59.4763         estimate D2E/DX2                !
 ! D115  D(9,15,23,31)          65.6249         estimate D2E/DX2                !
 ! D116  D(9,15,23,95)        -176.7149         estimate D2E/DX2                !
 ! D117  D(9,15,23,96)         -56.7043         estimate D2E/DX2                !
 ! D118  D(24,15,23,31)        -56.7032         estimate D2E/DX2                !
 ! D119  D(24,15,23,95)         60.9569         estimate D2E/DX2                !
 ! D120  D(24,15,23,96)       -179.0325         estimate D2E/DX2                !
 ! D121  D(25,15,23,31)       -178.1944         estimate D2E/DX2                !
 ! D122  D(25,15,23,95)        -60.5343         estimate D2E/DX2                !
 ! D123  D(25,15,23,96)         59.4763         estimate D2E/DX2                !
 ! D124  D(11,16,26,32)         65.6249         estimate D2E/DX2                !
 ! D125  D(11,16,26,99)       -176.7149         estimate D2E/DX2                !
 ! D126  D(11,16,26,100)       -56.7043         estimate D2E/DX2                !
 ! D127  D(27,16,26,32)        -56.7032         estimate D2E/DX2                !
 ! D128  D(27,16,26,99)         60.9569         estimate D2E/DX2                !
 ! D129  D(27,16,26,100)      -179.0325         estimate D2E/DX2                !
 ! D130  D(28,16,26,32)       -178.1944         estimate D2E/DX2                !
 ! D131  D(28,16,26,99)        -60.5343         estimate D2E/DX2                !
 ! D132  D(28,16,26,100)        59.4763         estimate D2E/DX2                !
 ! D133  D(38,33,37,45)        -67.0515         estimate D2E/DX2                !
 ! D134  D(38,33,37,46)        172.004          estimate D2E/DX2                !
 ! D135  D(38,33,37,47)         53.0422         estimate D2E/DX2                !
 ! D136  D(101,33,37,45)        53.988          estimate D2E/DX2                !
 ! D137  D(101,33,37,46)       -66.9566         estimate D2E/DX2                !
 ! D138  D(101,33,37,47)       174.0816         estimate D2E/DX2                !
 ! D139  D(102,33,37,45)       175.378          estimate D2E/DX2                !
 ! D140  D(102,33,37,46)        54.4335         estimate D2E/DX2                !
 ! D141  D(102,33,37,47)       -64.5284         estimate D2E/DX2                !
 ! D142  D(40,34,39,48)        -67.0515         estimate D2E/DX2                !
 ! D143  D(40,34,39,49)        172.004          estimate D2E/DX2                !
 ! D144  D(40,34,39,50)         53.0422         estimate D2E/DX2                !
 ! D145  D(91,34,39,48)         53.988          estimate D2E/DX2                !
 ! D146  D(91,34,39,49)        -66.9566         estimate D2E/DX2                !
 ! D147  D(91,34,39,50)        174.0816         estimate D2E/DX2                !
 ! D148  D(92,34,39,48)        175.378          estimate D2E/DX2                !
 ! D149  D(92,34,39,49)         54.4335         estimate D2E/DX2                !
 ! D150  D(92,34,39,50)        -64.5284         estimate D2E/DX2                !
 ! D151  D(42,35,41,51)        -67.0515         estimate D2E/DX2                !
 ! D152  D(42,35,41,52)        172.004          estimate D2E/DX2                !
 ! D153  D(42,35,41,53)         53.0422         estimate D2E/DX2                !
 ! D154  D(93,35,41,51)         53.988          estimate D2E/DX2                !
 ! D155  D(93,35,41,52)        -66.9566         estimate D2E/DX2                !
 ! D156  D(93,35,41,53)        174.0816         estimate D2E/DX2                !
 ! D157  D(94,35,41,51)        175.378          estimate D2E/DX2                !
 ! D158  D(94,35,41,52)         54.4335         estimate D2E/DX2                !
 ! D159  D(94,35,41,53)        -64.5284         estimate D2E/DX2                !
 ! D160  D(44,36,43,54)        -67.0515         estimate D2E/DX2                !
 ! D161  D(44,36,43,55)        172.004          estimate D2E/DX2                !
 ! D162  D(44,36,43,56)         53.0422         estimate D2E/DX2                !
 ! D163  D(97,36,43,54)         53.988          estimate D2E/DX2                !
 ! D164  D(97,36,43,55)        -66.9566         estimate D2E/DX2                !
 ! D165  D(97,36,43,56)        174.0816         estimate D2E/DX2                !
 ! D166  D(98,36,43,54)        175.378          estimate D2E/DX2                !
 ! D167  D(98,36,43,55)         54.4335         estimate D2E/DX2                !
 ! D168  D(98,36,43,56)        -64.5284         estimate D2E/DX2                !
 ! D169  D(33,37,45,57)         82.0969         estimate D2E/DX2                !
 ! D170  D(33,37,45,58)        -80.3548         estimate D2E/DX2                !
 ! D171  D(46,37,45,57)       -157.0398         estimate D2E/DX2                !
 ! D172  D(46,37,45,58)         40.5085         estimate D2E/DX2                !
 ! D173  D(47,37,45,57)        -36.7344         estimate D2E/DX2                !
 ! D174  D(47,37,45,58)        160.8139         estimate D2E/DX2                !
 ! D175  D(34,39,48,59)         82.0969         estimate D2E/DX2                !
 ! D176  D(34,39,48,60)        -80.3548         estimate D2E/DX2                !
 ! D177  D(49,39,48,59)       -157.0398         estimate D2E/DX2                !
 ! D178  D(49,39,48,60)         40.5085         estimate D2E/DX2                !
 ! D179  D(50,39,48,59)        -36.7344         estimate D2E/DX2                !
 ! D180  D(50,39,48,60)        160.8139         estimate D2E/DX2                !
 ! D181  D(35,41,51,61)         82.0969         estimate D2E/DX2                !
 ! D182  D(35,41,51,62)        -80.3548         estimate D2E/DX2                !
 ! D183  D(52,41,51,61)       -157.0398         estimate D2E/DX2                !
 ! D184  D(52,41,51,62)         40.5085         estimate D2E/DX2                !
 ! D185  D(53,41,51,61)        -36.7344         estimate D2E/DX2                !
 ! D186  D(53,41,51,62)        160.8139         estimate D2E/DX2                !
 ! D187  D(36,43,54,63)         82.0969         estimate D2E/DX2                !
 ! D188  D(36,43,54,64)        -80.3548         estimate D2E/DX2                !
 ! D189  D(55,43,54,63)       -157.0398         estimate D2E/DX2                !
 ! D190  D(55,43,54,64)         40.5085         estimate D2E/DX2                !
 ! D191  D(56,43,54,63)        -36.7344         estimate D2E/DX2                !
 ! D192  D(56,43,54,64)        160.8139         estimate D2E/DX2                !
 ! D193  D(37,45,57,65)       -163.2876         estimate D2E/DX2                !
 ! D194  D(37,45,57,66)         14.2877         estimate D2E/DX2                !
 ! D195  D(58,45,57,65)          1.4319         estimate D2E/DX2                !
 ! D196  D(58,45,57,66)        179.0072         estimate D2E/DX2                !
 ! D197  D(37,45,58,67)        162.7438         estimate D2E/DX2                !
 ! D198  D(37,45,58,85)        -10.2066         estimate D2E/DX2                !
 ! D199  D(57,45,58,67)         -2.6952         estimate D2E/DX2                !
 ! D200  D(57,45,58,85)       -175.6456         estimate D2E/DX2                !
 ! D201  D(39,48,59,68)       -163.2876         estimate D2E/DX2                !
 ! D202  D(39,48,59,69)         14.2877         estimate D2E/DX2                !
 ! D203  D(60,48,59,68)          1.4319         estimate D2E/DX2                !
 ! D204  D(60,48,59,69)        179.0072         estimate D2E/DX2                !
 ! D205  D(39,48,60,70)        162.7438         estimate D2E/DX2                !
 ! D206  D(39,48,60,86)        -10.2066         estimate D2E/DX2                !
 ! D207  D(59,48,60,70)         -2.6952         estimate D2E/DX2                !
 ! D208  D(59,48,60,86)       -175.6456         estimate D2E/DX2                !
 ! D209  D(41,51,61,71)       -163.2876         estimate D2E/DX2                !
 ! D210  D(41,51,61,72)         14.2877         estimate D2E/DX2                !
 ! D211  D(62,51,61,71)          1.4319         estimate D2E/DX2                !
 ! D212  D(62,51,61,72)        179.0072         estimate D2E/DX2                !
 ! D213  D(41,51,62,73)        162.7438         estimate D2E/DX2                !
 ! D214  D(41,51,62,88)        -10.2066         estimate D2E/DX2                !
 ! D215  D(61,51,62,73)         -2.6952         estimate D2E/DX2                !
 ! D216  D(61,51,62,88)       -175.6456         estimate D2E/DX2                !
 ! D217  D(43,54,63,74)       -163.2876         estimate D2E/DX2                !
 ! D218  D(43,54,63,75)         14.2877         estimate D2E/DX2                !
 ! D219  D(64,54,63,74)          1.4319         estimate D2E/DX2                !
 ! D220  D(64,54,63,75)        179.0072         estimate D2E/DX2                !
 ! D221  D(43,54,64,76)        162.7438         estimate D2E/DX2                !
 ! D222  D(43,54,64,87)        -10.2066         estimate D2E/DX2                !
 ! D223  D(63,54,64,76)         -2.6952         estimate D2E/DX2                !
 ! D224  D(63,54,64,87)       -175.6456         estimate D2E/DX2                !
 ! D225  D(45,57,65,67)          0.3756         estimate D2E/DX2                !
 ! D226  D(45,57,65,77)        176.2141         estimate D2E/DX2                !
 ! D227  D(66,57,65,67)       -177.4046         estimate D2E/DX2                !
 ! D228  D(66,57,65,77)         -1.5661         estimate D2E/DX2                !
 ! D229  D(45,58,67,65)          2.9973         estimate D2E/DX2                !
 ! D230  D(45,58,67,78)       -168.3326         estimate D2E/DX2                !
 ! D231  D(85,58,67,65)        174.8793         estimate D2E/DX2                !
 ! D232  D(85,58,67,78)          3.5494         estimate D2E/DX2                !
 ! D233  D(45,58,85,2)         176.3003         estimate D2E/DX2                !
 ! D234  D(45,58,85,5)          58.4838         estimate D2E/DX2                !
 ! D235  D(67,58,85,2)           5.3402         estimate D2E/DX2                !
 ! D236  D(67,58,85,5)        -112.4763         estimate D2E/DX2                !
 ! D237  D(48,59,68,70)          0.3756         estimate D2E/DX2                !
 ! D238  D(48,59,68,79)        176.2141         estimate D2E/DX2                !
 ! D239  D(69,59,68,70)       -177.4046         estimate D2E/DX2                !
 ! D240  D(69,59,68,79)         -1.5661         estimate D2E/DX2                !
 ! D241  D(48,60,70,68)          2.9973         estimate D2E/DX2                !
 ! D242  D(48,60,70,80)       -168.3326         estimate D2E/DX2                !
 ! D243  D(86,60,70,68)        174.8793         estimate D2E/DX2                !
 ! D244  D(86,60,70,80)          3.5494         estimate D2E/DX2                !
 ! D245  D(48,60,86,1)         176.3003         estimate D2E/DX2                !
 ! D246  D(48,60,86,7)          58.4838         estimate D2E/DX2                !
 ! D247  D(70,60,86,1)           5.3402         estimate D2E/DX2                !
 ! D248  D(70,60,86,7)        -112.4763         estimate D2E/DX2                !
 ! D249  D(51,61,71,73)          0.3756         estimate D2E/DX2                !
 ! D250  D(51,61,71,81)        176.2141         estimate D2E/DX2                !
 ! D251  D(72,61,71,73)       -177.4046         estimate D2E/DX2                !
 ! D252  D(72,61,71,81)         -1.5661         estimate D2E/DX2                !
 ! D253  D(51,62,73,71)          2.9973         estimate D2E/DX2                !
 ! D254  D(51,62,73,82)       -168.3326         estimate D2E/DX2                !
 ! D255  D(88,62,73,71)        174.8793         estimate D2E/DX2                !
 ! D256  D(88,62,73,82)          3.5494         estimate D2E/DX2                !
 ! D257  D(51,62,88,3)         176.3003         estimate D2E/DX2                !
 ! D258  D(51,62,88,9)          58.4838         estimate D2E/DX2                !
 ! D259  D(73,62,88,3)           5.3402         estimate D2E/DX2                !
 ! D260  D(73,62,88,9)        -112.4763         estimate D2E/DX2                !
 ! D261  D(54,63,74,76)          0.3756         estimate D2E/DX2                !
 ! D262  D(54,63,74,83)        176.2141         estimate D2E/DX2                !
 ! D263  D(75,63,74,76)       -177.4046         estimate D2E/DX2                !
 ! D264  D(75,63,74,83)         -1.5661         estimate D2E/DX2                !
 ! D265  D(54,64,76,74)          2.9973         estimate D2E/DX2                !
 ! D266  D(54,64,76,84)       -168.3326         estimate D2E/DX2                !
 ! D267  D(87,64,76,74)        174.8793         estimate D2E/DX2                !
 ! D268  D(87,64,76,84)          3.5494         estimate D2E/DX2                !
 ! D269  D(54,64,87,4)         176.3003         estimate D2E/DX2                !
 ! D270  D(54,64,87,11)         58.4838         estimate D2E/DX2                !
 ! D271  D(76,64,87,4)           5.3402         estimate D2E/DX2                !
 ! D272  D(76,64,87,11)       -112.4763         estimate D2E/DX2                !
 ! D273  D(57,65,67,58)         -2.1329         estimate D2E/DX2                !
 ! D274  D(57,65,67,78)        169.695          estimate D2E/DX2                !
 ! D275  D(77,65,67,58)       -177.9129         estimate D2E/DX2                !
 ! D276  D(77,65,67,78)         -6.0849         estimate D2E/DX2                !
 ! D277  D(59,68,70,60)         -2.1329         estimate D2E/DX2                !
 ! D278  D(59,68,70,80)        169.695          estimate D2E/DX2                !
 ! D279  D(79,68,70,60)       -177.9129         estimate D2E/DX2                !
 ! D280  D(79,68,70,80)         -6.0849         estimate D2E/DX2                !
 ! D281  D(61,71,73,62)         -2.1329         estimate D2E/DX2                !
 ! D282  D(61,71,73,82)        169.695          estimate D2E/DX2                !
 ! D283  D(81,71,73,62)       -177.9129         estimate D2E/DX2                !
 ! D284  D(81,71,73,82)         -6.0849         estimate D2E/DX2                !
 ! D285  D(63,74,76,64)         -2.1329         estimate D2E/DX2                !
 ! D286  D(63,74,76,84)        169.695          estimate D2E/DX2                !
 ! D287  D(83,74,76,64)       -177.9129         estimate D2E/DX2                !
 ! D288  D(83,74,76,84)         -6.0849         estimate D2E/DX2                !
 --------------------------------------------------------------------------------
 Trust Radius=3.00D-01 FncErr=1.00D-07 GrdErr=1.00D-06 EigMax=2.50D+02 EigMin=1.00D-04
 Number of steps in this run=    624 maximum allowed number of steps=    624.
 GradGradGradGradGradGradGradGradGradGradGradGradGradGradGradGradGradGrad

 Leave Link  103 at Fri May  7 16:04:05 2021, MaxMem=  7516192768 cpu:               2.9 elap:               0.2
 (Enter /PARA/pp801/luchenlin/g16/l202.exe)
 Stoichiometry    C28H52Au12N8S4(8+)
 Framework group  C4[X(C28H52Au12N8S4)]
 Deg. of freedom    76
 Full point group                 C4      NOp   4
 Largest Abelian subgroup         C2      NOp   2
 Largest concise Abelian subgroup C2      NOp   2
                         Standard orientation:                         
 ---------------------------------------------------------------------
 Center     Atomic      Atomic             Coordinates (Angstroms)
 Number     Number       Type             X           Y           Z
 ---------------------------------------------------------------------
      1         79           0        0.706598    1.642309   -0.055688
      2         79           0       -1.642309    0.706598   -0.055688
      3         79           0        1.642309   -0.706598   -0.055688
      4         79           0       -0.706598   -1.642309   -0.055688
      5         16           0       -3.509474    1.368342   -1.548926
      6         79           0       -2.665972    2.117584    1.061231
      7         16           0        1.368342    3.509474   -1.548926
      8         79           0        2.117584    2.665972    1.061231
      9         16           0        3.509474   -1.368342   -1.548926
     10         79           0        2.665972   -2.117584    1.061231
     11         16           0       -1.368342   -3.509474   -1.548926
     12         79           0       -2.117584   -2.665972    1.061231
     13          6           0       -4.945678    2.517982   -1.397451
     14          6           0        2.517982    4.945678   -1.397451
     15          6           0        4.945678   -2.517982   -1.397451
     16          6           0       -2.517982   -4.945678   -1.397451
     17          6           0       -5.738471    2.520010   -0.116312
     18          1           0       -4.521562    3.500016   -1.657055
     19          1           0       -5.551755    2.189138   -2.266726
     20          6           0        2.520010    5.738471   -0.116312
     21          1           0        3.500016    4.521562   -1.657055
     22          1           0        2.189138    5.551755   -2.266726
     23          6           0        5.738471   -2.520010   -0.116312
     24          1           0        4.521562   -3.500016   -1.657055
     25          1           0        5.551755   -2.189138   -2.266726
     26          6           0       -2.520010   -5.738471   -0.116312
     27          1           0       -3.500016   -4.521562   -1.657055
     28          1           0       -2.189138   -5.551755   -2.266726
     29          1           0       -5.122432    2.882958    0.734854
     30          1           0        2.882958    5.122432    0.734854
     31          1           0        5.122432   -2.882958    0.734854
     32          1           0       -2.882958   -5.122432    0.734854
     33          6           0       -8.023754   -0.559091   -0.553192
     34          6           0       -0.559091    8.023754   -0.553192
     35          6           0        8.023754    0.559091   -0.553192
     36          6           0        0.559091   -8.023754   -0.553192
     37          6           0       -7.356791   -1.746901   -1.307141
     38          1           0       -8.818637   -0.906915    0.122125
     39          6           0       -1.746901    7.356791   -1.307141
     40          1           0       -0.906915    8.818637    0.122125
     41          6           0        7.356791    1.746901   -1.307141
     42          1           0        8.818637    0.906915    0.122125
     43          6           0        1.746901   -7.356791   -1.307141
     44          1           0        0.906915   -8.818637    0.122125
     45          6           0       -6.654950   -2.520010   -0.278496
     46          1           0       -6.661443   -1.387382   -2.084649
     47          1           0       -8.132850   -2.349819   -1.804857
     48          6           0       -2.520010    6.654950   -0.278496
     49          1           0       -1.387382    6.661443   -2.084649
     50          1           0       -2.349819    8.132850   -1.804857
     51          6           0        6.654950    2.520010   -0.278496
     52          1           0        6.661443    1.387382   -2.084649
     53          1           0        8.132850    2.349819   -1.804857
     54          6           0        2.520010   -6.654950   -0.278496
     55          1           0        1.387382   -6.661443   -2.084649
     56          1           0        2.349819   -8.132850   -1.804857
     57          6           0       -7.208556   -3.489110    0.592769
     58          7           0       -5.419449   -2.169923    0.225943
     59          6           0       -3.489110    7.208556    0.592769
     60          7           0       -2.169923    5.419449    0.225943
     61          6           0        7.208556    3.489110    0.592769
     62          7           0        5.419449    2.169923    0.225943
     63          6           0        3.489110   -7.208556    0.592769
     64          7           0        2.169923   -5.419449    0.225943
     65          7           0       -6.316663   -3.658358    1.586955
     66          1           0       -8.173530   -4.005250    0.553603
     67          6           0       -5.258556   -2.842421    1.373638
     68          7           0       -3.658358    6.316663    1.586955
     69          1           0       -4.005250    8.173530    0.553603
     70          6           0       -2.842421    5.258556    1.373638
     71          7           0        6.316663    3.658358    1.586955
     72          1           0        8.173530    4.005250    0.553603
     73          6           0        5.258556    2.842421    1.373638
     74          7           0        3.658358   -6.316663    1.586955
     75          1           0        4.005250   -8.173530    0.553603
     76          6           0        2.842421   -5.258556    1.373638
     77          1           0       -6.458513   -4.260054    2.406007
     78          1           0       -4.484898   -2.681689    2.128907
     79          1           0       -4.260054    6.458513    2.406007
     80          1           0       -2.681689    4.484898    2.128907
     81          1           0        6.458513    4.260054    2.406007
     82          1           0        4.484898    2.681689    2.128907
     83          1           0        4.260054   -6.458513    2.406007
     84          1           0        2.681689   -4.484898    2.128907
     85         79           0       -4.269911   -0.632727   -0.683934
     86         79           0       -0.632727    4.269911   -0.683934
     87         79           0        0.632727   -4.269911   -0.683934
     88         79           0        4.269911    0.632727   -0.683934
     89          1           0        3.216355    6.587578   -0.218671
     90          1           0        1.534838    6.143617    0.144436
     91          1           0        0.003659    7.291316    0.040785
     92          1           0        0.102994    8.497826   -1.296242
     93          1           0        7.291316   -0.003659    0.040785
     94          1           0        8.497826   -0.102994   -1.296242
     95          1           0        6.587578   -3.216355   -0.218671
     96          1           0        6.143617   -1.534838    0.144436
     97          1           0       -0.003659   -7.291316    0.040785
     98          1           0       -0.102994   -8.497826   -1.296242
     99          1           0       -3.216355   -6.587578   -0.218671
    100          1           0       -1.534838   -6.143617    0.144436
    101          1           0       -7.291316    0.003659    0.040785
    102          1           0       -8.497826    0.102994   -1.296242
    103          1           0       -6.587578    3.216355   -0.218671
    104          1           0       -6.143617    1.534838    0.144436
 ---------------------------------------------------------------------
 Rotational constants (GHZ):           0.0178889           0.0178889           0.0096718
 Leave Link  202 at Fri May  7 16:04:05 2021, MaxMem=  7516192768 cpu:               1.7 elap:               0.1
 (Enter /PARA/pp801/luchenlin/g16/l301.exe)
 General basis read from cards:  (5D, 7F)
 Centers:       1      2      3      4      6      8     10     12     85     86
 Centers:      87     88
 SDD
 ****
 Centers:      13     14     15     16     17     20     23     26     33     34
 Centers:      35     36     37     39     41     43     45     48     51     54
 Centers:      57     59     61     63     67     70     73     76     58     60
 Centers:      62     64     65     68     71     74      5      7      9     11
 Centers:      18     19     21     22     24     25     27     28     29     30
 Centers:      31     32     38     40     42     44     46     47     49     50
 Centers:      52     53     55     56     66     69     72     75     77     78
 Centers:      79     80     81     82     83     84     89     90     91     92
 Centers:      93     94     95     96     97     98     99    100    101    102
 Centers:     103    104
 6-311G*
 ****
 ======================================================================================================
                                       Pseudopotential Parameters
 ======================================================================================================
  Center     Atomic      Valence      Angular      Power
  Number     Number     Electrons     Momentum     of R      Exponent        Coefficient   SO-Coeffient
 ======================================================================================================
    1         79           19
                                      G and up 
                                                     2        1.0000000        0.00000000    0.00000000
                                      S - G
                                                     2       13.2051000      426.84667900    0.00000000
                                                     2        6.6025500       37.00708300    0.00000000
                                      P - G
                                                     2       10.4520200      261.19958000    0.00000000
                                                     2        5.2260100       26.96249600    0.00000000
                                      D - G
                                                     2        7.8511000      124.79066600    0.00000000
                                                     2        3.9255500       16.30072600    0.00000000
                                      F - G
                                                     2        4.7898200       30.49008900    0.00000000
                                                     2        2.3949100        5.17107400    0.00000000
    2         79           19
                                      G and up 
                                                     2        1.0000000        0.00000000    0.00000000
                                      S - G
                                                     2       13.2051000      426.84667900    0.00000000
                                                     2        6.6025500       37.00708300    0.00000000
                                      P - G
                                                     2       10.4520200      261.19958000    0.00000000
                                                     2        5.2260100       26.96249600    0.00000000
                                      D - G
                                                     2        7.8511000      124.79066600    0.00000000
                                                     2        3.9255500       16.30072600    0.00000000
                                      F - G
                                                     2        4.7898200       30.49008900    0.00000000
                                                     2        2.3949100        5.17107400    0.00000000
    3         79           19
                                      G and up 
                                                     2        1.0000000        0.00000000    0.00000000
                                      S - G
                                                     2       13.2051000      426.84667900    0.00000000
                                                     2        6.6025500       37.00708300    0.00000000
                                      P - G
                                                     2       10.4520200      261.19958000    0.00000000
                                                     2        5.2260100       26.96249600    0.00000000
                                      D - G
                                                     2        7.8511000      124.79066600    0.00000000
                                                     2        3.9255500       16.30072600    0.00000000
                                      F - G
                                                     2        4.7898200       30.49008900    0.00000000
                                                     2        2.3949100        5.17107400    0.00000000
    4         79           19
                                      G and up 
                                                     2        1.0000000        0.00000000    0.00000000
                                      S - G
                                                     2       13.2051000      426.84667900    0.00000000
                                                     2        6.6025500       37.00708300    0.00000000
                                      P - G
                                                     2       10.4520200      261.19958000    0.00000000
                                                     2        5.2260100       26.96249600    0.00000000
                                      D - G
                                                     2        7.8511000      124.79066600    0.00000000
                                                     2        3.9255500       16.30072600    0.00000000
                                      F - G
                                                     2        4.7898200       30.49008900    0.00000000
                                                     2        2.3949100        5.17107400    0.00000000
    5         16
                                   No pseudopotential on this center.
    6         79           19
                                      G and up 
                                                     2        1.0000000        0.00000000    0.00000000
                                      S - G
                                                     2       13.2051000      426.84667900    0.00000000
                                                     2        6.6025500       37.00708300    0.00000000
                                      P - G
                                                     2       10.4520200      261.19958000    0.00000000
                                                     2        5.2260100       26.96249600    0.00000000
                                      D - G
                                                     2        7.8511000      124.79066600    0.00000000
                                                     2        3.9255500       16.30072600    0.00000000
                                      F - G
                                                     2        4.7898200       30.49008900    0.00000000
                                                     2        2.3949100        5.17107400    0.00000000
    7         16
                                   No pseudopotential on this center.
    8         79           19
                                      G and up 
                                                     2        1.0000000        0.00000000    0.00000000
                                      S - G
                                                     2       13.2051000      426.84667900    0.00000000
                                                     2        6.6025500       37.00708300    0.00000000
                                      P - G
                                                     2       10.4520200      261.19958000    0.00000000
                                                     2        5.2260100       26.96249600    0.00000000
                                      D - G
                                                     2        7.8511000      124.79066600    0.00000000
                                                     2        3.9255500       16.30072600    0.00000000
                                      F - G
                                                     2        4.7898200       30.49008900    0.00000000
                                                     2        2.3949100        5.17107400    0.00000000
    9         16
                                   No pseudopotential on this center.
   10         79           19
                                      G and up 
                                                     2        1.0000000        0.00000000    0.00000000
                                      S - G
                                                     2       13.2051000      426.84667900    0.00000000
                                                     2        6.6025500       37.00708300    0.00000000
                                      P - G
                                                     2       10.4520200      261.19958000    0.00000000
                                                     2        5.2260100       26.96249600    0.00000000
                                      D - G
                                                     2        7.8511000      124.79066600    0.00000000
                                                     2        3.9255500       16.30072600    0.00000000
                                      F - G
                                                     2        4.7898200       30.49008900    0.00000000
                                                     2        2.3949100        5.17107400    0.00000000
   11         16
                                   No pseudopotential on this center.
   12         79           19
                                      G and up 
                                                     2        1.0000000        0.00000000    0.00000000
                                      S - G
                                                     2       13.2051000      426.84667900    0.00000000
                                                     2        6.6025500       37.00708300    0.00000000
                                      P - G
                                                     2       10.4520200      261.19958000    0.00000000
                                                     2        5.2260100       26.96249600    0.00000000
                                      D - G
                                                     2        7.8511000      124.79066600    0.00000000
                                                     2        3.9255500       16.30072600    0.00000000
                                      F - G
                                                     2        4.7898200       30.49008900    0.00000000
                                                     2        2.3949100        5.17107400    0.00000000
   13          6
                                   No pseudopotential on this center.
   14          6
                                   No pseudopotential on this center.
   15          6
                                   No pseudopotential on this center.
   16          6
                                   No pseudopotential on this center.
   17          6
                                   No pseudopotential on this center.
   18          1
                                   No pseudopotential on this center.
   19          1
                                   No pseudopotential on this center.
   20          6
                                   No pseudopotential on this center.
   21          1
                                   No pseudopotential on this center.
   22          1
                                   No pseudopotential on this center.
   23          6
                                   No pseudopotential on this center.
   24          1
                                   No pseudopotential on this center.
   25          1
                                   No pseudopotential on this center.
   26          6
                                   No pseudopotential on this center.
   27          1
                                   No pseudopotential on this center.
   28          1
                                   No pseudopotential on this center.
   29          1
                                   No pseudopotential on this center.
   30          1
                                   No pseudopotential on this center.
   31          1
                                   No pseudopotential on this center.
   32          1
                                   No pseudopotential on this center.
   33          6
                                   No pseudopotential on this center.
   34          6
                                   No pseudopotential on this center.
   35          6
                                   No pseudopotential on this center.
   36          6
                                   No pseudopotential on this center.
   37          6
                                   No pseudopotential on this center.
   38          1
                                   No pseudopotential on this center.
   39          6
                                   No pseudopotential on this center.
   40          1
                                   No pseudopotential on this center.
   41          6
                                   No pseudopotential on this center.
   42          1
                                   No pseudopotential on this center.
   43          6
                                   No pseudopotential on this center.
   44          1
                                   No pseudopotential on this center.
   45          6
                                   No pseudopotential on this center.
   46          1
                                   No pseudopotential on this center.
   47          1
                                   No pseudopotential on this center.
   48          6
                                   No pseudopotential on this center.
   49          1
                                   No pseudopotential on this center.
   50          1
                                   No pseudopotential on this center.
   51          6
                                   No pseudopotential on this center.
   52          1
                                   No pseudopotential on this center.
   53          1
                                   No pseudopotential on this center.
   54          6
                                   No pseudopotential on this center.
   55          1
                                   No pseudopotential on this center.
   56          1
                                   No pseudopotential on this center.
   57          6
                                   No pseudopotential on this center.
   58          7
                                   No pseudopotential on this center.
   59          6
                                   No pseudopotential on this center.
   60          7
                                   No pseudopotential on this center.
   61          6
                                   No pseudopotential on this center.
   62          7
                                   No pseudopotential on this center.
   63          6
                                   No pseudopotential on this center.
   64          7
                                   No pseudopotential on this center.
   65          7
                                   No pseudopotential on this center.
   66          1
                                   No pseudopotential on this center.
   67          6
                                   No pseudopotential on this center.
   68          7
                                   No pseudopotential on this center.
   69          1
                                   No pseudopotential on this center.
   70          6
                                   No pseudopotential on this center.
   71          7
                                   No pseudopotential on this center.
   72          1
                                   No pseudopotential on this center.
   73          6
                                   No pseudopotential on this center.
   74          7
                                   No pseudopotential on this center.
   75          1
                                   No pseudopotential on this center.
   76          6
                                   No pseudopotential on this center.
   77          1
                                   No pseudopotential on this center.
   78          1
                                   No pseudopotential on this center.
   79          1
                                   No pseudopotential on this center.
   80          1
                                   No pseudopotential on this center.
   81          1
                                   No pseudopotential on this center.
   82          1
                                   No pseudopotential on this center.
   83          1
                                   No pseudopotential on this center.
   84          1
                                   No pseudopotential on this center.
   85         79           19
                                      G and up 
                                                     2        1.0000000        0.00000000    0.00000000
                                      S - G
                                                     2       13.2051000      426.84667900    0.00000000
                                                     2        6.6025500       37.00708300    0.00000000
                                      P - G
                                                     2       10.4520200      261.19958000    0.00000000
                                                     2        5.2260100       26.96249600    0.00000000
                                      D - G
                                                     2        7.8511000      124.79066600    0.00000000
                                                     2        3.9255500       16.30072600    0.00000000
                                      F - G
                                                     2        4.7898200       30.49008900    0.00000000
                                                     2        2.3949100        5.17107400    0.00000000
   86         79           19
                                      G and up 
                                                     2        1.0000000        0.00000000    0.00000000
                                      S - G
                                                     2       13.2051000      426.84667900    0.00000000
                                                     2        6.6025500       37.00708300    0.00000000
                                      P - G
                                                     2       10.4520200      261.19958000    0.00000000
                                                     2        5.2260100       26.96249600    0.00000000
                                      D - G
                                                     2        7.8511000      124.79066600    0.00000000
                                                     2        3.9255500       16.30072600    0.00000000
                                      F - G
                                                     2        4.7898200       30.49008900    0.00000000
                                                     2        2.3949100        5.17107400    0.00000000
   87         79           19
                                      G and up 
                                                     2        1.0000000        0.00000000    0.00000000
                                      S - G
                                                     2       13.2051000      426.84667900    0.00000000
                                                     2        6.6025500       37.00708300    0.00000000
                                      P - G
                                                     2       10.4520200      261.19958000    0.00000000
                                                     2        5.2260100       26.96249600    0.00000000
                                      D - G
                                                     2        7.8511000      124.79066600    0.00000000
                                                     2        3.9255500       16.30072600    0.00000000
                                      F - G
                                                     2        4.7898200       30.49008900    0.00000000
                                                     2        2.3949100        5.17107400    0.00000000
   88         79           19
                                      G and up 
                                                     2        1.0000000        0.00000000    0.00000000
                                      S - G
                                                     2       13.2051000      426.84667900    0.00000000
                                                     2        6.6025500       37.00708300    0.00000000
                                      P - G
                                                     2       10.4520200      261.19958000    0.00000000
                                                     2        5.2260100       26.96249600    0.00000000
                                      D - G
                                                     2        7.8511000      124.79066600    0.00000000
                                                     2        3.9255500       16.30072600    0.00000000
                                      F - G
                                                     2        4.7898200       30.49008900    0.00000000
                                                     2        2.3949100        5.17107400    0.00000000
   89          1
                                   No pseudopotential on this center.
   90          1
                                   No pseudopotential on this center.
   91          1
                                   No pseudopotential on this center.
   92          1
                                   No pseudopotential on this center.
   93          1
                                   No pseudopotential on this center.
   94          1
                                   No pseudopotential on this center.
   95          1
                                   No pseudopotential on this center.
   96          1
                                   No pseudopotential on this center.
   97          1
                                   No pseudopotential on this center.
   98          1
                                   No pseudopotential on this center.
   99          1
                                   No pseudopotential on this center.
  100          1
                                   No pseudopotential on this center.
  101          1
                                   No pseudopotential on this center.
  102          1
                                   No pseudopotential on this center.
  103          1
                                   No pseudopotential on this center.
  104          1
                                   No pseudopotential on this center.
 ======================================================================================================
 Ernie: Thresh=  0.10000D-02 Tol=  0.10000D-05 Strict=F.
 There are   708 symmetry adapted cartesian basis functions of A   symmetry.
 There are   708 symmetry adapted cartesian basis functions of B   symmetry.
 There are   670 symmetry adapted basis functions of A   symmetry.
 There are   670 symmetry adapted basis functions of B   symmetry.
  1340 basis functions,  2376 primitive gaussians,  1416 cartesian basis functions
   280 alpha electrons      280 beta electrons
       nuclear repulsion energy     14759.3608162573 Hartrees.
 IExCor= 1009 DFT=T Ex+Corr=PBE1PBE ExCW=0 ScaHFX=  0.250000
 ScaDFX=  0.750000  0.750000  1.000000  1.000000 ScalE2=  1.000000  1.000000
 IRadAn=      5 IRanWt=     -1 IRanGd=            0 ICorTp=0 IEmpDi=141
 NAtoms=  104 NActive=  104 NUniq=   26 SFac= 4.00D+00 NAtFMM=   60 NAOKFM=T Big=F
 Integral buffers will be    131072 words long.
 Raffenetti 2 integral format.
 Two-electron integral symmetry is turned on.
 R6Disp:  Grimme-D3(BJ) Dispersion energy=       -0.2197257981 Hartrees.
 Nuclear repulsion after empirical dispersion term =    14759.1410904592 Hartrees.
 Leave Link  301 at Fri May  7 16:04:06 2021, MaxMem=  7516192768 cpu:               5.6 elap:               0.3
 (Enter /PARA/pp801/luchenlin/g16/l302.exe)
 NPDir=0 NMtPBC=     1 NCelOv=     1 NCel=       1 NClECP=     1 NCelD=      1
         NCelK=      1 NCelE2=     1 NClLst=     1 CellRange=     0.0.
 One-electron integrals computed using PRISM.
 One-electron integral symmetry used in STVInt
   4 Symmetry operations used in ECPInt.
 ECPInt:  NShTT=  152628 NPrTT=  538202 LenC2=  103043 LenP2D=  219350.
 LDataN:  DoStor=T MaxTD1= 6 Len=  172
 NBasis=  1340 RedAO= T EigKep=  2.02D-05  NBF=   670   670
 NBsUse=  1340 1.00D-06 EigRej= -1.00D+00 NBFU=   670   670
 Precomputing XC quadrature grid using
 IXCGrd= 4 IRadAn=           5 IRanWt=          -1 IRanGd=           0 AccXCQ= 0.00D+00.
 Defaulting to unpruned grid for atomic number  79.
 Defaulting to unpruned grid for atomic number  79.
 Defaulting to unpruned grid for atomic number  79.
 Defaulting to unpruned grid for atomic number  79.
 Defaulting to unpruned grid for atomic number  79.
 Generated NRdTot=       0 NPtTot=           0 NUsed=           0 NTot=          32
 NSgBfM=  1304  1304  1304  1304  1304 MxSgAt=   104 MxSgA2=   104.
 Leave Link  302 at Fri May  7 16:04:12 2021, MaxMem=  7516192768 cpu:             123.9 elap:               5.3
 (Enter /PARA/pp801/luchenlin/g16/l303.exe)
 DipDrv:  MaxL=1.
 Leave Link  303 at Fri May  7 16:04:13 2021, MaxMem=  7516192768 cpu:              11.7 elap:               0.6
 (Enter /PARA/pp801/luchenlin/g16/l401.exe)
 ExpMin= 1.50D-02 ExpMax= 9.34D+04 ExpMxC= 3.17D+03 IAcc=3 IRadAn=         5 AccDes= 0.00D+00
 Harris functional with IExCor= 1009 and IRadAn=       5 diagonalized for initial guess.
 HarFok:  IExCor= 1009 AccDes= 0.00D+00 IRadAn=         5 IDoV= 1 UseB2=F ITyADJ=14
 ICtDFT=  3500011 ScaDFX=  1.000000  1.000000  1.000000  1.000000
 Defaulting to unpruned grid for atomic number  79.
 FoFCou: FMM=F IPFlag=           0 FMFlag=      100000 FMFlg1=        2000
         NFxFlg=           0 DoJE=T BraDBF=F KetDBF=T FulRan=T
         wScrn=  0.000000 ICntrl=       500 IOpCl=  0 I1Cent=   200000004 NGrid=           0
         NMat0=    1 NMatS0=      1 NMatT0=    0 NMatD0=    1 NMtDS0=    0 NMtDT0=    0
 Petite list used in FoFCou.
 Harris En= -4754.28246517821    
 JPrj=0 DoOrth=F DoCkMO=F.
 Initial guess orbital symmetries:
       Occupied  (B) (E) (E) (A) (E) (E) (A) (B) (B) (E) (E) (A)
                 (B) (E) (E) (A) (B) (E) (E) (A) (B) (E) (E) (A)
                 (B) (E) (E) (A) (B) (E) (E) (A) (A) (E) (E) (B)
                 (A) (E) (E) (B) (B) (E) (E) (A) (E) (E) (A) (B)
                 (B) (E) (E) (A) (B) (E) (E) (A) (A) (E) (E) (B)
                 (B) (E) (E) (A) (A) (E) (E) (B) (A) (E) (E) (B)
                 (A) (B) (E) (E) (A) (B) (E) (E) (B) (E) (E) (A)
                 (A) (E) (E) (B) (A) (E) (E) (B) (A) (E) (E) (B)
                 (B) (E) (E) (A) (A) (E) (E) (B) (A) (E) (E) (B)
                 (E) (E) (B) (A) (B) (E) (E) (A) (A) (E) (E) (B)
                 (B) (E) (E) (A) (A) (E) (E) (B) (A) (E) (E) (B)
                 (B) (E) (E) (A) (A) (E) (E) (B) (A) (E) (E) (B)
                 (B) (E) (E) (A) (B) (E) (E) (A) (B) (E) (E) (A)
                 (A) (E) (E) (B) (A) (E) (E) (B) (B) (E) (E) (A)
                 (A) (E) (E) (B) (B) (A) (E) (E) (A) (E) (E) (B)
                 (A) (E) (E) (B) (B) (E) (E) (A) (A) (E) (E) (B)
                 (B) (E) (E) (A) (A) (E) (E) (B) (A) (E) (E) (B)
                 (A) (E) (E) (B) (A) (E) (E) (B) (A) (B) (A) (E)
                 (E) (B) (E) (E) (A) (B) (A) (E) (E) (E) (E) (B)
                 (E) (E) (A) (B) (A) (E) (E) (A) (B) (E) (E) (A)
                 (B) (E) (E) (B) (A) (B) (E) (E) (B) (E) (E) (B)
                 (A) (A) (E) (E) (A) (A) (E) (E) (B) (A) (E) (E)
                 (B) (E) (E) (B) (A) (B) (E) (E) (A) (A) (E) (E)
                 (B) (A) (E) (E)
       Virtual   (B) (E) (E) (A) (B) (E) (E) (B) (E) (E) (A) (B)
                 (A) (E) (E) (B) (A) (A) (B) (E) (E) (B) (E) (E)
                 (A) (E) (E) (B) (B) (A) (E) (E) (E) (E) (B) (A)
                 (A) (E) (E) (A) (B) (E) (E) (A) (B) (B) (E) (E)
                 (A) (A) (B) (E) (E) (A) (E) (E) (B) (E) (E) (A)
                 (B) (A) (E) (E) (A) (E) (E) (B) (B) (A) (B) (E)
                 (E) (A) (A) (E) (E) (A) (E) (E) (B) (B) (E) (E)
                 (B) (E) (E) (B) (A) (E) (E) (A) (B) (E) (E) (A)
                 (A) (B) (E) (E) (A) (B) (E) (E) (B) (E) (E) (B)
                 (A) (A) (B) (E) (E) (B) (A) (E) (E) (A) (E) (E)
                 (A) (B) (B) (A) (E) (E) (E) (E) (E) (E) (B) (A)
                 (E) (E) (A) (E) (E) (B) (B) (A) (B) (A) (B) (A)
                 (E) (E) (A) (E) (E) (B) (A) (E) (E) (B) (E) (E)
                 (B) (E) (E) (A) (E) (E) (A) (B) (B) (E) (E) (A)
                 (E) (E) (B) (A) (E) (E) (B) (A) (B) (E) (E) (A)
                 (B) (B) (A) (E) (E) (B) (E) (E) (A) (B) (E) (E)
                 (A) (A) (E) (E) (B) (B) (E) (E) (A) (E) (E) (B)
                 (A) (E) (E) (B) (A) (A) (E) (E) (B) (E) (E) (A)
                 (B) (A) (E) (E) (B) (A) (E) (E) (A) (E) (E) (B)
                 (A) (E) (E) (B) (A) (B) (E) (E) (B) (A) (B) (E)
                 (E) (A) (A) (E) (E) (B) (E) (E) (A) (B) (B) (E)
                 (E) (A) (B) (E) (E) (E) (E) (B) (B) (A) (E) (E)
                 (A) (E) (E) (A) (A) (B) (E) (E) (A) (B) (E) (E)
                 (A) (E) (E) (B) (B) (A) (A) (E) (E) (B) (A) (E)
                 (E) (B) (E) (E) (A) (B) (E) (E) (B) (A) (E) (E)
                 (B) (B) (E) (E) (A) (E) (E) (B) (A) (B) (A) (B)
                 (E) (E) (E) (E) (A) (E) (E) (B) (A) (E) (E) (A)
                 (E) (E) (B) (A) (B) (A) (E) (E) (B) (B) (A) (E)
                 (E) (A) (E) (E) (A) (A) (B) (E) (E) (B) (E) (E)
                 (E) (E) (B) (A) (B) (E) (E) (A) (B) (E) (E) (A)
                 (B) (B) (A) (E) (E) (B) (A) (E) (E) (A) (E) (E)
                 (B) (E) (E) (A) (B) (E) (E) (B) (A) (E) (E) (A)
                 (B) (B) (E) (E) (A) (E) (E) (A) (E) (E) (B) (A)
                 (E) (E) (B) (A) (B) (E) (E) (A) (B) (E) (E) (B)
                 (A) (E) (E) (B) (A) (E) (E) (B) (A) (E) (E) (A)
                 (B) (E) (E) (A) (B) (A) (E) (E) (B) (A) (B) (E)
                 (E) (A) (E) (E) (E) (E) (A) (B) (A) (E) (E) (E)
                 (E) (B) (B) (B) (A) (A) (E) (E) (B) (A) (B) (E)
                 (E) (E) (E) (B) (A) (E) (E) (A) (A) (B) (E) (E)
                 (B) (E) (E) (B) (A) (A) (E) (E) (B) (E) (E) (A)
                 (B) (A) (E) (E) (E) (E) (B) (A) (A) (E) (E) (B)
                 (B) (E) (E) (A) (B) (A) (E) (E) (B) (A) (E) (E)
                 (A) (B) (E) (E) (A) (B) (E) (E) (A) (B) (E) (E)
                 (B) (A) (E) (E) (A) (B) (E) (E) (A) (E) (E) (B)
                 (E) (E) (A) (A) (B) (B) (E) (E) (A) (E) (E) (B)
                 (B) (E) (E) (A) (E) (E) (B) (A) (E) (E) (B) (A)
                 (B) (E) (E) (A) (B) (E) (E) (B) (A) (E) (E) (B)
                 (A) (A) (E) (E) (E) (E) (A) (B) (B) (A) (B) (E)
                 (E) (E) (E) (B) (A) (B) (E) (E) (A) (E) (E) (A)
                 (B) (B) (E) (E) (A) (B) (A) (E) (E) (B) (E) (E)
                 (A) (B) (E) (E) (A) (E) (E) (B) (A) (B) (E) (E)
                 (A) (B) (A) (E) (E) (B) (E) (E) (A) (E) (E) (A)
                 (B) (A) (B) (E) (E) (B) (A) (E) (E) (B) (E) (E)
                 (A) (B) (A) (E) (E) (B) (A) (E) (E) (A) (E) (E)
                 (E) (E) (B) (B) (A) (E) (E) (A) (B) (E) (E) (B)
                 (E) (E) (A) (B) (A) (E) (E) (B) (A) (E) (E) (B)
                 (A) (E) (E) (B) (E) (E) (A) (B) (A) (B) (E) (E)
                 (A) (B) (E) (E) (A) (B) (E) (E) (A) (B) (E) (E)
                 (B) (A) (E) (E) (A) (B) (E) (E) (A) (E) (E) (B)
                 (A) (A) (E) (E) (B) (E) (E) (B) (A) (E) (E) (A)
                 (B) (E) (E) (B) (A) (E) (E) (B) (E) (E) (A) (A)
                 (B) (E) (E) (A) (B) (E) (E) (A) (B) (E) (E) (B)
                 (A) (E) (E) (B) (B) (E) (E) (A) (A) (E) (E) (B)
                 (A) (E) (E) (B) (B) (E) (E) (A) (A) (E) (E) (B)
                 (E) (E) (A) (B) (B) (A) (E) (E) (A) (E) (E) (B)
                 (B) (A) (E) (E) (B) (E) (E) (A) (A) (B) (E) (E)
                 (B) (A) (E) (E) (E) (E) (B) (A) (A) (B) (E) (E)
                 (B) (A) (E) (E) (A) (E) (E) (B) (A) (E) (E) (B)
                 (A) (B) (E) (E) (A) (B) (E) (E) (A) (E) (E) (B)
                 (A) (E) (E) (B) (A) (E) (E) (B) (A) (B) (E) (E)
                 (A) (A) (E) (E) (E) (E) (B) (B) (B) (A) (E) (E)
                 (A) (E) (E) (B) (A) (B) (E) (E) (A) (E) (E) (A)
                 (E) (E) (A) (B) (B) (E) (E) (A) (E) (E) (B) (A)
                 (E) (E) (B) (E) (E) (B) (A) (A) (E) (E) (B) (B)
                 (A) (E) (E) (A) (B) (E) (E) (B) (E) (E) (A) (B)
                 (E) (E) (B) (A) (B) (E) (E) (A) (E) (E) (B) (A)
                 (E) (E) (A) (B) (B) (A) (E) (E) (E) (E) (A) (B)
                 (A) (E) (E) (B) (E) (E) (B) (A) (A) (E) (E) (B)
                 (A) (B) (E) (E) (A) (E) (E) (B) (A) (E) (E) (B)
                 (A) (B) (E) (E) (A) (E) (E) (B) (A) (E) (E) (B)
                 (A) (E) (E) (B) (A) (E) (E) (B) (A) (B) (E) (E)
                 (A) (E) (E) (B) (A) (E) (E) (B) (A) (B) (E) (E)
                 (A) (E) (E) (B) (A) (E) (E) (B) (B) (E) (E) (A)
                 (B) (E) (E) (A) (B) (E) (E) (A) (A) (B) (E) (E)
                 (A) (B) (E) (E) (A) (B) (E) (E) (B) (A) (A) (E)
                 (E) (B) (E) (E) (A) (E) (E) (B) (B) (E) (E) (A)
                 (A) (B) (E) (E) (A) (B) (E) (E) (A) (B) (E) (E)
                 (A) (B) (E) (E) (A) (E) (E) (A) (B) (E) (E) (B)
                 (A) (E) (E) (B)
 The electronic state of the initial guess is 1-A.
 Leave Link  401 at Fri May  7 16:04:21 2021, MaxMem=  7516192768 cpu:             175.0 elap:               7.4
 (Enter /PARA/pp801/luchenlin/g16/l502.exe)
 Integral symmetry usage will be decided dynamically.
 Closed shell SCF:
 Using DIIS extrapolation, IDIIS=  1040.
 NGot=  7516192768 LenX=  7512127878 LenY=  7510121406
 Requested convergence on RMS density matrix=1.00D-08 within 128 cycles.
 Requested convergence on MAX density matrix=1.00D-06.
 Requested convergence on             energy=1.00D-06.
 No special actions if energy rises.
 Fock matrices will be formed incrementally for  20 cycles.

 Cycle   1  Pass 1  IDiag  1:
 FoFJK:  IHMeth= 1 ICntrl=       0 DoSepK=F KAlg= 0 I1Cent=           0 FoldK=F
 IRaf= 580000000 NMat=       1 IRICut=       1 DoRegI=T DoRafI=F ISym2E= 1 IDoP0=0 IntGTp=1.
 FoFCou: FMM=F IPFlag=           0 FMFlag=      100000 FMFlg1=        2000
         NFxFlg=           0 DoJE=F BraDBF=F KetDBF=F FulRan=T
         wScrn=  0.000000 ICntrl=         0 IOpCl=  0 I1Cent=           0 NGrid=           0
         NMat0=    1 NMatS0=      1 NMatT0=    0 NMatD0=    1 NMtDS0=    0 NMtDT0=    0
 Petite list used in FoFCou.
 Defaulting to unpruned grid for atomic number  79.
 Defaulting to unpruned grid for atomic number  79.
 Defaulting to unpruned grid for atomic number  79.
 Defaulting to unpruned grid for atomic number  79.
 Defaulting to unpruned grid for atomic number  79.
 Defaulting to unpruned grid for atomic number  79.
 Defaulting to unpruned grid for atomic number  79.
 Defaulting to unpruned grid for atomic number  79.
 Defaulting to unpruned grid for atomic number  79.
 Defaulting to unpruned grid for atomic number  79.
 Defaulting to unpruned grid for atomic number  79.
 Defaulting to unpruned grid for atomic number  79.
 Defaulting to unpruned grid for atomic number  79.
 Defaulting to unpruned grid for atomic number  79.
 Defaulting to unpruned grid for atomic number  79.
 Defaulting to unpruned grid for atomic number  79.
 Defaulting to unpruned grid for atomic number  79.
 Defaulting to unpruned grid for atomic number  79.
 Defaulting to unpruned grid for atomic number  79.
 Defaulting to unpruned grid for atomic number  79.
 Defaulting to unpruned grid for atomic number  79.
 Defaulting to unpruned grid for atomic number  79.
 Defaulting to unpruned grid for atomic number  79.
 Defaulting to unpruned grid for atomic number  79.
 E= -4738.25885806100    
 DIIS: error= 4.67D-02 at cycle   1 NSaved=   1.
 NSaved= 1 IEnMin= 1 EnMin= -4738.25885806100     IErMin= 1 ErrMin= 4.67D-02
 ErrMax= 4.67D-02  0.00D+00 EMaxC= 1.00D-01 BMatC= 1.47D+01 BMatP= 1.47D+01
 IDIUse=3 WtCom= 5.33D-01 WtEn= 4.67D-01
 Coeff-Com:  0.100D+01
 Coeff-En:   0.100D+01
 Coeff:      0.100D+01
 Gap=    -1.143 Goal=   None    Shift=    0.000
 GapD=   -1.143 DampG=0.250 DampE=0.250 DampFc=0.1250 IDamp=-1.
 Damping current iteration by 1.25D-01
 RMSDP=5.32D-01 MaxDP=2.15D+02              OVMax= 9.28D-01

 Cycle   2  Pass 1  IDiag  1:
 RMSU=  5.67D-02    CP:  3.00D+00
 E= -4737.65341329113     Delta-E=        0.605444769870 Rises=F Damp=T
 DIIS: error= 2.37D-02 at cycle   2 NSaved=   2.
 NSaved= 2 IEnMin= 1 EnMin= -4738.25885806100     IErMin= 2 ErrMin= 2.37D-02
 ErrMax= 2.37D-02  0.00D+00 EMaxC= 1.00D-01 BMatC= 3.01D+00 BMatP= 1.47D+01
 IDIUse=3 WtCom= 7.63D-01 WtEn= 2.37D-01
 Coeff-Com: -0.203D+00 0.120D+01
 Coeff-En:   0.527D+00 0.473D+00
 Coeff:     -0.294D-01 0.103D+01
 Gap=    -0.367 Goal=   None    Shift=    0.000
 DSYEVD-2 returned Info=        1341 IAlg= 4 N=   670 NDim=  1340 NE2=     5604567 trying  DSYEV.
 RMSDP=6.34D-02 MaxDP=2.49D+01 DE= 6.05D-01 OVMax= 9.98D-01

 Cycle   3  Pass 1  IDiag  1:
 RMSU=  1.02D-02    CP:  1.02D+00  7.74D-02
 E= -4732.11168566768     Delta-E=        5.541727623455 Rises=F Damp=F
 DIIS: error= 6.50D-02 at cycle   3 NSaved=   3.
 NSaved= 3 IEnMin= 1 EnMin= -4738.25885806100     IErMin= 2 ErrMin= 2.37D-02
 ErrMax= 6.50D-02  0.00D+00 EMaxC= 1.00D-01 BMatC= 1.10D+01 BMatP= 3.01D+00
 IDIUse=2 WtCom= 0.00D+00 WtEn= 1.00D+00
 EnCoef did     3 forward-backward iterations
 Coeff-En:   0.298D+00 0.410D+00 0.292D+00
 Coeff:      0.298D+00 0.410D+00 0.292D+00
 Gap=     0.541 Goal=   None    Shift=    0.000
 DSYEVD-2 returned Info=        1341 IAlg= 4 N=   670 NDim=  1340 NE2=     5604567 trying  DSYEV.
 RMSDP=4.76D-02 MaxDP=1.37D+01 DE= 5.54D+00 OVMax= 9.64D-01

 Cycle   4  Pass 1  IDiag  1:
 RMSU=  3.92D-02    CP:  2.14D+00  4.37D-01  4.81D-01
 E= -4617.91663033103     Delta-E=      114.195055336644 Rises=F Damp=F
 DIIS: error= 1.59D-01 at cycle   4 NSaved=   4.
 NSaved= 4 IEnMin= 1 EnMin= -4738.25885806100     IErMin= 2 ErrMin= 2.37D-02
 ErrMax= 1.59D-01  0.00D+00 EMaxC= 1.00D-01 BMatC= 9.08D+01 BMatP= 3.01D+00
 IDIUse=2 WtCom= 0.00D+00 WtEn= 1.00D+00
 EnCoef did   100 forward-backward iterations
 Coeff-En:   0.524D+00 0.122D-01 0.306D+00 0.158D+00
 Coeff:      0.524D+00 0.122D-01 0.306D+00 0.158D+00
 Gap=    -0.178 Goal=   None    Shift=    0.000
 RMSDP=4.55D-02 MaxDP=1.42D+01 DE= 1.14D+02 OVMax= 9.76D-01

 Cycle   5  Pass 1  IDiag  1:
 RMSU=  6.88D-03    CP:  1.02D+00  5.97D-02  3.27D-01  9.18D-02
 E= -4742.95124022675     Delta-E=     -125.034609895716 Rises=F Damp=F
 DIIS: error= 4.64D-02 at cycle   5 NSaved=   5.
 NSaved= 5 IEnMin= 5 EnMin= -4742.95124022675     IErMin= 2 ErrMin= 2.37D-02
 ErrMax= 4.64D-02  0.00D+00 EMaxC= 1.00D-01 BMatC= 6.69D+00 BMatP= 3.01D+00
 IDIUse=2 WtCom= 0.00D+00 WtEn= 1.00D+00
 EnCoef did     2 forward-backward iterations
 Coeff-En:   0.373D+00 0.000D+00 0.772D-01 0.000D+00 0.549D+00
 Coeff:      0.373D+00 0.000D+00 0.772D-01 0.000D+00 0.549D+00
 Gap=     0.057 Goal=   None    Shift=    0.000
 RMSDP=8.49D-03 MaxDP=2.15D+00 DE=-1.25D+02 OVMax= 7.00D-01

 Cycle   6  Pass 1  IDiag  1:
 RMSU=  3.82D-03    CP:  8.04D-01  3.21D-03  3.45D-01  1.16D-03  2.94D-01
 E= -4749.65688993416     Delta-E=       -6.705649707415 Rises=F Damp=F
 DIIS: error= 2.36D-02 at cycle   6 NSaved=   6.
 NSaved= 6 IEnMin= 6 EnMin= -4749.65688993416     IErMin= 6 ErrMin= 2.36D-02
 ErrMax= 2.36D-02  0.00D+00 EMaxC= 1.00D-01 BMatC= 1.64D+00 BMatP= 3.01D+00
 IDIUse=3 WtCom= 7.64D-01 WtEn= 2.36D-01
 EnCoef did     6 forward-backward iterations
 Coeff-Com: -0.168D-01 0.342D+00 0.404D-01-0.490D-02 0.210D+00 0.429D+00
 Coeff-En:   0.158D-01 0.000D+00 0.000D+00 0.000D+00 0.267D+00 0.718D+00
 Coeff:     -0.912D-02 0.262D+00 0.309D-01-0.375D-02 0.223D+00 0.497D+00
 Gap=     0.066 Goal=   None    Shift=    0.000
 RMSDP=3.77D-03 MaxDP=2.69D-01 DE=-6.71D+00 OVMax= 3.53D-01

 Cycle   7  Pass 1  IDiag  1:
 RMSU=  3.10D-03    CP:  8.27D-01 -1.26D-03  2.24D-01  4.53D-03  2.70D-01
                    CP:  5.58D-01
 E= -4749.84663307541     Delta-E=       -0.189743141244 Rises=F Damp=F
 DIIS: error= 2.12D-02 at cycle   7 NSaved=   7.
 NSaved= 7 IEnMin= 7 EnMin= -4749.84663307541     IErMin= 7 ErrMin= 2.12D-02
 ErrMax= 2.12D-02  0.00D+00 EMaxC= 1.00D-01 BMatC= 1.32D+00 BMatP= 1.64D+00
 IDIUse=3 WtCom= 7.88D-01 WtEn= 2.12D-01
 EnCoef did     2 forward-backward iterations
 Coeff-Com: -0.104D+00 0.281D+00 0.905D-02-0.323D-02 0.129D+00 0.345D+00
 Coeff-Com:  0.343D+00
 Coeff-En:   0.000D+00 0.000D+00 0.000D+00 0.000D+00 0.212D+00 0.388D+00
 Coeff-En:   0.400D+00
 Coeff:     -0.817D-01 0.221D+00 0.713D-02-0.254D-02 0.146D+00 0.354D+00
 Coeff:      0.355D+00
 Gap=     0.041 Goal=   None    Shift=    0.000
 DSYEVD-2 returned Info=        1341 IAlg= 4 N=   670 NDim=  1340 NE2=     5604567 trying  DSYEV.
 RMSDP=3.33D-03 MaxDP=2.23D-01 DE=-1.90D-01 OVMax= 7.38D-01

 Cycle   8  Pass 1  IDiag  1:
 RMSU=  1.57D-03    CP:  8.19D-01  6.50D-03  2.56D-01  1.34D-02  4.32D-01
                    CP:  7.56D-01  1.85D-01
 E= -4751.73290031345     Delta-E=       -1.886267238038 Rises=F Damp=F
 DIIS: error= 5.61D-03 at cycle   8 NSaved=   8.
 NSaved= 8 IEnMin= 8 EnMin= -4751.73290031345     IErMin= 8 ErrMin= 5.61D-03
 ErrMax= 5.61D-03  0.00D+00 EMaxC= 1.00D-01 BMatC= 1.05D-01 BMatP= 1.32D+00
 IDIUse=3 WtCom= 9.44D-01 WtEn= 5.61D-02
 Coeff-Com: -0.640D-01 0.130D+00-0.173D-01-0.183D-03 0.430D-01 0.163D+00
 Coeff-Com:  0.197D+00 0.548D+00
 Coeff-En:   0.000D+00 0.000D+00 0.000D+00 0.000D+00 0.000D+00 0.000D+00
 Coeff-En:   0.000D+00 0.100D+01
 Coeff:     -0.604D-01 0.122D+00-0.163D-01-0.173D-03 0.406D-01 0.154D+00
 Coeff:      0.186D+00 0.574D+00
 Gap=     0.007 Goal=   None    Shift=    0.000
 RMSDP=1.07D-03 MaxDP=9.31D-02 DE=-1.89D+00 OVMax= 6.67D-02

 Cycle   9  Pass 1  IDiag  1:
 RMSU=  8.11D-04    CP:  8.22D-01  5.97D-03  2.34D-01  1.47D-02  4.46D-01
                    CP:  7.10D-01  3.64D-01  8.18D-01
 E= -4751.81356813159     Delta-E=       -0.080667818143 Rises=F Damp=F
 DIIS: error= 3.67D-03 at cycle   9 NSaved=   9.
 NSaved= 9 IEnMin= 9 EnMin= -4751.81356813159     IErMin= 9 ErrMin= 3.67D-03
 ErrMax= 3.67D-03  0.00D+00 EMaxC= 1.00D-01 BMatC= 3.39D-02 BMatP= 1.05D-01
 IDIUse=3 WtCom= 9.63D-01 WtEn= 3.67D-02
 Coeff-Com: -0.861D-02 0.340D-01-0.170D-01 0.424D-03 0.166D-02 0.754D-02
 Coeff-Com: -0.159D-01 0.318D+00 0.680D+00
 Coeff-En:   0.000D+00 0.000D+00 0.000D+00 0.000D+00 0.000D+00 0.000D+00
 Coeff-En:   0.000D+00 0.213D+00 0.787D+00
 Coeff:     -0.829D-02 0.328D-01-0.164D-01 0.409D-03 0.160D-02 0.726D-02
 Coeff:     -0.153D-01 0.314D+00 0.684D+00
 Gap=     0.012 Goal=   None    Shift=    0.000
 RMSDP=4.50D-04 MaxDP=2.89D-02 DE=-8.07D-02 OVMax= 3.40D-02

 Cycle  10  Pass 1  IDiag  1:
 RMSU=  2.90D-04    CP:  8.17D-01  5.76D-03  2.32D-01  1.39D-02  4.45D-01
                    CP:  7.44D-01  3.07D-01  8.99D-01  7.37D-01
 E= -4751.84639966609     Delta-E=       -0.032831534500 Rises=F Damp=F
 DIIS: error= 1.30D-03 at cycle  10 NSaved=  10.
 NSaved=10 IEnMin=10 EnMin= -4751.84639966609     IErMin=10 ErrMin= 1.30D-03
 ErrMax= 1.30D-03  0.00D+00 EMaxC= 1.00D-01 BMatC= 5.86D-03 BMatP= 3.39D-02
 IDIUse=3 WtCom= 9.87D-01 WtEn= 1.30D-02
 Coeff-Com: -0.268D-02 0.123D-01-0.575D-02 0.269D-03 0.199D-02-0.246D-01
 Coeff-Com: -0.244D-01 0.973D-01 0.341D+00 0.605D+00
 Coeff-En:   0.000D+00 0.000D+00 0.000D+00 0.000D+00 0.000D+00 0.000D+00
 Coeff-En:   0.000D+00 0.000D+00 0.000D+00 0.100D+01
 Coeff:     -0.265D-02 0.121D-01-0.568D-02 0.265D-03 0.196D-02-0.243D-01
 Coeff:     -0.241D-01 0.961D-01 0.336D+00 0.610D+00
 Gap=     0.012 Goal=   None    Shift=    0.000
 DSYEVD-2 returned Info=        1341 IAlg= 4 N=   670 NDim=  1340 NE2=     5604567 trying  DSYEV.
 RMSDP=1.39D-04 MaxDP=1.28D-02 DE=-3.28D-02 OVMax= 1.99D-02

 Cycle  11  Pass 1  IDiag  1:
 RMSU=  1.03D-04    CP:  8.16D-01  5.40D-03  2.29D-01  1.44D-02  4.48D-01
                    CP:  7.35D-01  3.17D-01  9.07D-01  8.08D-01  9.22D-01
 E= -4751.85173387007     Delta-E=       -0.005334203979 Rises=F Damp=F
 DIIS: error= 8.79D-04 at cycle  11 NSaved=  11.
 NSaved=11 IEnMin=11 EnMin= -4751.85173387007     IErMin=11 ErrMin= 8.79D-04
 ErrMax= 8.79D-04  0.00D+00 EMaxC= 1.00D-01 BMatC= 1.82D-03 BMatP= 5.86D-03
 IDIUse=3 WtCom= 9.91D-01 WtEn= 8.79D-03
 Coeff-Com: -0.119D-02 0.217D-02-0.228D-03 0.102D-03 0.353D-02-0.239D-01
 Coeff-Com: -0.152D-01-0.166D-01 0.478D-01 0.356D+00 0.648D+00
 Coeff-En:   0.000D+00 0.000D+00 0.000D+00 0.000D+00 0.000D+00 0.000D+00
 Coeff-En:   0.000D+00 0.000D+00 0.000D+00 0.000D+00 0.100D+01
 Coeff:     -0.118D-02 0.216D-02-0.226D-03 0.101D-03 0.350D-02-0.237D-01
 Coeff:     -0.151D-01-0.165D-01 0.473D-01 0.353D+00 0.651D+00
 Gap=     0.012 Goal=   None    Shift=    0.000
 RMSDP=9.26D-05 MaxDP=1.36D-02 DE=-5.33D-03 OVMax= 1.27D-02

 Cycle  12  Pass 1  IDiag  1:
 RMSU=  5.61D-05    CP:  8.17D-01  5.74D-03  2.27D-01  1.51D-02  4.53D-01
                    CP:  7.28D-01  3.21D-01  9.18D-01  8.17D-01  1.03D+00
                    CP:  1.06D+00
 E= -4751.85390382698     Delta-E=       -0.002169956915 Rises=F Damp=F
 DIIS: error= 4.90D-04 at cycle  12 NSaved=  12.
 NSaved=12 IEnMin=12 EnMin= -4751.85390382698     IErMin=12 ErrMin= 4.90D-04
 ErrMax= 4.90D-04  0.00D+00 EMaxC= 1.00D-01 BMatC= 2.73D-04 BMatP= 1.82D-03
 IDIUse=3 WtCom= 9.95D-01 WtEn= 4.90D-03
 Coeff-Com: -0.185D-03-0.148D-02 0.859D-04 0.581D-04 0.215D-02-0.807D-02
 Coeff-Com: -0.652D-02-0.197D-01-0.328D-01 0.321D-01 0.307D+00 0.728D+00
 Coeff-En:   0.000D+00 0.000D+00 0.000D+00 0.000D+00 0.000D+00 0.000D+00
 Coeff-En:   0.000D+00 0.000D+00 0.000D+00 0.000D+00 0.000D+00 0.100D+01
 Coeff:     -0.184D-03-0.148D-02 0.854D-04 0.578D-04 0.214D-02-0.803D-02
 Coeff:     -0.649D-02-0.196D-01-0.327D-01 0.320D-01 0.305D+00 0.729D+00
 Gap=     0.012 Goal=   None    Shift=    0.000
 DSYEVD-2 returned Info=        1341 IAlg= 4 N=   670 NDim=  1340 NE2=     5604567 trying  DSYEV.
 RMSDP=4.56D-05 MaxDP=7.47D-03 DE=-2.17D-03 OVMax= 1.23D-02

 Cycle  13  Pass 1  IDiag  1:
 RMSU=  3.36D-05    CP:  8.18D-01  5.91D-03  2.28D-01  1.54D-02  4.55D-01
                    CP:  7.28D-01  3.20D-01  9.21D-01  8.18D-01  1.09D+00
                    CP:  1.18D+00  9.66D-01
 E= -4751.85423614786     Delta-E=       -0.000332320877 Rises=F Damp=F
 DIIS: error= 1.92D-04 at cycle  13 NSaved=  13.
 NSaved=13 IEnMin=13 EnMin= -4751.85423614786     IErMin=13 ErrMin= 1.92D-04
 ErrMax= 1.92D-04  0.00D+00 EMaxC= 1.00D-01 BMatC= 7.80D-05 BMatP= 2.73D-04
 IDIUse=3 WtCom= 9.98D-01 WtEn= 1.92D-03
 Coeff-Com: -0.507D-04-0.639D-03 0.966D-04 0.205D-04 0.368D-03 0.702D-03
 Coeff-Com: -0.155D-02 0.224D-02-0.143D-01-0.727D-01-0.220D-01 0.461D+00
 Coeff-Com:  0.647D+00
 Coeff-En:   0.000D+00 0.000D+00 0.000D+00 0.000D+00 0.000D+00 0.000D+00
 Coeff-En:   0.000D+00 0.000D+00 0.000D+00 0.000D+00 0.000D+00 0.000D+00
 Coeff-En:   0.100D+01
 Coeff:     -0.506D-04-0.637D-03 0.964D-04 0.205D-04 0.367D-03 0.700D-03
 Coeff:     -0.154D-02 0.224D-02-0.143D-01-0.726D-01-0.220D-01 0.460D+00
 Coeff:      0.648D+00
 Gap=     0.012 Goal=   None    Shift=    0.000
 DSYEVD-2 returned Info=        1341 IAlg= 4 N=   670 NDim=  1340 NE2=     5604567 trying  DSYEV.
 RMSDP=2.53D-05 MaxDP=3.75D-03 DE=-3.32D-04 OVMax= 6.82D-03

 Cycle  14  Pass 1  IDiag  1:
 RMSU=  1.17D-05    CP:  8.18D-01  5.99D-03  2.27D-01  1.56D-02  4.56D-01
                    CP:  7.25D-01  3.19D-01  9.24D-01  8.19D-01  1.07D+00
                    CP:  1.25D+00  1.18D+00  1.02D+00
 E= -4751.85432063280     Delta-E=       -0.000084484942 Rises=F Damp=F
 DIIS: error= 4.85D-05 at cycle  14 NSaved=  14.
 NSaved=14 IEnMin=14 EnMin= -4751.85432063280     IErMin=14 ErrMin= 4.85D-05
 ErrMax= 4.85D-05  0.00D+00 EMaxC= 1.00D-01 BMatC= 1.07D-05 BMatP= 7.80D-05
 IDIUse=1 WtCom= 1.00D+00 WtEn= 0.00D+00
 Coeff-Com:  0.690D-04-0.980D-04 0.252D-04-0.455D-05 0.285D-05 0.555D-03
 Coeff-Com: -0.871D-03 0.391D-02-0.447D-03-0.273D-01-0.222D-01 0.183D+00
 Coeff-Com:  0.335D+00 0.529D+00
 Coeff:      0.690D-04-0.980D-04 0.252D-04-0.455D-05 0.285D-05 0.555D-03
 Coeff:     -0.871D-03 0.391D-02-0.447D-03-0.273D-01-0.222D-01 0.183D+00
 Coeff:      0.335D+00 0.529D+00
 Gap=     0.012 Goal=   None    Shift=    0.000
 RMSDP=1.03D-05 MaxDP=1.99D-03 DE=-8.45D-05 OVMax= 1.11D-03

 Cycle  15  Pass 1  IDiag  1:
 RMSU=  6.70D-06    CP:  8.18D-01  5.94D-03  2.27D-01  1.55D-02  4.55D-01
                    CP:  7.26D-01  3.19D-01  9.23D-01  8.17D-01  1.07D+00
                    CP:  1.24D+00  1.15D+00  1.01D+00  8.84D-01
 E= -4751.85433255104     Delta-E=       -0.000011918237 Rises=F Damp=F
 DIIS: error= 2.55D-05 at cycle  15 NSaved=  15.
 NSaved=15 IEnMin=15 EnMin= -4751.85433255104     IErMin=15 ErrMin= 2.55D-05
 ErrMax= 2.55D-05  0.00D+00 EMaxC= 1.00D-01 BMatC= 1.78D-06 BMatP= 1.07D-05
 IDIUse=1 WtCom= 1.00D+00 WtEn= 0.00D+00
 Coeff-Com:  0.220D-04 0.938D-04 0.367D-04-0.805D-05-0.501D-04 0.921D-04
 Coeff-Com: -0.204D-03 0.164D-02 0.199D-02-0.455D-03-0.178D-02 0.475D-01
 Coeff-Com:  0.983D-01 0.225D+00 0.628D+00
 Coeff:      0.220D-04 0.938D-04 0.367D-04-0.805D-05-0.501D-04 0.921D-04
 Coeff:     -0.204D-03 0.164D-02 0.199D-02-0.455D-03-0.178D-02 0.475D-01
 Coeff:      0.983D-01 0.225D+00 0.628D+00
 Gap=     0.012 Goal=   None    Shift=    0.000
 RMSDP=3.49D-06 MaxDP=6.76D-04 DE=-1.19D-05 OVMax= 8.82D-04

 Cycle  16  Pass 1  IDiag  1:
 RMSU=  2.16D-06    CP:  8.18D-01  5.93D-03  2.27D-01  1.55D-02  4.55D-01
                    CP:  7.26D-01  3.19D-01  9.23D-01  8.16D-01  1.07D+00
                    CP:  1.24D+00  1.15D+00  1.01D+00  1.01D+00  1.06D+00
 E= -4751.85433456298     Delta-E=       -0.000002011937 Rises=F Damp=F
 DIIS: error= 1.15D-05 at cycle  16 NSaved=  16.
 NSaved=16 IEnMin=16 EnMin= -4751.85433456298     IErMin=16 ErrMin= 1.15D-05
 ErrMax= 1.15D-05  0.00D+00 EMaxC= 1.00D-01 BMatC= 8.41D-07 BMatP= 1.78D-06
 IDIUse=1 WtCom= 1.00D+00 WtEn= 0.00D+00
 Coeff-Com:  0.130D-04 0.419D-04 0.119D-04-0.239D-05-0.343D-04-0.300D-04
 Coeff-Com:  0.468D-04-0.109D-03 0.103D-02 0.647D-02 0.698D-02 0.647D-02
 Coeff-Com:  0.986D-02 0.163D-01 0.356D+00 0.597D+00
 Coeff:      0.130D-04 0.419D-04 0.119D-04-0.239D-05-0.343D-04-0.300D-04
 Coeff:      0.468D-04-0.109D-03 0.103D-02 0.647D-02 0.698D-02 0.647D-02
 Coeff:      0.986D-02 0.163D-01 0.356D+00 0.597D+00
 Gap=     0.012 Goal=   None    Shift=    0.000
 RMSDP=2.42D-06 MaxDP=4.15D-04 DE=-2.01D-06 OVMax= 6.63D-04

 Cycle  17  Pass 1  IDiag  1:
 RMSU=  9.75D-07    CP:  8.18D-01  5.92D-03  2.27D-01  1.55D-02  4.55D-01
                    CP:  7.26D-01  3.19D-01  9.23D-01  8.16D-01  1.07D+00
                    CP:  1.24D+00  1.14D+00  1.03D+00  1.04D+00  1.21D+00
                    CP:  1.15D+00
 E= -4751.85433558767     Delta-E=       -0.000001024691 Rises=F Damp=F
 DIIS: error= 9.89D-06 at cycle  17 NSaved=  17.
 NSaved=17 IEnMin=17 EnMin= -4751.85433558767     IErMin=17 ErrMin= 9.89D-06
 ErrMax= 9.89D-06  0.00D+00 EMaxC= 1.00D-01 BMatC= 2.02D-07 BMatP= 8.41D-07
 IDIUse=1 WtCom= 1.00D+00 WtEn= 0.00D+00
 Coeff-Com: -0.337D-05 0.211D-04 0.534D-05-0.933D-06-0.115D-04-0.351D-04
 Coeff-Com:  0.687D-04-0.796D-03 0.162D-03 0.488D-02 0.567D-02-0.590D-02
 Coeff-Com: -0.187D-01-0.798D-01-0.244D-01 0.297D+00 0.821D+00
 Coeff:     -0.337D-05 0.211D-04 0.534D-05-0.933D-06-0.115D-04-0.351D-04
 Coeff:      0.687D-04-0.796D-03 0.162D-03 0.488D-02 0.567D-02-0.590D-02
 Coeff:     -0.187D-01-0.798D-01-0.244D-01 0.297D+00 0.821D+00
 Gap=     0.012 Goal=   None    Shift=    0.000
 RMSDP=2.03D-06 MaxDP=4.83D-04 DE=-1.02D-06 OVMax= 5.73D-04

 Cycle  18  Pass 1  IDiag  1:
 RMSU=  4.39D-07    CP:  8.18D-01  5.90D-03  2.27D-01  1.55D-02  4.55D-01
                    CP:  7.26D-01  3.19D-01  9.23D-01  8.16D-01  1.07D+00
                    CP:  1.24D+00  1.14D+00  1.04D+00  1.09D+00  1.35D+00
                    CP:  1.49D+00  1.14D+00
 E= -4751.85433594968     Delta-E=       -0.000000362015 Rises=F Damp=F
 DIIS: error= 2.62D-06 at cycle  18 NSaved=  18.
 NSaved=18 IEnMin=18 EnMin= -4751.85433594968     IErMin=18 ErrMin= 2.62D-06
 ErrMax= 2.62D-06  0.00D+00 EMaxC= 1.00D-01 BMatC= 2.84D-08 BMatP= 2.02D-07
 IDIUse=1 WtCom= 1.00D+00 WtEn= 0.00D+00
 Coeff-Com: -0.920D-06 0.259D-06 0.193D-05-0.148D-06-0.444D-06-0.120D-04
 Coeff-Com: -0.598D-05-0.468D-03-0.903D-04 0.147D-02 0.182D-02-0.272D-02
 Coeff-Com: -0.108D-01-0.531D-01-0.109D+00 0.154D-01 0.425D+00 0.732D+00
 Coeff:     -0.920D-06 0.259D-06 0.193D-05-0.148D-06-0.444D-06-0.120D-04
 Coeff:     -0.598D-05-0.468D-03-0.903D-04 0.147D-02 0.182D-02-0.272D-02
 Coeff:     -0.108D-01-0.531D-01-0.109D+00 0.154D-01 0.425D+00 0.732D+00
 Gap=     0.012 Goal=   None    Shift=    0.000
 RMSDP=9.21D-07 MaxDP=2.00D-04 DE=-3.62D-07 OVMax= 2.79D-04

 Cycle  19  Pass 1  IDiag  1:
 RMSU=  1.54D-07    CP:  8.18D-01  5.90D-03  2.27D-01  1.55D-02  4.55D-01
                    CP:  7.26D-01  3.19D-01  9.22D-01  8.16D-01  1.07D+00
                    CP:  1.24D+00  1.14D+00  1.04D+00  1.11D+00  1.42D+00
                    CP:  1.62D+00  1.34D+00  1.06D+00
 E= -4751.85433600090     Delta-E=       -0.000000051223 Rises=F Damp=F
 DIIS: error= 6.92D-07 at cycle  19 NSaved=  19.
 NSaved=19 IEnMin=19 EnMin= -4751.85433600090     IErMin=19 ErrMin= 6.92D-07
 ErrMax= 6.92D-07  0.00D+00 EMaxC= 1.00D-01 BMatC= 7.31D-10 BMatP= 2.84D-08
 IDIUse=1 WtCom= 1.00D+00 WtEn= 0.00D+00
 Coeff-Com: -0.203D-06-0.414D-06 0.757D-06-0.882D-07 0.300D-06 0.305D-05
 Coeff-Com: -0.115D-04-0.117D-03-0.531D-04 0.200D-03 0.218D-03-0.356D-03
 Coeff-Com: -0.258D-02-0.138D-01-0.415D-01-0.123D-01 0.953D-01 0.299D+00
 Coeff-Com:  0.676D+00
 Coeff:     -0.203D-06-0.414D-06 0.757D-06-0.882D-07 0.300D-06 0.305D-05
 Coeff:     -0.115D-04-0.117D-03-0.531D-04 0.200D-03 0.218D-03-0.356D-03
 Coeff:     -0.258D-02-0.138D-01-0.415D-01-0.123D-01 0.953D-01 0.299D+00
 Coeff:      0.676D+00
 Gap=     0.012 Goal=   None    Shift=    0.000
 RMSDP=1.16D-07 MaxDP=1.38D-05 DE=-5.12D-08 OVMax= 4.32D-05

 Cycle  20  Pass 1  IDiag  1:
 RMSU=  7.06D-08    CP:  8.18D-01  5.90D-03  2.27D-01  1.55D-02  4.55D-01
                    CP:  7.26D-01  3.19D-01  9.22D-01  8.16D-01  1.07D+00
                    CP:  1.24D+00  1.14D+00  1.04D+00  1.12D+00  1.42D+00
                    CP:  1.65D+00  1.36D+00  1.06D+00  1.13D+00
 E= -4751.85433600196     Delta-E=       -0.000000001055 Rises=F Damp=F
 DIIS: error= 2.82D-07 at cycle  20 NSaved=  20.
 NSaved=20 IEnMin=20 EnMin= -4751.85433600196     IErMin=20 ErrMin= 2.82D-07
 ErrMax= 2.82D-07  0.00D+00 EMaxC= 1.00D-01 BMatC= 1.36D-10 BMatP= 7.31D-10
 IDIUse=1 WtCom= 1.00D+00 WtEn= 0.00D+00
 Coeff-Com: -0.166D-06-0.106D-06 0.155D-06-0.156D-07 0.124D-06 0.330D-05
 Coeff-Com: -0.404D-05-0.335D-05-0.218D-04-0.335D-04-0.483D-04 0.795D-04
 Coeff-Com: -0.230D-03-0.343D-03-0.583D-02-0.703D-03-0.635D-02 0.399D-01
 Coeff-Com:  0.314D+00 0.659D+00
 Coeff:     -0.166D-06-0.106D-06 0.155D-06-0.156D-07 0.124D-06 0.330D-05
 Coeff:     -0.404D-05-0.335D-05-0.218D-04-0.335D-04-0.483D-04 0.795D-04
 Coeff:     -0.230D-03-0.343D-03-0.583D-02-0.703D-03-0.635D-02 0.399D-01
 Coeff:      0.314D+00 0.659D+00
 Gap=     0.012 Goal=   None    Shift=    0.000
 DSYEVD-2 returned Info=        1341 IAlg= 4 N=   670 NDim=  1340 NE2=     5604567 trying  DSYEV.
 RMSDP=3.00D-08 MaxDP=4.03D-06 DE=-1.06D-09 OVMax= 9.70D-06

 Cycle  21  Pass 1  IDiag  1:
 Restarting incremental Fock formation.
 E= -4751.85433600011     Delta-E=        0.000000001848 Rises=F Damp=F
 DIIS: error= 8.13D-08 at cycle  21 NSaved=  20.
 NSaved=20 IEnMin=19 EnMin= -4751.85433600196     IErMin=20 ErrMin= 8.13D-08
 ErrMax= 8.13D-08  0.00D+00 EMaxC= 1.00D-01 BMatC= 1.88D-11 BMatP= 1.36D-10
 IDIUse=1 WtCom= 1.00D+00 WtEn= 0.00D+00
 Coeff-Com:  0.445D-07-0.300D-07-0.466D-07-0.469D-07 0.604D-06-0.897D-06
 Coeff-Com:  0.156D-04-0.707D-06-0.325D-04-0.390D-04 0.757D-04 0.193D-03
 Coeff-Com:  0.182D-02 0.350D-02 0.357D-02-0.168D-01-0.333D-01 0.158D-01
 Coeff-Com:  0.293D+00 0.732D+00
 Coeff:      0.445D-07-0.300D-07-0.466D-07-0.469D-07 0.604D-06-0.897D-06
 Coeff:      0.156D-04-0.707D-06-0.325D-04-0.390D-04 0.757D-04 0.193D-03
 Coeff:      0.182D-02 0.350D-02 0.357D-02-0.168D-01-0.333D-01 0.158D-01
 Coeff:      0.293D+00 0.732D+00
 Gap=     0.012 Goal=   None    Shift=    0.000
 RMSDP=1.71D-08 MaxDP=2.16D-06 DE= 1.85D-09 OVMax= 4.09D-06

 Cycle  22  Pass 1  IDiag  1:
 RMSU=  1.67D-08    CP:  1.00D+00
 E= -4751.85433600082     Delta-E=       -0.000000000713 Rises=F Damp=F
 DIIS: error= 2.87D-08 at cycle  22 NSaved=  20.
 NSaved=20 IEnMin=18 EnMin= -4751.85433600196     IErMin=20 ErrMin= 2.87D-08
 ErrMax= 2.87D-08  0.00D+00 EMaxC= 1.00D-01 BMatC= 1.81D-12 BMatP= 1.88D-11
 IDIUse=1 WtCom= 1.00D+00 WtEn= 0.00D+00
 Coeff-Com:  0.149D-07 0.415D-07-0.743D-08-0.690D-08-0.105D-06 0.882D-05
 Coeff-Com:  0.147D-05-0.158D-04-0.187D-04 0.336D-04 0.114D-03 0.984D-03
 Coeff-Com:  0.224D-02 0.210D-02-0.855D-02-0.210D-01-0.192D-01 0.946D-01
 Coeff-Com:  0.337D+00 0.612D+00
 Coeff:      0.149D-07 0.415D-07-0.743D-08-0.690D-08-0.105D-06 0.882D-05
 Coeff:      0.147D-05-0.158D-04-0.187D-04 0.336D-04 0.114D-03 0.984D-03
 Coeff:      0.224D-02 0.210D-02-0.855D-02-0.210D-01-0.192D-01 0.946D-01
 Coeff:      0.337D+00 0.612D+00
 Gap=     0.012 Goal=   None    Shift=    0.000
 RMSDP=7.62D-09 MaxDP=1.73D-06 DE=-7.13D-10 OVMax= 1.45D-06

 Cycle  23  Pass 1  IDiag  1:
 RMSU=  7.12D-09    CP:  1.00D+00  9.70D-01
 E= -4751.85433600069     Delta-E=        0.000000000138 Rises=F Damp=F
 DIIS: error= 1.43D-08 at cycle  23 NSaved=  20.
 NSaved=20 IEnMin=17 EnMin= -4751.85433600196     IErMin=20 ErrMin= 1.43D-08
 ErrMax= 1.43D-08  0.00D+00 EMaxC= 1.00D-01 BMatC= 3.17D-13 BMatP= 1.81D-12
 IDIUse=1 WtCom= 1.00D+00 WtEn= 0.00D+00
 Coeff-Com:  0.438D-08 0.837D-08-0.824D-07 0.374D-07 0.195D-05 0.712D-06
 Coeff-Com: -0.271D-05-0.289D-05 0.118D-05 0.180D-04 0.206D-03 0.525D-03
 Coeff-Com:  0.667D-03-0.166D-02-0.537D-02-0.108D-01 0.972D-02 0.591D-01
 Coeff-Com:  0.320D+00 0.627D+00
 Coeff:      0.438D-08 0.837D-08-0.824D-07 0.374D-07 0.195D-05 0.712D-06
 Coeff:     -0.271D-05-0.289D-05 0.118D-05 0.180D-04 0.206D-03 0.525D-03
 Coeff:      0.667D-03-0.166D-02-0.537D-02-0.108D-01 0.972D-02 0.591D-01
 Coeff:      0.320D+00 0.627D+00
 Gap=     0.012 Goal=   None    Shift=    0.000
 RMSDP=1.81D-09 MaxDP=1.28D-07 DE= 1.38D-10 OVMax= 5.90D-07

 SCF Done:  E(RPBE1PBE) =  -4751.85433600     A.U. after   23 cycles
            NFock= 23  Conv=0.18D-08     -V/T= 2.2952
 KE= 3.668885638624D+03 PE=-3.990061264979D+04 EE= 1.672073158471D+04
 Leave Link  502 at Fri May  7 16:17:44 2021, MaxMem=  7516192768 cpu:           19213.3 elap:             802.8
 (Enter /PARA/pp801/luchenlin/g16/l601.exe)
 Copying SCF densities to generalized density rwf, IOpCl= 0 IROHF=0.
 Hyperfine terms turned off by default for NAtoms > 100.

 **********************************************************************

            Population analysis using the SCF Density.

 **********************************************************************

 Orbital symmetries:
       Occupied  (B) (E) (E) (A) (E) (E) (A) (B) (B) (E) (E) (A)
                 (A) (E) (E) (B) (A) (E) (E) (B) (B) (E) (E) (A)
                 (B) (E) (E) (A) (B) (E) (E) (A) (B) (E) (E) (A)
                 (B) (E) (E) (A) (B) (E) (E) (A) (B) (E) (E) (A)
                 (B) (E) (E) (A) (B) (E) (E) (A) (A) (E) (E) (B)
                 (A) (E) (E) (B) (B) (E) (E) (A) (A) (E) (E) (B)
                 (A) (E) (E) (B) (B) (E) (E) (A) (A) (E) (E) (B)
                 (B) (E) (E) (A) (B) (E) (E) (A) (B) (E) (E) (A)
                 (A) (E) (E) (B) (B) (E) (E) (A) (A) (E) (E) (B)
                 (E) (E) (A) (B) (A) (E) (E) (B) (B) (E) (E) (A)
                 (A) (E) (E) (B) (B) (E) (E) (A) (B) (E) (E) (A)
                 (A) (E) (E) (B) (A) (E) (E) (B) (A) (B) (E) (E)
                 (A) (B) (E) (E) (B) (A) (E) (E) (A) (A) (E) (E)
                 (B) (E) (E) (B) (A) (E) (E) (B) (B) (E) (E) (A)
                 (A) (B) (E) (E) (A) (E) (E) (B) (A) (B) (E) (E)
                 (A) (B) (E) (E) (E) (E) (B) (A) (A) (E) (E) (B)
                 (A) (E) (E) (B) (E) (E) (A) (A) (B) (E) (E) (A)
                 (B) (B) (A) (E) (E) (A) (E) (E) (B) (B) (E) (E)
                 (E) (E) (A) (B) (A) (E) (E) (B) (B) (E) (E) (A)
                 (B) (E) (E) (A) (B) (E) (E) (A) (A) (A) (B) (E)
                 (E) (A) (B) (E) (E) (A) (E) (E) (B) (E) (E) (A)
                 (E) (E) (B) (B) (E) (E) (A) (B) (E) (E) (B) (A)
                 (E) (E) (B) (A) (E) (E) (A) (B) (B) (E) (E) (A)
                 (A) (A) (E) (E)
       Virtual   (B) (E) (E) (A) (B) (E) (E) (B) (A) (E) (E) (B)
                 (A) (E) (E) (B) (A) (E) (E) (B) (A) (B) (E) (E)
                 (A) (A) (E) (E) (B) (E) (E) (B) (A) (A) (E) (E)
                 (B) (E) (E) (B) (E) (E) (A) (B) (A) (A) (E) (E)
                 (A) (B) (E) (E) (B) (A) (E) (E) (A) (B) (E) (E)
                 (A) (B) (A) (E) (E) (B) (A) (E) (E) (B) (E) (E)
                 (A) (E) (E) (B) (B) (A) (E) (E) (A) (E) (E) (B)
                 (A) (E) (E) (B) (A) (E) (E) (B) (A) (E) (E) (B)
                 (E) (E) (B) (A) (A) (B) (E) (E) (A) (A) (E) (E)
                 (B) (A) (E) (E) (B) (E) (E) (B) (B) (A) (E) (E)
                 (B) (A) (E) (E) (B) (A) (B) (E) (E) (B) (E) (E)
                 (A) (B) (E) (E) (A) (A) (E) (E) (B) (A) (E) (E)
                 (A) (B) (B) (E) (E) (B) (A) (E) (E) (E) (E) (A)
                 (B) (A) (E) (E) (B) (A) (E) (E) (B) (E) (E) (A)
                 (E) (E) (B) (B) (A) (A) (B) (E) (E) (E) (E) (B)
                 (A) (A) (E) (E) (B) (A) (E) (E) (B) (E) (E) (A)
                 (A) (E) (E) (B) (E) (E) (B) (B) (A) (E) (E) (A)
                 (B) (A) (E) (E) (A) (B) (E) (E) (A) (B) (E) (E)
                 (A) (E) (E) (B) (A) (B) (E) (E) (B) (E) (E) (A)
                 (A) (E) (E) (B) (A) (B) (E) (E) (A) (B) (B) (E)
                 (E) (E) (E) (A) (B) (A) (A) (E) (E) (B) (B) (A)
                 (E) (E) (B) (E) (E) (A) (E) (E) (A) (A) (E) (E)
                 (B) (B) (E) (E) (B) (A) (B) (E) (E) (E) (E) (B)
                 (A) (A) (B) (A) (E) (E) (B) (E) (E) (A) (B) (E)
                 (E) (B) (E) (E) (A) (A) (E) (E) (B) (A) (B) (B)
                 (E) (E) (E) (E) (A) (E) (E) (B) (A) (E) (E) (A)
                 (B) (A) (B) (E) (E) (A) (E) (E) (A) (B) (E) (E)
                 (E) (E) (B) (B) (A) (E) (E) (A) (B) (E) (E) (A)
                 (B) (A) (E) (E) (E) (E) (B) (A) (B) (E) (E) (A)
                 (A) (A) (E) (E) (B) (B) (E) (E) (B) (A) (E) (E)
                 (B) (A) (B) (E) (E) (A) (E) (E) (A) (B) (E) (E)
                 (A) (B) (A) (E) (E) (B) (E) (E) (A) (A) (E) (E)
                 (B) (B) (E) (E) (B) (E) (E) (A) (A) (B) (B) (E)
                 (E) (A) (E) (E) (B) (A) (B) (E) (E) (E) (E) (E)
                 (E) (B) (A) (A) (E) (E) (A) (B) (A) (E) (E) (B)
                 (A) (E) (E) (B) (B) (E) (E) (A) (B) (B) (A) (E)
                 (E) (E) (E) (B) (A) (A) (E) (E) (E) (E) (A) (B)
                 (B) (E) (E) (E) (E) (A) (B) (A) (B) (A) (E) (E)
                 (B) (E) (E) (B) (A) (A) (E) (E) (A) (B) (E) (E)
                 (A) (B) (E) (E) (A) (B) (E) (E) (A) (B) (B) (E)
                 (E) (E) (E) (B) (E) (E) (A) (E) (E) (B) (A) (E)
                 (E) (B) (A) (B) (A) (A) (E) (E) (B) (B) (A) (E)
                 (E) (A) (E) (E) (E) (E) (A) (B) (E) (E) (A) (E)
                 (E) (B) (A) (B) (A) (E) (E) (B) (E) (E) (B) (A)
                 (B) (A) (E) (E) (B) (A) (E) (E) (B) (A) (E) (E)
                 (B) (E) (E) (A) (A) (B) (E) (E) (B) (E) (E) (B)
                 (A) (B) (E) (E) (A) (A) (E) (E) (B) (E) (E) (B)
                 (A) (E) (E) (B) (A) (B) (E) (E) (A) (B) (E) (E)
                 (A) (E) (E) (A) (B) (E) (E) (B) (A) (B) (E) (E)
                 (A) (B) (E) (E) (A) (B) (A) (E) (E) (E) (E) (B)
                 (A) (E) (E) (A) (B) (B) (A) (E) (E) (E) (E) (B)
                 (E) (E) (A) (A) (B) (E) (E) (B) (A) (E) (E) (B)
                 (E) (E) (A) (A) (B) (B) (E) (E) (B) (E) (E) (A)
                 (E) (E) (A) (A) (B) (E) (E) (B) (A) (E) (E) (B)
                 (A) (B) (E) (E) (A) (B) (A) (E) (E) (A) (B) (E)
                 (E) (B) (E) (E) (A) (E) (E) (B) (A) (E) (E) (A)
                 (B) (B) (E) (E) (A) (B) (E) (E) (A) (B) (E) (E)
                 (A) (A) (E) (E) (B) (E) (E) (A) (B) (B) (A) (E)
                 (E) (E) (E) (B) (A) (E) (E) (B) (A) (E) (E) (B)
                 (A) (E) (E) (B) (E) (E) (A) (A) (B) (E) (E) (B)
                 (E) (E) (A) (A) (B) (E) (E) (A) (B) (E) (E) (E)
                 (E) (B) (A) (B) (E) (E) (A) (B) (E) (E) (A) (B)
                 (A) (E) (E) (B) (A) (E) (E) (B) (A) (E) (E) (B)
                 (A) (E) (E) (B) (A) (B) (E) (E) (A) (E) (E) (B)
                 (B) (E) (E) (A) (B) (E) (E) (A) (B) (E) (E) (A)
                 (B) (E) (E) (A) (A) (B) (E) (E) (B) (E) (E) (A)
                 (B) (A) (E) (E) (A) (B) (E) (E) (A) (E) (E) (B)
                 (A) (B) (E) (E) (A) (E) (E) (B) (A) (E) (E) (B)
                 (A) (B) (E) (E) (A) (E) (E) (A) (B) (E) (E) (A)
                 (B) (E) (E) (B) (A) (E) (E) (B) (A) (E) (E) (B)
                 (A) (E) (E) (A) (E) (E) (B) (A) (B) (E) (E) (B)
                 (E) (E) (A) (B) (A) (E) (E) (A) (B) (E) (E) (B)
                 (A) (E) (E) (B) (B) (E) (E) (A) (A) (E) (E) (B)
                 (E) (E) (A) (B) (A) (E) (E) (B) (A) (E) (E) (A)
                 (B) (E) (E) (B) (B) (E) (E) (A) (A) (E) (E) (B)
                 (B) (E) (E) (A) (B) (E) (E) (A) (E) (E) (A) (B)
                 (E) (E) (A) (B) (B) (E) (E) (A) (A) (E) (E) (B)
                 (E) (E) (A) (B) (E) (E) (A) (B) (A) (E) (E) (B)
                 (B) (A) (E) (E) (A) (E) (E) (B) (A) (E) (E) (B)
                 (A) (B) (E) (E) (A) (E) (E) (B) (A) (E) (E) (B)
                 (A) (E) (E) (B) (A) (E) (E) (A) (B) (B) (E) (E)
                 (A) (E) (E) (B) (B) (E) (E) (A) (A) (B) (E) (E)
                 (A) (E) (E) (B) (B) (E) (E) (A) (A) (E) (E) (B)
                 (B) (E) (E) (A) (B) (E) (E) (A) (A) (B) (E) (E)
                 (B) (A) (E) (E) (A) (E) (E) (B) (B) (A) (A) (E)
                 (E) (E) (E) (B) (A) (E) (E) (B) (B) (E) (E) (A)
                 (A) (B) (E) (E) (A) (E) (E) (B) (A) (B) (E) (E)
                 (A) (E) (E) (B) (A) (E) (E) (A) (E) (E) (B) (B)
                 (A) (E) (E) (B)
 The electronic state is 1-A.
 Alpha  occ. eigenvalues --  -89.74517 -89.74517 -89.74517 -89.74517 -15.10119
 Alpha  occ. eigenvalues --  -15.10119 -15.10119 -15.10119 -15.08389 -15.08389
 Alpha  occ. eigenvalues --  -15.08389 -15.08389 -10.96931 -10.96931 -10.96931
 Alpha  occ. eigenvalues --  -10.96931 -10.91865 -10.91865 -10.91865 -10.91865
 Alpha  occ. eigenvalues --  -10.91584 -10.91584 -10.91584 -10.91583 -10.90382
 Alpha  occ. eigenvalues --  -10.90381 -10.90381 -10.90381 -10.84330 -10.84330
 Alpha  occ. eigenvalues --  -10.84330 -10.84330 -10.82759 -10.82759 -10.82759
 Alpha  occ. eigenvalues --  -10.82759 -10.79049 -10.79049 -10.79049 -10.79049
 Alpha  occ. eigenvalues --   -8.72401  -8.72401  -8.72401  -8.72399  -6.66075
 Alpha  occ. eigenvalues --   -6.66075  -6.66075  -6.66075  -6.65694  -6.65694
 Alpha  occ. eigenvalues --   -6.65694  -6.65694  -6.65432  -6.65432  -6.65432
 Alpha  occ. eigenvalues --   -6.65432  -4.93482  -4.93426  -4.93426  -4.93369
 Alpha  occ. eigenvalues --   -4.88371  -4.88371  -4.88371  -4.88370  -4.87242
 Alpha  occ. eigenvalues --   -4.87242  -4.87242  -4.87242  -3.14115  -3.13903
 Alpha  occ. eigenvalues --   -3.13903  -3.13716  -3.10128  -3.10023  -3.10023
 Alpha  occ. eigenvalues --   -3.09968  -3.09333  -3.09121  -3.09121  -3.08871
 Alpha  occ. eigenvalues --   -3.05862  -3.05812  -3.05812  -3.05764  -3.05311
 Alpha  occ. eigenvalues --   -3.05311  -3.05311  -3.05310  -3.04705  -3.04704
 Alpha  occ. eigenvalues --   -3.04704  -3.04704  -3.04607  -3.04605  -3.04605
 Alpha  occ. eigenvalues --   -3.04603  -3.03553  -3.03553  -3.03553  -3.03553
 Alpha  occ. eigenvalues --   -3.02991  -3.02991  -3.02991  -3.02991  -1.72419
 Alpha  occ. eigenvalues --   -1.72418  -1.72418  -1.72418  -1.58155  -1.58155
 Alpha  occ. eigenvalues --   -1.58155  -1.58155  -1.48484  -1.48467  -1.48467
 Alpha  occ. eigenvalues --   -1.48457  -1.45307  -1.45306  -1.45306  -1.45305
 Alpha  occ. eigenvalues --   -1.38214  -1.38159  -1.38159  -1.38125  -1.37615
 Alpha  occ. eigenvalues --   -1.37612  -1.37612  -1.37611  -1.30322  -1.30314
 Alpha  occ. eigenvalues --   -1.30314  -1.30306  -1.27554  -1.27534  -1.27534
 Alpha  occ. eigenvalues --   -1.27528  -1.26867  -1.26706  -1.26706  -1.26638
 Alpha  occ. eigenvalues --   -1.24696  -1.24696  -1.24695  -1.24695  -1.20976
 Alpha  occ. eigenvalues --   -1.20368  -1.19796  -1.19796  -1.19540  -1.19534
 Alpha  occ. eigenvalues --   -1.19332  -1.19332  -1.17099  -1.16212  -1.15690
 Alpha  occ. eigenvalues --   -1.15690  -1.15625  -1.15044  -1.15044  -1.14621
 Alpha  occ. eigenvalues --   -1.14559  -1.14269  -1.14269  -1.14130  -1.12819
 Alpha  occ. eigenvalues --   -1.12734  -1.12734  -1.12519  -1.12430  -1.12099
 Alpha  occ. eigenvalues --   -1.11936  -1.11936  -1.11850  -1.11805  -1.11805
 Alpha  occ. eigenvalues --   -1.11564  -1.10196  -1.10052  -1.09930  -1.09930
 Alpha  occ. eigenvalues --   -1.09508  -1.09495  -1.09124  -1.09124  -1.08744
 Alpha  occ. eigenvalues --   -1.08744  -1.08692  -1.08664  -1.07710  -1.07365
 Alpha  occ. eigenvalues --   -1.07365  -1.06640  -1.06330  -1.06133  -1.06133
 Alpha  occ. eigenvalues --   -1.06094  -1.05748  -1.05748  -1.05144  -1.04341
 Alpha  occ. eigenvalues --   -1.03700  -1.03695  -1.03695  -1.03236  -1.03235
 Alpha  occ. eigenvalues --   -1.03174  -1.03114  -1.03112  -1.03112  -1.02726
 Alpha  occ. eigenvalues --   -1.02717  -1.02717  -1.02600  -1.01743  -1.01639
 Alpha  occ. eigenvalues --   -1.01639  -1.01522  -1.01522  -1.01165  -1.00978
 Alpha  occ. eigenvalues --   -1.00941  -1.00596  -1.00596  -1.00528  -1.00223
 Alpha  occ. eigenvalues --   -1.00078  -1.00078  -1.00071  -0.99764  -0.99730
 Alpha  occ. eigenvalues --   -0.99730  -0.99720  -0.99484  -0.99359  -0.99359
 Alpha  occ. eigenvalues --   -0.99336  -0.99110  -0.98783  -0.98688  -0.98670
 Alpha  occ. eigenvalues --   -0.98670  -0.98400  -0.98309  -0.98283  -0.98283
 Alpha  occ. eigenvalues --   -0.97778  -0.97711  -0.97711  -0.96896  -0.96828
 Alpha  occ. eigenvalues --   -0.96828  -0.96706  -0.96382  -0.96382  -0.96372
 Alpha  occ. eigenvalues --   -0.96088  -0.95497  -0.95497  -0.95302  -0.95274
 Alpha  occ. eigenvalues --   -0.95214  -0.95214  -0.94847  -0.94684  -0.94115
 Alpha  occ. eigenvalues --   -0.94115  -0.94064  -0.93850  -0.93768  -0.93768
 Alpha  occ. eigenvalues --   -0.93748  -0.93600  -0.93186  -0.92589  -0.92589
 Alpha  occ. eigenvalues --   -0.92445  -0.90739  -0.86680  -0.86485  -0.86485
 Alpha virt. eigenvalues --   -0.85298  -0.82075  -0.82075  -0.81191  -0.80437
 Alpha virt. eigenvalues --   -0.74535  -0.74535  -0.73130  -0.69465  -0.67363
 Alpha virt. eigenvalues --   -0.67363  -0.67099  -0.66758  -0.65575  -0.65575
 Alpha virt. eigenvalues --   -0.65275  -0.64507  -0.64057  -0.64057  -0.63384
 Alpha virt. eigenvalues --   -0.62834  -0.62653  -0.62299  -0.62299  -0.61496
 Alpha virt. eigenvalues --   -0.60804  -0.59850  -0.59850  -0.59574  -0.59440
 Alpha virt. eigenvalues --   -0.59440  -0.59265  -0.59192  -0.58643  -0.57734
 Alpha virt. eigenvalues --   -0.57734  -0.57517  -0.56619  -0.56619  -0.56014
 Alpha virt. eigenvalues --   -0.54963  -0.54963  -0.54900  -0.54281  -0.54244
 Alpha virt. eigenvalues --   -0.54141  -0.53781  -0.53781  -0.53192  -0.52312
 Alpha virt. eigenvalues --   -0.52098  -0.52098  -0.52076  -0.52068  -0.51818
 Alpha virt. eigenvalues --   -0.51818  -0.51101  -0.50650  -0.50499  -0.50499
 Alpha virt. eigenvalues --   -0.50440  -0.50055  -0.49993  -0.49247  -0.49247
 Alpha virt. eigenvalues --   -0.49056  -0.48802  -0.48307  -0.48307  -0.48126
 Alpha virt. eigenvalues --   -0.47895  -0.47895  -0.47675  -0.47141  -0.47141
 Alpha virt. eigenvalues --   -0.46750  -0.46492  -0.46429  -0.46196  -0.46196
 Alpha virt. eigenvalues --   -0.45962  -0.45918  -0.45918  -0.45854  -0.45750
 Alpha virt. eigenvalues --   -0.45413  -0.45413  -0.45072  -0.44787  -0.44773
 Alpha virt. eigenvalues --   -0.44773  -0.44752  -0.44648  -0.44268  -0.44268
 Alpha virt. eigenvalues --   -0.44137  -0.43634  -0.43634  -0.43625  -0.43511
 Alpha virt. eigenvalues --   -0.43188  -0.42850  -0.42825  -0.42825  -0.42506
 Alpha virt. eigenvalues --   -0.42342  -0.42250  -0.42250  -0.42069  -0.41718
 Alpha virt. eigenvalues --   -0.41690  -0.41690  -0.41543  -0.41327  -0.41327
 Alpha virt. eigenvalues --   -0.41212  -0.41115  -0.40893  -0.40726  -0.40726
 Alpha virt. eigenvalues --   -0.40628  -0.40433  -0.40369  -0.40369  -0.40224
 Alpha virt. eigenvalues --   -0.40114  -0.39513  -0.39140  -0.39140  -0.38976
 Alpha virt. eigenvalues --   -0.38871  -0.38871  -0.38861  -0.38713  -0.38434
 Alpha virt. eigenvalues --   -0.38434  -0.38419  -0.38277  -0.37777  -0.37777
 Alpha virt. eigenvalues --   -0.37656  -0.37558  -0.36993  -0.36993  -0.36993
 Alpha virt. eigenvalues --   -0.36857  -0.36650  -0.36626  -0.36626  -0.36323
 Alpha virt. eigenvalues --   -0.36221  -0.36199  -0.36199  -0.35716  -0.35716
 Alpha virt. eigenvalues --   -0.35687  -0.35421  -0.35300  -0.35285  -0.35285
 Alpha virt. eigenvalues --   -0.35151  -0.34964  -0.34714  -0.34714  -0.34598
 Alpha virt. eigenvalues --   -0.34533  -0.34533  -0.34201  -0.34103  -0.34103
 Alpha virt. eigenvalues --   -0.34039  -0.33663  -0.33560  -0.33285  -0.33081
 Alpha virt. eigenvalues --   -0.32984  -0.32984  -0.32696  -0.32696  -0.32454
 Alpha virt. eigenvalues --   -0.32187  -0.31949  -0.31917  -0.31917  -0.31692
 Alpha virt. eigenvalues --   -0.31644  -0.31445  -0.31445  -0.31342  -0.30865
 Alpha virt. eigenvalues --   -0.30865  -0.30768  -0.30348  -0.29943  -0.29943
 Alpha virt. eigenvalues --   -0.29771  -0.29655  -0.29655  -0.29544  -0.29404
 Alpha virt. eigenvalues --   -0.29384  -0.29166  -0.29166  -0.29005  -0.28750
 Alpha virt. eigenvalues --   -0.28659  -0.28250  -0.28250  -0.27643  -0.27502
 Alpha virt. eigenvalues --   -0.27486  -0.27486  -0.26972  -0.26877  -0.26463
 Alpha virt. eigenvalues --   -0.26463  -0.26279  -0.26096  -0.26096  -0.25924
 Alpha virt. eigenvalues --   -0.25744  -0.25105  -0.24942  -0.24942  -0.24757
 Alpha virt. eigenvalues --   -0.24654  -0.24654  -0.24593  -0.24266  -0.23887
 Alpha virt. eigenvalues --   -0.23887  -0.23473  -0.23409  -0.23168  -0.22957
 Alpha virt. eigenvalues --   -0.22957  -0.22912  -0.22232  -0.22148  -0.22079
 Alpha virt. eigenvalues --   -0.22079  -0.21806  -0.21806  -0.21536  -0.20898
 Alpha virt. eigenvalues --   -0.20822  -0.20448  -0.20429  -0.20429  -0.20348
 Alpha virt. eigenvalues --   -0.19689  -0.19592  -0.19524  -0.19524  -0.18730
 Alpha virt. eigenvalues --   -0.18715  -0.18715  -0.18681  -0.18500  -0.18500
 Alpha virt. eigenvalues --   -0.18095  -0.17710  -0.17608  -0.17608  -0.17430
 Alpha virt. eigenvalues --   -0.16921  -0.16456  -0.16456  -0.16284  -0.16123
 Alpha virt. eigenvalues --   -0.15886  -0.15560  -0.15560  -0.14919  -0.14919
 Alpha virt. eigenvalues --   -0.14743  -0.14690  -0.14395  -0.14253  -0.13973
 Alpha virt. eigenvalues --   -0.13739  -0.13739  -0.13622  -0.13256  -0.13256
 Alpha virt. eigenvalues --   -0.13129  -0.12972  -0.12386  -0.12386  -0.11994
 Alpha virt. eigenvalues --   -0.11814  -0.11814  -0.11754  -0.11220  -0.10190
 Alpha virt. eigenvalues --   -0.10190  -0.10057  -0.09617  -0.09451  -0.09155
 Alpha virt. eigenvalues --   -0.09111  -0.09111  -0.08470  -0.08470  -0.07989
 Alpha virt. eigenvalues --   -0.07713  -0.07713  -0.07391  -0.07295  -0.06676
 Alpha virt. eigenvalues --   -0.06676  -0.06222  -0.05794  -0.05695  -0.05243
 Alpha virt. eigenvalues --   -0.05051  -0.05051  -0.04275  -0.04079  -0.04079
 Alpha virt. eigenvalues --   -0.03674  -0.03637  -0.02989  -0.02989  -0.02601
 Alpha virt. eigenvalues --   -0.02601  -0.01408  -0.01096  -0.01024  -0.00625
 Alpha virt. eigenvalues --   -0.00625  -0.00467  -0.00187   0.00065   0.00065
 Alpha virt. eigenvalues --    0.00487   0.00559   0.01001   0.01061   0.01061
 Alpha virt. eigenvalues --    0.01949   0.01949   0.01981   0.02188   0.02299
 Alpha virt. eigenvalues --    0.02438   0.02438   0.02531   0.03395   0.03468
 Alpha virt. eigenvalues --    0.03588   0.03588   0.03700   0.03913   0.04379
 Alpha virt. eigenvalues --    0.04379   0.04445   0.04590   0.04925   0.04925
 Alpha virt. eigenvalues --    0.05033   0.05121   0.05176   0.05425   0.05425
 Alpha virt. eigenvalues --    0.05493   0.05927   0.05927   0.06533   0.06772
 Alpha virt. eigenvalues --    0.06805   0.06805   0.06968   0.07194   0.07463
 Alpha virt. eigenvalues --    0.07565   0.07565   0.07951   0.08288   0.08288
 Alpha virt. eigenvalues --    0.08472   0.08791   0.08798   0.08798   0.08806
 Alpha virt. eigenvalues --    0.09589   0.09860   0.09860   0.09956   0.10003
 Alpha virt. eigenvalues --    0.10003   0.10205   0.10369   0.10914   0.10983
 Alpha virt. eigenvalues --    0.11238   0.11238   0.11887   0.11899   0.11899
 Alpha virt. eigenvalues --    0.12001   0.12129   0.12440   0.12782   0.12782
 Alpha virt. eigenvalues --    0.13408   0.13408   0.14504   0.14504   0.14603
 Alpha virt. eigenvalues --    0.14882   0.15129   0.15445   0.15445   0.15542
 Alpha virt. eigenvalues --    0.15575   0.16055   0.16422   0.16422   0.16793
 Alpha virt. eigenvalues --    0.17104   0.17398   0.17398   0.17488   0.17836
 Alpha virt. eigenvalues --    0.17979   0.17979   0.18323   0.18484   0.18989
 Alpha virt. eigenvalues --    0.19183   0.19435   0.19435   0.19909   0.19909
 Alpha virt. eigenvalues --    0.20286   0.20691   0.21301   0.21357   0.21357
 Alpha virt. eigenvalues --    0.21837   0.21837   0.21970   0.22484   0.22817
 Alpha virt. eigenvalues --    0.22944   0.22944   0.23598   0.23598   0.23923
 Alpha virt. eigenvalues --    0.24488   0.24686   0.25326   0.25507   0.25552
 Alpha virt. eigenvalues --    0.25552   0.26098   0.26358   0.26358   0.26428
 Alpha virt. eigenvalues --    0.26495   0.26914   0.27638   0.27638   0.27884
 Alpha virt. eigenvalues --    0.28379   0.28430   0.28430   0.29162   0.29163
 Alpha virt. eigenvalues --    0.29476   0.29476   0.30398   0.31344   0.31575
 Alpha virt. eigenvalues --    0.31575   0.31800   0.32223   0.32486   0.32552
 Alpha virt. eigenvalues --    0.32552   0.33564   0.33564   0.34090   0.34487
 Alpha virt. eigenvalues --    0.34487   0.34753   0.35409   0.35409   0.35479
 Alpha virt. eigenvalues --    0.35856   0.35992   0.35992   0.36245   0.36498
 Alpha virt. eigenvalues --    0.36770   0.37081   0.37353   0.37515   0.37515
 Alpha virt. eigenvalues --    0.37703   0.38890   0.39474   0.39869   0.39869
 Alpha virt. eigenvalues --    0.39965   0.40109   0.40109   0.41341   0.41341
 Alpha virt. eigenvalues --    0.41385   0.41786   0.43238   0.43238   0.43727
 Alpha virt. eigenvalues --    0.43860   0.43860   0.44191   0.44479   0.45918
 Alpha virt. eigenvalues --    0.46258   0.46620   0.46620   0.47728   0.48407
 Alpha virt. eigenvalues --    0.48407   0.48675   0.50279   0.50645   0.51082
 Alpha virt. eigenvalues --    0.51222   0.51222   0.51253   0.52407   0.52706
 Alpha virt. eigenvalues --    0.52706   0.52824   0.53396   0.53949   0.53949
 Alpha virt. eigenvalues --    0.54160   0.54389   0.54389   0.54780   0.55715
 Alpha virt. eigenvalues --    0.55831   0.56391   0.56391   0.56556   0.58600
 Alpha virt. eigenvalues --    0.58600   0.58981   0.59230   0.60393   0.61026
 Alpha virt. eigenvalues --    0.61026   0.62703   0.63112   0.63320   0.63320
 Alpha virt. eigenvalues --    0.63611   0.63848   0.63848   0.65422   0.65592
 Alpha virt. eigenvalues --    0.66684   0.66684   0.66926   0.67116   0.68586
 Alpha virt. eigenvalues --    0.68724   0.68724   0.70569   0.71788   0.72318
 Alpha virt. eigenvalues --    0.72318   0.73513   0.73691   0.73691   0.74455
 Alpha virt. eigenvalues --    0.74580   0.74841   0.74841   0.75714   0.75774
 Alpha virt. eigenvalues --    0.76382   0.78239   0.78239   0.79494   0.80659
 Alpha virt. eigenvalues --    0.80675   0.80675   0.81576   0.81754   0.82644
 Alpha virt. eigenvalues --    0.82816   0.82816   0.84776   0.84776   0.84911
 Alpha virt. eigenvalues --    0.86034   0.87248   0.87248   0.87499   0.87599
 Alpha virt. eigenvalues --    0.88849   0.88908   0.89800   0.89800   0.90395
 Alpha virt. eigenvalues --    0.90395   0.90967   0.91833   0.91833   0.91933
 Alpha virt. eigenvalues --    0.92420   0.92993   0.94181   0.94181   0.96045
 Alpha virt. eigenvalues --    0.96160   0.96401   0.96401   0.96559   0.97460
 Alpha virt. eigenvalues --    0.97460   0.97906   0.98101   0.98359   0.98624
 Alpha virt. eigenvalues --    0.99031   0.99031   0.99917   1.00215   1.00215
 Alpha virt. eigenvalues --    1.00349   1.01408   1.01408   1.01436   1.01697
 Alpha virt. eigenvalues --    1.02762   1.03063   1.03063   1.03682   1.04545
 Alpha virt. eigenvalues --    1.04717   1.04717   1.05235   1.05817   1.06500
 Alpha virt. eigenvalues --    1.06533   1.06533   1.06714   1.07081   1.07240
 Alpha virt. eigenvalues --    1.07345   1.07345   1.07663   1.07926   1.08430
 Alpha virt. eigenvalues --    1.08430   1.08845   1.09456   1.09456   1.10279
 Alpha virt. eigenvalues --    1.10527   1.10527   1.10803   1.10936   1.11403
 Alpha virt. eigenvalues --    1.11403   1.11511   1.11791   1.12212   1.12692
 Alpha virt. eigenvalues --    1.12692   1.15840   1.16730   1.16771   1.16771
 Alpha virt. eigenvalues --    1.17251   1.18477   1.18518   1.18518   1.18889
 Alpha virt. eigenvalues --    1.19441   1.20010   1.20010   1.21113   1.21435
 Alpha virt. eigenvalues --    1.21435   1.21609   1.21694   1.22098   1.22159
 Alpha virt. eigenvalues --    1.22415   1.22415   1.23025   1.23025   1.23173
 Alpha virt. eigenvalues --    1.23338   1.23787   1.23787   1.25350   1.26404
 Alpha virt. eigenvalues --    1.27610   1.27610   1.27836   1.28323   1.29452
 Alpha virt. eigenvalues --    1.29452   1.30421   1.32230   1.32230   1.32320
 Alpha virt. eigenvalues --    1.32962   1.33280   1.33578   1.33578   1.34378
 Alpha virt. eigenvalues --    1.35226   1.35226   1.36008   1.36584   1.37382
 Alpha virt. eigenvalues --    1.40775   1.40775   1.42532   1.43099   1.43175
 Alpha virt. eigenvalues --    1.43175   1.43698   1.43698   1.43704   1.43723
 Alpha virt. eigenvalues --    1.45836   1.48005   1.48005   1.48156   1.48618
 Alpha virt. eigenvalues --    1.53005   1.53005   1.53047   1.53514   1.60562
 Alpha virt. eigenvalues --    1.60762   1.60762   1.60845   1.64734   1.65373
 Alpha virt. eigenvalues --    1.65373   1.65592   1.67164   1.67253   1.67253
 Alpha virt. eigenvalues --    1.67266   1.73886   1.74266   1.74266   1.74440
 Alpha virt. eigenvalues --    1.80922   1.80938   1.80940   1.80940   1.83292
 Alpha virt. eigenvalues --    1.83415   1.83415   1.84129   1.85786   1.86448
 Alpha virt. eigenvalues --    1.86448   1.86969   1.87172   1.87629   1.87629
 Alpha virt. eigenvalues --    1.87703   1.88765   1.88784   1.88784   1.89009
 Alpha virt. eigenvalues --    1.89571   1.89778   1.89778   1.89899   1.90776
 Alpha virt. eigenvalues --    1.91057   1.91291   1.91291   1.91700   1.91817
 Alpha virt. eigenvalues --    1.91817   1.91980   1.94179   1.94243   1.94465
 Alpha virt. eigenvalues --    1.94465   1.94685   1.94878   1.94922   1.94922
 Alpha virt. eigenvalues --    1.95201   1.95995   1.95995   1.96426   1.97942
 Alpha virt. eigenvalues --    1.98550   1.99030   1.99030   2.02741   2.02875
 Alpha virt. eigenvalues --    2.02875   2.02890   2.05305   2.05801   2.05801
 Alpha virt. eigenvalues --    2.05953   2.06607   2.07960   2.07999   2.07999
 Alpha virt. eigenvalues --    2.08303   2.10964   2.10964   2.11090   2.11413
 Alpha virt. eigenvalues --    2.12242   2.12242   2.15086   2.15349   2.15579
 Alpha virt. eigenvalues --    2.15579   2.16865   2.19667   2.20782   2.20782
 Alpha virt. eigenvalues --    2.21762   2.22806   2.23703   2.23703   2.25253
 Alpha virt. eigenvalues --    2.25441   2.26952   2.26952   2.28504   2.29380
 Alpha virt. eigenvalues --    2.29380   2.30853   2.31874   2.32062   2.32977
 Alpha virt. eigenvalues --    2.32977   2.36498   2.37086   2.37086   2.37111
 Alpha virt. eigenvalues --    2.37203   2.38474   2.39604   2.39604   2.41777
 Alpha virt. eigenvalues --    2.41867   2.42089   2.42089   2.42480   2.44709
 Alpha virt. eigenvalues --    2.45479   2.45479   2.46119   2.52343   2.52584
 Alpha virt. eigenvalues --    2.52584   2.52905   2.53567   2.54454   2.54454
 Alpha virt. eigenvalues --    2.55965   2.60697   2.60697   2.60793   2.60895
 Alpha virt. eigenvalues --    2.63269   2.63585   2.63585   2.63810   2.65250
 Alpha virt. eigenvalues --    2.65273   2.65273   2.65589   2.65825   2.67127
 Alpha virt. eigenvalues --    2.67127   2.67184   2.70969   2.70972   2.70972
 Alpha virt. eigenvalues --    2.71321   2.73213   2.73712   2.73712   2.73874
 Alpha virt. eigenvalues --    2.75735   2.75942   2.75942   2.76043   2.81197
 Alpha virt. eigenvalues --    2.81369   2.81369   2.81549   2.85941   2.85941
 Alpha virt. eigenvalues --    2.86195   2.86294   2.95480   2.95480   2.95526
 Alpha virt. eigenvalues --    2.95638   3.13760   3.13847   3.13847   3.13893
 Alpha virt. eigenvalues --    3.17893   3.17928   3.17928   3.18084   3.22509
 Alpha virt. eigenvalues --    3.22509   3.22553   3.23400   3.30778   3.30778
 Alpha virt. eigenvalues --    3.30974   3.31553   3.33358   3.33679   3.33679
 Alpha virt. eigenvalues --    3.34194   3.48534   3.48578   3.48659   3.48659
 Alpha virt. eigenvalues --    3.83609   3.83686   3.83686   3.83725   3.89703
 Alpha virt. eigenvalues --    3.90323   3.90323   3.91117   4.03545   4.03638
 Alpha virt. eigenvalues --    4.03651   4.03651   4.56554   4.56618   4.56618
 Alpha virt. eigenvalues --    4.56662   7.34495   7.42627   7.42627   7.45496
 Alpha virt. eigenvalues --   16.78944  16.82231  16.82231  16.84140  16.85488
 Alpha virt. eigenvalues --   16.87381  16.87381  16.90649  16.90733  16.92779
 Alpha virt. eigenvalues --   16.93062  16.93062  22.93505  22.94555  22.94555
 Alpha virt. eigenvalues --   22.96127  23.00254  23.00499  23.00499  23.00602
 Alpha virt. eigenvalues --   23.12854  23.12863  23.13005  23.13005  23.15732
 Alpha virt. eigenvalues --   23.15998  23.15998  23.16430  23.20552  23.20787
 Alpha virt. eigenvalues --   23.20787  23.20852  23.27735  23.27877  23.27877
 Alpha virt. eigenvalues --   23.27908  23.41073  23.41102  23.41102  23.41140
 Alpha virt. eigenvalues --   34.90211  34.90296  34.90296  34.90353  35.05975
 Alpha virt. eigenvalues --   35.06141  35.06167  35.06167  43.46395  43.47858
 Alpha virt. eigenvalues --   43.48585  43.48585  43.49010  43.51571  43.51571
 Alpha virt. eigenvalues --   43.52185  43.53408  43.56182  43.57346  43.58449
 Alpha virt. eigenvalues --   43.58449  43.59449  43.59449  43.60510  43.61959
 Alpha virt. eigenvalues --   43.64277  43.64277  43.66888  43.68651  43.68715
 Alpha virt. eigenvalues --   43.68715  43.69870  43.71892  43.73722  43.75664
 Alpha virt. eigenvalues --   43.75664  43.77490  43.77803  43.77803  43.78600
 Alpha virt. eigenvalues --   43.90534  43.91410  43.91847  43.91847  88.33808
 Alpha virt. eigenvalues --   88.36575  88.36575  88.36637  88.37467  88.38918
 Alpha virt. eigenvalues --   88.38918  88.41424  88.45558  88.45558  88.45737
 Alpha virt. eigenvalues --   88.52224 188.72841 188.82329 188.82329 188.85788
          Condensed to atoms (all electrons):
 Mulliken charges:
               1
     1  Au   0.297362
     2  Au   0.297362
     3  Au   0.297362
     4  Au   0.297362
     5  S    0.267271
     6  Au   0.009332
     7  S    0.267271
     8  Au   0.009332
     9  S    0.267271
    10  Au   0.009332
    11  S    0.267271
    12  Au   0.009332
    13  C   -0.702038
    14  C   -0.702038
    15  C   -0.702038
    16  C   -0.702038
    17  C   -0.739042
    18  H    0.369040
    19  H    0.394605
    20  C   -0.739042
    21  H    0.369040
    22  H    0.394605
    23  C   -0.739042
    24  H    0.369040
    25  H    0.394605
    26  C   -0.739042
    27  H    0.369040
    28  H    0.394605
    29  H    0.283884
    30  H    0.283884
    31  H    0.283884
    32  H    0.283884
    33  C   -0.719634
    34  C   -0.719634
    35  C   -0.719634
    36  C   -0.719634
    37  C   -0.599183
    38  H    0.330044
    39  C   -0.599183
    40  H    0.330044
    41  C   -0.599183
    42  H    0.330044
    43  C   -0.599183
    44  H    0.330044
    45  C    0.185010
    46  H    0.319541
    47  H    0.364732
    48  C    0.185010
    49  H    0.319541
    50  H    0.364732
    51  C    0.185010
    52  H    0.319541
    53  H    0.364732
    54  C    0.185010
    55  H    0.319541
    56  H    0.364732
    57  C    0.078893
    58  N   -0.542463
    59  C    0.078893
    60  N   -0.542463
    61  C    0.078893
    62  N   -0.542463
    63  C    0.078893
    64  N   -0.542463
    65  N   -0.487837
    66  H    0.379410
    67  C    0.121839
    68  N   -0.487837
    69  H    0.379410
    70  C    0.121839
    71  N   -0.487837
    72  H    0.379410
    73  C    0.121839
    74  N   -0.487837
    75  H    0.379410
    76  C    0.121839
    77  H    0.480182
    78  H    0.338621
    79  H    0.480182
    80  H    0.338621
    81  H    0.480182
    82  H    0.338621
    83  H    0.480182
    84  H    0.338621
    85  Au   0.281187
    86  Au   0.281187
    87  Au   0.281187
    88  Au   0.281187
    89  H    0.366499
    90  H    0.331500
    91  H    0.250581
    92  H    0.340665
    93  H    0.250581
    94  H    0.340665
    95  H    0.366499
    96  H    0.331500
    97  H    0.250581
    98  H    0.340665
    99  H    0.366499
   100  H    0.331500
   101  H    0.250581
   102  H    0.340665
   103  H    0.366499
   104  H    0.331500
 Sum of Mulliken charges =   8.00000
 Mulliken charges with hydrogens summed into heavy atoms:
               1
     1  Au   0.297362
     2  Au   0.297362
     3  Au   0.297362
     4  Au   0.297362
     5  S    0.267271
     6  Au   0.009332
     7  S    0.267271
     8  Au   0.009332
     9  S    0.267271
    10  Au   0.009332
    11  S    0.267271
    12  Au   0.009332
    13  C    0.061608
    14  C    0.061608
    15  C    0.061608
    16  C    0.061608
    17  C    0.242841
    20  C    0.242841
    23  C    0.242841
    26  C    0.242841
    33  C    0.201656
    34  C    0.201656
    35  C    0.201656
    36  C    0.201656
    37  C    0.085089
    39  C    0.085089
    41  C    0.085089
    43  C    0.085089
    45  C    0.185010
    48  C    0.185010
    51  C    0.185010
    54  C    0.185010
    57  C    0.458303
    58  N   -0.542463
    59  C    0.458303
    60  N   -0.542463
    61  C    0.458303
    62  N   -0.542463
    63  C    0.458303
    64  N   -0.542463
    65  N   -0.007656
    67  C    0.460460
    68  N   -0.007656
    70  C    0.460460
    71  N   -0.007656
    73  C    0.460460
    74  N   -0.007656
    76  C    0.460460
    85  Au   0.281187
    86  Au   0.281187
    87  Au   0.281187
    88  Au   0.281187
 Electronic spatial extent (au):  <R**2>=          62144.8593
 Charge=              8.0000 electrons
 Dipole moment (field-independent basis, Debye):
    X=              0.0000    Y=              0.0000    Z=              7.6518  Tot=              7.6518
 Quadrupole moment (field-independent basis, Debye-Ang):
   XX=            391.3340   YY=            391.3340   ZZ=           -412.3242
   XY=             -0.0000   XZ=             -0.0000   YZ=             -0.0000
 Traceless Quadrupole moment (field-independent basis, Debye-Ang):
   XX=            267.8861   YY=            267.8861   ZZ=           -535.7722
   XY=             -0.0000   XZ=             -0.0000   YZ=             -0.0000
 Octapole moment (field-independent basis, Debye-Ang**2):
  XXX=              0.0000  YYY=             -0.0000  ZZZ=            234.1865  XYY=              0.0000
  XXY=              0.0000  XXZ=            242.4506  XZZ=             -0.0000  YZZ=             -0.0000
  YYZ=            242.4506  XYZ=             -0.0000
 Hexadecapole moment (field-independent basis, Debye-Ang**3):
 XXXX=           -864.7773 YYYY=           -864.7773 ZZZZ=          -2966.5070 XXXY=           7364.4514
 XXXZ=              0.0000 YYYX=          -7364.4514 YYYZ=              0.0000 ZZZX=             -0.0000
 ZZZY=              0.0000 XXYY=            120.3801 XXZZ=          -5131.7326 YYZZ=          -5131.7326
 XXYZ=             -0.0000 YYXZ=             -0.0000 ZZXY=             -0.0000
 N-N= 1.475914109046D+04 E-N=-3.990061265917D+04  KE= 3.668885638624D+03
 Symmetry A    KE= 1.834626749473D+03
 Symmetry B    KE= 1.834258889150D+03
 Leave Link  601 at Fri May  7 16:17:47 2021, MaxMem=  7516192768 cpu:              53.6 elap:               2.6
 (Enter /PARA/pp801/luchenlin/g16/l701.exe)
 ... and contract with generalized density number  0.
 Compute integral first derivatives.
 R6Disp: Adding Grimme-D3(BJ) dispersion energy 1st derivatives to the gradient.
   4 Symmetry operations used in ECPInt.
 ECPInt:  NShTT=  152628 NPrTT=  538202 LenC2=  103043 LenP2D=  219350.
 LDataN:  DoStor=T MaxTD1= 7 Len=  274
 Leave Link  701 at Fri May  7 16:17:58 2021, MaxMem=  7516192768 cpu:             241.0 elap:              10.5
 (Enter /PARA/pp801/luchenlin/g16/l702.exe)
 L702 exits ... SP integral derivatives will be done elsewhere.
 Leave Link  702 at Fri May  7 16:17:59 2021, MaxMem=  7516192768 cpu:               1.8 elap:               0.1
 (Enter /PARA/pp801/luchenlin/g16/l703.exe)
 Integral derivatives from FoFJK, PRISM(SPDF).
 Compute integral first derivatives, UseDBF=F ICtDFT=           0.
 Calling FoFJK, ICntrl=      2127 FMM=F ISym2X=1 I1Cent= 0 IOpClX= 0 NMat=1 NMatS=1 NMatT=0.
 FoFJK:  IHMeth= 1 ICntrl=    2127 DoSepK=F KAlg= 0 I1Cent=           0 FoldK=F
 IRaf=         0 NMat=       1 IRICut=       1 DoRegI=T DoRafI=F ISym2E= 1 IDoP0=0 IntGTp=1.
 FoFCou: FMM=F IPFlag=           0 FMFlag=      100000 FMFlg1=        2800
         NFxFlg=           0 DoJE=F BraDBF=F KetDBF=F FulRan=T
         wScrn=  0.000000 ICntrl=      2127 IOpCl=  0 I1Cent=           0 NGrid=           0
         NMat0=    1 NMatS0=      1 NMatT0=    0 NMatD0=    1 NMtDS0=    0 NMtDT0=    0
 Petite list used in FoFCou.
 Defaulting to unpruned grid for atomic number  79.
 Defaulting to unpruned grid for atomic number  79.
 Defaulting to unpruned grid for atomic number  79.
 Defaulting to unpruned grid for atomic number  79.
 Defaulting to unpruned grid for atomic number  79.
 Defaulting to unpruned grid for atomic number  79.
 Defaulting to unpruned grid for atomic number  79.
 Defaulting to unpruned grid for atomic number  79.
 Defaulting to unpruned grid for atomic number  79.
 Defaulting to unpruned grid for atomic number  79.
 Defaulting to unpruned grid for atomic number  79.
 Defaulting to unpruned grid for atomic number  79.
 Defaulting to unpruned grid for atomic number  79.
 Defaulting to unpruned grid for atomic number  79.
 Defaulting to unpruned grid for atomic number  79.
 Defaulting to unpruned grid for atomic number  79.
 Defaulting to unpruned grid for atomic number  79.
 Defaulting to unpruned grid for atomic number  79.
 Defaulting to unpruned grid for atomic number  79.
 Defaulting to unpruned grid for atomic number  79.
 Defaulting to unpruned grid for atomic number  79.
 Defaulting to unpruned grid for atomic number  79.
 Defaulting to unpruned grid for atomic number  79.
 Defaulting to unpruned grid for atomic number  79.
 Leave Link  703 at Fri May  7 16:19:52 2021, MaxMem=  7516192768 cpu:            2711.8 elap:             113.3
 (Enter /PARA/pp801/luchenlin/g16/l716.exe)
 Dipole        = 2.46913601D-13 1.78523862D-13 3.01043745D+00
 ***** Axes restored to original set *****
 -------------------------------------------------------------------
 Center     Atomic                   Forces (Hartrees/Bohr)
 Number     Number              X              Y              Z
 -------------------------------------------------------------------
      1       79          -0.245928598   -0.154447980   -0.206507555
      2       79           0.154447980   -0.245928598   -0.206507555
      3       79          -0.154447980    0.245928598   -0.206507555
      4       79           0.245928598    0.154447980   -0.206507555
      5       16           0.002175440   -0.000095382    0.000012183
      6       79          -0.193145445    0.263718249    0.199533403
      7       16          -0.000095382   -0.002175440    0.000012183
      8       79           0.263718249    0.193145445    0.199533403
      9       16          -0.002175440    0.000095382    0.000012183
     10       79           0.193145445   -0.263718249    0.199533403
     11       16           0.000095382    0.002175440    0.000012183
     12       79          -0.263718249   -0.193145445    0.199533403
     13        6          -0.001161116    0.003878257   -0.005562852
     14        6           0.003878257    0.001161116   -0.005562852
     15        6           0.001161116   -0.003878257   -0.005562852
     16        6          -0.003878257   -0.001161116   -0.005562852
     17        6           0.000370992    0.001952748    0.002191916
     18        1          -0.002714478   -0.004570839    0.001460767
     19        1           0.002481803    0.002123899    0.004458719
     20        6           0.001952748   -0.000370992    0.002191916
     21        1          -0.004570839    0.002714478    0.001460767
     22        1           0.002123899   -0.002481803    0.004458719
     23        6          -0.000370992   -0.001952748    0.002191916
     24        1           0.002714478    0.004570839    0.001460767
     25        1          -0.002481803   -0.002123899    0.004458719
     26        6          -0.001952748    0.000370992    0.002191916
     27        1           0.004570839   -0.002714478    0.001460767
     28        1          -0.002123899    0.002481803    0.004458719
     29        1          -0.002335202   -0.001425209   -0.003031510
     30        1          -0.001425209    0.002335202   -0.003031510
     31        1           0.002335202    0.001425209   -0.003031510
     32        1           0.001425209   -0.002335202   -0.003031510
     33        6          -0.008950822    0.002649842   -0.003303239
     34        6           0.002649842    0.008950822   -0.003303239
     35        6           0.008950822   -0.002649842   -0.003303239
     36        6          -0.002649842   -0.008950822   -0.003303239
     37        6           0.000461850   -0.002868988   -0.004503849
     38        1           0.003846673    0.001920200   -0.003174837
     39        6          -0.002868988   -0.000461850   -0.004503849
     40        1           0.001920200   -0.003846673   -0.003174837
     41        6          -0.000461850    0.002868988   -0.004503849
     42        1          -0.003846673   -0.001920200   -0.003174837
     43        6           0.002868988    0.000461850   -0.004503849
     44        1          -0.001920200    0.003846673   -0.003174837
     45        6          -0.001841083   -0.001987910    0.002789442
     46        1          -0.003098530   -0.001191187    0.002979436
     47        1           0.003653660    0.003052525    0.002117710
     48        6          -0.001987910    0.001841083    0.002789442
     49        1          -0.001191187    0.003098530    0.002979436
     50        1           0.003052525   -0.003653660    0.002117710
     51        6           0.001841083    0.001987910    0.002789442
     52        1           0.003098530    0.001191187    0.002979436
     53        1          -0.003653660   -0.003052525    0.002117710
     54        6           0.001987910   -0.001841083    0.002789442
     55        1           0.001191187   -0.003098530    0.002979436
     56        1          -0.003052525    0.003653660    0.002117710
     57        6          -0.003990811   -0.000430033   -0.002721186
     58        7          -0.000865705   -0.001635330    0.000770568
     59        6          -0.000430033    0.003990811   -0.002721186
     60        7          -0.001635330    0.000865705    0.000770568
     61        6           0.003990811    0.000430033   -0.002721186
     62        7           0.000865705    0.001635330    0.000770568
     63        6           0.000430033   -0.003990811   -0.002721186
     64        7           0.001635330   -0.000865705    0.000770568
     65        7          -0.000656720   -0.003834093    0.005312585
     66        1           0.006386173    0.003193588    0.000588830
     67        6           0.003107509    0.000790755    0.003222199
     68        7          -0.003834093    0.000656720    0.005312585
     69        1           0.003193588   -0.006386173    0.000588830
     70        6           0.000790755   -0.003107509    0.003222199
     71        7           0.000656720    0.003834093    0.005312585
     72        1          -0.006386173   -0.003193588    0.000588830
     73        6          -0.003107509   -0.000790755    0.003222199
     74        7           0.003834093   -0.000656720    0.005312585
     75        1          -0.003193588    0.006386173    0.000588830
     76        6          -0.000790755    0.003107509    0.003222199
     77        1           0.000977817    0.004095500   -0.005481052
     78        1          -0.004728346   -0.000565085   -0.004514957
     79        1           0.004095500   -0.000977817   -0.005481052
     80        1          -0.000565085    0.004728346   -0.004514957
     81        1          -0.000977817   -0.004095500   -0.005481052
     82        1           0.004728346    0.000565085   -0.004514957
     83        1          -0.004095500    0.000977817   -0.005481052
     84        1           0.000565085   -0.004728346   -0.004514957
     85       79          -0.015063095   -0.006145974    0.012355471
     86       79          -0.006145974    0.015063095    0.012355471
     87       79           0.006145974   -0.015063095    0.012355471
     88       79           0.015063095    0.006145974    0.012355471
     89        1          -0.003308562   -0.004127039    0.000656974
     90        1           0.004900842   -0.002229093   -0.001076290
     91        1          -0.002494267    0.003097672   -0.002351936
     92        1          -0.003031164   -0.002381333    0.003779060
     93        1           0.003097672    0.002494267   -0.002351936
     94        1          -0.002381333    0.003031164    0.003779060
     95        1          -0.004127039    0.003308562    0.000656974
     96        1          -0.002229093   -0.004900842   -0.001076290
     97        1           0.002494267   -0.003097672   -0.002351936
     98        1           0.003031164    0.002381333    0.003779060
     99        1           0.003308562    0.004127039    0.000656974
    100        1          -0.004900842    0.002229093   -0.001076290
    101        1          -0.003097672   -0.002494267   -0.002351936
    102        1           0.002381333   -0.003031164    0.003779060
    103        1           0.004127039   -0.003308562    0.000656974
    104        1           0.002229093    0.004900842   -0.001076290
 -------------------------------------------------------------------
 Cartesian Forces:  Max     0.263718249 RMS     0.059351467
 Leave Link  716 at Fri May  7 16:19:53 2021, MaxMem=  7516192768 cpu:               2.2 elap:               0.1
 (Enter /PARA/pp801/luchenlin/g16/l103.exe)

 GradGradGradGradGradGradGradGradGradGradGradGradGradGradGradGradGradGrad
 Berny optimization.
 FormGI is forming the generalized inverse of G from B-inverse, IUseBI=4.
 GSVD:  received Info=                   1 from GESDD.
 Internal  Forces:  Max     0.224083408 RMS     0.022585020
 Search for a local minimum.
 Step number   1 out of a maximum of  624
 All quantities printed in internal units (Hartrees-Bohrs-Radians)
 RMS Force = .16883D-02 SwitMx=.10000D-02 MixMth= 1
 Mixed Optimization -- RFO/linear search
 Second derivative matrix not updated -- first step.
 ITU=  0
     Eigenvalues ---    0.00230   0.00230   0.00230   0.00230   0.00484
     Eigenvalues ---    0.00484   0.00484   0.00484   0.00679   0.00679
     Eigenvalues ---    0.00679   0.00679   0.00723   0.00723   0.00723
     Eigenvalues ---    0.00723   0.01396   0.01396   0.01396   0.01396
     Eigenvalues ---    0.01698   0.01698   0.01698   0.01698   0.01812
     Eigenvalues ---    0.01813   0.01813   0.01813   0.02106   0.02106
     Eigenvalues ---    0.02106   0.02106   0.02319   0.02319   0.02319
     Eigenvalues ---    0.02319   0.02363   0.02363   0.02363   0.02363
     Eigenvalues ---    0.02452   0.02452   0.02452   0.02452   0.03505
     Eigenvalues ---    0.03505   0.03505   0.03505   0.03619   0.03621
     Eigenvalues ---    0.03621   0.03622   0.05035   0.05046   0.05046
     Eigenvalues ---    0.05055   0.05345   0.05345   0.05345   0.05345
     Eigenvalues ---    0.05460   0.05460   0.05460   0.05460   0.05607
     Eigenvalues ---    0.05608   0.05608   0.05609   0.05702   0.05702
     Eigenvalues ---    0.05702   0.05702   0.05931   0.05931   0.05931
     Eigenvalues ---    0.05931   0.06432   0.06432   0.06432   0.06432
     Eigenvalues ---    0.08062   0.08286   0.08286   0.08422   0.08544
     Eigenvalues ---    0.08590   0.08590   0.08746   0.10516   0.10516
     Eigenvalues ---    0.10516   0.10516   0.12301   0.12401   0.12401
     Eigenvalues ---    0.12474   0.12510   0.12514   0.12514   0.12534
     Eigenvalues ---    0.13789   0.13799   0.13799   0.13811   0.14661
     Eigenvalues ---    0.14663   0.14663   0.14665   0.15687   0.15749
     Eigenvalues ---    0.15749   0.15750   0.15751   0.15820   0.15820
     Eigenvalues ---    0.15940   0.15940   0.15940   0.15940   0.15951
     Eigenvalues ---    0.15980   0.15980   0.15980   0.15980   0.16000
     Eigenvalues ---    0.16000   0.16000   0.16000   0.16000   0.16000
     Eigenvalues ---    0.16000   0.16000   0.16000   0.16000   0.16000
     Eigenvalues ---    0.16000   0.16000   0.16000   0.16000   0.16000
     Eigenvalues ---    0.16000   0.16000   0.16000   0.16000   0.16000
     Eigenvalues ---    0.16000   0.16000   0.16000   0.18523   0.18608
     Eigenvalues ---    0.18608   0.18707   0.22126   0.22141   0.22141
     Eigenvalues ---    0.22157   0.22219   0.22222   0.22222   0.22227
     Eigenvalues ---    0.22923   0.22924   0.22924   0.22925   0.23744
     Eigenvalues ---    0.23745   0.23745   0.23745   0.24917   0.24917
     Eigenvalues ---    0.24917   0.24918   0.28311   0.28516   0.28516
     Eigenvalues ---    0.28758   0.32428   0.32428   0.32428   0.32428
     Eigenvalues ---    0.32647   0.32647   0.32647   0.32647   0.33319
     Eigenvalues ---    0.33319   0.33319   0.33319   0.33365   0.33365
     Eigenvalues ---    0.33365   0.33365   0.33421   0.33421   0.33421
     Eigenvalues ---    0.33421   0.33507   0.33507   0.33507   0.33507
     Eigenvalues ---    0.33599   0.33599   0.33599   0.33599   0.33739
     Eigenvalues ---    0.33739   0.33739   0.33739   0.33886   0.33886
     Eigenvalues ---    0.33886   0.33886   0.34052   0.34052   0.34052
     Eigenvalues ---    0.34052   0.34237   0.34237   0.34237   0.34237
     Eigenvalues ---    0.34460   0.34460   0.34460   0.34460   0.34782
     Eigenvalues ---    0.34783   0.34783   0.34784   0.40014   0.40014
     Eigenvalues ---    0.40014   0.40014   0.42754   0.42754   0.42754
     Eigenvalues ---    0.42754   0.43370   0.43370   0.43370   0.43370
     Eigenvalues ---    0.51695   0.51695   0.51695   0.51695   0.52308
     Eigenvalues ---    0.52308   0.52308   0.52308   0.56334   0.56334
     Eigenvalues ---    0.56334   0.563341000.000001000.000001000.00000
     Eigenvalues --- 1000.000001000.000001000.000001000.000001000.00000
     Eigenvalues --- 1000.000001000.000001000.000001000.000001000.00000
     Eigenvalues --- 1000.000001000.000001000.000001000.000001000.00000
     Eigenvalues --- 1000.000001000.000001000.000001000.000001000.00000
     Eigenvalues --- 1000.000001000.000001000.000001000.000001000.00000
     Eigenvalues --- 1000.000001000.000001000.000001000.000001000.00000
     Eigenvalues --- 1000.000001000.000001000.000001000.000001000.00000
     Eigenvalues --- 1000.000001000.000001000.000001000.000001000.00000
     Eigenvalues --- 1000.000001000.000001000.000001000.000001000.00000
     Eigenvalues --- 1000.000001000.000001000.000001000.000001000.00000
     Eigenvalues --- 1000.000001000.000001000.000001000.000001000.00000
     Eigenvalues --- 1000.000001000.000001000.000001000.000001000.00000
     Eigenvalues --- 1000.000001000.000001000.000001000.000001000.00000
     Eigenvalues --- 1000.000001000.000001000.000001000.000001000.00000
     Eigenvalues --- 1000.000001000.000001000.000001000.000001000.00000
     Eigenvalues --- 1000.000001000.000001000.000001000.000001000.00000
     Eigenvalues --- 1000.000001000.000001000.000001000.000001000.00000
     Eigenvalues --- 1000.000001000.000001000.000001000.000001000.00000
     Eigenvalues --- 1000.000001000.000001000.000001000.000001000.00000
     Eigenvalues --- 1000.000001000.000001000.000001000.000001000.00000
     Eigenvalues --- 1000.000001000.000001000.000001000.000001000.00000
     Eigenvalues --- 1000.000001000.000001000.000001000.000001000.00000
     Eigenvalues --- 1000.000001000.000001000.000001000.000001000.00000
     Eigenvalues --- 1000.000001000.000001000.000001000.000001000.00000
     Eigenvalues --- 1000.000001000.000001000.000001000.000001000.00000
     Eigenvalues --- 1000.000001000.000001000.000001000.000001000.00000
     Eigenvalues --- 1000.000001000.000001000.000001000.000001000.00000
     Eigenvalues --- 1000.000001000.000001000.000001000.000001000.00000
     Eigenvalues --- 1000.000001000.000001000.000001000.000001000.00000
     Eigenvalues --- 1000.000001000.000001000.000001000.000001000.00000
     Eigenvalues --- 1000.000001000.000001000.000001000.000001000.00000
     Eigenvalues --- 1000.000001000.000001000.000001000.000001000.00000
     Eigenvalues --- 1000.000001000.000001000.000001000.000001000.00000
     Eigenvalues --- 1000.000001000.000001000.000001000.000001000.00000
     Eigenvalues --- 1000.000001000.000001000.000001000.000001000.00000
     Eigenvalues --- 1000.000001000.000001000.000001000.000001000.00000
     Eigenvalues --- 1000.000001000.000001000.000001000.000001000.00000
     Eigenvalues --- 1000.000001000.000001000.000001000.000001000.00000
     Eigenvalues --- 1000.000001000.000001000.000001000.000001000.00000
     Eigenvalues --- 1000.000001000.000001000.000001000.000001000.00000
     Eigenvalues --- 1000.000001000.000001000.000001000.000001000.00000
     Eigenvalues --- 1000.000001000.000001000.000001000.000001000.00000
     Eigenvalues --- 1000.000001000.000001000.000001000.000001000.00000
     Eigenvalues --- 1000.000001000.000001000.000001000.000001000.00000
     Eigenvalues --- 1000.000001000.000001000.000001000.000001000.00000
     Eigenvalues --- 1000.000001000.000001000.000001000.000001000.00000
     Eigenvalues --- 1000.000001000.000001000.000001000.000001000.00000
     Eigenvalues --- 1000.000001000.000001000.000001000.000001000.00000
     Eigenvalues --- 1000.000001000.000001000.000001000.000001000.00000
     Eigenvalues --- 1000.000001000.000001000.000001000.000001000.00000
     Eigenvalues --- 1000.000001000.000001000.000001000.000001000.00000
     Eigenvalues --- 1000.000001000.000001000.000001000.000001000.00000
     Eigenvalues --- 1000.000001000.000001000.000001000.000001000.00000
     Eigenvalues --- 1000.000001000.000001000.000001000.000001000.00000
     Eigenvalues --- 1000.000001000.000001000.000001000.000001000.00000
     Eigenvalues --- 1000.000001000.000001000.000001000.000001000.00000
     Eigenvalues --- 1000.000001000.000001000.000001000.000001000.00000
     Eigenvalues --- 1000.000001000.000001000.000001000.000001000.00000
     Eigenvalues --- 1000.000001000.000001000.000001000.000001000.00000
     Eigenvalues --- 1000.000001000.000001000.000001000.000001000.00000
     Eigenvalues --- 1000.000001000.000001000.000001000.000001000.00000
     Eigenvalues --- 1000.000001000.000001000.000001000.000001000.00000
     Eigenvalues --- 1000.000001000.000001000.000001000.000001000.00000
     Eigenvalues --- 1000.000001000.000001000.000001000.000001000.00000
     Eigenvalues --- 1000.000001000.000001000.000001000.000001000.00000
     Eigenvalues --- 1000.000001000.000001000.000001000.000001000.00000
     Eigenvalues --- 1000.000001000.000001000.000001000.000001000.00000
     Eigenvalues --- 1000.000001000.000001000.000001000.000001000.00000
     Eigenvalues --- 1000.000001000.000001000.000001000.000001000.00000
     Eigenvalues --- 1000.000001000.000001000.000001000.000001000.00000
     Eigenvalues --- 1000.000001000.000001000.000001000.000001000.00000
     Eigenvalues --- 1000.000001000.000001000.000001000.000001000.00000
     Eigenvalues --- 1000.000001000.000001000.000001000.000001000.00000
     Eigenvalues --- 1000.000001000.000001000.000001000.000001000.00000
     Eigenvalues --- 1000.000001000.000001000.000001000.000001000.00000
     Eigenvalues --- 1000.000001000.000001000.000001000.000001000.00000
     Eigenvalues --- 1000.000001000.000001000.000001000.000001000.00000
     Eigenvalues --- 1000.000001000.000001000.000001000.000001000.00000
     Eigenvalues --- 1000.000001000.000001000.000001000.000001000.00000
     Eigenvalues --- 1000.000001000.000001000.000001000.000001000.00000
     Eigenvalues --- 1000.000001000.000001000.000001000.000001000.00000
     Eigenvalues --- 1000.000001000.000001000.000001000.000001000.00000
     Eigenvalues --- 1000.000001000.000001000.000001000.000001000.00000
     Eigenvalues --- 1000.000001000.00000
 RFO step:  Lambda=-5.18305611D-03 EMin= 2.30000000D-03
 Linear search not attempted -- first point.
 Iteration  1 RMS(Cart)=  0.01052294 RMS(Int)=  0.00004174
 Iteration  2 RMS(Cart)=  0.00005037 RMS(Int)=  0.00000462
 Iteration  3 RMS(Cart)=  0.00000000 RMS(Int)=  0.00000462
 ITry= 1 IFail=0 DXMaxC= 4.42D-02 DCOld= 1.00D+10 DXMaxT= 3.00D-01 DXLimC= 3.00D+00 Rises=F
 ClnCor:  largest displacement from symmetrization is 2.51D-09 for atom    79.
 Variable       Old X    -DE/DX   Delta X   Delta X   Delta X     New X
                                 (Linear)    (Quad)   (Total)
    X1        1.33528  -0.03287   0.00000   0.00000   0.00000   1.33528
    Y1        3.10351  -0.01268   0.00000   0.00000   0.00000   3.10351
    Z1       -0.10524  -0.06787   0.00000   0.00000   0.00000  -0.10524
    X2       -3.10351   0.01268   0.00000   0.00000   0.00000  -3.10351
    Y2        1.33528  -0.03287   0.00000   0.00000   0.00000   1.33528
    Z2       -0.10524  -0.06787   0.00000   0.00000   0.00000  -0.10524
    X3        3.10351  -0.01268   0.00000   0.00000   0.00000   3.10351
    Y3       -1.33528   0.03287   0.00000   0.00000   0.00000  -1.33528
    Z3       -0.10524  -0.06787   0.00000   0.00000   0.00000  -0.10524
    X4       -1.33528   0.03287   0.00000   0.00000   0.00000  -1.33528
    Y4       -3.10351   0.01268   0.00000   0.00000   0.00000  -3.10351
    Z4       -0.10524  -0.06787   0.00000   0.00000   0.00000  -0.10524
    X6       -5.03796  -0.09049   0.00000   0.00000   0.00000  -5.03796
    Y6        4.00165   0.10830   0.00000   0.00000   0.00000   4.00165
    Z6        2.00544   0.07460   0.00000   0.00000   0.00000   2.00544
    X8        4.00165   0.10830   0.00000   0.00000   0.00000   4.00165
    Y8        5.03796   0.09049   0.00000   0.00000   0.00000   5.03796
    Z8        2.00544   0.07460   0.00000   0.00000   0.00000   2.00544
   X10        5.03796   0.09049   0.00000   0.00000   0.00000   5.03796
   Y10       -4.00165  -0.10830   0.00000   0.00000   0.00000  -4.00165
   Z10        2.00544   0.07460   0.00000   0.00000   0.00000   2.00544
   X12       -4.00165  -0.10830   0.00000   0.00000   0.00000  -4.00165
   Y12       -5.03796  -0.09049   0.00000   0.00000   0.00000  -5.03796
   Z12        2.00544   0.07460   0.00000   0.00000   0.00000   2.00544
   X17      -10.84414   0.00570   0.00000   0.00000   0.00000 -10.84414
   Y17        4.76213  -0.00247   0.00000   0.00000   0.00000   4.76213
   Z17       -0.21980  -0.00301   0.00000   0.00000   0.00000  -0.21980
   X20        4.76213  -0.00247   0.00000   0.00000   0.00000   4.76213
   Y20       10.84414  -0.00570   0.00000   0.00000   0.00000  10.84414
   Z20       -0.21980  -0.00301   0.00000   0.00000   0.00000  -0.21980
   X23       10.84414  -0.00570   0.00000   0.00000   0.00000  10.84414
   Y23       -4.76213   0.00247   0.00000   0.00000   0.00000  -4.76213
   Z23       -0.21980  -0.00301   0.00000   0.00000   0.00000  -0.21980
   X26       -4.76213   0.00247   0.00000   0.00000   0.00000  -4.76213
   Y26      -10.84414   0.00570   0.00000   0.00000   0.00000 -10.84414
   Z26       -0.21980  -0.00301   0.00000   0.00000   0.00000  -0.21980
   X33      -15.16270  -0.00654   0.00000   0.00000   0.00000 -15.16270
   Y33       -1.05653   0.00027   0.00000   0.00000   0.00000  -1.05653
   Z33       -1.04538  -0.00183   0.00000   0.00000   0.00000  -1.04538
   X34       -1.05653   0.00027   0.00000   0.00000   0.00000  -1.05653
   Y34       15.16270   0.00654   0.00000   0.00000   0.00000  15.16270
   Z34       -1.04538  -0.00183   0.00000   0.00000   0.00000  -1.04538
   X35       15.16270   0.00654   0.00000   0.00000   0.00000  15.16270
   Y35        1.05653  -0.00027   0.00000   0.00000   0.00000   1.05653
   Z35       -1.04538  -0.00183   0.00000   0.00000   0.00000  -1.04538
   X36        1.05653  -0.00027   0.00000   0.00000   0.00000   1.05653
   Y36      -15.16270  -0.00654   0.00000   0.00000   0.00000 -15.16270
   Z36       -1.04538  -0.00183   0.00000   0.00000   0.00000  -1.04538
   X85       -8.06896  -0.01051   0.00000   0.00000   0.00000  -8.06896
   Y85       -1.19568  -0.01515   0.00000   0.00000   0.00000  -1.19568
   Z85       -1.29245  -0.00187   0.00000   0.00000   0.00000  -1.29245
   X86       -1.19568  -0.01515   0.00000   0.00000   0.00000  -1.19568
   Y86        8.06896   0.01051   0.00000   0.00000   0.00000   8.06896
   Z86       -1.29245  -0.00187   0.00000   0.00000   0.00000  -1.29245
   X87        1.19568   0.01515   0.00000   0.00000   0.00000   1.19568
   Y87       -8.06896  -0.01051   0.00000   0.00000   0.00000  -8.06896
   Z87       -1.29245  -0.00187   0.00000   0.00000   0.00000  -1.29245
   X88        8.06896   0.01051   0.00000   0.00000   0.00000   8.06896
   Y88        1.19568   0.01515   0.00000   0.00000   0.00000   1.19568
   Z88       -1.29245  -0.00187   0.00000   0.00000   0.00000  -1.29245
    R1        4.77803  -0.03485   0.00000  -0.00000   0.00000   4.77803
    R2        4.77803  -0.03485   0.00000   0.00000   0.00000   4.77803
    R3        4.68788  -0.00098   0.00000  -0.00319  -0.00320   4.68468
    R4        3.91236   0.22408   0.00000   0.00000   0.00000   3.91236
    R5        5.69832  -0.00142   0.00000  -0.00000   0.00000   5.69832
    R6        4.77803  -0.03485   0.00000   0.00000   0.00000   4.77803
    R7        4.68788  -0.00098   0.00000  -0.00319  -0.00320   4.68468
    R8        3.91236   0.22408   0.00000  -0.00000   0.00000   3.91236
    R9        5.69832  -0.00142   0.00000   0.00000   0.00000   5.69832
   R10        4.77803  -0.03485   0.00000   0.00000   0.00000   4.77803
   R11        4.68788  -0.00098   0.00000  -0.00319  -0.00320   4.68468
   R12        3.91236   0.22408   0.00000  -0.00000   0.00000   3.91236
   R13        5.69832  -0.00142   0.00000   0.00000   0.00000   5.69832
   R14        4.68788  -0.00098   0.00000  -0.00319  -0.00320   4.68468
   R15        3.91236   0.22408   0.00000  -0.00000   0.00000   3.91236
   R16        5.69832  -0.00142   0.00000  -0.00000   0.00000   5.69832
   R17        3.48822   0.00603   0.00000   0.00815   0.00815   3.49637
   R18        4.36308   0.00184   0.00000   0.00733   0.00732   4.37040
   R19        3.48822   0.00603   0.00000   0.00815   0.00815   3.49637
   R20        4.36308   0.00184   0.00000   0.00733   0.00732   4.37040
   R21        3.48822   0.00603   0.00000   0.00815   0.00815   3.49637
   R22        4.36308   0.00184   0.00000   0.00733   0.00732   4.37040
   R23        3.48822   0.00603   0.00000   0.00815   0.00815   3.49637
   R24        4.36308   0.00184   0.00000   0.00733   0.00732   4.37040
   R25        2.84706   0.00219   0.00000  -0.00156  -0.00156   2.84551
   R26        2.08012  -0.00547   0.00000  -0.01603  -0.01603   2.06410
   R27        2.09675  -0.00548   0.00000  -0.01652  -0.01652   2.08023
   R28        2.84706   0.00219   0.00000  -0.00156  -0.00156   2.84551
   R29        2.08012  -0.00547   0.00000  -0.01603  -0.01603   2.06410
   R30        2.09675  -0.00548   0.00000  -0.01652  -0.01652   2.08023
   R31        2.84706   0.00219   0.00000  -0.00156  -0.00156   2.84551
   R32        2.08012  -0.00547   0.00000  -0.01603  -0.01603   2.06410
   R33        2.09675  -0.00548   0.00000  -0.01652  -0.01652   2.08023
   R34        2.84706   0.00219   0.00000  -0.00156  -0.00156   2.84551
   R35        2.08012  -0.00547   0.00000  -0.01603  -0.01603   2.06410
   R36        2.09675  -0.00548   0.00000  -0.01652  -0.01652   2.08023
   R37        2.10067  -0.00408   0.00000  -0.01239  -0.01239   2.08829
   R38        2.08415  -0.00533   0.00000  -0.01572  -0.01572   2.06843
   R39        2.07242  -0.00548   0.00000  -0.01586  -0.01586   2.05656
   R40        2.10067  -0.00408   0.00000  -0.01239  -0.01239   2.08829
   R41        2.08415  -0.00533   0.00000  -0.01572  -0.01572   2.06843
   R42        2.07242  -0.00548   0.00000  -0.01586  -0.01586   2.05656
   R43        2.10067  -0.00408   0.00000  -0.01239  -0.01239   2.08829
   R44        2.08415  -0.00533   0.00000  -0.01572  -0.01572   2.06843
   R45        2.07242  -0.00548   0.00000  -0.01586  -0.01586   2.05656
   R46        2.10067  -0.00408   0.00000  -0.01239  -0.01239   2.08829
   R47        2.08415  -0.00533   0.00000  -0.01572  -0.01572   2.06843
   R48        2.07242  -0.00548   0.00000  -0.01586  -0.01586   2.05656
   R49        2.94226  -0.00280   0.00000   0.00181   0.00181   2.94407
   R50        2.07773  -0.00534   0.00000  -0.01558  -0.01558   2.06215
   R51        2.07523  -0.00462   0.00000  -0.01342  -0.01342   2.06181
   R52        2.08318  -0.00539   0.00000  -0.01589  -0.01589   2.06729
   R53        2.94226  -0.00280   0.00000   0.00181   0.00181   2.94407
   R54        2.07773  -0.00534   0.00000  -0.01558  -0.01558   2.06215
   R55        2.07523  -0.00462   0.00000  -0.01342  -0.01342   2.06181
   R56        2.08318  -0.00539   0.00000  -0.01589  -0.01589   2.06729
   R57        2.94226  -0.00280   0.00000   0.00181   0.00181   2.94407
   R58        2.07773  -0.00534   0.00000  -0.01558  -0.01558   2.06215
   R59        2.07523  -0.00462   0.00000  -0.01342  -0.01342   2.06181
   R60        2.08318  -0.00539   0.00000  -0.01589  -0.01589   2.06729
   R61        2.94226  -0.00280   0.00000   0.00181   0.00181   2.94407
   R62        2.07773  -0.00534   0.00000  -0.01558  -0.01558   2.06215
   R63        2.07523  -0.00462   0.00000  -0.01342  -0.01342   2.06181
   R64        2.08318  -0.00539   0.00000  -0.01589  -0.01589   2.06729
   R65        2.76984  -0.00017   0.00000  -0.00287  -0.00287   2.76697
   R66        2.08494  -0.00444   0.00000  -0.01312  -0.01312   2.07182
   R67        2.08170  -0.00520   0.00000  -0.01529  -0.01529   2.06641
   R68        2.76984  -0.00017   0.00000  -0.00287  -0.00287   2.76697
   R69        2.08494  -0.00444   0.00000  -0.01312  -0.01312   2.07182
   R70        2.08170  -0.00520   0.00000  -0.01529  -0.01529   2.06641
   R71        2.76984  -0.00017   0.00000  -0.00287  -0.00287   2.76697
   R72        2.08494  -0.00444   0.00000  -0.01312  -0.01312   2.07182
   R73        2.08170  -0.00520   0.00000  -0.01529  -0.01529   2.06641
   R74        2.76984  -0.00017   0.00000  -0.00287  -0.00287   2.76697
   R75        2.08494  -0.00444   0.00000  -0.01312  -0.01312   2.07182
   R76        2.08170  -0.00520   0.00000  -0.01529  -0.01529   2.06641
   R77        2.67564  -0.00339   0.00000  -0.00850  -0.00850   2.66714
   R78        2.60719  -0.00028   0.00000  -0.00151  -0.00151   2.60568
   R79        2.67564  -0.00339   0.00000  -0.00850  -0.00850   2.66714
   R80        2.60719  -0.00028   0.00000  -0.00151  -0.00151   2.60568
   R81        2.67564  -0.00339   0.00000  -0.00850  -0.00850   2.66714
   R82        2.60719  -0.00028   0.00000  -0.00151  -0.00151   2.60568
   R83        2.67564  -0.00339   0.00000  -0.00850  -0.00850   2.66714
   R84        2.60719  -0.00028   0.00000  -0.00151  -0.00151   2.60568
   R85        2.54414  -0.00029   0.00000  -0.00115  -0.00115   2.54299
   R86        2.06932  -0.00715   0.00000  -0.02058  -0.02058   2.04874
   R87        2.53205  -0.00193   0.00000  -0.00269  -0.00269   2.52936
   R88        4.01418   0.00068   0.00000   0.00948   0.00949   4.02367
   R89        2.54414  -0.00029   0.00000  -0.00115  -0.00115   2.54299
   R90        2.06932  -0.00715   0.00000  -0.02058  -0.02058   2.04874
   R91        2.53205  -0.00193   0.00000  -0.00269  -0.00269   2.52936
   R92        4.01418   0.00068   0.00000   0.00948   0.00949   4.02367
   R93        2.54414  -0.00029   0.00000  -0.00115  -0.00115   2.54299
   R94        2.06932  -0.00715   0.00000  -0.02058  -0.02058   2.04874
   R95        2.53205  -0.00193   0.00000  -0.00269  -0.00269   2.52936
   R96        4.01418   0.00068   0.00000   0.00948   0.00949   4.02367
   R97        2.54414  -0.00029   0.00000  -0.00115  -0.00115   2.54299
   R98        2.06932  -0.00715   0.00000  -0.02058  -0.02058   2.04874
   R99        2.53205  -0.00193   0.00000  -0.00269  -0.00269   2.52936
   R100       4.01418   0.00068   0.00000   0.00948   0.00949   4.02367
   R101       2.55697  -0.00136   0.00000  -0.00228  -0.00228   2.55468
   R102       1.93916  -0.00691   0.00000  -0.01575  -0.01575   1.92341
   R103       2.06561  -0.00655   0.00000  -0.01872  -0.01872   2.04689
   R104       2.55697  -0.00136   0.00000  -0.00228  -0.00228   2.55468
   R105       1.93916  -0.00691   0.00000  -0.01575  -0.01575   1.92341
   R106       2.06561  -0.00655   0.00000  -0.01872  -0.01872   2.04689
   R107       2.55697  -0.00136   0.00000  -0.00228  -0.00228   2.55468
   R108       1.93916  -0.00691   0.00000  -0.01575  -0.01575   1.92341
   R109       2.06561  -0.00655   0.00000  -0.01872  -0.01872   2.04689
   R110       2.55697  -0.00136   0.00000  -0.00228  -0.00228   2.55468
   R111       1.93916  -0.00691   0.00000  -0.01575  -0.01575   1.92341
   R112       2.06561  -0.00655   0.00000  -0.01872  -0.01872   2.04689
    A1        1.57080   0.00000   0.00000   0.00000   0.00000   1.57080
    A2        2.12511   0.00832   0.00000   0.00118   0.00118   2.12629
    A3        2.52546  -0.00332   0.00000  -0.00000   0.00000   2.52546
    A4        1.48053   0.01168   0.00000  -0.00000   0.00000   1.48053
    A5        2.21494   0.00024   0.00000  -0.00169  -0.00169   2.21325
    A6        1.77943  -0.00695   0.00000   0.00000   0.00000   1.77943
    A7        1.33952  -0.00086   0.00000  -0.00029  -0.00029   1.33923
    A8        1.55505  -0.00885   0.00000   0.00000   0.00000   1.55505
    A9        1.57080  -0.00000   0.00000  -0.00000   0.00000   1.57080
   A10        2.21494   0.00024   0.00000  -0.00169  -0.00169   2.21325
   A11        1.77943  -0.00695   0.00000   0.00000   0.00000   1.77943
   A12        2.12511   0.00832   0.00000   0.00118   0.00118   2.12629
   A13        2.52546  -0.00332   0.00000   0.00000   0.00000   2.52546
   A14        1.48053   0.01168   0.00000  -0.00000   0.00000   1.48053
   A15        1.33952  -0.00086   0.00000  -0.00029  -0.00029   1.33923
   A16        1.55505  -0.00885   0.00000  -0.00000   0.00000   1.55505
   A17        1.57080  -0.00000   0.00000   0.00000   0.00000   1.57080
   A18        2.12511   0.00832   0.00000   0.00118   0.00118   2.12629
   A19        2.52546  -0.00332   0.00000   0.00000   0.00000   2.52546
   A20        1.48053   0.01168   0.00000  -0.00000   0.00000   1.48053
   A21        2.21494   0.00024   0.00000  -0.00169  -0.00169   2.21325
   A22        1.77943  -0.00695   0.00000   0.00000   0.00000   1.77943
   A23        1.33952  -0.00086   0.00000  -0.00029  -0.00029   1.33923
   A24        1.55505  -0.00885   0.00000  -0.00000   0.00000   1.55505
   A25        1.57080   0.00000   0.00000  -0.00000   0.00000   1.57080
   A26        2.21494   0.00024   0.00000  -0.00169  -0.00169   2.21325
   A27        1.77943  -0.00695   0.00000  -0.00000   0.00000   1.77943
   A28        2.12511   0.00832   0.00000   0.00118   0.00118   2.12629
   A29        2.52546  -0.00332   0.00000  -0.00000   0.00000   2.52546
   A30        1.48053   0.01168   0.00000  -0.00000   0.00000   1.48053
   A31        1.33952  -0.00086   0.00000  -0.00029  -0.00029   1.33923
   A32        1.55505  -0.00885   0.00000   0.00000   0.00000   1.55505
   A33        2.34951   0.00056   0.00000  -0.00163  -0.00164   2.34787
   A34        1.82636  -0.00471   0.00000   0.00045   0.00045   1.82681
   A35        2.34951   0.00056   0.00000  -0.00163  -0.00164   2.34787
   A36        1.82636  -0.00471   0.00000   0.00045   0.00045   1.82681
   A37        2.34951   0.00056   0.00000  -0.00163  -0.00164   2.34787
   A38        1.82636  -0.00471   0.00000   0.00045   0.00045   1.82681
   A39        2.34951   0.00056   0.00000  -0.00163  -0.00164   2.34787
   A40        1.82636  -0.00471   0.00000   0.00045   0.00045   1.82681
   A41        2.07150   0.00570   0.00000  -0.00194  -0.00194   2.06956
   A42        1.80956  -0.00157   0.00000   0.00599   0.00599   1.81555
   A43        1.74785  -0.00151   0.00000   0.00563   0.00563   1.75348
   A44        1.98460  -0.00309   0.00000  -0.00301  -0.00301   1.98159
   A45        1.95969  -0.00033   0.00000  -0.00366  -0.00366   1.95603
   A46        1.86513   0.00068   0.00000  -0.00173  -0.00176   1.86337
   A47        2.07150   0.00570   0.00000  -0.00194  -0.00194   2.06956
   A48        1.80956  -0.00157   0.00000   0.00599   0.00599   1.81555
   A49        1.74785  -0.00151   0.00000   0.00563   0.00563   1.75348
   A50        1.98460  -0.00309   0.00000  -0.00301  -0.00301   1.98159
   A51        1.95969  -0.00033   0.00000  -0.00366  -0.00366   1.95603
   A52        1.86513   0.00068   0.00000  -0.00173  -0.00176   1.86337
   A53        2.07150   0.00570   0.00000  -0.00194  -0.00194   2.06956
   A54        1.80956  -0.00157   0.00000   0.00599   0.00599   1.81555
   A55        1.74785  -0.00151   0.00000   0.00563   0.00563   1.75348
   A56        1.98460  -0.00309   0.00000  -0.00301  -0.00301   1.98159
   A57        1.95969  -0.00033   0.00000  -0.00366  -0.00366   1.95603
   A58        1.86513   0.00068   0.00000  -0.00173  -0.00176   1.86337
   A59        2.07150   0.00570   0.00000  -0.00194  -0.00194   2.06956
   A60        1.80956  -0.00157   0.00000   0.00599   0.00599   1.81555
   A61        1.74785  -0.00151   0.00000   0.00563   0.00563   1.75348
   A62        1.98460  -0.00309   0.00000  -0.00301  -0.00301   1.98159
   A63        1.95969  -0.00033   0.00000  -0.00366  -0.00366   1.95603
   A64        1.86513   0.00068   0.00000  -0.00173  -0.00176   1.86337
   A65        1.93899   0.00008   0.00000  -0.00014  -0.00014   1.93885
   A66        1.90399   0.00020   0.00000   0.00182   0.00182   1.90580
   A67        1.97727   0.00007   0.00000   0.00040   0.00040   1.97767
   A68        1.86667  -0.00014   0.00000  -0.00082  -0.00082   1.86585
   A69        1.89229  -0.00021   0.00000  -0.00234  -0.00233   1.88995
   A70        1.88056  -0.00001   0.00000   0.00103   0.00103   1.88159
   A71        1.93899   0.00008   0.00000  -0.00014  -0.00014   1.93885
   A72        1.90399   0.00020   0.00000   0.00182   0.00182   1.90580
   A73        1.97727   0.00007   0.00000   0.00040   0.00040   1.97767
   A74        1.86667  -0.00014   0.00000  -0.00082  -0.00082   1.86585
   A75        1.89229  -0.00021   0.00000  -0.00234  -0.00233   1.88995
   A76        1.88056  -0.00001   0.00000   0.00103   0.00103   1.88159
   A77        1.93899   0.00008   0.00000  -0.00014  -0.00014   1.93885
   A78        1.90399   0.00020   0.00000   0.00182   0.00182   1.90580
   A79        1.97727   0.00007   0.00000   0.00040   0.00040   1.97767
   A80        1.86667  -0.00014   0.00000  -0.00082  -0.00082   1.86585
   A81        1.89229  -0.00021   0.00000  -0.00234  -0.00233   1.88995
   A82        1.88056  -0.00001   0.00000   0.00103   0.00103   1.88159
   A83        1.93899   0.00008   0.00000  -0.00014  -0.00014   1.93885
   A84        1.90399   0.00020   0.00000   0.00182   0.00182   1.90580
   A85        1.97727   0.00007   0.00000   0.00040   0.00040   1.97767
   A86        1.86667  -0.00014   0.00000  -0.00082  -0.00082   1.86585
   A87        1.89229  -0.00021   0.00000  -0.00234  -0.00233   1.88995
   A88        1.88056  -0.00001   0.00000   0.00103   0.00103   1.88159
   A89        1.94526   0.00033   0.00000   0.00206   0.00205   1.94732
   A90        1.94674  -0.00019   0.00000  -0.00167  -0.00167   1.94507
   A91        1.89232   0.00030   0.00000   0.00231   0.00230   1.89463
   A92        1.88818  -0.00018   0.00000  -0.00196  -0.00196   1.88622
   A93        1.86827  -0.00018   0.00000  -0.00004  -0.00004   1.86823
   A94        1.92158  -0.00009   0.00000  -0.00066  -0.00066   1.92092
   A95        1.94526   0.00033   0.00000   0.00206   0.00205   1.94732
   A96        1.94674  -0.00019   0.00000  -0.00167  -0.00167   1.94507
   A97        1.89232   0.00030   0.00000   0.00231   0.00230   1.89463
   A98        1.88818  -0.00018   0.00000  -0.00196  -0.00196   1.88622
   A99        1.86827  -0.00018   0.00000  -0.00004  -0.00004   1.86823
   A100       1.92158  -0.00009   0.00000  -0.00066  -0.00066   1.92092
   A101       1.94526   0.00033   0.00000   0.00206   0.00205   1.94732
   A102       1.94674  -0.00019   0.00000  -0.00167  -0.00167   1.94507
   A103       1.89232   0.00030   0.00000   0.00231   0.00230   1.89463
   A104       1.88818  -0.00018   0.00000  -0.00196  -0.00196   1.88622
   A105       1.86827  -0.00018   0.00000  -0.00004  -0.00004   1.86823
   A106       1.92158  -0.00009   0.00000  -0.00066  -0.00066   1.92092
   A107       1.94526   0.00033   0.00000   0.00206   0.00205   1.94732
   A108       1.94674  -0.00019   0.00000  -0.00167  -0.00167   1.94507
   A109       1.89232   0.00030   0.00000   0.00231   0.00230   1.89463
   A110       1.88818  -0.00018   0.00000  -0.00196  -0.00196   1.88622
   A111       1.86827  -0.00018   0.00000  -0.00004  -0.00004   1.86823
   A112       1.92158  -0.00009   0.00000  -0.00066  -0.00066   1.92092
   A113       1.84177   0.00364   0.00000   0.00003   0.00004   1.84181
   A114       1.94188  -0.00150   0.00000  -0.00320  -0.00320   1.93868
   A115       1.91192  -0.00083   0.00000  -0.00010  -0.00011   1.91181
   A116       1.94406  -0.00094   0.00000   0.00150   0.00150   1.94555
   A117       1.94521  -0.00084   0.00000   0.00353   0.00353   1.94874
   A118       1.87963   0.00043   0.00000  -0.00173  -0.00173   1.87790
   A119       1.84177   0.00364   0.00000   0.00003   0.00004   1.84181
   A120       1.94188  -0.00150   0.00000  -0.00320  -0.00320   1.93868
   A121       1.91192  -0.00083   0.00000  -0.00010  -0.00011   1.91181
   A122       1.94406  -0.00094   0.00000   0.00150   0.00150   1.94555
   A123       1.94521  -0.00084   0.00000   0.00353   0.00353   1.94874
   A124       1.87963   0.00043   0.00000  -0.00173  -0.00173   1.87790
   A125       1.84177   0.00364   0.00000   0.00003   0.00004   1.84181
   A126       1.94188  -0.00150   0.00000  -0.00320  -0.00320   1.93868
   A127       1.91192  -0.00083   0.00000  -0.00010  -0.00011   1.91181
   A128       1.94406  -0.00094   0.00000   0.00150   0.00150   1.94555
   A129       1.94521  -0.00084   0.00000   0.00353   0.00353   1.94874
   A130       1.87963   0.00043   0.00000  -0.00173  -0.00173   1.87790
   A131       1.84177   0.00364   0.00000   0.00003   0.00004   1.84181
   A132       1.94188  -0.00150   0.00000  -0.00320  -0.00320   1.93868
   A133       1.91192  -0.00083   0.00000  -0.00010  -0.00011   1.91181
   A134       1.94406  -0.00094   0.00000   0.00150   0.00150   1.94555
   A135       1.94521  -0.00084   0.00000   0.00353   0.00353   1.94874
   A136       1.87963   0.00043   0.00000  -0.00173  -0.00173   1.87790
   A137       2.22137   0.00159   0.00000   0.00175   0.00175   2.22312
   A138       2.15502  -0.00055   0.00000  -0.00242  -0.00242   2.15260
   A139       1.87426  -0.00063   0.00000   0.00128   0.00128   1.87554
   A140       2.22137   0.00159   0.00000   0.00175   0.00175   2.22312
   A141       2.15502  -0.00055   0.00000  -0.00242  -0.00242   2.15260
   A142       1.87426  -0.00063   0.00000   0.00128   0.00128   1.87554
   A143       2.22137   0.00159   0.00000   0.00175   0.00175   2.22312
   A144       2.15502  -0.00055   0.00000  -0.00242  -0.00242   2.15260
   A145       1.87426  -0.00063   0.00000   0.00128   0.00128   1.87554
   A146       2.22137   0.00159   0.00000   0.00175   0.00175   2.22312
   A147       2.15502  -0.00055   0.00000  -0.00242  -0.00242   2.15260
   A148       1.87426  -0.00063   0.00000   0.00128   0.00128   1.87554
   A149       1.85608   0.00079   0.00000   0.00138   0.00137   1.85745
   A150       2.27202  -0.00001   0.00000   0.00167   0.00166   2.27369
   A151       2.15430  -0.00073   0.00000  -0.00318  -0.00318   2.15111
   A152       1.86853   0.00069   0.00000  -0.00192  -0.00194   1.86659
   A153       2.10787  -0.00074   0.00000   0.00297   0.00296   2.11083
   A154       2.29844   0.00021   0.00000  -0.00205  -0.00206   2.29638
   A155       1.85608   0.00079   0.00000   0.00138   0.00137   1.85745
   A156       2.27202  -0.00001   0.00000   0.00167   0.00166   2.27369
   A157       2.15430  -0.00073   0.00000  -0.00318  -0.00318   2.15111
   A158       1.86853   0.00069   0.00000  -0.00192  -0.00194   1.86659
   A159       2.10787  -0.00074   0.00000   0.00297   0.00296   2.11083
   A160       2.29844   0.00021   0.00000  -0.00205  -0.00206   2.29638
   A161       1.85608   0.00079   0.00000   0.00138   0.00137   1.85745
   A162       2.27202  -0.00001   0.00000   0.00167   0.00166   2.27369
   A163       2.15430  -0.00073   0.00000  -0.00318  -0.00318   2.15111
   A164       1.86853   0.00069   0.00000  -0.00192  -0.00194   1.86659
   A165       2.10787  -0.00074   0.00000   0.00297   0.00296   2.11083
   A166       2.29844   0.00021   0.00000  -0.00205  -0.00206   2.29638
   A167       1.85608   0.00079   0.00000   0.00138   0.00137   1.85745
   A168       2.27202  -0.00001   0.00000   0.00167   0.00166   2.27369
   A169       2.15430  -0.00073   0.00000  -0.00318  -0.00318   2.15111
   A170       1.86853   0.00069   0.00000  -0.00192  -0.00194   1.86659
   A171       2.10787  -0.00074   0.00000   0.00297   0.00296   2.11083
   A172       2.29844   0.00021   0.00000  -0.00205  -0.00206   2.29638
   A173       1.90268  -0.00039   0.00000  -0.00216  -0.00216   1.90052
   A174       2.17919   0.00025   0.00000   0.00120   0.00120   2.18039
   A175       2.19878   0.00017   0.00000   0.00075   0.00075   2.19953
   A176       1.92175  -0.00036   0.00000   0.00105   0.00105   1.92280
   A177       2.21809  -0.00010   0.00000  -0.00217  -0.00217   2.21592
   A178       2.13320   0.00033   0.00000   0.00070   0.00069   2.13389
   A179       1.90268  -0.00039   0.00000  -0.00216  -0.00216   1.90052
   A180       2.17919   0.00025   0.00000   0.00120   0.00120   2.18039
   A181       2.19878   0.00017   0.00000   0.00075   0.00075   2.19953
   A182       1.92175  -0.00036   0.00000   0.00105   0.00105   1.92280
   A183       2.21809  -0.00010   0.00000  -0.00217  -0.00217   2.21592
   A184       2.13320   0.00033   0.00000   0.00070   0.00069   2.13389
   A185       1.90268  -0.00039   0.00000  -0.00216  -0.00216   1.90052
   A186       2.17919   0.00025   0.00000   0.00120   0.00120   2.18039
   A187       2.19878   0.00017   0.00000   0.00075   0.00075   2.19953
   A188       1.92175  -0.00036   0.00000   0.00105   0.00105   1.92280
   A189       2.21809  -0.00010   0.00000  -0.00217  -0.00217   2.21592
   A190       2.13320   0.00033   0.00000   0.00070   0.00069   2.13389
   A191       1.90268  -0.00039   0.00000  -0.00216  -0.00216   1.90052
   A192       2.17919   0.00025   0.00000   0.00120   0.00120   2.18039
   A193       2.19878   0.00017   0.00000   0.00075   0.00075   2.19953
   A194       1.92175  -0.00036   0.00000   0.00105   0.00105   1.92280
   A195       2.21809  -0.00010   0.00000  -0.00217  -0.00217   2.21592
   A196       2.13320   0.00033   0.00000   0.00070   0.00069   2.13389
   A197       2.35144   0.00153   0.00000  -0.00024  -0.00025   2.35118
   A198       2.87969   0.00009   0.00000  -0.00147  -0.00148   2.87821
   A199       2.35144   0.00153   0.00000  -0.00024  -0.00025   2.35118
   A200       2.87969   0.00009   0.00000  -0.00147  -0.00148   2.87821
   A201       2.35144   0.00153   0.00000  -0.00024  -0.00025   2.35118
   A202       2.87969   0.00009   0.00000  -0.00147  -0.00148   2.87821
   A203       2.35144   0.00153   0.00000  -0.00024  -0.00025   2.35118
   A204       2.87969   0.00009   0.00000  -0.00147  -0.00148   2.87821
   A205       3.05133   0.01168   0.00000  -0.00000   0.00000   3.05133
   A206       3.05133   0.01168   0.00000  -0.00000   0.00000   3.05133
   A207       3.05133   0.01168   0.00000   0.00000   0.00000   3.05133
   A208       3.05133   0.01168   0.00000  -0.00000   0.00000   3.05133
   A209       3.35235  -0.01207   0.00000   0.00000   0.00000   3.35235
   A210       3.35235  -0.01207   0.00000   0.00000   0.00000   3.35235
   A211       3.35235  -0.01207   0.00000   0.00000   0.00000   3.35235
   A212       3.35235  -0.01207   0.00000  -0.00000   0.00000   3.35235
    D1        0.00000  -0.00000   0.00000  -0.00000   0.00000   0.00000
    D2       -2.28931  -0.01191   0.00000  -0.00055  -0.00056  -2.28987
    D3        2.55750  -0.00579   0.00000   0.00000   0.00000   2.55750
    D4        2.35501   0.00545   0.00000  -0.00152  -0.00151   2.35350
    D5        0.06570  -0.00645   0.00000  -0.00207  -0.00207   0.06363
    D6       -1.37068  -0.00033   0.00000  -0.00152  -0.00151  -1.37219
    D7       -1.93737   0.01441   0.00000  -0.00000   0.00000  -1.93737
    D8        2.05651   0.00250   0.00000  -0.00055  -0.00056   2.05595
    D9        0.62013   0.00862   0.00000  -0.00000   0.00000   0.62013
   D10        2.93084   0.01207   0.00000  -0.00000   0.00000   2.93084
   D11        0.64153   0.00016   0.00000  -0.00055  -0.00056   0.64097
   D12       -0.79485   0.00628   0.00000  -0.00000   0.00000  -0.79485
   D13        0.00000   0.00000   0.00000   0.00000   0.00000   0.00000
   D14        2.35501   0.00545   0.00000  -0.00152  -0.00151   2.35350
   D15       -1.93737   0.01441   0.00000  -0.00000   0.00000  -1.93737
   D16        2.93084   0.01207   0.00000  -0.00000   0.00000   2.93084
   D17       -2.28931  -0.01191   0.00000  -0.00055  -0.00056  -2.28987
   D18        0.06570  -0.00645   0.00000  -0.00207  -0.00207   0.06363
   D19        2.05651   0.00250   0.00000  -0.00055  -0.00056   2.05595
   D20        0.64153   0.00016   0.00000  -0.00055  -0.00056   0.64097
   D21        2.55750  -0.00579   0.00000   0.00000   0.00000   2.55750
   D22       -1.37068  -0.00033   0.00000  -0.00152  -0.00151  -1.37219
   D23        0.62013   0.00862   0.00000  -0.00000   0.00000   0.62013
   D24       -0.79485   0.00628   0.00000  -0.00000   0.00000  -0.79485
   D25        2.53379   0.00406   0.00000   0.00096   0.00095   2.53474
   D26       -1.69506   0.01408   0.00000   0.00049   0.00049  -1.69458
   D27       -0.03489   0.00464   0.00000   0.00056   0.00056  -0.03433
   D28        0.95523   0.00235   0.00000   0.00366   0.00367   0.95889
   D29       -1.57870   0.00597   0.00000   0.00366   0.00367  -1.57504
   D30        0.00000   0.00000   0.00000   0.00000   0.00000   0.00000
   D31       -2.28931  -0.01191   0.00000  -0.00055  -0.00056  -2.28987
   D32        2.55750  -0.00579   0.00000  -0.00000   0.00000   2.55750
   D33        2.35501   0.00545   0.00000  -0.00152  -0.00151   2.35350
   D34        0.06570  -0.00645   0.00000  -0.00207  -0.00207   0.06363
   D35       -1.37068  -0.00033   0.00000  -0.00152  -0.00151  -1.37219
   D36       -1.93737   0.01441   0.00000   0.00000   0.00000  -1.93737
   D37        2.05651   0.00250   0.00000  -0.00055  -0.00056   2.05595
   D38        0.62013   0.00862   0.00000  -0.00000   0.00000   0.62013
   D39        2.93084   0.01207   0.00000  -0.00000   0.00000   2.93084
   D40        0.64153   0.00016   0.00000  -0.00055  -0.00056   0.64097
   D41       -0.79485   0.00628   0.00000  -0.00000   0.00000  -0.79485
   D42       -1.69506   0.01408   0.00000   0.00049   0.00049  -1.69458
   D43        2.53379   0.00406   0.00000   0.00096   0.00095   2.53474
   D44       -0.03489   0.00464   0.00000   0.00056   0.00056  -0.03433
   D45        0.95523   0.00235   0.00000   0.00366   0.00367   0.95889
   D46       -1.57870   0.00597   0.00000   0.00366   0.00367  -1.57504
   D47        0.00000  -0.00000   0.00000  -0.00000   0.00000   0.00000
   D48        2.35501   0.00545   0.00000  -0.00152  -0.00151   2.35350
   D49       -1.93737   0.01441   0.00000   0.00000   0.00000  -1.93737
   D50        2.93084   0.01207   0.00000   0.00000   0.00000   2.93084
   D51       -2.28931  -0.01191   0.00000  -0.00055  -0.00056  -2.28987
   D52        0.06570  -0.00645   0.00000  -0.00207  -0.00207   0.06363
   D53        2.05651   0.00250   0.00000  -0.00055  -0.00056   2.05595
   D54        0.64153   0.00016   0.00000  -0.00055  -0.00056   0.64097
   D55        2.55750  -0.00579   0.00000  -0.00000   0.00000   2.55750
   D56       -1.37068  -0.00033   0.00000  -0.00152  -0.00151  -1.37219
   D57        0.62013   0.00862   0.00000   0.00000   0.00000   0.62013
   D58       -0.79485   0.00628   0.00000  -0.00000   0.00000  -0.79485
   D59        2.53379   0.00406   0.00000   0.00096   0.00095   2.53474
   D60       -1.69506   0.01408   0.00000   0.00049   0.00049  -1.69458
   D61       -0.03489   0.00464   0.00000   0.00056   0.00056  -0.03433
   D62        0.95523   0.00235   0.00000   0.00366   0.00367   0.95889
   D63       -1.57870   0.00597   0.00000   0.00366   0.00367  -1.57504
   D64       -1.69506   0.01408   0.00000   0.00049   0.00049  -1.69458
   D65        2.53379   0.00406   0.00000   0.00096   0.00095   2.53474
   D66       -0.03489   0.00464   0.00000   0.00056   0.00056  -0.03433
   D67        0.95523   0.00235   0.00000   0.00366   0.00367   0.95889
   D68       -1.57870   0.00597   0.00000   0.00366   0.00367  -1.57504
   D69       -0.76004   0.00492   0.00000  -0.00643  -0.00643  -0.76648
   D70        1.46045   0.00351   0.00000  -0.00666  -0.00667   1.45377
   D71       -2.89771   0.00330   0.00000  -0.00499  -0.00498  -2.90270
   D72        0.76535  -0.00030   0.00000  -0.00725  -0.00725   0.75809
   D73        2.98584  -0.00172   0.00000  -0.00748  -0.00749   2.97834
   D74       -1.37233  -0.00192   0.00000  -0.00581  -0.00580  -1.37813
   D75       -0.08219   0.00572   0.00000  -0.00687  -0.00686  -0.08906
   D76       -0.76004   0.00492   0.00000  -0.00643  -0.00643  -0.76648
   D77        1.46045   0.00351   0.00000  -0.00666  -0.00667   1.45377
   D78       -2.89771   0.00330   0.00000  -0.00499  -0.00498  -2.90270
   D79        0.76535  -0.00030   0.00000  -0.00725  -0.00725   0.75809
   D80        2.98584  -0.00172   0.00000  -0.00748  -0.00749   2.97834
   D81       -1.37233  -0.00192   0.00000  -0.00581  -0.00580  -1.37813
   D82       -0.08219   0.00572   0.00000  -0.00687  -0.00686  -0.08906
   D83       -0.76004   0.00492   0.00000  -0.00643  -0.00643  -0.76648
   D84        1.46045   0.00351   0.00000  -0.00666  -0.00667   1.45377
   D85       -2.89771   0.00330   0.00000  -0.00499  -0.00498  -2.90270
   D86        0.76535  -0.00030   0.00000  -0.00725  -0.00725   0.75809
   D87        2.98584  -0.00172   0.00000  -0.00748  -0.00749   2.97834
   D88       -1.37233  -0.00192   0.00000  -0.00581  -0.00580  -1.37813
   D89       -0.08219   0.00572   0.00000  -0.00687  -0.00686  -0.08906
   D90       -0.76004   0.00492   0.00000  -0.00643  -0.00643  -0.76648
   D91        1.46045   0.00351   0.00000  -0.00666  -0.00667   1.45377
   D92       -2.89771   0.00330   0.00000  -0.00499  -0.00498  -2.90270
   D93        0.76535  -0.00030   0.00000  -0.00725  -0.00725   0.75809
   D94        2.98584  -0.00172   0.00000  -0.00748  -0.00749   2.97834
   D95       -1.37233  -0.00192   0.00000  -0.00581  -0.00580  -1.37813
   D96       -0.08219   0.00572   0.00000  -0.00687  -0.00686  -0.08906
   D97        1.14537  -0.00070   0.00000   0.00092   0.00092   1.14629
   D98       -3.08426  -0.00070   0.00000   0.00096   0.00096  -3.08330
   D99       -0.98968  -0.00053   0.00000   0.00379   0.00379  -0.98588
   D100      -0.98966  -0.00054   0.00000  -0.00319  -0.00319  -0.99284
   D101       1.06390  -0.00054   0.00000  -0.00316  -0.00315   1.06075
   D102      -3.12471  -0.00037   0.00000  -0.00032  -0.00032  -3.12502
   D103      -3.11008   0.00113   0.00000   0.00415   0.00415  -3.10593
   D104      -1.05652   0.00112   0.00000   0.00419   0.00419  -1.05234
   D105       1.03806   0.00130   0.00000   0.00703   0.00702   1.04508
   D106       1.14537  -0.00070   0.00000   0.00092   0.00092   1.14629
   D107      -3.08426  -0.00070   0.00000   0.00096   0.00096  -3.08330
   D108      -0.98968  -0.00053   0.00000   0.00379   0.00379  -0.98588
   D109      -0.98966  -0.00054   0.00000  -0.00319  -0.00319  -0.99284
   D110       1.06390  -0.00054   0.00000  -0.00316  -0.00315   1.06075
   D111      -3.12471  -0.00037   0.00000  -0.00032  -0.00032  -3.12502
   D112      -3.11008   0.00113   0.00000   0.00415   0.00415  -3.10593
   D113      -1.05652   0.00112   0.00000   0.00419   0.00419  -1.05234
   D114       1.03806   0.00130   0.00000   0.00703   0.00702   1.04508
   D115       1.14537  -0.00070   0.00000   0.00092   0.00092   1.14629
   D116      -3.08426  -0.00070   0.00000   0.00096   0.00096  -3.08330
   D117      -0.98968  -0.00053   0.00000   0.00379   0.00379  -0.98588
   D118      -0.98966  -0.00054   0.00000  -0.00319  -0.00319  -0.99284
   D119       1.06390  -0.00054   0.00000  -0.00316  -0.00315   1.06075
   D120      -3.12471  -0.00037   0.00000  -0.00032  -0.00032  -3.12502
   D121      -3.11008   0.00113   0.00000   0.00415   0.00415  -3.10593
   D122      -1.05652   0.00112   0.00000   0.00419   0.00419  -1.05234
   D123       1.03806   0.00130   0.00000   0.00703   0.00702   1.04508
   D124       1.14537  -0.00070   0.00000   0.00092   0.00092   1.14629
   D125      -3.08426  -0.00070   0.00000   0.00096   0.00096  -3.08330
   D126      -0.98968  -0.00053   0.00000   0.00379   0.00379  -0.98588
   D127      -0.98966  -0.00054   0.00000  -0.00319  -0.00319  -0.99284
   D128       1.06390  -0.00054   0.00000  -0.00316  -0.00315   1.06075
   D129      -3.12471  -0.00037   0.00000  -0.00032  -0.00032  -3.12502
   D130      -3.11008   0.00113   0.00000   0.00415   0.00415  -3.10593
   D131      -1.05652   0.00112   0.00000   0.00419   0.00419  -1.05234
   D132       1.03806   0.00130   0.00000   0.00703   0.00702   1.04508
   D133      -1.17027  -0.00009   0.00000  -0.00839  -0.00839  -1.17866
   D134       3.00204  -0.00037   0.00000  -0.00844  -0.00844   2.99360
   D135       0.92576   0.00056   0.00000  -0.00425  -0.00425   0.92151
   D136       0.94227  -0.00022   0.00000  -0.01063  -0.01063   0.93164
   D137      -1.16861  -0.00051   0.00000  -0.01068  -0.01068  -1.17929
   D138       3.03830   0.00043   0.00000  -0.00649  -0.00649   3.03181
   D139       3.06092  -0.00025   0.00000  -0.01097  -0.01097   3.04995
   D140       0.95004  -0.00053   0.00000  -0.01102  -0.01102   0.93902
   D141      -1.12623   0.00040   0.00000  -0.00682  -0.00683  -1.13306
   D142      -1.17027  -0.00009   0.00000  -0.00839  -0.00839  -1.17866
   D143       3.00204  -0.00037   0.00000  -0.00844  -0.00844   2.99360
   D144       0.92576   0.00056   0.00000  -0.00425  -0.00425   0.92151
   D145       0.94227  -0.00022   0.00000  -0.01063  -0.01063   0.93164
   D146      -1.16861  -0.00051   0.00000  -0.01068  -0.01068  -1.17929
   D147       3.03830   0.00043   0.00000  -0.00649  -0.00649   3.03181
   D148       3.06092  -0.00025   0.00000  -0.01097  -0.01097   3.04995
   D149       0.95004  -0.00053   0.00000  -0.01102  -0.01102   0.93902
   D150      -1.12623   0.00040   0.00000  -0.00682  -0.00683  -1.13306
   D151      -1.17027  -0.00009   0.00000  -0.00839  -0.00839  -1.17866
   D152       3.00204  -0.00037   0.00000  -0.00844  -0.00844   2.99360
   D153       0.92576   0.00056   0.00000  -0.00425  -0.00425   0.92151
   D154       0.94227  -0.00022   0.00000  -0.01063  -0.01063   0.93164
   D155      -1.16861  -0.00051   0.00000  -0.01068  -0.01068  -1.17929
   D156       3.03830   0.00043   0.00000  -0.00649  -0.00649   3.03181
   D157       3.06092  -0.00025   0.00000  -0.01097  -0.01097   3.04995
   D158       0.95004  -0.00053   0.00000  -0.01102  -0.01102   0.93902
   D159      -1.12623   0.00040   0.00000  -0.00682  -0.00683  -1.13306
   D160      -1.17027  -0.00009   0.00000  -0.00839  -0.00839  -1.17866
   D161       3.00204  -0.00037   0.00000  -0.00844  -0.00844   2.99360
   D162       0.92576   0.00056   0.00000  -0.00425  -0.00425   0.92151
   D163       0.94227  -0.00022   0.00000  -0.01063  -0.01063   0.93164
   D164      -1.16861  -0.00051   0.00000  -0.01068  -0.01068  -1.17929
   D165       3.03830   0.00043   0.00000  -0.00649  -0.00649   3.03181
   D166       3.06092  -0.00025   0.00000  -0.01097  -0.01097   3.04995
   D167       0.95004  -0.00053   0.00000  -0.01102  -0.01102   0.93902
   D168      -1.12623   0.00040   0.00000  -0.00682  -0.00683  -1.13306
   D169       1.43286   0.00136   0.00000   0.00267   0.00267   1.43553
   D170      -1.40246  -0.00045   0.00000  -0.00036  -0.00035  -1.40281
   D171      -2.74086   0.00128   0.00000  -0.00035  -0.00035  -2.74121
   D172       0.70701  -0.00053   0.00000  -0.00337  -0.00337   0.70363
   D173      -0.64114   0.00061   0.00000   0.00089   0.00089  -0.64025
   D174       2.80673  -0.00120   0.00000  -0.00213  -0.00213   2.80460
   D175       1.43286   0.00136   0.00000   0.00267   0.00267   1.43553
   D176      -1.40246  -0.00045   0.00000  -0.00036  -0.00035  -1.40281
   D177      -2.74086   0.00128   0.00000  -0.00035  -0.00035  -2.74121
   D178       0.70701  -0.00053   0.00000  -0.00337  -0.00337   0.70363
   D179      -0.64114   0.00061   0.00000   0.00089   0.00089  -0.64025
   D180       2.80673  -0.00120   0.00000  -0.00213  -0.00213   2.80460
   D181       1.43286   0.00136   0.00000   0.00267   0.00267   1.43553
   D182      -1.40246  -0.00045   0.00000  -0.00036  -0.00035  -1.40281
   D183      -2.74086   0.00128   0.00000  -0.00035  -0.00035  -2.74121
   D184       0.70701  -0.00053   0.00000  -0.00337  -0.00337   0.70363
   D185      -0.64114   0.00061   0.00000   0.00089   0.00089  -0.64025
   D186       2.80673  -0.00120   0.00000  -0.00213  -0.00213   2.80460
   D187       1.43286   0.00136   0.00000   0.00267   0.00267   1.43553
   D188      -1.40246  -0.00045   0.00000  -0.00036  -0.00035  -1.40281
   D189      -2.74086   0.00128   0.00000  -0.00035  -0.00035  -2.74121
   D190       0.70701  -0.00053   0.00000  -0.00337  -0.00337   0.70363
   D191      -0.64114   0.00061   0.00000   0.00089   0.00089  -0.64025
   D192       2.80673  -0.00120   0.00000  -0.00213  -0.00213   2.80460
   D193      -2.84991  -0.00255   0.00000   0.00308   0.00308  -2.84683
   D194       0.24937  -0.00143   0.00000  -0.00077  -0.00077   0.24859
   D195       0.02499  -0.00103   0.00000   0.00515   0.00515   0.03014
   D196       3.12426   0.00009   0.00000   0.00130   0.00130   3.12556
   D197       2.84042   0.00336   0.00000  -0.00413  -0.00414   2.83628
   D198      -0.17814   0.00223   0.00000   0.00343   0.00344  -0.17470
   D199      -0.04704   0.00151   0.00000  -0.00686  -0.00686  -0.05390
   D200      -3.06559   0.00038   0.00000   0.00070   0.00071  -3.06488
   D201      -2.84991  -0.00255   0.00000   0.00308   0.00308  -2.84683
   D202       0.24937  -0.00143   0.00000  -0.00077  -0.00077   0.24859
   D203       0.02499  -0.00103   0.00000   0.00515   0.00515   0.03014
   D204       3.12426   0.00009   0.00000   0.00130   0.00130   3.12556
   D205       2.84042   0.00336   0.00000  -0.00413  -0.00414   2.83628
   D206      -0.17814   0.00223   0.00000   0.00343   0.00344  -0.17470
   D207      -0.04704   0.00151   0.00000  -0.00686  -0.00686  -0.05390
   D208      -3.06559   0.00038   0.00000   0.00070   0.00071  -3.06488
   D209      -2.84991  -0.00255   0.00000   0.00308   0.00308  -2.84683
   D210       0.24937  -0.00143   0.00000  -0.00077  -0.00077   0.24859
   D211       0.02499  -0.00103   0.00000   0.00515   0.00515   0.03014
   D212       3.12426   0.00009   0.00000   0.00130   0.00130   3.12556
   D213       2.84042   0.00336   0.00000  -0.00413  -0.00414   2.83628
   D214      -0.17814   0.00223   0.00000   0.00343   0.00344  -0.17470
   D215      -0.04704   0.00151   0.00000  -0.00686  -0.00686  -0.05390
   D216      -3.06559   0.00038   0.00000   0.00070   0.00071  -3.06488
   D217      -2.84991  -0.00255   0.00000   0.00308   0.00308  -2.84683
   D218       0.24937  -0.00143   0.00000  -0.00077  -0.00077   0.24859
   D219       0.02499  -0.00103   0.00000   0.00515   0.00515   0.03014
   D220       3.12426   0.00009   0.00000   0.00130   0.00130   3.12556
   D221       2.84042   0.00336   0.00000  -0.00413  -0.00414   2.83628
   D222      -0.17814   0.00223   0.00000   0.00343   0.00344  -0.17470
   D223      -0.04704   0.00151   0.00000  -0.00686  -0.00686  -0.05390
   D224      -3.06559   0.00038   0.00000   0.00070   0.00071  -3.06488
   D225       0.00656   0.00013   0.00000  -0.00145  -0.00146   0.00510
   D226       3.07552   0.00050   0.00000  -0.00445  -0.00445   3.07107
   D227      -3.09629  -0.00092   0.00000   0.00193   0.00192  -3.09437
   D228      -0.02733  -0.00054   0.00000  -0.00106  -0.00107  -0.02840
   D229       0.05231  -0.00147   0.00000   0.00611   0.00611   0.05842
   D230      -2.93796  -0.00055   0.00000   0.00914   0.00913  -2.92883
   D231       3.05222  -0.00026   0.00000  -0.00210  -0.00208   3.05014
   D232       0.06195   0.00066   0.00000   0.00093   0.00094   0.06288
   D233       3.07702   0.00968   0.00000  -0.00199  -0.00199   3.07503
   D234       1.02074   0.00266   0.00000   0.00917   0.00916   1.02990
   D235       0.09320   0.00823   0.00000   0.00755   0.00754   0.10075
   D236      -1.96308   0.00120   0.00000   0.01870   0.01870  -1.94438
   D237       0.00656   0.00013   0.00000  -0.00145  -0.00146   0.00510
   D238       3.07552   0.00050   0.00000  -0.00445  -0.00445   3.07107
   D239      -3.09629  -0.00092   0.00000   0.00193   0.00192  -3.09437
   D240      -0.02733  -0.00054   0.00000  -0.00106  -0.00107  -0.02840
   D241       0.05231  -0.00147   0.00000   0.00611   0.00611   0.05842
   D242      -2.93796  -0.00055   0.00000   0.00914   0.00913  -2.92883
   D243       3.05222  -0.00026   0.00000  -0.00210  -0.00208   3.05014
   D244       0.06195   0.00066   0.00000   0.00093   0.00094   0.06288
   D245       3.07702   0.00968   0.00000  -0.00199  -0.00199   3.07503
   D246       1.02074   0.00266   0.00000   0.00917   0.00916   1.02990
   D247       0.09320   0.00823   0.00000   0.00755   0.00754   0.10075
   D248      -1.96308   0.00120   0.00000   0.01870   0.01870  -1.94438
   D249       0.00656   0.00013   0.00000  -0.00145  -0.00146   0.00510
   D250       3.07552   0.00050   0.00000  -0.00445  -0.00445   3.07107
   D251      -3.09629  -0.00092   0.00000   0.00193   0.00192  -3.09437
   D252      -0.02733  -0.00054   0.00000  -0.00106  -0.00107  -0.02840
   D253       0.05231  -0.00147   0.00000   0.00611   0.00611   0.05842
   D254      -2.93796  -0.00055   0.00000   0.00914   0.00913  -2.92883
   D255       3.05222  -0.00026   0.00000  -0.00210  -0.00208   3.05014
   D256       0.06195   0.00066   0.00000   0.00093   0.00094   0.06288
   D257       3.07702   0.00968   0.00000  -0.00199  -0.00199   3.07503
   D258       1.02074   0.00266   0.00000   0.00917   0.00916   1.02990
   D259       0.09320   0.00823   0.00000   0.00755   0.00754   0.10075
   D260      -1.96308   0.00120   0.00000   0.01870   0.01870  -1.94438
   D261       0.00656   0.00013   0.00000  -0.00145  -0.00146   0.00510
   D262       3.07552   0.00050   0.00000  -0.00445  -0.00445   3.07107
   D263      -3.09629  -0.00092   0.00000   0.00193   0.00192  -3.09437
   D264      -0.02733  -0.00054   0.00000  -0.00106  -0.00107  -0.02840
   D265       0.05231  -0.00147   0.00000   0.00611   0.00611   0.05842
   D266      -2.93796  -0.00055   0.00000   0.00914   0.00913  -2.92883
   D267       3.05222  -0.00026   0.00000  -0.00210  -0.00208   3.05014
   D268       0.06195   0.00066   0.00000   0.00093   0.00094   0.06288
   D269       3.07702   0.00968   0.00000  -0.00199  -0.00199   3.07503
   D270       1.02074   0.00266   0.00000   0.00917   0.00916   1.02990
   D271       0.09320   0.00823   0.00000   0.00755   0.00754   0.10075
   D272      -1.96308   0.00120   0.00000   0.01870   0.01870  -1.94438
   D273      -0.03723   0.00085   0.00000  -0.00295  -0.00295  -0.04018
   D274       2.96174  -0.00006   0.00000  -0.00610  -0.00610   2.95564
   D275      -3.10517   0.00047   0.00000   0.00007   0.00006  -3.10511
   D276      -0.10620  -0.00044   0.00000  -0.00308  -0.00309  -0.10929
   D277      -0.03723   0.00085   0.00000  -0.00295  -0.00295  -0.04018
   D278       2.96174  -0.00006   0.00000  -0.00610  -0.00610   2.95564
   D279      -3.10517   0.00047   0.00000   0.00007   0.00006  -3.10511
   D280      -0.10620  -0.00044   0.00000  -0.00308  -0.00309  -0.10929
   D281      -0.03723   0.00085   0.00000  -0.00295  -0.00295  -0.04018
   D282       2.96174  -0.00006   0.00000  -0.00610  -0.00610   2.95564
   D283      -3.10517   0.00047   0.00000   0.00007   0.00006  -3.10511
   D284      -0.10620  -0.00044   0.00000  -0.00308  -0.00309  -0.10929
   D285      -0.03723   0.00085   0.00000  -0.00295  -0.00295  -0.04018
   D286       2.96174  -0.00006   0.00000  -0.00610  -0.00610   2.95564
   D287      -3.10517   0.00047   0.00000   0.00007   0.00006  -3.10511
   D288      -0.10620  -0.00044   0.00000  -0.00308  -0.00309  -0.10929
         Item               Value     Threshold  Converged?
 Maximum Force            0.007154     0.000450     NO 
 RMS     Force            0.001688     0.000300     NO 
 Maximum Displacement     0.044164     0.001800     NO 
 RMS     Displacement     0.010519     0.001200     NO 
 Predicted change in Energy=-2.651913D-03
 Lowest energy point so far.  Saving SCF results.
 GradGradGradGradGradGradGradGradGradGradGradGradGradGradGradGradGradGrad

 Leave Link  103 at Fri May  7 16:19:55 2021, MaxMem=  7516192768 cpu:              44.6 elap:               2.0
 (Enter /PARA/pp801/luchenlin/g16/l202.exe)
 Stoichiometry    C28H52Au12N8S4(8+)
 Framework group  C4[X(C28H52Au12N8S4)]
 Deg. of freedom    76
 Full point group                 C4      NOp   4
 RotChk:  IX=0 Diff= 2.04D-04
 Largest Abelian subgroup         C2      NOp   2
 Largest concise Abelian subgroup C2      NOp   2
                         Standard orientation:                         
 ---------------------------------------------------------------------
 Center     Atomic      Atomic             Coordinates (Angstroms)
 Number     Number       Type             X           Y           Z
 ---------------------------------------------------------------------
      1         79           0        0.706835    1.642207   -0.057063
      2         79           0       -1.642207    0.706835   -0.057063
      3         79           0        1.642207   -0.706835   -0.057063
      4         79           0       -0.706835   -1.642207   -0.057063
      5         16           0       -3.505812    1.371941   -1.550442
      6         79           0       -2.665666    2.117969    1.059856
      7         16           0        1.371941    3.505812   -1.550442
      8         79           0        2.117969    2.665666    1.059856
      9         16           0        3.505812   -1.371941   -1.550442
     10         79           0        2.665666   -2.117969    1.059856
     11         16           0       -1.371941   -3.505812   -1.550442
     12         79           0       -2.117969   -2.665666    1.059856
     13          6           0       -4.942834    2.527123   -1.396305
     14          6           0        2.527123    4.942834   -1.396305
     15          6           0        4.942834   -2.527123   -1.396305
     16          6           0       -2.527123   -4.942834   -1.396305
     17          6           0       -5.738107    2.520839   -0.117687
     18          1           0       -4.524252    3.504918   -1.644830
     19          1           0       -5.546879    2.211338   -2.260710
     20          6           0        2.520839    5.738107   -0.117687
     21          1           0        3.504918    4.524252   -1.644830
     22          1           0        2.211338    5.546879   -2.260710
     23          6           0        5.738107   -2.520839   -0.117687
     24          1           0        4.524252   -3.504918   -1.644830
     25          1           0        5.546879   -2.211338   -2.260710
     26          6           0       -2.520839   -5.738107   -0.117687
     27          1           0       -3.504918   -4.524252   -1.644830
     28          1           0       -2.211338   -5.546879   -2.260710
     29          1           0       -5.127094    2.874829    0.732338
     30          1           0        2.874829    5.127094    0.732338
     31          1           0        5.127094   -2.874829    0.732338
     32          1           0       -2.874829   -5.127094    0.732338
     33          6           0       -8.023835   -0.557932   -0.554567
     34          6           0       -0.557932    8.023835   -0.554567
     35          6           0        8.023835    0.557932   -0.554567
     36          6           0        0.557932   -8.023835   -0.554567
     37          6           0       -7.359228   -1.752239   -1.302286
     38          1           0       -8.819964   -0.894573    0.111509
     39          6           0       -1.752239    7.359228   -1.302286
     40          1           0       -0.894573    8.819964    0.111509
     41          6           0        7.359228    1.752239   -1.302286
     42          1           0        8.819964    0.894573    0.111509
     43          6           0        1.752239   -7.359228   -1.302286
     44          1           0        0.894573   -8.819964    0.111509
     45          6           0       -6.660508   -2.520839   -0.270305
     46          1           0       -6.667810   -1.397612   -2.075712
     47          1           0       -8.130638   -2.348914   -1.796903
     48          6           0       -2.520839    6.660508   -0.270305
     49          1           0       -1.397612    6.667810   -2.075712
     50          1           0       -2.348914    8.130638   -1.796903
     51          6           0        6.660508    2.520839   -0.270305
     52          1           0        6.667810    1.397612   -2.075712
     53          1           0        8.130638    2.348914   -1.796903
     54          6           0        2.520839   -6.660508   -0.270305
     55          1           0        1.397612   -6.667810   -2.075712
     56          1           0        2.348914   -8.130638   -1.796903
     57          6           0       -7.212376   -3.483261    0.602162
     58          7           0       -5.424769   -2.169022    0.230147
     59          6           0       -3.483261    7.212376    0.602162
     60          7           0       -2.169022    5.424769    0.230147
     61          6           0        7.212376    3.483261    0.602162
     62          7           0        5.424769    2.169022    0.230147
     63          6           0        3.483261   -7.212376    0.602162
     64          7           0        2.169022   -5.424769    0.230147
     65          7           0       -6.324239   -3.645970    1.599969
     66          1           0       -8.167338   -3.995300    0.566996
     67          6           0       -5.268056   -2.830458    1.383177
     68          7           0       -3.645970    6.324239    1.599969
     69          1           0       -3.995300    8.167338    0.566996
     70          6           0       -2.830458    5.268056    1.383177
     71          7           0        6.324239    3.645970    1.599969
     72          1           0        8.167338    3.995300    0.566996
     73          6           0        5.268056    2.830458    1.383177
     74          7           0        3.645970   -6.324239    1.599969
     75          1           0        3.995300   -8.167338    0.566996
     76          6           0        2.830458   -5.268056    1.383177
     77          1           0       -6.467328   -4.235749    2.417073
     78          1           0       -4.505671   -2.659891    2.133460
     79          1           0       -4.235749    6.467328    2.417073
     80          1           0       -2.659891    4.505671    2.133460
     81          1           0        6.467328    4.235749    2.417073
     82          1           0        4.505671    2.659891    2.133460
     83          1           0        4.235749   -6.467328    2.417073
     84          1           0        2.659891   -4.505671    2.133460
     85         79           0       -4.270002   -0.632110   -0.685309
     86         79           0       -0.632110    4.270002   -0.685309
     87         79           0        0.632110   -4.270002   -0.685309
     88         79           0        4.270002    0.632110   -0.685309
     89          1           0        3.213166    6.580374   -0.214357
     90          1           0        1.541404    6.139671    0.134924
     91          1           0       -0.005062    7.295595    0.040765
     92          1           0        0.103771    8.483377   -1.294652
     93          1           0        7.295595    0.005062    0.040765
     94          1           0        8.483377   -0.103771   -1.294652
     95          1           0        6.580374   -3.213166   -0.214357
     96          1           0        6.139671   -1.541404    0.134924
     97          1           0        0.005062   -7.295595    0.040765
     98          1           0       -0.103771   -8.483377   -1.294652
     99          1           0       -3.213166   -6.580374   -0.214357
    100          1           0       -1.541404   -6.139671    0.134924
    101          1           0       -7.295595   -0.005062    0.040765
    102          1           0       -8.483377    0.103771   -1.294652
    103          1           0       -6.580374    3.213166   -0.214357
    104          1           0       -6.139671    1.541404    0.134924
 ---------------------------------------------------------------------
 Rotational constants (GHZ):           0.0178840           0.0178840           0.0096701
 Leave Link  202 at Fri May  7 16:19:55 2021, MaxMem=  7516192768 cpu:               1.1 elap:               0.1
 (Enter /PARA/pp801/luchenlin/g16/l301.exe)
 Basis read from rwf:  (5D, 7F)
 Pseudo-potential data read from rwf file.
 There are   708 symmetry adapted cartesian basis functions of A   symmetry.
 There are   708 symmetry adapted cartesian basis functions of B   symmetry.
 There are   670 symmetry adapted basis functions of A   symmetry.
 There are   670 symmetry adapted basis functions of B   symmetry.
  1340 basis functions,  2376 primitive gaussians,  1416 cartesian basis functions
   280 alpha electrons      280 beta electrons
       nuclear repulsion energy     14758.4529602741 Hartrees.
 IExCor= 1009 DFT=T Ex+Corr=PBE1PBE ExCW=0 ScaHFX=  0.250000
 ScaDFX=  0.750000  0.750000  1.000000  1.000000 ScalE2=  1.000000  1.000000
 IRadAn=      5 IRanWt=     -1 IRanGd=            0 ICorTp=0 IEmpDi=141
 NAtoms=  104 NActive=  104 NUniq=   26 SFac= 4.00D+00 NAtFMM=   60 NAOKFM=T Big=F
 Integral buffers will be    131072 words long.
 Raffenetti 2 integral format.
 Two-electron integral symmetry is turned on.
 R6Disp:  Grimme-D3(BJ) Dispersion energy=       -0.2196033922 Hartrees.
 Nuclear repulsion after empirical dispersion term =    14758.2333568819 Hartrees.
 No density basis found on file    724.
 Leave Link  301 at Fri May  7 16:19:56 2021, MaxMem=  7516192768 cpu:               4.2 elap:               0.2
 (Enter /PARA/pp801/luchenlin/g16/l302.exe)
 NPDir=0 NMtPBC=     1 NCelOv=     1 NCel=       1 NClECP=     1 NCelD=      1
         NCelK=      1 NCelE2=     1 NClLst=     1 CellRange=     0.0.
 One-electron integrals computed using PRISM.
 One-electron integral symmetry used in STVInt
   4 Symmetry operations used in ECPInt.
 ECPInt:  NShTT=  152628 NPrTT=  538202 LenC2=  103051 LenP2D=  219338.
 LDataN:  DoStor=T MaxTD1= 6 Len=  172
 NBasis=  1340 RedAO= T EigKep=  2.02D-05  NBF=   670   670
 NBsUse=  1340 1.00D-06 EigRej= -1.00D+00 NBFU=   670   670
 Precomputing XC quadrature grid using
 IXCGrd= 4 IRadAn=           5 IRanWt=          -1 IRanGd=           0 AccXCQ= 0.00D+00.
 Defaulting to unpruned grid for atomic number  79.
 Defaulting to unpruned grid for atomic number  79.
 Defaulting to unpruned grid for atomic number  79.
 Defaulting to unpruned grid for atomic number  79.
 Defaulting to unpruned grid for atomic number  79.
 Generated NRdTot=       0 NPtTot=           0 NUsed=           0 NTot=          32
 NSgBfM=  1304  1304  1304  1304  1304 MxSgAt=   104 MxSgA2=   104.
 Leave Link  302 at Fri May  7 16:20:01 2021, MaxMem=  7516192768 cpu:             118.4 elap:               5.0
 (Enter /PARA/pp801/luchenlin/g16/l303.exe)
 DipDrv:  MaxL=1.
 Leave Link  303 at Fri May  7 16:20:01 2021, MaxMem=  7516192768 cpu:              16.0 elap:               0.8
 (Enter /PARA/pp801/luchenlin/g16/l401.exe)
 Initial guess from the checkpoint file:  "/PARA/pp801/luchenlin/tmp/Gau-1806.chk"
 B after Tr=     0.000000    0.000000    0.000000
         Rot=    1.000000    0.000000   -0.000000    0.000256 Ang=   0.03 deg.
 Guess basis will be translated and rotated to current coordinates.
 JPrj=2 DoOrth=T DoCkMO=T.
 Initial guess orbital symmetries:
       Occupied  (B) (E) (E) (A) (E) (E) (A) (B) (B) (E) (E) (A)
                 (A) (E) (E) (B) (A) (E) (E) (B) (B) (E) (E) (A)
                 (B) (E) (E) (A) (B) (E) (E) (A) (B) (E) (E) (A)
                 (B) (E) (E) (A) (B) (E) (E) (A) (B) (E) (E) (A)
                 (B) (E) (E) (A) (B) (E) (E) (A) (A) (E) (E) (B)
                 (A) (E) (E) (B) (B) (E) (E) (A) (A) (E) (E) (B)
                 (A) (E) (E) (B) (B) (E) (E) (A) (A) (E) (E) (B)
                 (B) (E) (E) (A) (B) (E) (E) (A) (B) (E) (E) (A)
                 (A) (E) (E) (B) (B) (E) (E) (A) (A) (E) (E) (B)
                 (E) (E) (A) (B) (A) (E) (E) (B) (B) (E) (E) (A)
                 (A) (E) (E) (B) (B) (E) (E) (A) (B) (E) (E) (A)
                 (A) (E) (E) (B) (A) (E) (E) (B) (A) (B) (E) (E)
                 (A) (B) (E) (E) (B) (A) (E) (E) (A) (A) (E) (E)
                 (B) (E) (E) (B) (A) (E) (E) (B) (B) (E) (E) (A)
                 (A) (B) (E) (E) (A) (E) (E) (B) (A) (B) (E) (E)
                 (A) (B) (E) (E) (E) (E) (B) (A) (A) (E) (E) (B)
                 (A) (E) (E) (B) (E) (E) (A) (A) (B) (E) (E) (A)
                 (B) (B) (A) (E) (E) (A) (E) (E) (B) (B) (E) (E)
                 (E) (E) (A) (B) (A) (E) (E) (B) (B) (E) (E) (A)
                 (B) (E) (E) (A) (B) (E) (E) (A) (A) (A) (B) (E)
                 (E) (A) (B) (E) (E) (A) (E) (E) (B) (E) (E) (A)
                 (E) (E) (B) (B) (E) (E) (A) (B) (E) (E) (B) (A)
                 (E) (E) (B) (A) (E) (E) (A) (B) (B) (E) (E) (A)
                 (A) (A) (E) (E)
       Virtual   (B) (E) (E) (A) (B) (E) (E) (B) (A) (E) (E) (B)
                 (A) (E) (E) (B) (A) (E) (E) (B) (A) (B) (E) (E)
                 (A) (A) (E) (E) (B) (E) (E) (B) (A) (A) (E) (E)
                 (B) (E) (E) (B) (E) (E) (A) (B) (A) (A) (E) (E)
                 (A) (B) (E) (E) (B) (A) (E) (E) (A) (B) (E) (E)
                 (A) (B) (A) (E) (E) (B) (A) (E) (E) (B) (E) (E)
                 (A) (E) (E) (B) (B) (A) (E) (E) (A) (E) (E) (B)
                 (A) (E) (E) (B) (A) (E) (E) (B) (A) (E) (E) (B)
                 (E) (E) (B) (A) (A) (B) (E) (E) (A) (A) (E) (E)
                 (B) (A) (E) (E) (B) (E) (E) (B) (B) (A) (E) (E)
                 (B) (A) (E) (E) (B) (A) (B) (E) (E) (B) (E) (E)
                 (A) (B) (E) (E) (A) (A) (E) (E) (B) (A) (E) (E)
                 (A) (B) (B) (E) (E) (B) (A) (E) (E) (E) (E) (A)
                 (B) (A) (E) (E) (B) (A) (E) (E) (B) (E) (E) (A)
                 (E) (E) (B) (B) (A) (A) (B) (E) (E) (E) (E) (B)
                 (A) (A) (E) (E) (B) (A) (E) (E) (B) (E) (E) (A)
                 (A) (E) (E) (B) (E) (E) (B) (B) (A) (E) (E) (A)
                 (B) (A) (E) (E) (A) (B) (E) (E) (A) (B) (E) (E)
                 (A) (E) (E) (B) (A) (B) (E) (E) (B) (E) (E) (A)
                 (A) (E) (E) (B) (A) (B) (E) (E) (A) (B) (B) (E)
                 (E) (E) (E) (A) (B) (A) (A) (E) (E) (B) (B) (A)
                 (E) (E) (B) (E) (E) (A) (E) (E) (A) (A) (E) (E)
                 (B) (B) (E) (E) (B) (A) (B) (E) (E) (E) (E) (B)
                 (A) (A) (B) (A) (E) (E) (B) (E) (E) (A) (B) (E)
                 (E) (B) (E) (E) (A) (A) (E) (E) (B) (A) (B) (B)
                 (E) (E) (E) (E) (A) (E) (E) (B) (A) (E) (E) (A)
                 (B) (A) (B) (E) (E) (A) (E) (E) (A) (B) (E) (E)
                 (E) (E) (B) (B) (A) (E) (E) (A) (B) (E) (E) (A)
                 (B) (A) (E) (E) (E) (E) (B) (A) (B) (E) (E) (A)
                 (A) (A) (E) (E) (B) (B) (E) (E) (B) (A) (E) (E)
                 (B) (A) (B) (E) (E) (A) (E) (E) (A) (B) (E) (E)
                 (A) (B) (A) (E) (E) (B) (E) (E) (A) (A) (E) (E)
                 (B) (B) (E) (E) (B) (E) (E) (A) (A) (B) (B) (E)
                 (E) (A) (E) (E) (B) (A) (B) (E) (E) (E) (E) (E)
                 (E) (B) (A) (A) (E) (E) (A) (B) (A) (E) (E) (B)
                 (A) (E) (E) (B) (B) (E) (E) (A) (B) (B) (A) (E)
                 (E) (E) (E) (B) (A) (A) (E) (E) (E) (E) (A) (B)
                 (B) (E) (E) (E) (E) (A) (B) (A) (B) (A) (E) (E)
                 (B) (E) (E) (B) (A) (A) (E) (E) (A) (B) (E) (E)
                 (A) (B) (E) (E) (A) (B) (E) (E) (A) (B) (B) (E)
                 (E) (E) (E) (B) (E) (E) (A) (E) (E) (B) (A) (E)
                 (E) (B) (A) (B) (A) (A) (E) (E) (B) (B) (A) (E)
                 (E) (A) (E) (E) (E) (E) (A) (B) (E) (E) (A) (E)
                 (E) (B) (A) (B) (A) (E) (E) (B) (E) (E) (B) (A)
                 (B) (A) (E) (E) (B) (A) (E) (E) (B) (A) (E) (E)
                 (B) (E) (E) (A) (A) (B) (E) (E) (B) (E) (E) (B)
                 (A) (B) (E) (E) (A) (A) (E) (E) (B) (E) (E) (B)
                 (A) (E) (E) (B) (A) (B) (E) (E) (A) (B) (E) (E)
                 (A) (E) (E) (A) (B) (E) (E) (B) (A) (B) (E) (E)
                 (A) (B) (E) (E) (A) (B) (A) (E) (E) (E) (E) (B)
                 (A) (E) (E) (A) (B) (B) (A) (E) (E) (E) (E) (B)
                 (E) (E) (A) (A) (B) (E) (E) (B) (A) (E) (E) (B)
                 (E) (E) (A) (A) (B) (B) (E) (E) (B) (E) (E) (A)
                 (E) (E) (A) (A) (B) (E) (E) (B) (A) (E) (E) (B)
                 (A) (B) (E) (E) (A) (B) (A) (E) (E) (A) (B) (E)
                 (E) (B) (E) (E) (A) (E) (E) (B) (A) (E) (E) (A)
                 (B) (B) (E) (E) (A) (B) (E) (E) (A) (B) (E) (E)
                 (A) (A) (E) (E) (B) (E) (E) (A) (B) (B) (A) (E)
                 (E) (E) (E) (B) (A) (E) (E) (B) (A) (E) (E) (B)
                 (A) (E) (E) (B) (E) (E) (A) (A) (B) (E) (E) (B)
                 (E) (E) (A) (A) (B) (E) (E) (A) (B) (E) (E) (E)
                 (E) (B) (A) (B) (E) (E) (A) (B) (E) (E) (A) (B)
                 (A) (E) (E) (B) (A) (E) (E) (B) (A) (E) (E) (B)
                 (A) (E) (E) (B) (A) (B) (E) (E) (A) (E) (E) (B)
                 (B) (E) (E) (A) (B) (E) (E) (A) (B) (E) (E) (A)
                 (B) (E) (E) (A) (A) (B) (E) (E) (B) (E) (E) (A)
                 (B) (A) (E) (E) (A) (B) (E) (E) (A) (E) (E) (B)
                 (A) (B) (E) (E) (A) (E) (E) (B) (A) (E) (E) (B)
                 (A) (B) (E) (E) (A) (E) (E) (A) (B) (E) (E) (A)
                 (B) (E) (E) (B) (A) (E) (E) (B) (A) (E) (E) (B)
                 (A) (E) (E) (A) (E) (E) (B) (A) (B) (E) (E) (B)
                 (E) (E) (A) (B) (A) (E) (E) (A) (B) (E) (E) (B)
                 (A) (E) (E) (B) (B) (E) (E) (A) (A) (E) (E) (B)
                 (E) (E) (A) (B) (A) (E) (E) (B) (A) (E) (E) (A)
                 (B) (E) (E) (B) (B) (E) (E) (A) (A) (E) (E) (B)
                 (B) (E) (E) (A) (B) (E) (E) (A) (E) (E) (A) (B)
                 (E) (E) (A) (B) (B) (E) (E) (A) (A) (E) (E) (B)
                 (E) (E) (A) (B) (E) (E) (A) (B) (A) (E) (E) (B)
                 (B) (A) (E) (E) (A) (E) (E) (B) (A) (E) (E) (B)
                 (A) (B) (E) (E) (A) (E) (E) (B) (A) (E) (E) (B)
                 (A) (E) (E) (B) (A) (E) (E) (A) (B) (B) (E) (E)
                 (A) (E) (E) (B) (B) (E) (E) (A) (A) (B) (E) (E)
                 (A) (E) (E) (B) (B) (E) (E) (A) (A) (E) (E) (B)
                 (B) (E) (E) (A) (B) (E) (E) (A) (A) (B) (E) (E)
                 (B) (A) (E) (E) (A) (E) (E) (B) (B) (A) (A) (E)
                 (E) (E) (E) (B) (A) (E) (E) (B) (B) (E) (E) (A)
                 (A) (B) (E) (E) (A) (E) (E) (B) (A) (B) (E) (E)
                 (A) (E) (E) (B) (A) (E) (E) (A) (E) (E) (B) (B)
                 (A) (E) (E) (B)
 The electronic state of the initial guess is 1-A.
 Generating alternative initial guess.
 ExpMin= 1.50D-02 ExpMax= 9.34D+04 ExpMxC= 3.17D+03 IAcc=3 IRadAn=         5 AccDes= 0.00D+00
 Harris functional with IExCor= 1009 and IRadAn=       5 diagonalized for initial guess.
 HarFok:  IExCor= 1009 AccDes= 0.00D+00 IRadAn=         5 IDoV= 1 UseB2=F ITyADJ=14
 ICtDFT=  3500011 ScaDFX=  1.000000  1.000000  1.000000  1.000000
 Defaulting to unpruned grid for atomic number  79.
 FoFCou: FMM=F IPFlag=           0 FMFlag=      100000 FMFlg1=        2000
         NFxFlg=           0 DoJE=T BraDBF=F KetDBF=T FulRan=T
         wScrn=  0.000000 ICntrl=       500 IOpCl=  0 I1Cent=   200000004 NGrid=           0
         NMat0=    1 NMatS0=      1 NMatT0=    0 NMatD0=    1 NMtDS0=    0 NMtDT0=    0
 Petite list used in FoFCou.
 Harris En= -4754.31368963922    
 Leave Link  401 at Fri May  7 16:20:14 2021, MaxMem=  7516192768 cpu:             312.2 elap:              13.1
 (Enter /PARA/pp801/luchenlin/g16/l502.exe)
 Integral symmetry usage will be decided dynamically.
 Closed shell SCF:
 Using DIIS extrapolation, IDIIS=  1040.
 NGot=  7516192768 LenX=  7512127878 LenY=  7510121406
 Requested convergence on RMS density matrix=1.00D-08 within 128 cycles.
 Requested convergence on MAX density matrix=1.00D-06.
 Requested convergence on             energy=1.00D-06.
 No special actions if energy rises.
 Fock matrices will be formed incrementally for  20 cycles.

 Cycle   1  Pass 1  IDiag  1:
 FoFJK:  IHMeth= 1 ICntrl=       0 DoSepK=F KAlg= 0 I1Cent=           0 FoldK=F
 IRaf= 580000000 NMat=       1 IRICut=       1 DoRegI=T DoRafI=F ISym2E= 1 IDoP0=0 IntGTp=1.
 FoFCou: FMM=F IPFlag=           0 FMFlag=      100000 FMFlg1=        2000
         NFxFlg=           0 DoJE=F BraDBF=F KetDBF=F FulRan=T
         wScrn=  0.000000 ICntrl=         0 IOpCl=  0 I1Cent=           0 NGrid=           0
         NMat0=    1 NMatS0=      1 NMatT0=    0 NMatD0=    1 NMtDS0=    0 NMtDT0=    0
 Petite list used in FoFCou.
 Defaulting to unpruned grid for atomic number  79.
 Defaulting to unpruned grid for atomic number  79.
 Defaulting to unpruned grid for atomic number  79.
 Defaulting to unpruned grid for atomic number  79.
 Defaulting to unpruned grid for atomic number  79.
 Defaulting to unpruned grid for atomic number  79.
 Defaulting to unpruned grid for atomic number  79.
 Defaulting to unpruned grid for atomic number  79.
 Defaulting to unpruned grid for atomic number  79.
 Defaulting to unpruned grid for atomic number  79.
 Defaulting to unpruned grid for atomic number  79.
 Defaulting to unpruned grid for atomic number  79.
 Defaulting to unpruned grid for atomic number  79.
 Defaulting to unpruned grid for atomic number  79.
 Defaulting to unpruned grid for atomic number  79.
 Defaulting to unpruned grid for atomic number  79.
 Defaulting to unpruned grid for atomic number  79.
 Defaulting to unpruned grid for atomic number  79.
 Defaulting to unpruned grid for atomic number  79.
 Defaulting to unpruned grid for atomic number  79.
 Defaulting to unpruned grid for atomic number  79.
 Defaulting to unpruned grid for atomic number  79.
 Defaulting to unpruned grid for atomic number  79.
 Defaulting to unpruned grid for atomic number  79.
 E= -4751.85543341959    
 DIIS: error= 4.84D-04 at cycle   1 NSaved=   1.
 NSaved= 1 IEnMin= 1 EnMin= -4751.85543341959     IErMin= 1 ErrMin= 4.84D-04
 ErrMax= 4.84D-04  0.00D+00 EMaxC= 1.00D-01 BMatC= 1.57D-03 BMatP= 1.57D-03
 IDIUse=3 WtCom= 9.95D-01 WtEn= 4.84D-03
 Coeff-Com:  0.100D+01
 Coeff-En:   0.100D+01
 Coeff:      0.100D+01
 Gap=     0.014 Goal=   None    Shift=    0.000
 RMSDP=1.04D-04 MaxDP=1.46D-02              OVMax= 5.66D-03

 Cycle   2  Pass 1  IDiag  1:
 RMSU=  1.04D-04    CP:  1.00D+00
 E= -4751.85656153984     Delta-E=       -0.001128120253 Rises=F Damp=F
 DIIS: error= 3.60D-04 at cycle   2 NSaved=   2.
 NSaved= 2 IEnMin= 2 EnMin= -4751.85656153984     IErMin= 2 ErrMin= 3.60D-04
 ErrMax= 3.60D-04  0.00D+00 EMaxC= 1.00D-01 BMatC= 3.83D-04 BMatP= 1.57D-03
 IDIUse=3 WtCom= 9.96D-01 WtEn= 3.60D-03
 Coeff-Com:  0.257D+00 0.743D+00
 Coeff-En:   0.000D+00 0.100D+01
 Coeff:      0.256D+00 0.744D+00
 Gap=     0.012 Goal=   None    Shift=    0.000
 RMSDP=4.93D-05 MaxDP=5.93D-03 DE=-1.13D-03 OVMax= 9.90D-03

 Cycle   3  Pass 1  IDiag  1:
 RMSU=  4.48D-05    CP:  1.00D+00  8.29D-01
 E= -4751.85663984678     Delta-E=       -0.000078306937 Rises=F Damp=F
 DIIS: error= 3.69D-04 at cycle   3 NSaved=   3.
 NSaved= 3 IEnMin= 3 EnMin= -4751.85663984678     IErMin= 2 ErrMin= 3.60D-04
 ErrMax= 3.69D-04  0.00D+00 EMaxC= 1.00D-01 BMatC= 3.03D-04 BMatP= 3.83D-04
 IDIUse=3 WtCom= 9.96D-01 WtEn= 3.69D-03
 Coeff-Com:  0.182D-01 0.467D+00 0.515D+00
 Coeff-En:   0.000D+00 0.453D+00 0.547D+00
 Coeff:      0.182D-01 0.467D+00 0.515D+00
 Gap=     0.012 Goal=   None    Shift=    0.000
 RMSDP=5.27D-05 MaxDP=1.30D-02 DE=-7.83D-05 OVMax= 5.94D-03

 Cycle   4  Pass 1  IDiag  1:
 RMSU=  3.20D-05    CP:  9.99D-01  8.72D-01  2.10D-01
 E= -4751.85691126368     Delta-E=       -0.000271416906 Rises=F Damp=F
 DIIS: error= 1.44D-04 at cycle   4 NSaved=   4.
 NSaved= 4 IEnMin= 4 EnMin= -4751.85691126368     IErMin= 4 ErrMin= 1.44D-04
 ErrMax= 1.44D-04  0.00D+00 EMaxC= 1.00D-01 BMatC= 5.44D-05 BMatP= 3.03D-04
 IDIUse=3 WtCom= 9.99D-01 WtEn= 1.44D-03
 Coeff-Com: -0.489D-02 0.270D+00 0.358D+00 0.377D+00
 Coeff-En:   0.000D+00 0.000D+00 0.128D+00 0.872D+00
 Coeff:     -0.489D-02 0.270D+00 0.358D+00 0.377D+00
 Gap=     0.012 Goal=   None    Shift=    0.000
 DSYEVD-2 returned Info=        1341 IAlg= 4 N=   670 NDim=  1340 NE2=     5604567 trying  DSYEV.
 RMSDP=2.86D-05 MaxDP=6.95D-03 DE=-2.71D-04 OVMax= 2.39D-03

 Cycle   5  Pass 1  IDiag  1:
 RMSU=  9.84D-06    CP:  1.00D+00  8.96D-01  4.52D-01  3.18D-01
 E= -4751.85696320496     Delta-E=       -0.000051941279 Rises=F Damp=F
 DIIS: error= 4.63D-05 at cycle   5 NSaved=   5.
 NSaved= 5 IEnMin= 5 EnMin= -4751.85696320496     IErMin= 5 ErrMin= 4.63D-05
 ErrMax= 4.63D-05  0.00D+00 EMaxC= 1.00D-01 BMatC= 8.39D-06 BMatP= 5.44D-05
 IDIUse=1 WtCom= 1.00D+00 WtEn= 0.00D+00
 Coeff-Com: -0.623D-02 0.122D+00 0.179D+00 0.278D+00 0.427D+00
 Coeff:     -0.623D-02 0.122D+00 0.179D+00 0.278D+00 0.427D+00
 Gap=     0.012 Goal=   None    Shift=    0.000
 RMSDP=8.49D-06 MaxDP=1.31D-03 DE=-5.19D-05 OVMax= 9.13D-04

 Cycle   6  Pass 1  IDiag  1:
 RMSU=  2.90D-06    CP:  1.00D+00  9.02D-01  4.26D-01  4.44D-01  3.21D-01
 E= -4751.85697113011     Delta-E=       -0.000007925144 Rises=F Damp=F
 DIIS: error= 2.01D-05 at cycle   6 NSaved=   6.
 NSaved= 6 IEnMin= 6 EnMin= -4751.85697113011     IErMin= 6 ErrMin= 2.01D-05
 ErrMax= 2.01D-05  0.00D+00 EMaxC= 1.00D-01 BMatC= 7.18D-07 BMatP= 8.39D-06
 IDIUse=1 WtCom= 1.00D+00 WtEn= 0.00D+00
 Coeff-Com: -0.312D-02 0.345D-01 0.551D-01 0.115D+00 0.268D+00 0.530D+00
 Coeff:     -0.312D-02 0.345D-01 0.551D-01 0.115D+00 0.268D+00 0.530D+00
 Gap=     0.012 Goal=   None    Shift=    0.000
 DSYEVD-2 returned Info=        1341 IAlg= 4 N=   670 NDim=  1340 NE2=     5604567 trying  DSYEV.
 RMSDP=2.22D-06 MaxDP=2.41D-04 DE=-7.93D-06 OVMax= 1.52D-04

 Cycle   7  Pass 1  IDiag  1:
 RMSU=  1.18D-06    CP:  1.00D+00  9.02D-01  4.40D-01  4.22D-01  4.36D-01
                    CP:  5.94D-01
 E= -4751.85697179354     Delta-E=       -0.000000663433 Rises=F Damp=F
 DIIS: error= 4.96D-06 at cycle   7 NSaved=   7.
 NSaved= 7 IEnMin= 7 EnMin= -4751.85697179354     IErMin= 7 ErrMin= 4.96D-06
 ErrMax= 4.96D-06  0.00D+00 EMaxC= 1.00D-01 BMatC= 6.98D-08 BMatP= 7.18D-07
 IDIUse=1 WtCom= 1.00D+00 WtEn= 0.00D+00
 Coeff-Com: -0.110D-02 0.495D-02 0.923D-02 0.329D-01 0.981D-01 0.304D+00
 Coeff-Com:  0.552D+00
 Coeff:     -0.110D-02 0.495D-02 0.923D-02 0.329D-01 0.981D-01 0.304D+00
 Coeff:      0.552D+00
 Gap=     0.012 Goal=   None    Shift=    0.000
 RMSDP=1.06D-06 MaxDP=2.92D-04 DE=-6.63D-07 OVMax= 5.12D-05

 Cycle   8  Pass 1  IDiag  1:
 RMSU=  4.15D-07    CP:  1.00D+00  9.01D-01  4.30D-01  4.39D-01  4.62D-01
                    CP:  6.54D-01  6.54D-01
 E= -4751.85697186459     Delta-E=       -0.000000071053 Rises=F Damp=F
 DIIS: error= 1.53D-06 at cycle   8 NSaved=   8.
 NSaved= 8 IEnMin= 8 EnMin= -4751.85697186459     IErMin= 8 ErrMin= 1.53D-06
 ErrMax= 1.53D-06  0.00D+00 EMaxC= 1.00D-01 BMatC= 7.47D-09 BMatP= 6.98D-08
 IDIUse=1 WtCom= 1.00D+00 WtEn= 0.00D+00
 Coeff-Com: -0.130D-03-0.273D-02-0.394D-02 0.292D-04 0.130D-01 0.850D-01
 Coeff-Com:  0.301D+00 0.607D+00
 Coeff:     -0.130D-03-0.273D-02-0.394D-02 0.292D-04 0.130D-01 0.850D-01
 Coeff:      0.301D+00 0.607D+00
 Gap=     0.012 Goal=   None    Shift=    0.000
 RMSDP=3.09D-07 MaxDP=5.97D-05 DE=-7.11D-08 OVMax= 5.52D-05

 Cycle   9  Pass 1  IDiag  1:
 RMSU=  1.50D-07    CP:  1.00D+00  9.02D-01  4.32D-01  4.39D-01  4.52D-01
                    CP:  7.03D-01  7.22D-01  6.73D-01
 E= -4751.85697187097     Delta-E=       -0.000000006374 Rises=F Damp=F
 DIIS: error= 8.73D-07 at cycle   9 NSaved=   9.
 NSaved= 9 IEnMin= 9 EnMin= -4751.85697187097     IErMin= 9 ErrMin= 8.73D-07
 ErrMax= 8.73D-07  0.00D+00 EMaxC= 1.00D-01 BMatC= 9.51D-10 BMatP= 7.47D-09
 IDIUse=1 WtCom= 1.00D+00 WtEn= 0.00D+00
 Coeff-Com:  0.192D-04-0.196D-02-0.311D-02-0.255D-02 0.131D-03 0.228D-01
 Coeff-Com:  0.129D+00 0.347D+00 0.508D+00
 Coeff:      0.192D-04-0.196D-02-0.311D-02-0.255D-02 0.131D-03 0.228D-01
 Coeff:      0.129D+00 0.347D+00 0.508D+00
 Gap=     0.012 Goal=   None    Shift=    0.000
 RMSDP=7.98D-08 MaxDP=8.32D-06 DE=-6.37D-09 OVMax= 1.69D-05

 Cycle  10  Pass 1  IDiag  1:
 RMSU=  5.08D-08    CP:  1.00D+00  9.02D-01  4.32D-01  4.38D-01  4.54D-01
                    CP:  7.04D-01  7.20D-01  7.77D-01  8.37D-01
 E= -4751.85697187248     Delta-E=       -0.000000001513 Rises=F Damp=F
 DIIS: error= 2.68D-07 at cycle  10 NSaved=  10.
 NSaved=10 IEnMin=10 EnMin= -4751.85697187248     IErMin=10 ErrMin= 2.68D-07
 ErrMax= 2.68D-07  0.00D+00 EMaxC= 1.00D-01 BMatC= 1.17D-10 BMatP= 9.51D-10
 IDIUse=1 WtCom= 1.00D+00 WtEn= 0.00D+00
 Coeff-Com:  0.297D-04-0.597D-03-0.112D-02-0.123D-02-0.174D-02-0.211D-02
 Coeff-Com:  0.213D-01 0.857D-01 0.267D+00 0.633D+00
 Coeff:      0.297D-04-0.597D-03-0.112D-02-0.123D-02-0.174D-02-0.211D-02
 Coeff:      0.213D-01 0.857D-01 0.267D+00 0.633D+00
 Gap=     0.012 Goal=   None    Shift=    0.000
 RMSDP=4.96D-08 MaxDP=5.79D-06 DE=-1.51D-09 OVMax= 1.63D-05

 Cycle  11  Pass 1  IDiag  1:
 RMSU=  2.61D-08    CP:  1.00D+00  9.02D-01  4.32D-01  4.38D-01  4.55D-01
                    CP:  7.01D-01  7.42D-01  8.15D-01  9.56D-01  1.02D+00
 E= -4751.85697187238     Delta-E=        0.000000000095 Rises=F Damp=F
 DIIS: error= 1.69D-07 at cycle  11 NSaved=  11.
 NSaved=11 IEnMin=10 EnMin= -4751.85697187248     IErMin=11 ErrMin= 1.69D-07
 ErrMax= 1.69D-07  0.00D+00 EMaxC= 1.00D-01 BMatC= 2.88D-11 BMatP= 1.17D-10
 IDIUse=1 WtCom= 1.00D+00 WtEn= 0.00D+00
 Coeff-Com:  0.119D-04 0.346D-04-0.108D-03-0.764D-04-0.842D-03-0.496D-02
 Coeff-Com: -0.104D-01-0.133D-01 0.486D-01 0.362D+00 0.619D+00
 Coeff:      0.119D-04 0.346D-04-0.108D-03-0.764D-04-0.842D-03-0.496D-02
 Coeff:     -0.104D-01-0.133D-01 0.486D-01 0.362D+00 0.619D+00
 Gap=     0.012 Goal=   None    Shift=    0.000
 RMSDP=2.53D-08 MaxDP=2.55D-06 DE= 9.46D-11 OVMax= 9.67D-06

 Cycle  12  Pass 1  IDiag  1:
 RMSU=  1.34D-08    CP:  1.00D+00  9.02D-01  4.32D-01  4.38D-01  4.55D-01
                    CP:  7.05D-01  7.39D-01  8.36D-01  9.94D-01  1.21D+00
                    CP:  8.20D-01
 E= -4751.85697187243     Delta-E=       -0.000000000044 Rises=F Damp=F
 DIIS: error= 5.38D-08 at cycle  12 NSaved=  12.
 NSaved=12 IEnMin=10 EnMin= -4751.85697187248     IErMin=12 ErrMin= 5.38D-08
 ErrMax= 5.38D-08  0.00D+00 EMaxC= 1.00D-01 BMatC= 9.12D-12 BMatP= 2.88D-11
 IDIUse=1 WtCom= 1.00D+00 WtEn= 0.00D+00
 Coeff-Com:  0.160D-05 0.175D-03 0.177D-03 0.254D-03-0.202D-03-0.323D-02
 Coeff-Com: -0.130D-01-0.321D-01-0.335D-01 0.126D+00 0.440D+00 0.515D+00
 Coeff:      0.160D-05 0.175D-03 0.177D-03 0.254D-03-0.202D-03-0.323D-02
 Coeff:     -0.130D-01-0.321D-01-0.335D-01 0.126D+00 0.440D+00 0.515D+00
 Gap=     0.012 Goal=   None    Shift=    0.000
 RMSDP=1.41D-08 MaxDP=1.57D-06 DE=-4.37D-11 OVMax= 4.39D-06

 Cycle  13  Pass 1  IDiag  1:
 RMSU=  5.74D-09    CP:  1.00D+00  9.02D-01  4.32D-01  4.38D-01  4.55D-01
                    CP:  7.06D-01  7.42D-01  8.42D-01  1.04D+00  1.26D+00
                    CP:  9.92D-01  7.25D-01
 E= -4751.85697187254     Delta-E=       -0.000000000109 Rises=F Damp=F
 DIIS: error= 1.69D-08 at cycle  13 NSaved=  13.
 NSaved=13 IEnMin=13 EnMin= -4751.85697187254     IErMin=13 ErrMin= 1.69D-08
 ErrMax= 1.69D-08  0.00D+00 EMaxC= 1.00D-01 BMatC= 9.25D-13 BMatP= 9.12D-12
 IDIUse=1 WtCom= 1.00D+00 WtEn= 0.00D+00
 Coeff-Com: -0.191D-05 0.853D-04 0.110D-03 0.161D-03 0.139D-03-0.480D-03
 Coeff-Com: -0.412D-02-0.139D-01-0.341D-01-0.160D-01 0.840D-01 0.269D+00
 Coeff-Com:  0.715D+00
 Coeff:     -0.191D-05 0.853D-04 0.110D-03 0.161D-03 0.139D-03-0.480D-03
 Coeff:     -0.412D-02-0.139D-01-0.341D-01-0.160D-01 0.840D-01 0.269D+00
 Coeff:      0.715D+00
 Gap=     0.012 Goal=   None    Shift=    0.000
 RMSDP=6.39D-09 MaxDP=3.33D-07 DE=-1.09D-10 OVMax= 3.08D-06

 SCF Done:  E(RPBE1PBE) =  -4751.85697187     A.U. after   13 cycles
            NFock= 13  Conv=0.64D-08     -V/T= 2.2949
 KE= 3.669543741108D+03 PE=-3.989907558890D+04 EE= 1.671944151904D+04
 Leave Link  502 at Fri May  7 16:27:09 2021, MaxMem=  7516192768 cpu:            9933.1 elap:             414.9
 (Enter /PARA/pp801/luchenlin/g16/l701.exe)
 ... and contract with generalized density number  0.
 Compute integral first derivatives.
 R6Disp: Adding Grimme-D3(BJ) dispersion energy 1st derivatives to the gradient.
   4 Symmetry operations used in ECPInt.
 ECPInt:  NShTT=  152628 NPrTT=  538202 LenC2=  103051 LenP2D=  219338.
 LDataN:  DoStor=T MaxTD1= 7 Len=  274
 Leave Link  701 at Fri May  7 16:27:15 2021, MaxMem=  7516192768 cpu:             118.3 elap:               5.0
 (Enter /PARA/pp801/luchenlin/g16/l702.exe)
 L702 exits ... SP integral derivatives will be done elsewhere.
 Leave Link  702 at Fri May  7 16:27:15 2021, MaxMem=  7516192768 cpu:               1.8 elap:               0.1
 (Enter /PARA/pp801/luchenlin/g16/l703.exe)
 Integral derivatives from FoFJK, PRISM(SPDF).
 Compute integral first derivatives, UseDBF=F ICtDFT=           0.
 Calling FoFJK, ICntrl=      2127 FMM=F ISym2X=1 I1Cent= 0 IOpClX= 0 NMat=1 NMatS=1 NMatT=0.
 FoFJK:  IHMeth= 1 ICntrl=    2127 DoSepK=F KAlg= 0 I1Cent=           0 FoldK=F
 IRaf=         0 NMat=       1 IRICut=       1 DoRegI=T DoRafI=F ISym2E= 1 IDoP0=0 IntGTp=1.
 FoFCou: FMM=F IPFlag=           0 FMFlag=      100000 FMFlg1=        2800
         NFxFlg=           0 DoJE=F BraDBF=F KetDBF=F FulRan=T
         wScrn=  0.000000 ICntrl=      2127 IOpCl=  0 I1Cent=           0 NGrid=           0
         NMat0=    1 NMatS0=      1 NMatT0=    0 NMatD0=    1 NMtDS0=    0 NMtDT0=    0
 Petite list used in FoFCou.
 Defaulting to unpruned grid for atomic number  79.
 Defaulting to unpruned grid for atomic number  79.
 Defaulting to unpruned grid for atomic number  79.
 Defaulting to unpruned grid for atomic number  79.
 Defaulting to unpruned grid for atomic number  79.
 Defaulting to unpruned grid for atomic number  79.
 Defaulting to unpruned grid for atomic number  79.
 Defaulting to unpruned grid for atomic number  79.
 Defaulting to unpruned grid for atomic number  79.
 Defaulting to unpruned grid for atomic number  79.
 Defaulting to unpruned grid for atomic number  79.
 Defaulting to unpruned grid for atomic number  79.
 Defaulting to unpruned grid for atomic number  79.
 Defaulting to unpruned grid for atomic number  79.
 Defaulting to unpruned grid for atomic number  79.
 Defaulting to unpruned grid for atomic number  79.
 Defaulting to unpruned grid for atomic number  79.
 Defaulting to unpruned grid for atomic number  79.
 Defaulting to unpruned grid for atomic number  79.
 Defaulting to unpruned grid for atomic number  79.
 Defaulting to unpruned grid for atomic number  79.
 Defaulting to unpruned grid for atomic number  79.
 Defaulting to unpruned grid for atomic number  79.
 Defaulting to unpruned grid for atomic number  79.
 Leave Link  703 at Fri May  7 16:29:06 2021, MaxMem=  7516192768 cpu:            2656.7 elap:             111.0
 (Enter /PARA/pp801/luchenlin/g16/l716.exe)
 Dipole        = 5.48894263D-13 2.85105273D-13 3.08966990D+00
 ***** Axes restored to original set *****
 -------------------------------------------------------------------
 Center     Atomic                   Forces (Hartrees/Bohr)
 Number     Number              X              Y              Z
 -------------------------------------------------------------------
      1       79          -0.245989369   -0.154554831   -0.206518865
      2       79           0.154554831   -0.245989369   -0.206518865
      3       79          -0.154554831    0.245989369   -0.206518865
      4       79           0.245989369    0.154554831   -0.206518865
      5       16           0.000903882    0.000295483    0.000047147
      6       79          -0.193140161    0.263827486    0.199716441
      7       16           0.000295483   -0.000903882    0.000047147
      8       79           0.263827486    0.193140161    0.199716441
      9       16          -0.000903882   -0.000295483    0.000047147
     10       79           0.193140161   -0.263827486    0.199716441
     11       16          -0.000295483    0.000903882    0.000047147
     12       79          -0.263827486   -0.193140161    0.199716441
     13        6          -0.000751110    0.000698114   -0.000983252
     14        6           0.000698114    0.000751110   -0.000983252
     15        6           0.000751110   -0.000698114   -0.000983252
     16        6          -0.000698114   -0.000751110   -0.000983252
     17        6           0.004301029    0.001944127   -0.000051392
     18        1           0.000240413   -0.000076675    0.000225213
     19        1           0.000133653   -0.000129436    0.000217690
     20        6           0.001944127   -0.004301029   -0.000051392
     21        1          -0.000076675   -0.000240413    0.000225213
     22        1          -0.000129436   -0.000133653    0.000217690
     23        6          -0.004301029   -0.001944127   -0.000051392
     24        1          -0.000240413    0.000076675    0.000225213
     25        1          -0.000133653    0.000129436    0.000217690
     26        6          -0.001944127    0.004301029   -0.000051392
     27        1           0.000076675    0.000240413    0.000225213
     28        1           0.000129436    0.000133653    0.000217690
     29        1          -0.000156132   -0.000019362   -0.000044496
     30        1          -0.000019362    0.000156132   -0.000044496
     31        1           0.000156132    0.000019362   -0.000044496
     32        1           0.000019362   -0.000156132   -0.000044496
     33        6          -0.005916006   -0.000549861   -0.004716591
     34        6          -0.000549861    0.005916006   -0.004716591
     35        6           0.005916006    0.000549861   -0.004716591
     36        6           0.000549861   -0.005916006   -0.004716591
     37        6           0.000578795   -0.000955676   -0.000512884
     38        1           0.000011912   -0.000192605   -0.000051251
     39        6          -0.000955676   -0.000578795   -0.000512884
     40        1          -0.000192605   -0.000011912   -0.000051251
     41        6          -0.000578795    0.000955676   -0.000512884
     42        1          -0.000011912    0.000192605   -0.000051251
     43        6           0.000955676    0.000578795   -0.000512884
     44        1           0.000192605    0.000011912   -0.000051251
     45        6          -0.000764240   -0.000438207   -0.000007975
     46        1          -0.000137744    0.000217440    0.000078148
     47        1          -0.000084258    0.000084757    0.000100170
     48        6          -0.000438207    0.000764240   -0.000007975
     49        1           0.000217440    0.000137744    0.000078148
     50        1           0.000084757    0.000084258    0.000100170
     51        6           0.000764240    0.000438207   -0.000007975
     52        1           0.000137744   -0.000217440    0.000078148
     53        1           0.000084258   -0.000084757    0.000100170
     54        6           0.000438207   -0.000764240   -0.000007975
     55        1          -0.000217440   -0.000137744    0.000078148
     56        1          -0.000084757   -0.000084258    0.000100170
     57        6          -0.000056936    0.000665284   -0.000706255
     58        7          -0.000334233    0.000095073    0.000376611
     59        6           0.000665284    0.000056936   -0.000706255
     60        7           0.000095073    0.000334233    0.000376611
     61        6           0.000056936   -0.000665284   -0.000706255
     62        7           0.000334233   -0.000095073    0.000376611
     63        6          -0.000665284   -0.000056936   -0.000706255
     64        7          -0.000095073   -0.000334233    0.000376611
     65        7           0.000121891   -0.000140457    0.000433770
     66        1          -0.000204549   -0.000198127    0.000078172
     67        6           0.000552736   -0.000143287    0.000078200
     68        7          -0.000140457   -0.000121891    0.000433770
     69        1          -0.000198127    0.000204549    0.000078172
     70        6          -0.000143287   -0.000552736    0.000078200
     71        7          -0.000121891    0.000140457    0.000433770
     72        1           0.000204549    0.000198127    0.000078172
     73        6          -0.000552736    0.000143287    0.000078200
     74        7           0.000140457    0.000121891    0.000433770
     75        1           0.000198127   -0.000204549    0.000078172
     76        6           0.000143287    0.000552736    0.000078200
     77        1           0.000043045   -0.000015203    0.000000276
     78        1           0.000201104    0.000132918   -0.000048990
     79        1          -0.000015203   -0.000043045    0.000000276
     80        1           0.000132918   -0.000201104   -0.000048990
     81        1          -0.000043045    0.000015203    0.000000276
     82        1          -0.000201104   -0.000132918   -0.000048990
     83        1           0.000015203    0.000043045    0.000000276
     84        1          -0.000132918    0.000201104   -0.000048990
     85       79          -0.015413363   -0.006000172    0.012435409
     86       79          -0.006000172    0.015413363    0.012435409
     87       79           0.006000172   -0.015413363    0.012435409
     88       79           0.015413363    0.006000172    0.012435409
     89        1           0.000038579   -0.000058867   -0.000121431
     90        1          -0.000147796   -0.000005833    0.000012898
     91        1           0.000000202   -0.000144893    0.000056796
     92        1          -0.000096235   -0.000202265   -0.000093559
     93        1          -0.000144893   -0.000000202    0.000056796
     94        1          -0.000202265    0.000096235   -0.000093559
     95        1          -0.000058867   -0.000038579   -0.000121431
     96        1          -0.000005833    0.000147796    0.000012898
     97        1          -0.000000202    0.000144893    0.000056796
     98        1           0.000096235    0.000202265   -0.000093559
     99        1          -0.000038579    0.000058867   -0.000121431
    100        1           0.000147796    0.000005833    0.000012898
    101        1           0.000144893    0.000000202    0.000056796
    102        1           0.000202265   -0.000096235   -0.000093559
    103        1           0.000058867    0.000038579   -0.000121431
    104        1           0.000005833   -0.000147796    0.000012898
 -------------------------------------------------------------------
 Cartesian Forces:  Max     0.263827486 RMS     0.059307800
 Leave Link  716 at Fri May  7 16:29:06 2021, MaxMem=  7516192768 cpu:               2.0 elap:               0.1
 (Enter /PARA/pp801/luchenlin/g16/l103.exe)

 GradGradGradGradGradGradGradGradGradGradGradGradGradGradGradGradGradGrad
 Berny optimization.
 Using GEDIIS/GDIIS optimizer.
 FormGI is forming the generalized inverse of G from B-inverse, IUseBI=4.
 GSVD:  received Info=                   1 from GESDD.
 Internal  Forces:  Max     0.224200177 RMS     0.022537522
 Search for a local minimum.
 Step number   2 out of a maximum of  624
 All quantities printed in internal units (Hartrees-Bohrs-Radians)
 RMS Force = .16342D-03 SwitMx=.10000D-02 MixMth= 2
 Mixed Optimization -- En-DIIS/RFO-DIIS
 Update second derivatives using D2CorX and points    1    2
 DE= -2.64D-03 DEPred=-2.65D-03 R= 9.94D-01
 TightC=F SS=  1.41D+00  RLast= 1.53D-01 DXNew= 5.0454D-01 4.5861D-01
 Trust test= 9.94D-01 RLast= 1.53D-01 DXMaxT set to 4.59D-01
 ITU=  1  0
 Use linear search instead of GDIIS.
     Eigenvalues ---    0.00230   0.00230   0.00230   0.00230   0.00492
     Eigenvalues ---    0.00492   0.00492   0.00493   0.00679   0.00679
     Eigenvalues ---    0.00679   0.00679   0.00723   0.00723   0.00723
     Eigenvalues ---    0.00723   0.01399   0.01399   0.01399   0.01405
     Eigenvalues ---    0.01700   0.01700   0.01700   0.01708   0.01808
     Eigenvalues ---    0.01809   0.01809   0.01809   0.02106   0.02106
     Eigenvalues ---    0.02106   0.02106   0.02320   0.02320   0.02320
     Eigenvalues ---    0.02321   0.02364   0.02364   0.02364   0.02364
     Eigenvalues ---    0.02454   0.02454   0.02454   0.02456   0.03512
     Eigenvalues ---    0.03512   0.03512   0.03514   0.03625   0.03627
     Eigenvalues ---    0.03627   0.03629   0.05064   0.05075   0.05075
     Eigenvalues ---    0.05108   0.05349   0.05349   0.05349   0.05350
     Eigenvalues ---    0.05459   0.05459   0.05459   0.05463   0.05611
     Eigenvalues ---    0.05612   0.05612   0.05614   0.05680   0.05680
     Eigenvalues ---    0.05680   0.05680   0.05918   0.05918   0.05918
     Eigenvalues ---    0.05918   0.06442   0.06450   0.06450   0.06450
     Eigenvalues ---    0.08067   0.08286   0.08286   0.08384   0.08533
     Eigenvalues ---    0.08583   0.08583   0.08751   0.10489   0.10489
     Eigenvalues ---    0.10489   0.10498   0.12259   0.12391   0.12391
     Eigenvalues ---    0.12468   0.12490   0.12516   0.12516   0.12532
     Eigenvalues ---    0.13747   0.13787   0.13787   0.13798   0.14615
     Eigenvalues ---    0.14663   0.14665   0.14665   0.15685   0.15719
     Eigenvalues ---    0.15739   0.15739   0.15741   0.15819   0.15819
     Eigenvalues ---    0.15932   0.15934   0.15934   0.15934   0.15940
     Eigenvalues ---    0.15965   0.15977   0.15977   0.15977   0.15996
     Eigenvalues ---    0.16000   0.16000   0.16000   0.16000   0.16000
     Eigenvalues ---    0.16000   0.16000   0.16000   0.16000   0.16000
     Eigenvalues ---    0.16000   0.16000   0.16000   0.16000   0.16000
     Eigenvalues ---    0.16000   0.16000   0.16000   0.16000   0.16000
     Eigenvalues ---    0.16000   0.16000   0.16037   0.18477   0.18560
     Eigenvalues ---    0.18560   0.18649   0.21873   0.22124   0.22139
     Eigenvalues ---    0.22139   0.22214   0.22218   0.22221   0.22221
     Eigenvalues ---    0.22877   0.22879   0.22881   0.22881   0.23740
     Eigenvalues ---    0.23741   0.23741   0.23759   0.24684   0.24928
     Eigenvalues ---    0.24929   0.24929   0.28306   0.28511   0.28511
     Eigenvalues ---    0.28732   0.32364   0.32428   0.32428   0.32428
     Eigenvalues ---    0.32566   0.32647   0.32647   0.32647   0.33303
     Eigenvalues ---    0.33319   0.33319   0.33319   0.33365   0.33365
     Eigenvalues ---    0.33365   0.33379   0.33404   0.33421   0.33421
     Eigenvalues ---    0.33421   0.33507   0.33507   0.33507   0.33509
     Eigenvalues ---    0.33599   0.33599   0.33599   0.33600   0.33739
     Eigenvalues ---    0.33739   0.33739   0.33750   0.33886   0.33886
     Eigenvalues ---    0.33886   0.33928   0.34052   0.34052   0.34052
     Eigenvalues ---    0.34099   0.34237   0.34237   0.34237   0.34385
     Eigenvalues ---    0.34460   0.34460   0.34460   0.34761   0.34781
     Eigenvalues ---    0.34782   0.34782   0.35433   0.39918   0.40004
     Eigenvalues ---    0.40004   0.40004   0.42727   0.42738   0.42738
     Eigenvalues ---    0.42738   0.43370   0.43370   0.43370   0.43439
     Eigenvalues ---    0.51582   0.51682   0.51682   0.51682   0.52306
     Eigenvalues ---    0.52306   0.52306   0.52579   0.56334   0.56334
     Eigenvalues ---    0.56334   0.564501000.000001000.000001000.00000
     Eigenvalues --- 1000.000001000.000001000.000001000.000001000.00000
     Eigenvalues --- 1000.000001000.000001000.000001000.000001000.00000
     Eigenvalues --- 1000.000001000.000001000.000001000.000001000.00000
     Eigenvalues --- 1000.000001000.000001000.000001000.000001000.00000
     Eigenvalues --- 1000.000001000.000001000.000001000.000001000.00000
     Eigenvalues --- 1000.000001000.000001000.000001000.000001000.00000
     Eigenvalues --- 1000.000001000.000001000.000001000.000001000.00000
     Eigenvalues --- 1000.000001000.000001000.000001000.000001000.00000
     Eigenvalues --- 1000.000001000.000001000.000001000.000001000.00000
     Eigenvalues --- 1000.000001000.000001000.000001000.000001000.00000
     Eigenvalues --- 1000.000001000.000001000.000001000.000001000.00000
     Eigenvalues --- 1000.000001000.000001000.000001000.000001000.00000
     Eigenvalues --- 1000.000001000.000001000.000001000.000001000.00000
     Eigenvalues --- 1000.000001000.000001000.000001000.000001000.00000
     Eigenvalues --- 1000.000001000.000001000.000001000.000001000.00000
     Eigenvalues --- 1000.000001000.000001000.000001000.000001000.00000
     Eigenvalues --- 1000.000001000.000001000.000001000.000001000.00000
     Eigenvalues --- 1000.000001000.000001000.000001000.000001000.00000
     Eigenvalues --- 1000.000001000.000001000.000001000.000001000.00000
     Eigenvalues --- 1000.000001000.000001000.000001000.000001000.00000
     Eigenvalues --- 1000.000001000.000001000.000001000.000001000.00000
     Eigenvalues --- 1000.000001000.000001000.000001000.000001000.00000
     Eigenvalues --- 1000.000001000.000001000.000001000.000001000.00000
     Eigenvalues --- 1000.000001000.000001000.000001000.000001000.00000
     Eigenvalues --- 1000.000001000.000001000.000001000.000001000.00000
     Eigenvalues --- 1000.000001000.000001000.000001000.000001000.00000
     Eigenvalues --- 1000.000001000.000001000.000001000.000001000.00000
     Eigenvalues --- 1000.000001000.000001000.000001000.000001000.00000
     Eigenvalues --- 1000.000001000.000001000.000001000.000001000.00000
     Eigenvalues --- 1000.000001000.000001000.000001000.000001000.00000
     Eigenvalues --- 1000.000001000.000001000.000001000.000001000.00000
     Eigenvalues --- 1000.000001000.000001000.000001000.000001000.00000
     Eigenvalues --- 1000.000001000.000001000.000001000.000001000.00000
     Eigenvalues --- 1000.000001000.000001000.000001000.000001000.00000
     Eigenvalues --- 1000.000001000.000001000.000001000.000001000.00000
     Eigenvalues --- 1000.000001000.000001000.000001000.000001000.00000
     Eigenvalues --- 1000.000001000.000001000.000001000.000001000.00000
     Eigenvalues --- 1000.000001000.000001000.000001000.000001000.00000
     Eigenvalues --- 1000.000001000.000001000.000001000.000001000.00000
     Eigenvalues --- 1000.000001000.000001000.000001000.000001000.00000
     Eigenvalues --- 1000.000001000.000001000.000001000.000001000.00000
     Eigenvalues --- 1000.000001000.000001000.000001000.000001000.00000
     Eigenvalues --- 1000.000001000.000001000.000001000.000001000.00000
     Eigenvalues --- 1000.000001000.000001000.000001000.000001000.00000
     Eigenvalues --- 1000.000001000.000001000.000001000.000001000.00000
     Eigenvalues --- 1000.000001000.000001000.000001000.000001000.00000
     Eigenvalues --- 1000.000001000.000001000.000001000.000001000.00000
     Eigenvalues --- 1000.000001000.000001000.000001000.000001000.00000
     Eigenvalues --- 1000.000001000.000001000.000001000.000001000.00000
     Eigenvalues --- 1000.000001000.000001000.000001000.000001000.00000
     Eigenvalues --- 1000.000001000.000001000.000001000.000001000.00000
     Eigenvalues --- 1000.000001000.000001000.000001000.000001000.00000
     Eigenvalues --- 1000.000001000.000001000.000001000.000001000.00000
     Eigenvalues --- 1000.000001000.000001000.000001000.000001000.00000
     Eigenvalues --- 1000.000001000.000001000.000001000.000001000.00000
     Eigenvalues --- 1000.000001000.000001000.000001000.000001000.00000
     Eigenvalues --- 1000.000001000.000001000.000001000.000001000.00000
     Eigenvalues --- 1000.000001000.000001000.000001000.000001000.00000
     Eigenvalues --- 1000.000001000.000001000.000001000.000001000.00000
     Eigenvalues --- 1000.000001000.000001000.000001000.000001000.00000
     Eigenvalues --- 1000.000001000.000001000.000001000.000001000.00000
     Eigenvalues --- 1000.000001000.000001000.000001000.000001000.00000
     Eigenvalues --- 1000.000001000.000001000.000001000.000001000.00000
     Eigenvalues --- 1000.000001000.000001000.000001000.000001000.00000
     Eigenvalues --- 1000.000001000.000001000.000001000.000001000.00000
     Eigenvalues --- 1000.000001000.000001000.000001000.000001000.00000
     Eigenvalues --- 1000.000001000.000001000.000001000.000001000.00000
     Eigenvalues --- 1000.000001000.000001000.000001000.000001000.00000
     Eigenvalues --- 1000.000001000.000001000.000001000.000001000.00000
     Eigenvalues --- 1000.000001000.000001000.000001000.000001000.00000
     Eigenvalues --- 1000.000001000.000001000.000001000.000001000.00000
     Eigenvalues --- 1000.000001000.000001000.000001000.000001000.00000
     Eigenvalues --- 1000.000001000.000001000.000001000.000001000.00000
     Eigenvalues --- 1000.000001000.000001000.000001000.000001000.00000
     Eigenvalues --- 1000.000001000.000001000.000001000.000001000.00000
     Eigenvalues --- 1000.000001000.000001000.000001000.000001000.00000
     Eigenvalues --- 1000.000001000.000001000.000001000.000001000.00000
     Eigenvalues --- 1000.000001000.000001000.000001000.000001000.00000
     Eigenvalues --- 1000.000001000.000001000.000001000.000001000.00000
     Eigenvalues --- 1000.000001000.000001000.000001000.000001000.00000
     Eigenvalues --- 1000.000001000.000001000.000001000.000001000.00000
     Eigenvalues --- 1000.000001000.000001000.000001000.000001000.00000
     Eigenvalues --- 1000.000001000.000001000.000001000.000001000.00000
     Eigenvalues --- 1000.000001000.00000
 RFO step:  Lambda=-1.41797133D-04 EMin= 2.30000000D-03
 Quartic linear search produced a step of  0.00956.
 Iteration  1 RMS(Cart)=  0.00811427 RMS(Int)=  0.00002461
 Iteration  2 RMS(Cart)=  0.00003321 RMS(Int)=  0.00000330
 Iteration  3 RMS(Cart)=  0.00000003 RMS(Int)=  0.00000330
 ITry= 1 IFail=0 DXMaxC= 4.37D-02 DCOld= 1.00D+10 DXMaxT= 4.59D-01 DXLimC= 3.00D+00 Rises=F
 ClnCor:  largest displacement from symmetrization is 8.71D-10 for atom    83.
 Variable       Old X    -DE/DX   Delta X   Delta X   Delta X     New X
                                 (Linear)    (Quad)   (Total)
    X1        1.33528  -0.03288   0.00000   0.00000   0.00000   1.33528
    Y1        3.10351  -0.01271   0.00000   0.00000   0.00000   3.10351
    Z1       -0.10524  -0.06795   0.00000   0.00000   0.00000  -0.10524
    X2       -3.10351   0.01271  -0.00000   0.00000  -0.00000  -3.10351
    Y2        1.33528  -0.03288  -0.00000   0.00000   0.00000   1.33528
    Z2       -0.10524  -0.06795   0.00000   0.00000   0.00000  -0.10524
    X3        3.10351  -0.01271   0.00000   0.00000   0.00000   3.10351
    Y3       -1.33528   0.03288  -0.00000   0.00000   0.00000  -1.33528
    Z3       -0.10524  -0.06795   0.00000   0.00000   0.00000  -0.10524
    X4       -1.33528   0.03288   0.00000   0.00000   0.00000  -1.33528
    Y4       -3.10351   0.01271  -0.00000   0.00000  -0.00000  -3.10351
    Z4       -0.10524  -0.06795   0.00000   0.00000   0.00000  -0.10524
    X6       -5.03796  -0.09048   0.00000   0.00000   0.00000  -5.03796
    Y6        4.00165   0.10830   0.00000   0.00000   0.00000   4.00165
    Z6        2.00544   0.07470   0.00000   0.00000   0.00000   2.00544
    X8        4.00165   0.10830   0.00000   0.00000   0.00000   4.00165
    Y8        5.03796   0.09048   0.00000   0.00000   0.00000   5.03796
    Z8        2.00544   0.07470   0.00000   0.00000   0.00000   2.00544
   X10        5.03796   0.09048   0.00000   0.00000   0.00000   5.03796
   Y10       -4.00165  -0.10830   0.00000   0.00000   0.00000  -4.00165
   Z10        2.00544   0.07470   0.00000   0.00000   0.00000   2.00544
   X12       -4.00165  -0.10830   0.00000   0.00000   0.00000  -4.00165
   Y12       -5.03796  -0.09048   0.00000   0.00000   0.00000  -5.03796
   Z12        2.00544   0.07470   0.00000   0.00000   0.00000   2.00544
   X17      -10.84414   0.00552   0.00000   0.00000   0.00000 -10.84414
   Y17        4.76213  -0.00264   0.00000   0.00000   0.00000   4.76213
   Z17       -0.21980  -0.00296   0.00000   0.00000   0.00000  -0.21980
   X20        4.76213  -0.00264   0.00000   0.00000   0.00000   4.76213
   Y20       10.84414  -0.00552   0.00000   0.00000   0.00000  10.84414
   Z20       -0.21980  -0.00296   0.00000   0.00000   0.00000  -0.21980
   X23       10.84414  -0.00552   0.00000   0.00000   0.00000  10.84414
   Y23       -4.76213   0.00264   0.00000   0.00000   0.00000  -4.76213
   Z23       -0.21980  -0.00296   0.00000   0.00000   0.00000  -0.21980
   X26       -4.76213   0.00264   0.00000   0.00000   0.00000  -4.76213
   Y26      -10.84414   0.00552   0.00000   0.00000   0.00000 -10.84414
   Z26       -0.21980  -0.00296   0.00000   0.00000   0.00000  -0.21980
   X33      -15.16270  -0.00657  -0.00000   0.00000  -0.00000 -15.16270
   Y33       -1.05653   0.00039   0.00000   0.00000   0.00000  -1.05653
   Z33       -1.04538  -0.00185   0.00000   0.00000   0.00000  -1.04538
   X34       -1.05653   0.00039   0.00000   0.00000   0.00000  -1.05653
   Y34       15.16270   0.00657   0.00000   0.00000   0.00000  15.16270
   Z34       -1.04538  -0.00185   0.00000   0.00000   0.00000  -1.04538
   X35       15.16270   0.00657   0.00000   0.00000   0.00000  15.16270
   Y35        1.05653  -0.00039  -0.00000   0.00000   0.00000   1.05653
   Z35       -1.04538  -0.00185   0.00000   0.00000   0.00000  -1.04538
   X36        1.05653  -0.00039  -0.00000   0.00000   0.00000   1.05653
   Y36      -15.16270  -0.00657  -0.00000   0.00000  -0.00000 -15.16270
   Z36       -1.04538  -0.00185   0.00000   0.00000   0.00000  -1.04538
   X85       -8.06896  -0.01034   0.00000   0.00000   0.00000  -8.06896
   Y85       -1.19568  -0.01502  -0.00000   0.00000  -0.00000  -1.19568
   Z85       -1.29245  -0.00195   0.00000   0.00000   0.00000  -1.29245
   X86       -1.19568  -0.01502   0.00000   0.00000  -0.00000  -1.19568
   Y86        8.06896   0.01034  -0.00000   0.00000  -0.00000   8.06896
   Z86       -1.29245  -0.00195   0.00000   0.00000   0.00000  -1.29245
   X87        1.19568   0.01502   0.00000   0.00000   0.00000   1.19568
   Y87       -8.06896  -0.01034   0.00000   0.00000   0.00000  -8.06896
   Z87       -1.29245  -0.00195   0.00000   0.00000   0.00000  -1.29245
   X88        8.06896   0.01034  -0.00000   0.00000  -0.00000   8.06896
   Y88        1.19568   0.01502  -0.00000   0.00000   0.00000   1.19568
   Z88       -1.29245  -0.00195   0.00000   0.00000   0.00000  -1.29245
    R1        4.77803  -0.03489   0.00000  -0.00000   0.00000   4.77803
    R2        4.77803  -0.03489   0.00000  -0.00000   0.00000   4.77803
    R3        4.68468  -0.00083  -0.00003  -0.00303  -0.00306   4.68162
    R4        3.91236   0.22420   0.00000   0.00000  -0.00000   3.91236
    R5        5.69832  -0.00161  -0.00000  -0.00000  -0.00000   5.69832
    R6        4.77803  -0.03489   0.00000  -0.00000   0.00000   4.77803
    R7        4.68468  -0.00083  -0.00003  -0.00303  -0.00306   4.68162
    R8        3.91236   0.22420   0.00000   0.00000  -0.00000   3.91236
    R9        5.69832  -0.00161  -0.00000  -0.00000  -0.00000   5.69832
   R10        4.77803  -0.03489   0.00000  -0.00000   0.00000   4.77803
   R11        4.68468  -0.00083  -0.00003  -0.00303  -0.00306   4.68162
   R12        3.91236   0.22420  -0.00000   0.00000  -0.00000   3.91236
   R13        5.69832  -0.00161  -0.00000  -0.00000  -0.00000   5.69832
   R14        4.68468  -0.00083  -0.00003  -0.00303  -0.00306   4.68162
   R15        3.91236   0.22420  -0.00000   0.00000  -0.00000   3.91236
   R16        5.69832  -0.00161  -0.00000  -0.00000  -0.00000   5.69832
   R17        3.49637   0.00459   0.00008   0.00248   0.00256   3.49893
   R18        4.37040   0.00120   0.00007   0.00394   0.00401   4.37442
   R19        3.49637   0.00459   0.00008   0.00248   0.00256   3.49893
   R20        4.37040   0.00120   0.00007   0.00394   0.00401   4.37442
   R21        3.49637   0.00459   0.00008   0.00248   0.00256   3.49893
   R22        4.37040   0.00120   0.00007   0.00394   0.00401   4.37442
   R23        3.49637   0.00459   0.00008   0.00248   0.00256   3.49893
   R24        4.37040   0.00120   0.00007   0.00394   0.00401   4.37442
   R25        2.84551   0.00301  -0.00001   0.00137   0.00136   2.84687
   R26        2.06410  -0.00003  -0.00015  -0.00028  -0.00043   2.06366
   R27        2.08023  -0.00021  -0.00016  -0.00084  -0.00100   2.07923
   R28        2.84551   0.00301  -0.00001   0.00137   0.00136   2.84687
   R29        2.06410  -0.00003  -0.00015  -0.00028  -0.00043   2.06366
   R30        2.08023  -0.00021  -0.00016  -0.00084  -0.00100   2.07923
   R31        2.84551   0.00301  -0.00001   0.00137   0.00136   2.84687
   R32        2.06410  -0.00003  -0.00015  -0.00028  -0.00043   2.06366
   R33        2.08023  -0.00021  -0.00016  -0.00084  -0.00100   2.07923
   R34        2.84551   0.00301  -0.00001   0.00137   0.00136   2.84687
   R35        2.06410  -0.00003  -0.00015  -0.00028  -0.00043   2.06366
   R36        2.08023  -0.00021  -0.00016  -0.00084  -0.00100   2.07923
   R37        2.08829  -0.00013  -0.00012  -0.00055  -0.00067   2.08762
   R38        2.06843  -0.00001  -0.00015  -0.00022  -0.00037   2.06806
   R39        2.05656   0.00013  -0.00015   0.00020   0.00005   2.05661
   R40        2.08829  -0.00013  -0.00012  -0.00055  -0.00067   2.08762
   R41        2.06843  -0.00001  -0.00015  -0.00022  -0.00037   2.06806
   R42        2.05656   0.00013  -0.00015   0.00020   0.00005   2.05661
   R43        2.08829  -0.00013  -0.00012  -0.00055  -0.00067   2.08762
   R44        2.06843  -0.00001  -0.00015  -0.00022  -0.00037   2.06806
   R45        2.05656   0.00013  -0.00015   0.00020   0.00005   2.05661
   R46        2.08829  -0.00013  -0.00012  -0.00055  -0.00067   2.08762
   R47        2.06843  -0.00001  -0.00015  -0.00022  -0.00037   2.06806
   R48        2.05656   0.00013  -0.00015   0.00020   0.00005   2.05661
   R49        2.94407  -0.00279   0.00002   0.00213   0.00215   2.94622
   R50        2.06215   0.00002  -0.00015  -0.00013  -0.00028   2.06187
   R51        2.06181   0.00013  -0.00013   0.00022   0.00009   2.06190
   R52        2.06729  -0.00008  -0.00015  -0.00044  -0.00059   2.06670
   R53        2.94407  -0.00279   0.00002   0.00213   0.00215   2.94622
   R54        2.06215   0.00002  -0.00015  -0.00013  -0.00028   2.06187
   R55        2.06181   0.00013  -0.00013   0.00022   0.00009   2.06190
   R56        2.06729  -0.00008  -0.00015  -0.00044  -0.00059   2.06670
   R57        2.94407  -0.00279   0.00002   0.00213   0.00215   2.94622
   R58        2.06215   0.00002  -0.00015  -0.00013  -0.00028   2.06187
   R59        2.06181   0.00013  -0.00013   0.00022   0.00009   2.06190
   R60        2.06729  -0.00008  -0.00015  -0.00044  -0.00059   2.06670
   R61        2.94407  -0.00279   0.00002   0.00213   0.00215   2.94622
   R62        2.06215   0.00002  -0.00015  -0.00013  -0.00028   2.06187
   R63        2.06181   0.00013  -0.00013   0.00022   0.00009   2.06190
   R64        2.06729  -0.00008  -0.00015  -0.00044  -0.00059   2.06670
   R65        2.76697   0.00068  -0.00003  -0.00022  -0.00024   2.76673
   R66        2.07182  -0.00007  -0.00013  -0.00038  -0.00050   2.07132
   R67        2.06641  -0.00003  -0.00015  -0.00028  -0.00043   2.06599
   R68        2.76697   0.00068  -0.00003  -0.00022  -0.00024   2.76673
   R69        2.07182  -0.00007  -0.00013  -0.00038  -0.00050   2.07132
   R70        2.06641  -0.00003  -0.00015  -0.00028  -0.00043   2.06599
   R71        2.76697   0.00068  -0.00003  -0.00022  -0.00024   2.76673
   R72        2.07182  -0.00007  -0.00013  -0.00038  -0.00050   2.07132
   R73        2.06641  -0.00003  -0.00015  -0.00028  -0.00043   2.06599
   R74        2.76697   0.00068  -0.00003  -0.00022  -0.00024   2.76673
   R75        2.07182  -0.00007  -0.00013  -0.00038  -0.00050   2.07132
   R76        2.06641  -0.00003  -0.00015  -0.00028  -0.00043   2.06599
   R77        2.66714  -0.00008  -0.00008  -0.00088  -0.00097   2.66617
   R78        2.60568   0.00078  -0.00001   0.00097   0.00095   2.60664
   R79        2.66714  -0.00008  -0.00008  -0.00088  -0.00097   2.66617
   R80        2.60568   0.00078  -0.00001   0.00097   0.00095   2.60664
   R81        2.66714  -0.00008  -0.00008  -0.00088  -0.00097   2.66617
   R82        2.60568   0.00078  -0.00001   0.00097   0.00095   2.60664
   R83        2.66714  -0.00008  -0.00008  -0.00088  -0.00097   2.66617
   R84        2.60568   0.00078  -0.00001   0.00097   0.00095   2.60664
   R85        2.54299   0.00108  -0.00001   0.00132   0.00131   2.54430
   R86        2.04874   0.00027  -0.00020   0.00055   0.00035   2.04909
   R87        2.52936  -0.00034  -0.00003  -0.00007  -0.00010   2.52926
   R88        4.02367  -0.00044   0.00009   0.00220   0.00229   4.02596
   R89        2.54299   0.00108  -0.00001   0.00132   0.00131   2.54430
   R90        2.04874   0.00027  -0.00020   0.00055   0.00035   2.04909
   R91        2.52936  -0.00034  -0.00003  -0.00007  -0.00010   2.52926
   R92        4.02367  -0.00044   0.00009   0.00220   0.00229   4.02596
   R93        2.54299   0.00108  -0.00001   0.00132   0.00131   2.54430
   R94        2.04874   0.00027  -0.00020   0.00055   0.00035   2.04909
   R95        2.52936  -0.00034  -0.00003  -0.00007  -0.00010   2.52926
   R96        4.02367  -0.00044   0.00009   0.00220   0.00229   4.02596
   R97        2.54299   0.00108  -0.00001   0.00132   0.00131   2.54430
   R98        2.04874   0.00027  -0.00020   0.00055   0.00035   2.04909
   R99        2.52936  -0.00034  -0.00003  -0.00007  -0.00010   2.52926
   R100       4.02367  -0.00044   0.00009   0.00220   0.00229   4.02596
   R101       2.55468   0.00016  -0.00002   0.00036   0.00034   2.55503
   R102       1.92341   0.00000  -0.00015  -0.00019  -0.00034   1.92308
   R103       2.04689   0.00013  -0.00018   0.00015  -0.00003   2.04686
   R104       2.55468   0.00016  -0.00002   0.00036   0.00034   2.55503
   R105       1.92341   0.00000  -0.00015  -0.00019  -0.00034   1.92308
   R106       2.04689   0.00013  -0.00018   0.00015  -0.00003   2.04686
   R107       2.55468   0.00016  -0.00002   0.00036   0.00034   2.55503
   R108       1.92341   0.00000  -0.00015  -0.00019  -0.00034   1.92308
   R109       2.04689   0.00013  -0.00018   0.00015  -0.00003   2.04686
   R110       2.55468   0.00016  -0.00002   0.00036   0.00034   2.55503
   R111       1.92341   0.00000  -0.00015  -0.00019  -0.00034   1.92308
   R112       2.04689   0.00013  -0.00018   0.00015  -0.00003   2.04686
    A1        1.57080   0.00000   0.00000  -0.00000   0.00000   1.57080
    A2        2.12629   0.00821   0.00001   0.00084   0.00086   2.12715
    A3        2.52546  -0.00336   0.00000  -0.00000   0.00000   2.52546
    A4        1.48053   0.01169   0.00000   0.00000  -0.00000   1.48053
    A5        2.21325   0.00032  -0.00002  -0.00090  -0.00092   2.21233
    A6        1.77943  -0.00696  -0.00000  -0.00000  -0.00000   1.77943
    A7        1.33923  -0.00076  -0.00000  -0.00040  -0.00040   1.33883
    A8        1.55505  -0.00885   0.00000   0.00000   0.00000   1.55505
    A9        1.57080   0.00000   0.00000  -0.00000   0.00000   1.57080
   A10        2.21325   0.00032  -0.00002  -0.00090  -0.00092   2.21233
   A11        1.77943  -0.00696  -0.00000  -0.00000  -0.00000   1.77943
   A12        2.12629   0.00821   0.00001   0.00084   0.00086   2.12715
   A13        2.52546  -0.00336   0.00000  -0.00000   0.00000   2.52546
   A14        1.48053   0.01169   0.00000   0.00000  -0.00000   1.48053
   A15        1.33923  -0.00076  -0.00000  -0.00040  -0.00040   1.33883
   A16        1.55505  -0.00885   0.00000   0.00000   0.00000   1.55505
   A17        1.57080  -0.00000   0.00000  -0.00000   0.00000   1.57080
   A18        2.12629   0.00821   0.00001   0.00084   0.00086   2.12715
   A19        2.52546  -0.00336   0.00000  -0.00000   0.00000   2.52546
   A20        1.48053   0.01169   0.00000   0.00000  -0.00000   1.48053
   A21        2.21325   0.00032  -0.00002  -0.00090  -0.00092   2.21233
   A22        1.77943  -0.00696  -0.00000  -0.00000  -0.00000   1.77943
   A23        1.33923  -0.00076  -0.00000  -0.00040  -0.00040   1.33883
   A24        1.55505  -0.00885   0.00000   0.00000   0.00000   1.55505
   A25        1.57080  -0.00000   0.00000   0.00000  -0.00000   1.57080
   A26        2.21325   0.00032  -0.00002  -0.00090  -0.00092   2.21233
   A27        1.77943  -0.00696  -0.00000  -0.00000  -0.00000   1.77943
   A28        2.12629   0.00821   0.00001   0.00084   0.00086   2.12715
   A29        2.52546  -0.00336   0.00000  -0.00000   0.00000   2.52546
   A30        1.48053   0.01169   0.00000   0.00000  -0.00000   1.48053
   A31        1.33923  -0.00076  -0.00000  -0.00040  -0.00040   1.33883
   A32        1.55505  -0.00885   0.00000   0.00000   0.00000   1.55505
   A33        2.34787   0.00056  -0.00002  -0.00028  -0.00030   2.34758
   A34        1.82681  -0.00469   0.00000   0.00089   0.00090   1.82770
   A35        2.34787   0.00056  -0.00002  -0.00028  -0.00030   2.34758
   A36        1.82681  -0.00469   0.00000   0.00089   0.00090   1.82770
   A37        2.34787   0.00056  -0.00002  -0.00028  -0.00030   2.34758
   A38        1.82681  -0.00469   0.00000   0.00089   0.00090   1.82770
   A39        2.34787   0.00056  -0.00002  -0.00028  -0.00030   2.34758
   A40        1.82681  -0.00469   0.00000   0.00089   0.00090   1.82770
   A41        2.06956   0.00616  -0.00002  -0.00138  -0.00140   2.06816
   A42        1.81555  -0.00231   0.00006  -0.00149  -0.00144   1.81412
   A43        1.75348  -0.00217   0.00005  -0.00032  -0.00027   1.75321
   A44        1.98159  -0.00281  -0.00003  -0.00004  -0.00007   1.98152
   A45        1.95603   0.00001  -0.00004   0.00071   0.00068   1.95671
   A46        1.86337   0.00084  -0.00002   0.00283   0.00281   1.86618
   A47        2.06956   0.00616  -0.00002  -0.00138  -0.00140   2.06816
   A48        1.81555  -0.00231   0.00006  -0.00149  -0.00144   1.81412
   A49        1.75348  -0.00217   0.00005  -0.00032  -0.00027   1.75321
   A50        1.98159  -0.00281  -0.00003  -0.00004  -0.00007   1.98152
   A51        1.95603   0.00001  -0.00004   0.00071   0.00068   1.95671
   A52        1.86337   0.00084  -0.00002   0.00283   0.00281   1.86618
   A53        2.06956   0.00616  -0.00002  -0.00138  -0.00140   2.06816
   A54        1.81555  -0.00231   0.00006  -0.00149  -0.00144   1.81412
   A55        1.75348  -0.00217   0.00005  -0.00032  -0.00027   1.75321
   A56        1.98159  -0.00281  -0.00003  -0.00004  -0.00007   1.98152
   A57        1.95603   0.00001  -0.00004   0.00071   0.00068   1.95671
   A58        1.86337   0.00084  -0.00002   0.00283   0.00281   1.86618
   A59        2.06956   0.00616  -0.00002  -0.00138  -0.00140   2.06816
   A60        1.81555  -0.00231   0.00006  -0.00149  -0.00144   1.81412
   A61        1.75348  -0.00217   0.00005  -0.00032  -0.00027   1.75321
   A62        1.98159  -0.00281  -0.00003  -0.00004  -0.00007   1.98152
   A63        1.95603   0.00001  -0.00004   0.00071   0.00068   1.95671
   A64        1.86337   0.00084  -0.00002   0.00283   0.00281   1.86618
   A65        1.93885   0.00018  -0.00000   0.00130   0.00130   1.94015
   A66        1.90580  -0.00022   0.00002  -0.00154  -0.00152   1.90428
   A67        1.97767  -0.00006   0.00000  -0.00029  -0.00029   1.97738
   A68        1.86585   0.00001  -0.00001  -0.00009  -0.00010   1.86575
   A69        1.88995  -0.00004  -0.00002   0.00008   0.00006   1.89002
   A70        1.88159   0.00012   0.00001   0.00054   0.00055   1.88214
   A71        1.93885   0.00018  -0.00000   0.00130   0.00130   1.94015
   A72        1.90580  -0.00022   0.00002  -0.00154  -0.00152   1.90428
   A73        1.97767  -0.00006   0.00000  -0.00029  -0.00029   1.97738
   A74        1.86585   0.00001  -0.00001  -0.00009  -0.00010   1.86575
   A75        1.88995  -0.00004  -0.00002   0.00008   0.00006   1.89002
   A76        1.88159   0.00012   0.00001   0.00054   0.00055   1.88214
   A77        1.93885   0.00018  -0.00000   0.00130   0.00130   1.94015
   A78        1.90580  -0.00022   0.00002  -0.00154  -0.00152   1.90428
   A79        1.97767  -0.00006   0.00000  -0.00029  -0.00029   1.97738
   A80        1.86585   0.00001  -0.00001  -0.00009  -0.00010   1.86575
   A81        1.88995  -0.00004  -0.00002   0.00008   0.00006   1.89002
   A82        1.88159   0.00012   0.00001   0.00054   0.00055   1.88214
   A83        1.93885   0.00018  -0.00000   0.00130   0.00130   1.94015
   A84        1.90580  -0.00022   0.00002  -0.00154  -0.00152   1.90428
   A85        1.97767  -0.00006   0.00000  -0.00029  -0.00029   1.97738
   A86        1.86585   0.00001  -0.00001  -0.00009  -0.00010   1.86575
   A87        1.88995  -0.00004  -0.00002   0.00008   0.00006   1.89002
   A88        1.88159   0.00012   0.00001   0.00054   0.00055   1.88214
   A89        1.94732  -0.00022   0.00002  -0.00123  -0.00121   1.94611
   A90        1.94507  -0.00004  -0.00002  -0.00036  -0.00037   1.94470
   A91        1.89463  -0.00022   0.00002  -0.00138  -0.00136   1.89327
   A92        1.88622   0.00015  -0.00002   0.00101   0.00099   1.88721
   A93        1.86823   0.00023  -0.00000   0.00160   0.00160   1.86983
   A94        1.92092   0.00011  -0.00001   0.00046   0.00045   1.92137
   A95        1.94732  -0.00022   0.00002  -0.00123  -0.00121   1.94611
   A96        1.94507  -0.00004  -0.00002  -0.00036  -0.00037   1.94470
   A97        1.89463  -0.00022   0.00002  -0.00138  -0.00136   1.89327
   A98        1.88622   0.00015  -0.00002   0.00101   0.00099   1.88721
   A99        1.86823   0.00023  -0.00000   0.00160   0.00160   1.86983
   A100       1.92092   0.00011  -0.00001   0.00046   0.00045   1.92137
   A101       1.94732  -0.00022   0.00002  -0.00123  -0.00121   1.94611
   A102       1.94507  -0.00004  -0.00002  -0.00036  -0.00037   1.94470
   A103       1.89463  -0.00022   0.00002  -0.00138  -0.00136   1.89327
   A104       1.88622   0.00015  -0.00002   0.00101   0.00099   1.88721
   A105       1.86823   0.00023  -0.00000   0.00160   0.00160   1.86983
   A106       1.92092   0.00011  -0.00001   0.00046   0.00045   1.92137
   A107       1.94732  -0.00022   0.00002  -0.00123  -0.00121   1.94611
   A108       1.94507  -0.00004  -0.00002  -0.00036  -0.00037   1.94470
   A109       1.89463  -0.00022   0.00002  -0.00138  -0.00136   1.89327
   A110       1.88622   0.00015  -0.00002   0.00101   0.00099   1.88721
   A111       1.86823   0.00023  -0.00000   0.00160   0.00160   1.86983
   A112       1.92092   0.00011  -0.00001   0.00046   0.00045   1.92137
   A113       1.84181   0.00354   0.00000   0.00017   0.00018   1.84199
   A114       1.93868  -0.00144  -0.00003  -0.00232  -0.00236   1.93633
   A115       1.91181  -0.00080  -0.00000  -0.00082  -0.00082   1.91099
   A116       1.94555  -0.00096   0.00001   0.00093   0.00094   1.94649
   A117       1.94874  -0.00097   0.00003   0.00109   0.00113   1.94987
   A118       1.87790   0.00058  -0.00002   0.00085   0.00083   1.87873
   A119       1.84181   0.00354   0.00000   0.00017   0.00018   1.84199
   A120       1.93868  -0.00144  -0.00003  -0.00232  -0.00236   1.93633
   A121       1.91181  -0.00080  -0.00000  -0.00082  -0.00082   1.91099
   A122       1.94555  -0.00096   0.00001   0.00093   0.00094   1.94649
   A123       1.94874  -0.00097   0.00003   0.00109   0.00113   1.94987
   A124       1.87790   0.00058  -0.00002   0.00085   0.00083   1.87873
   A125       1.84181   0.00354   0.00000   0.00017   0.00018   1.84199
   A126       1.93868  -0.00144  -0.00003  -0.00232  -0.00236   1.93633
   A127       1.91181  -0.00080  -0.00000  -0.00082  -0.00082   1.91099
   A128       1.94555  -0.00096   0.00001   0.00093   0.00094   1.94649
   A129       1.94874  -0.00097   0.00003   0.00109   0.00113   1.94987
   A130       1.87790   0.00058  -0.00002   0.00085   0.00083   1.87873
   A131       1.84181   0.00354   0.00000   0.00017   0.00018   1.84199
   A132       1.93868  -0.00144  -0.00003  -0.00232  -0.00236   1.93633
   A133       1.91181  -0.00080  -0.00000  -0.00082  -0.00082   1.91099
   A134       1.94555  -0.00096   0.00001   0.00093   0.00094   1.94649
   A135       1.94874  -0.00097   0.00003   0.00109   0.00113   1.94987
   A136       1.87790   0.00058  -0.00002   0.00085   0.00083   1.87873
   A137       2.22312   0.00164   0.00002   0.00121   0.00124   2.22436
   A138       2.15260  -0.00016  -0.00002  -0.00042  -0.00044   2.15216
   A139       1.87554  -0.00108   0.00001  -0.00059  -0.00059   1.87495
   A140       2.22312   0.00164   0.00002   0.00121   0.00124   2.22436
   A141       2.15260  -0.00016  -0.00002  -0.00042  -0.00044   2.15216
   A142       1.87554  -0.00108   0.00001  -0.00059  -0.00059   1.87495
   A143       2.22312   0.00164   0.00002   0.00121   0.00124   2.22436
   A144       2.15260  -0.00016  -0.00002  -0.00042  -0.00044   2.15216
   A145       1.87554  -0.00108   0.00001  -0.00059  -0.00059   1.87495
   A146       2.22312   0.00164   0.00002   0.00121   0.00124   2.22436
   A147       2.15260  -0.00016  -0.00002  -0.00042  -0.00044   2.15216
   A148       1.87554  -0.00108   0.00001  -0.00059  -0.00059   1.87495
   A149       1.85745   0.00042   0.00001   0.00037   0.00038   1.85783
   A150       2.27369  -0.00012   0.00002   0.00067   0.00068   2.27437
   A151       2.15111  -0.00025  -0.00003  -0.00085  -0.00088   2.15024
   A152       1.86659   0.00139  -0.00002   0.00132   0.00129   1.86788
   A153       2.11083  -0.00118   0.00003   0.00192   0.00195   2.11278
   A154       2.29638  -0.00003  -0.00002  -0.00250  -0.00252   2.29386
   A155       1.85745   0.00042   0.00001   0.00037   0.00038   1.85783
   A156       2.27369  -0.00012   0.00002   0.00067   0.00068   2.27437
   A157       2.15111  -0.00025  -0.00003  -0.00085  -0.00088   2.15024
   A158       1.86659   0.00139  -0.00002   0.00132   0.00129   1.86788
   A159       2.11083  -0.00118   0.00003   0.00192   0.00195   2.11278
   A160       2.29638  -0.00003  -0.00002  -0.00250  -0.00252   2.29386
   A161       1.85745   0.00042   0.00001   0.00037   0.00038   1.85783
   A162       2.27369  -0.00012   0.00002   0.00067   0.00068   2.27437
   A163       2.15111  -0.00025  -0.00003  -0.00085  -0.00088   2.15024
   A164       1.86659   0.00139  -0.00002   0.00132   0.00129   1.86788
   A165       2.11083  -0.00118   0.00003   0.00192   0.00195   2.11278
   A166       2.29638  -0.00003  -0.00002  -0.00250  -0.00252   2.29386
   A167       1.85745   0.00042   0.00001   0.00037   0.00038   1.85783
   A168       2.27369  -0.00012   0.00002   0.00067   0.00068   2.27437
   A169       2.15111  -0.00025  -0.00003  -0.00085  -0.00088   2.15024
   A170       1.86659   0.00139  -0.00002   0.00132   0.00129   1.86788
   A171       2.11083  -0.00118   0.00003   0.00192   0.00195   2.11278
   A172       2.29638  -0.00003  -0.00002  -0.00250  -0.00252   2.29386
   A173       1.90052   0.00013  -0.00002   0.00027   0.00024   1.90076
   A174       2.18039  -0.00001   0.00001   0.00016   0.00017   2.18056
   A175       2.19953  -0.00008   0.00001  -0.00028  -0.00027   2.19925
   A176       1.92280  -0.00074   0.00001  -0.00088  -0.00087   1.92192
   A177       2.21592   0.00012  -0.00002  -0.00108  -0.00110   2.21481
   A178       2.13389   0.00049   0.00001   0.00157   0.00158   2.13547
   A179       1.90052   0.00013  -0.00002   0.00027   0.00024   1.90076
   A180       2.18039  -0.00001   0.00001   0.00016   0.00017   2.18056
   A181       2.19953  -0.00008   0.00001  -0.00028  -0.00027   2.19925
   A182       1.92280  -0.00074   0.00001  -0.00088  -0.00087   1.92192
   A183       2.21592   0.00012  -0.00002  -0.00108  -0.00110   2.21481
   A184       2.13389   0.00049   0.00001   0.00157   0.00158   2.13547
   A185       1.90052   0.00013  -0.00002   0.00027   0.00024   1.90076
   A186       2.18039  -0.00001   0.00001   0.00016   0.00017   2.18056
   A187       2.19953  -0.00008   0.00001  -0.00028  -0.00027   2.19925
   A188       1.92280  -0.00074   0.00001  -0.00088  -0.00087   1.92192
   A189       2.21592   0.00012  -0.00002  -0.00108  -0.00110   2.21481
   A190       2.13389   0.00049   0.00001   0.00157   0.00158   2.13547
   A191       1.90052   0.00013  -0.00002   0.00027   0.00024   1.90076
   A192       2.18039  -0.00001   0.00001   0.00016   0.00017   2.18056
   A193       2.19953  -0.00008   0.00001  -0.00028  -0.00027   2.19925
   A194       1.92280  -0.00074   0.00001  -0.00088  -0.00087   1.92192
   A195       2.21592   0.00012  -0.00002  -0.00108  -0.00110   2.21481
   A196       2.13389   0.00049   0.00001   0.00157   0.00158   2.13547
   A197       2.35118   0.00125  -0.00000  -0.00183  -0.00183   2.34935
   A198       2.87821   0.00040  -0.00001  -0.00053  -0.00057   2.87764
   A199       2.35118   0.00125  -0.00000  -0.00183  -0.00183   2.34935
   A200       2.87821   0.00040  -0.00001  -0.00053  -0.00057   2.87764
   A201       2.35118   0.00125  -0.00000  -0.00183  -0.00183   2.34935
   A202       2.87821   0.00040  -0.00001  -0.00053  -0.00057   2.87764
   A203       2.35118   0.00125  -0.00000  -0.00183  -0.00183   2.34935
   A204       2.87821   0.00040  -0.00001  -0.00053  -0.00057   2.87764
   A205       3.05133   0.01169   0.00000   0.00000  -0.00000   3.05133
   A206       3.05133   0.01169   0.00000   0.00000   0.00000   3.05133
   A207       3.05133   0.01169   0.00000   0.00000   0.00000   3.05133
   A208       3.05133   0.01169   0.00000   0.00000  -0.00000   3.05133
   A209       3.35235  -0.01206   0.00000   0.00000   0.00000   3.35235
   A210       3.35235  -0.01206   0.00000   0.00000   0.00000   3.35235
   A211       3.35235  -0.01206   0.00000   0.00000   0.00000   3.35235
   A212       3.35235  -0.01206   0.00000   0.00000   0.00000   3.35235
    D1        0.00000  -0.00000   0.00000   0.00000   0.00000   0.00000
    D2       -2.28987  -0.01179  -0.00001  -0.00060  -0.00060  -2.29047
    D3        2.55750  -0.00582   0.00000  -0.00000   0.00000   2.55750
    D4        2.35350   0.00550  -0.00001  -0.00068  -0.00069   2.35280
    D5        0.06363  -0.00629  -0.00002  -0.00128  -0.00130   0.06233
    D6       -1.37219  -0.00032  -0.00001  -0.00068  -0.00069  -1.37289
    D7       -1.93737   0.01443   0.00000   0.00000   0.00000  -1.93737
    D8        2.05595   0.00264  -0.00001  -0.00060  -0.00060   2.05535
    D9        0.62013   0.00861   0.00000  -0.00000   0.00000   0.62013
   D10        2.93084   0.01206   0.00000  -0.00000   0.00000   2.93084
   D11        0.64097   0.00027  -0.00001  -0.00060  -0.00060   0.64037
   D12       -0.79485   0.00624   0.00000  -0.00000  -0.00000  -0.79485
   D13        0.00000   0.00000   0.00000  -0.00000   0.00000   0.00000
   D14        2.35350   0.00550  -0.00001  -0.00068  -0.00069   2.35280
   D15       -1.93737   0.01443   0.00000   0.00000   0.00000  -1.93737
   D16        2.93084   0.01206   0.00000  -0.00000   0.00000   2.93084
   D17       -2.28987  -0.01179  -0.00001  -0.00060  -0.00060  -2.29047
   D18        0.06363  -0.00629  -0.00002  -0.00128  -0.00130   0.06233
   D19        2.05595   0.00264  -0.00001  -0.00060  -0.00060   2.05535
   D20        0.64097   0.00027  -0.00001  -0.00060  -0.00060   0.64037
   D21        2.55750  -0.00582   0.00000  -0.00000  -0.00000   2.55750
   D22       -1.37219  -0.00032  -0.00001  -0.00068  -0.00069  -1.37289
   D23        0.62013   0.00861   0.00000  -0.00000   0.00000   0.62013
   D24       -0.79485   0.00624   0.00000  -0.00000  -0.00000  -0.79485
   D25        2.53474   0.00413   0.00001   0.00135   0.00136   2.53610
   D26       -1.69458   0.01410   0.00000   0.00135   0.00135  -1.69322
   D27       -0.03433   0.00472   0.00001   0.00121   0.00122  -0.03311
   D28        0.95889   0.00203   0.00004   0.00276   0.00279   0.96169
   D29       -1.57504   0.00568   0.00004   0.00276   0.00279  -1.57224
   D30        0.00000   0.00000   0.00000  -0.00000   0.00000   0.00000
   D31       -2.28987  -0.01179  -0.00001  -0.00060  -0.00060  -2.29047
   D32        2.55750  -0.00582   0.00000  -0.00000   0.00000   2.55750
   D33        2.35350   0.00550  -0.00001  -0.00068  -0.00069   2.35280
   D34        0.06363  -0.00629  -0.00002  -0.00128  -0.00130   0.06233
   D35       -1.37219  -0.00032  -0.00001  -0.00068  -0.00069  -1.37289
   D36       -1.93737   0.01443   0.00000   0.00000   0.00000  -1.93737
   D37        2.05595   0.00264  -0.00001  -0.00060  -0.00060   2.05535
   D38        0.62013   0.00861   0.00000  -0.00000   0.00000   0.62013
   D39        2.93084   0.01206   0.00000  -0.00000   0.00000   2.93084
   D40        0.64097   0.00027  -0.00001  -0.00060  -0.00060   0.64037
   D41       -0.79485   0.00624   0.00000  -0.00000  -0.00000  -0.79485
   D42       -1.69458   0.01410   0.00000   0.00135   0.00135  -1.69322
   D43        2.53474   0.00413   0.00001   0.00135   0.00136   2.53610
   D44       -0.03433   0.00472   0.00001   0.00121   0.00122  -0.03311
   D45        0.95889   0.00203   0.00004   0.00276   0.00279   0.96169
   D46       -1.57504   0.00568   0.00004   0.00276   0.00279  -1.57224
   D47        0.00000  -0.00000   0.00000   0.00000   0.00000   0.00000
   D48        2.35350   0.00550  -0.00001  -0.00068  -0.00069   2.35280
   D49       -1.93737   0.01443   0.00000   0.00000   0.00000  -1.93737
   D50        2.93084   0.01206   0.00000  -0.00000   0.00000   2.93084
   D51       -2.28987  -0.01179  -0.00001  -0.00060  -0.00060  -2.29047
   D52        0.06363  -0.00629  -0.00002  -0.00128  -0.00130   0.06233
   D53        2.05595   0.00264  -0.00001  -0.00060  -0.00060   2.05535
   D54        0.64097   0.00027  -0.00001  -0.00060  -0.00060   0.64037
   D55        2.55750  -0.00582   0.00000  -0.00000   0.00000   2.55750
   D56       -1.37219  -0.00032  -0.00001  -0.00068  -0.00069  -1.37289
   D57        0.62013   0.00861   0.00000  -0.00000   0.00000   0.62013
   D58       -0.79485   0.00624   0.00000  -0.00000  -0.00000  -0.79485
   D59        2.53474   0.00413   0.00001   0.00135   0.00136   2.53610
   D60       -1.69458   0.01410   0.00000   0.00135   0.00135  -1.69322
   D61       -0.03433   0.00472   0.00001   0.00121   0.00122  -0.03311
   D62        0.95889   0.00203   0.00004   0.00276   0.00279   0.96169
   D63       -1.57504   0.00568   0.00004   0.00276   0.00279  -1.57224
   D64       -1.69458   0.01410   0.00000   0.00135   0.00135  -1.69322
   D65        2.53474   0.00413   0.00001   0.00135   0.00136   2.53610
   D66       -0.03433   0.00472   0.00001   0.00121   0.00122  -0.03311
   D67        0.95889   0.00203   0.00004   0.00276   0.00279   0.96169
   D68       -1.57504   0.00568   0.00004   0.00276   0.00279  -1.57224
   D69       -0.76648   0.00498  -0.00006  -0.00502  -0.00509  -0.77156
   D70        1.45377   0.00364  -0.00006  -0.00739  -0.00745   1.44632
   D71       -2.90270   0.00314  -0.00005  -0.00491  -0.00495  -2.90765
   D72        0.75809  -0.00018  -0.00007  -0.00435  -0.00442   0.75367
   D73        2.97834  -0.00152  -0.00007  -0.00672  -0.00679   2.97155
   D74       -1.37813  -0.00201  -0.00006  -0.00424  -0.00429  -1.38242
   D75       -0.08906   0.00545  -0.00007  -0.01232  -0.01238  -0.10144
   D76       -0.76648   0.00498  -0.00006  -0.00502  -0.00509  -0.77156
   D77        1.45377   0.00364  -0.00006  -0.00739  -0.00745   1.44632
   D78       -2.90270   0.00314  -0.00005  -0.00491  -0.00495  -2.90765
   D79        0.75809  -0.00018  -0.00007  -0.00435  -0.00442   0.75367
   D80        2.97834  -0.00152  -0.00007  -0.00672  -0.00679   2.97155
   D81       -1.37813  -0.00201  -0.00006  -0.00424  -0.00429  -1.38242
   D82       -0.08906   0.00545  -0.00007  -0.01232  -0.01238  -0.10144
   D83       -0.76648   0.00498  -0.00006  -0.00502  -0.00509  -0.77156
   D84        1.45377   0.00364  -0.00006  -0.00739  -0.00745   1.44632
   D85       -2.90270   0.00314  -0.00005  -0.00491  -0.00495  -2.90765
   D86        0.75809  -0.00018  -0.00007  -0.00435  -0.00442   0.75367
   D87        2.97834  -0.00152  -0.00007  -0.00672  -0.00679   2.97155
   D88       -1.37813  -0.00201  -0.00006  -0.00424  -0.00429  -1.38242
   D89       -0.08906   0.00545  -0.00007  -0.01232  -0.01238  -0.10144
   D90       -0.76648   0.00498  -0.00006  -0.00502  -0.00509  -0.77156
   D91        1.45377   0.00364  -0.00006  -0.00739  -0.00745   1.44632
   D92       -2.90270   0.00314  -0.00005  -0.00491  -0.00495  -2.90765
   D93        0.75809  -0.00018  -0.00007  -0.00435  -0.00442   0.75367
   D94        2.97834  -0.00152  -0.00007  -0.00672  -0.00679   2.97155
   D95       -1.37813  -0.00201  -0.00006  -0.00424  -0.00429  -1.38242
   D96       -0.08906   0.00545  -0.00007  -0.01232  -0.01238  -0.10144
   D97        1.14629  -0.00067   0.00001   0.00138   0.00139   1.14768
   D98       -3.08330  -0.00068   0.00001   0.00109   0.00110  -3.08220
   D99       -0.98588  -0.00072   0.00004   0.00050   0.00054  -0.98534
   D100      -0.99284  -0.00009  -0.00003   0.00475   0.00472  -0.98812
   D101       1.06075  -0.00011  -0.00003   0.00446   0.00443   1.06518
   D102      -3.12502  -0.00014  -0.00000   0.00387   0.00387  -3.12115
   D103      -3.10593   0.00086   0.00004   0.00052   0.00056  -3.10536
   D104      -1.05234   0.00085   0.00004   0.00023   0.00027  -1.05206
   D105       1.04508   0.00081   0.00007  -0.00035  -0.00029   1.04480
   D106       1.14629  -0.00067   0.00001   0.00138   0.00139   1.14768
   D107      -3.08330  -0.00068   0.00001   0.00109   0.00110  -3.08220
   D108      -0.98588  -0.00072   0.00004   0.00050   0.00054  -0.98534
   D109      -0.99284  -0.00009  -0.00003   0.00475   0.00472  -0.98812
   D110       1.06075  -0.00011  -0.00003   0.00446   0.00443   1.06518
   D111      -3.12502  -0.00014  -0.00000   0.00387   0.00387  -3.12115
   D112      -3.10593   0.00086   0.00004   0.00052   0.00056  -3.10536
   D113      -1.05234   0.00085   0.00004   0.00023   0.00027  -1.05206
   D114       1.04508   0.00081   0.00007  -0.00035  -0.00029   1.04480
   D115       1.14629  -0.00067   0.00001   0.00138   0.00139   1.14768
   D116      -3.08330  -0.00068   0.00001   0.00109   0.00110  -3.08220
   D117      -0.98588  -0.00072   0.00004   0.00050   0.00054  -0.98534
   D118      -0.99284  -0.00009  -0.00003   0.00475   0.00472  -0.98812
   D119       1.06075  -0.00011  -0.00003   0.00446   0.00443   1.06518
   D120      -3.12502  -0.00014  -0.00000   0.00387   0.00387  -3.12115
   D121      -3.10593   0.00086   0.00004   0.00052   0.00056  -3.10536
   D122      -1.05234   0.00085   0.00004   0.00023   0.00027  -1.05206
   D123       1.04508   0.00081   0.00007  -0.00035  -0.00029   1.04480
   D124       1.14629  -0.00067   0.00001   0.00138   0.00139   1.14768
   D125      -3.08330  -0.00068   0.00001   0.00109   0.00110  -3.08220
   D126      -0.98588  -0.00072   0.00004   0.00050   0.00054  -0.98534
   D127      -0.99284  -0.00009  -0.00003   0.00475   0.00472  -0.98812
   D128       1.06075  -0.00011  -0.00003   0.00446   0.00443   1.06518
   D129      -3.12502  -0.00014  -0.00000   0.00387   0.00387  -3.12115
   D130      -3.10593   0.00086   0.00004   0.00052   0.00056  -3.10536
   D131      -1.05234   0.00085   0.00004   0.00023   0.00027  -1.05206
   D132       1.04508   0.00081   0.00007  -0.00035  -0.00029   1.04480
   D133      -1.17866  -0.00011  -0.00008  -0.01421  -0.01429  -1.19295
   D134       2.99360  -0.00033  -0.00008  -0.01415  -0.01423   2.97937
   D135       0.92151   0.00035  -0.00004  -0.01325  -0.01329   0.90823
   D136       0.93164  -0.00010  -0.00010  -0.01402  -0.01413   0.91751
   D137      -1.17929  -0.00032  -0.00010  -0.01396  -0.01406  -1.19336
   D138       3.03181   0.00036  -0.00006  -0.01306  -0.01312   3.01869
   D139       3.04995  -0.00013  -0.00010  -0.01459  -0.01470   3.03525
   D140       0.93902  -0.00035  -0.00011  -0.01453  -0.01463   0.92439
   D141      -1.13306   0.00033  -0.00007  -0.01363  -0.01369  -1.14675
   D142      -1.17866  -0.00011  -0.00008  -0.01421  -0.01429  -1.19295
   D143       2.99360  -0.00033  -0.00008  -0.01415  -0.01423   2.97937
   D144       0.92151   0.00035  -0.00004  -0.01325  -0.01329   0.90823
   D145       0.93164  -0.00010  -0.00010  -0.01402  -0.01413   0.91751
   D146      -1.17929  -0.00032  -0.00010  -0.01396  -0.01406  -1.19336
   D147       3.03181   0.00036  -0.00006  -0.01306  -0.01312   3.01869
   D148       3.04995  -0.00013  -0.00010  -0.01459  -0.01470   3.03525
   D149       0.93902  -0.00035  -0.00011  -0.01453  -0.01463   0.92439
   D150      -1.13306   0.00033  -0.00007  -0.01363  -0.01369  -1.14675
   D151      -1.17866  -0.00011  -0.00008  -0.01421  -0.01429  -1.19295
   D152       2.99360  -0.00033  -0.00008  -0.01415  -0.01423   2.97937
   D153       0.92151   0.00035  -0.00004  -0.01325  -0.01329   0.90823
   D154       0.93164  -0.00010  -0.00010  -0.01402  -0.01413   0.91751
   D155      -1.17929  -0.00032  -0.00010  -0.01396  -0.01406  -1.19336
   D156       3.03181   0.00036  -0.00006  -0.01306  -0.01312   3.01869
   D157       3.04995  -0.00013  -0.00010  -0.01459  -0.01470   3.03525
   D158       0.93902  -0.00035  -0.00011  -0.01453  -0.01463   0.92439
   D159      -1.13306   0.00033  -0.00007  -0.01363  -0.01369  -1.14675
   D160      -1.17866  -0.00011  -0.00008  -0.01421  -0.01429  -1.19295
   D161       2.99360  -0.00033  -0.00008  -0.01415  -0.01423   2.97937
   D162       0.92151   0.00035  -0.00004  -0.01325  -0.01329   0.90823
   D163       0.93164  -0.00010  -0.00010  -0.01402  -0.01413   0.91751
   D164      -1.17929  -0.00032  -0.00010  -0.01396  -0.01406  -1.19336
   D165       3.03181   0.00036  -0.00006  -0.01306  -0.01312   3.01869
   D166       3.04995  -0.00013  -0.00010  -0.01459  -0.01470   3.03525
   D167       0.93902  -0.00035  -0.00011  -0.01453  -0.01463   0.92439
   D168      -1.13306   0.00033  -0.00007  -0.01363  -0.01369  -1.14675
   D169       1.43553   0.00130   0.00003   0.00133   0.00136   1.43689
   D170      -1.40281  -0.00034  -0.00000   0.00050   0.00049  -1.40232
   D171      -2.74121   0.00122  -0.00000  -0.00086  -0.00086  -2.74207
   D172       0.70363  -0.00042  -0.00003  -0.00169  -0.00172   0.70191
   D173      -0.64025   0.00063   0.00001   0.00162   0.00163  -0.63862
   D174       2.80460  -0.00101  -0.00002   0.00079   0.00077   2.80537
   D175       1.43553   0.00130   0.00003   0.00133   0.00136   1.43689
   D176      -1.40281  -0.00034  -0.00000   0.00050   0.00049  -1.40232
   D177      -2.74121   0.00122  -0.00000  -0.00086  -0.00086  -2.74207
   D178       0.70363  -0.00042  -0.00003  -0.00169  -0.00172   0.70191
   D179      -0.64025   0.00063   0.00001   0.00162   0.00163  -0.63862
   D180       2.80460  -0.00101  -0.00002   0.00079   0.00077   2.80537
   D181       1.43553   0.00130   0.00003   0.00133   0.00136   1.43689
   D182      -1.40281  -0.00034  -0.00000   0.00050   0.00049  -1.40232
   D183      -2.74121   0.00122  -0.00000  -0.00086  -0.00086  -2.74207
   D184       0.70363  -0.00042  -0.00003  -0.00169  -0.00172   0.70191
   D185      -0.64025   0.00063   0.00001   0.00162   0.00163  -0.63862
   D186       2.80460  -0.00101  -0.00002   0.00079   0.00077   2.80537
   D187       1.43553   0.00130   0.00003   0.00133   0.00136   1.43689
   D188      -1.40281  -0.00034  -0.00000   0.00050   0.00049  -1.40232
   D189      -2.74121   0.00122  -0.00000  -0.00086  -0.00086  -2.74207
   D190       0.70363  -0.00042  -0.00003  -0.00169  -0.00172   0.70191
   D191      -0.64025   0.00063   0.00001   0.00162   0.00163  -0.63862
   D192       2.80460  -0.00101  -0.00002   0.00079   0.00077   2.80537
   D193      -2.84683  -0.00274   0.00003  -0.00641  -0.00638  -2.85321
   D194       0.24859  -0.00143  -0.00001  -0.00171  -0.00172   0.24687
   D195       0.03014  -0.00125   0.00005  -0.00571  -0.00566   0.02448
   D196       3.12556   0.00006   0.00001  -0.00102  -0.00100   3.12456
   D197       2.83628   0.00355  -0.00004   0.00872   0.00869   2.84497
   D198      -0.17470   0.00225   0.00003   0.00382   0.00385  -0.17085
   D199      -0.05390   0.00179  -0.00007   0.00775   0.00769  -0.04621
   D200      -3.06488   0.00050   0.00001   0.00285   0.00285  -3.06203
   D201      -2.84683  -0.00274   0.00003  -0.00641  -0.00638  -2.85321
   D202       0.24859  -0.00143  -0.00001  -0.00171  -0.00172   0.24687
   D203       0.03014  -0.00125   0.00005  -0.00571  -0.00566   0.02448
   D204       3.12556   0.00006   0.00001  -0.00102  -0.00100   3.12456
   D205       2.83628   0.00355  -0.00004   0.00872   0.00869   2.84497
   D206      -0.17470   0.00225   0.00003   0.00382   0.00385  -0.17085
   D207      -0.05390   0.00179  -0.00007   0.00775   0.00769  -0.04621
   D208      -3.06488   0.00050   0.00001   0.00285   0.00285  -3.06203
   D209      -2.84683  -0.00274   0.00003  -0.00641  -0.00638  -2.85321
   D210       0.24859  -0.00143  -0.00001  -0.00171  -0.00172   0.24687
   D211       0.03014  -0.00125   0.00005  -0.00571  -0.00566   0.02448
   D212       3.12556   0.00006   0.00001  -0.00102  -0.00100   3.12456
   D213       2.83628   0.00355  -0.00004   0.00872   0.00869   2.84497
   D214      -0.17470   0.00225   0.00003   0.00382   0.00385  -0.17085
   D215      -0.05390   0.00179  -0.00007   0.00775   0.00769  -0.04621
   D216      -3.06488   0.00050   0.00001   0.00285   0.00285  -3.06203
   D217      -2.84683  -0.00274   0.00003  -0.00641  -0.00638  -2.85321
   D218       0.24859  -0.00143  -0.00001  -0.00171  -0.00172   0.24687
   D219       0.03014  -0.00125   0.00005  -0.00571  -0.00566   0.02448
   D220       3.12556   0.00006   0.00001  -0.00102  -0.00100   3.12456
   D221       2.83628   0.00355  -0.00004   0.00872   0.00869   2.84497
   D222      -0.17470   0.00225   0.00003   0.00382   0.00385  -0.17085
   D223      -0.05390   0.00179  -0.00007   0.00775   0.00769  -0.04621
   D224      -3.06488   0.00050   0.00001   0.00285   0.00285  -3.06203
   D225       0.00510   0.00018  -0.00001   0.00145   0.00143   0.00653
   D226       3.07107   0.00068  -0.00004   0.00335   0.00331   3.07437
   D227      -3.09437  -0.00102   0.00002  -0.00288  -0.00286  -3.09723
   D228      -0.02840  -0.00052  -0.00001  -0.00098  -0.00099  -0.02939
   D229       0.05842  -0.00172   0.00006  -0.00705  -0.00699   0.05143
   D230      -2.92883  -0.00083   0.00009  -0.00436  -0.00427  -2.93310
   D231       3.05014  -0.00033  -0.00002  -0.00091  -0.00094   3.04920
   D232       0.06288   0.00056   0.00001   0.00178   0.00179   0.06467
   D233       3.07503   0.00970  -0.00002  -0.00199  -0.00201   3.07302
   D234       1.02990   0.00266   0.00009   0.01256   0.01264   1.04254
   D235       0.10075   0.00796   0.00007  -0.00874  -0.00866   0.09209
   D236      -1.94438   0.00092   0.00018   0.00582   0.00600  -1.93839
   D237       0.00510   0.00018  -0.00001   0.00145   0.00143   0.00653
   D238       3.07107   0.00068  -0.00004   0.00335   0.00331   3.07437
   D239      -3.09437  -0.00102   0.00002  -0.00288  -0.00286  -3.09723
   D240      -0.02840  -0.00052  -0.00001  -0.00098  -0.00099  -0.02939
   D241       0.05842  -0.00172   0.00006  -0.00705  -0.00699   0.05143
   D242      -2.92883  -0.00083   0.00009  -0.00436  -0.00427  -2.93310
   D243       3.05014  -0.00033  -0.00002  -0.00091  -0.00094   3.04920
   D244       0.06288   0.00056   0.00001   0.00178   0.00179   0.06467
   D245       3.07503   0.00970  -0.00002  -0.00199  -0.00201   3.07302
   D246       1.02990   0.00266   0.00009   0.01256   0.01264   1.04254
   D247       0.10075   0.00796   0.00007  -0.00874  -0.00866   0.09209
   D248      -1.94438   0.00092   0.00018   0.00582   0.00600  -1.93839
   D249       0.00510   0.00018  -0.00001   0.00145   0.00143   0.00653
   D250       3.07107   0.00068  -0.00004   0.00335   0.00331   3.07437
   D251      -3.09437  -0.00102   0.00002  -0.00288  -0.00286  -3.09723
   D252      -0.02840  -0.00052  -0.00001  -0.00098  -0.00099  -0.02939
   D253       0.05842  -0.00172   0.00006  -0.00705  -0.00699   0.05143
   D254      -2.92883  -0.00083   0.00009  -0.00436  -0.00427  -2.93310
   D255       3.05014  -0.00033  -0.00002  -0.00091  -0.00094   3.04920
   D256       0.06288   0.00056   0.00001   0.00178   0.00179   0.06467
   D257       3.07503   0.00970  -0.00002  -0.00199  -0.00201   3.07302
   D258       1.02990   0.00266   0.00009   0.01256   0.01264   1.04254
   D259       0.10075   0.00796   0.00007  -0.00874  -0.00866   0.09209
   D260      -1.94438   0.00092   0.00018   0.00582   0.00600  -1.93839
   D261       0.00510   0.00018  -0.00001   0.00145   0.00143   0.00653
   D262       3.07107   0.00068  -0.00004   0.00335   0.00331   3.07437
   D263      -3.09437  -0.00102   0.00002  -0.00288  -0.00286  -3.09723
   D264      -0.02840  -0.00052  -0.00001  -0.00098  -0.00099  -0.02939
   D265       0.05842  -0.00172   0.00006  -0.00705  -0.00699   0.05143
   D266      -2.92883  -0.00083   0.00009  -0.00436  -0.00427  -2.93310
   D267       3.05014  -0.00033  -0.00002  -0.00091  -0.00094   3.04920
   D268       0.06288   0.00056   0.00001   0.00178   0.00179   0.06467
   D269       3.07503   0.00970  -0.00002  -0.00199  -0.00201   3.07302
   D270       1.02990   0.00266   0.00009   0.01256   0.01264   1.04254
   D271       0.10075   0.00796   0.00007  -0.00874  -0.00866   0.09209
   D272      -1.94438   0.00092   0.00018   0.00582   0.00600  -1.93839
   D273      -0.04018   0.00099  -0.00003   0.00353   0.00350  -0.03667
   D274       2.95564   0.00012  -0.00006   0.00073   0.00066   2.95630
   D275      -3.10511   0.00049   0.00000   0.00158   0.00158  -3.10352
   D276      -0.10929  -0.00039  -0.00003  -0.00123  -0.00126  -0.11055
   D277      -0.04018   0.00099  -0.00003   0.00353   0.00350  -0.03667
   D278       2.95564   0.00012  -0.00006   0.00073   0.00066   2.95630
   D279      -3.10511   0.00049   0.00000   0.00158   0.00158  -3.10352
   D280      -0.10929  -0.00039  -0.00003  -0.00123  -0.00126  -0.11055
   D281      -0.04018   0.00099  -0.00003   0.00353   0.00350  -0.03667
   D282       2.95564   0.00012  -0.00006   0.00073   0.00066   2.95630
   D283      -3.10511   0.00049   0.00000   0.00158   0.00158  -3.10352
   D284      -0.10929  -0.00039  -0.00003  -0.00123  -0.00126  -0.11055
   D285      -0.04018   0.00099  -0.00003   0.00353   0.00350  -0.03667
   D286       2.95564   0.00012  -0.00006   0.00073   0.00066   2.95630
   D287      -3.10511   0.00049   0.00000   0.00158   0.00158  -3.10352
   D288      -0.10929  -0.00039  -0.00003  -0.00123  -0.00126  -0.11055
         Item               Value     Threshold  Converged?
 Maximum Force            0.000735     0.000450     NO 
 RMS     Force            0.000163     0.000300     YES
 Maximum Displacement     0.043722     0.001800     NO 
 RMS     Displacement     0.008114     0.001200     NO 
 Predicted change in Energy=-7.287030D-05
 Lowest energy point so far.  Saving SCF results.
 GradGradGradGradGradGradGradGradGradGradGradGradGradGradGradGradGradGrad

 Leave Link  103 at Fri May  7 16:29:08 2021, MaxMem=  7516192768 cpu:              33.2 elap:               1.5
 (Enter /PARA/pp801/luchenlin/g16/l202.exe)
 Stoichiometry    C28H52Au12N8S4(8+)
 Framework group  C4[X(C28H52Au12N8S4)]
 Deg. of freedom    76
 Full point group                 C4      NOp   4
 RotChk:  IX=0 Diff= 9.56D-05
 Largest Abelian subgroup         C2      NOp   2
 Largest concise Abelian subgroup C2      NOp   2
                         Standard orientation:                         
 ---------------------------------------------------------------------
 Center     Atomic      Atomic             Coordinates (Angstroms)
 Number     Number       Type             X           Y           Z
 ---------------------------------------------------------------------
      1         79           0        0.706946    1.642159   -0.058353
      2         79           0       -1.642159    0.706946   -0.058353
      3         79           0        1.642159   -0.706946   -0.058353
      4         79           0       -0.706946   -1.642159   -0.058353
      5         16           0       -3.503470    1.374090   -1.550992
      6         79           0       -2.665523    2.118149    1.058566
      7         16           0        1.374090    3.503470   -1.550992
      8         79           0        2.118149    2.665523    1.058566
      9         16           0        3.503470   -1.374090   -1.550992
     10         79           0        2.665523   -2.118149    1.058566
     11         16           0       -1.374090   -3.503470   -1.550992
     12         79           0       -2.118149   -2.665523    1.058566
     13          6           0       -4.939671    2.532416   -1.396547
     14          6           0        2.532416    4.939671   -1.396547
     15          6           0        4.939671   -2.532416   -1.396547
     16          6           0       -2.532416   -4.939671   -1.396547
     17          6           0       -5.737937    2.521227   -0.118977
     18          1           0       -4.516500    3.509820   -1.637729
     19          1           0       -5.541316    2.221091   -2.263565
     20          6           0        2.521227    5.737937   -0.118977
     21          1           0        3.509820    4.516500   -1.637729
     22          1           0        2.221091    5.541316   -2.263565
     23          6           0        5.737937   -2.521227   -0.118977
     24          1           0        4.516500   -3.509820   -1.637729
     25          1           0        5.541316   -2.221091   -2.263565
     26          6           0       -2.521227   -5.737937   -0.118977
     27          1           0       -3.509820   -4.516500   -1.637729
     28          1           0       -2.221091   -5.541316   -2.263565
     29          1           0       -5.129865    2.871302    0.734315
     30          1           0        2.871302    5.129865    0.734315
     31          1           0        5.129865   -2.871302    0.734315
     32          1           0       -2.871302   -5.129865    0.734315
     33          6           0       -8.023872   -0.557390   -0.555857
     34          6           0       -0.557390    8.023872   -0.555857
     35          6           0        8.023872    0.557390   -0.555857
     36          6           0        0.557390   -8.023872   -0.555857
     37          6           0       -7.361730   -1.758485   -1.297236
     38          1           0       -8.828543   -0.888249    0.102566
     39          6           0       -1.758485    7.361730   -1.297236
     40          1           0       -0.888249    8.828543    0.102566
     41          6           0        7.361730    1.758485   -1.297236
     42          1           0        8.828543    0.888249    0.102566
     43          6           0        1.758485   -7.361730   -1.297236
     44          1           0        0.888249   -8.828543    0.102566
     45          6           0       -6.662269   -2.521227   -0.261601
     46          1           0       -6.671832   -1.407652   -2.073368
     47          1           0       -8.135195   -2.356125   -1.786953
     48          6           0       -2.521227    6.662269   -0.261601
     49          1           0       -1.407652    6.671832   -2.073368
     50          1           0       -2.356125    8.135195   -1.786953
     51          6           0        6.662269    2.521227   -0.261601
     52          1           0        6.671832    1.407652   -2.073368
     53          1           0        8.135195    2.356125   -1.786953
     54          6           0        2.521227   -6.662269   -0.261601
     55          1           0        1.407652   -6.671832   -2.073368
     56          1           0        2.356125   -8.135195   -1.786953
     57          6           0       -7.211830   -3.478115    0.617557
     58          7           0       -5.424911   -2.166967    0.234496
     59          6           0       -3.478115    7.211830    0.617557
     60          7           0       -2.166967    5.424911    0.234496
     61          6           0        7.211830    3.478115    0.617557
     62          7           0        5.424911    2.166967    0.234496
     63          6           0        3.478115   -7.211830    0.617557
     64          7           0        2.166967   -5.424911    0.234496
     65          7           0       -6.317807   -3.640805    1.611038
     66          1           0       -8.167241   -3.990111    0.588843
     67          6           0       -5.260424   -2.828736    1.386190
     68          7           0       -3.640805    6.317807    1.611038
     69          1           0       -3.990111    8.167241    0.588843
     70          6           0       -2.828736    5.260424    1.386190
     71          7           0        6.317807    3.640805    1.611038
     72          1           0        8.167241    3.990111    0.588843
     73          6           0        5.260424    2.828736    1.386190
     74          7           0        3.640805   -6.317807    1.611038
     75          1           0        3.990111   -8.167241    0.588843
     76          6           0        2.828736   -5.260424    1.386190
     77          1           0       -6.456871   -4.229181    2.429625
     78          1           0       -4.492157   -2.657958    2.130377
     79          1           0       -4.229181    6.456871    2.429625
     80          1           0       -2.657958    4.492157    2.130377
     81          1           0        6.456871    4.229181    2.429625
     82          1           0        4.492157    2.657958    2.130377
     83          1           0        4.229181   -6.456871    2.429625
     84          1           0        2.657958   -4.492157    2.130377
     85         79           0       -4.270045   -0.631822   -0.686599
     86         79           0       -0.631822    4.270045   -0.686599
     87         79           0        0.631822   -4.270045   -0.686599
     88         79           0        4.270045    0.631822   -0.686599
     89          1           0        3.214676    6.578982   -0.215997
     90          1           0        1.540943    6.140895    0.128176
     91          1           0       -0.010261    7.296297    0.045645
     92          1           0        0.106700    8.470144   -1.301445
     93          1           0        7.296297    0.010261    0.045645
     94          1           0        8.470144   -0.106700   -1.301445
     95          1           0        6.578982   -3.214676   -0.215997
     96          1           0        6.140895   -1.540943    0.128176
     97          1           0        0.010261   -7.296297    0.045645
     98          1           0       -0.106700   -8.470144   -1.301445
     99          1           0       -3.214676   -6.578982   -0.215997
    100          1           0       -1.540943   -6.140895    0.128176
    101          1           0       -7.296297   -0.010261    0.045645
    102          1           0       -8.470144    0.106700   -1.301445
    103          1           0       -6.578982    3.214676   -0.215997
    104          1           0       -6.140895    1.540943    0.128176
 ---------------------------------------------------------------------
 Rotational constants (GHZ):           0.0178863           0.0178863           0.0096723
 Leave Link  202 at Fri May  7 16:29:08 2021, MaxMem=  7516192768 cpu:               0.9 elap:               0.0
 (Enter /PARA/pp801/luchenlin/g16/l301.exe)
 Basis read from rwf:  (5D, 7F)
 Pseudo-potential data read from rwf file.
 There are   708 symmetry adapted cartesian basis functions of A   symmetry.
 There are   708 symmetry adapted cartesian basis functions of B   symmetry.
 There are   670 symmetry adapted basis functions of A   symmetry.
 There are   670 symmetry adapted basis functions of B   symmetry.
  1340 basis functions,  2376 primitive gaussians,  1416 cartesian basis functions
   280 alpha electrons      280 beta electrons
       nuclear repulsion energy     14759.4246133732 Hartrees.
 IExCor= 1009 DFT=T Ex+Corr=PBE1PBE ExCW=0 ScaHFX=  0.250000
 ScaDFX=  0.750000  0.750000  1.000000  1.000000 ScalE2=  1.000000  1.000000
 IRadAn=      5 IRanWt=     -1 IRanGd=            0 ICorTp=0 IEmpDi=141
 NAtoms=  104 NActive=  104 NUniq=   26 SFac= 4.00D+00 NAtFMM=   60 NAOKFM=T Big=F
 Integral buffers will be    131072 words long.
 Raffenetti 2 integral format.
 Two-electron integral symmetry is turned on.
 R6Disp:  Grimme-D3(BJ) Dispersion energy=       -0.2196608748 Hartrees.
 Nuclear repulsion after empirical dispersion term =    14759.2049524984 Hartrees.
 No density basis found on file    724.
 Leave Link  301 at Fri May  7 16:29:08 2021, MaxMem=  7516192768 cpu:               2.0 elap:               0.1
 (Enter /PARA/pp801/luchenlin/g16/l302.exe)
 NPDir=0 NMtPBC=     1 NCelOv=     1 NCel=       1 NClECP=     1 NCelD=      1
         NCelK=      1 NCelE2=     1 NClLst=     1 CellRange=     0.0.
 One-electron integrals computed using PRISM.
 One-electron integral symmetry used in STVInt
   4 Symmetry operations used in ECPInt.
 ECPInt:  NShTT=  152628 NPrTT=  538202 LenC2=  103059 LenP2D=  219334.
 LDataN:  DoStor=T MaxTD1= 6 Len=  172
 NBasis=  1340 RedAO= T EigKep=  2.02D-05  NBF=   670   670
 NBsUse=  1340 1.00D-06 EigRej= -1.00D+00 NBFU=   670   670
 Precomputing XC quadrature grid using
 IXCGrd= 4 IRadAn=           5 IRanWt=          -1 IRanGd=           0 AccXCQ= 0.00D+00.
 Defaulting to unpruned grid for atomic number  79.
 Defaulting to unpruned grid for atomic number  79.
 Defaulting to unpruned grid for atomic number  79.
 Defaulting to unpruned grid for atomic number  79.
 Defaulting to unpruned grid for atomic number  79.
 Generated NRdTot=       0 NPtTot=           0 NUsed=           0 NTot=          32
 NSgBfM=  1304  1304  1304  1304  1304 MxSgAt=   104 MxSgA2=   104.
 Leave Link  302 at Fri May  7 16:29:13 2021, MaxMem=  7516192768 cpu:             128.0 elap:               5.4
 (Enter /PARA/pp801/luchenlin/g16/l303.exe)
 DipDrv:  MaxL=1.
 Leave Link  303 at Fri May  7 16:29:14 2021, MaxMem=  7516192768 cpu:              12.8 elap:               0.6
 (Enter /PARA/pp801/luchenlin/g16/l401.exe)
 Initial guess from the checkpoint file:  "/PARA/pp801/luchenlin/tmp/Gau-1806.chk"
 B after Tr=     0.000000   -0.000000   -0.000000
         Rot=    1.000000    0.000000   -0.000000    0.000056 Ang=   0.01 deg.
 Guess basis will be translated and rotated to current coordinates.
 JPrj=2 DoOrth=T DoCkMO=T.
 Initial guess orbital symmetries:
       Occupied  (B) (E) (E) (A) (E) (E) (A) (B) (B) (E) (E) (A)
                 (A) (E) (E) (B) (A) (E) (E) (B) (B) (E) (E) (A)
                 (B) (E) (E) (A) (B) (E) (E) (A) (B) (E) (E) (A)
                 (B) (E) (E) (A) (B) (E) (E) (A) (B) (E) (E) (A)
                 (B) (E) (E) (A) (B) (E) (E) (A) (A) (E) (E) (B)
                 (A) (E) (E) (B) (B) (E) (E) (A) (A) (E) (E) (B)
                 (A) (E) (E) (B) (B) (E) (E) (A) (A) (E) (E) (B)
                 (B) (E) (E) (A) (B) (E) (E) (A) (B) (E) (E) (A)
                 (A) (E) (E) (B) (B) (E) (E) (A) (A) (E) (E) (B)
                 (E) (E) (A) (B) (A) (E) (E) (B) (B) (E) (E) (A)
                 (A) (E) (E) (B) (B) (E) (E) (A) (B) (E) (E) (A)
                 (A) (E) (E) (B) (A) (E) (E) (B) (B) (A) (E) (E)
                 (A) (B) (E) (E) (B) (A) (E) (E) (A) (A) (E) (E)
                 (B) (E) (E) (B) (A) (E) (E) (B) (B) (E) (E) (A)
                 (A) (B) (E) (E) (A) (E) (E) (B) (A) (B) (E) (E)
                 (A) (B) (E) (E) (E) (E) (B) (A) (A) (E) (E) (B)
                 (A) (E) (E) (B) (E) (E) (A) (A) (B) (E) (E) (B)
                 (A) (B) (E) (E) (A) (A) (E) (E) (B) (B) (E) (E)
                 (E) (E) (A) (B) (A) (E) (E) (B) (B) (E) (E) (A)
                 (B) (A) (E) (E) (B) (E) (E) (A) (A) (A) (B) (E)
                 (E) (A) (B) (E) (E) (A) (E) (E) (B) (E) (E) (A)
                 (E) (E) (B) (B) (E) (E) (A) (B) (E) (E) (B) (A)
                 (E) (E) (B) (A) (E) (E) (A) (B) (B) (E) (E) (A)
                 (A) (A) (E) (E)
       Virtual   (B) (E) (E) (A) (B) (E) (E) (B) (A) (E) (E) (B)
                 (A) (E) (E) (B) (A) (E) (E) (B) (A) (B) (E) (E)
                 (A) (A) (E) (E) (B) (E) (E) (B) (A) (A) (E) (E)
                 (B) (E) (E) (B) (E) (E) (A) (B) (A) (A) (E) (E)
                 (A) (B) (E) (E) (B) (A) (E) (E) (A) (B) (E) (E)
                 (A) (B) (A) (E) (E) (B) (A) (E) (E) (B) (E) (E)
                 (A) (E) (E) (B) (B) (A) (E) (E) (A) (E) (E) (B)
                 (A) (E) (E) (B) (A) (E) (E) (B) (A) (E) (E) (B)
                 (B) (E) (E) (A) (A) (B) (E) (E) (A) (A) (E) (E)
                 (B) (E) (E) (A) (B) (E) (E) (B) (B) (A) (E) (E)
                 (B) (A) (E) (E) (B) (A) (B) (E) (E) (B) (E) (E)
                 (A) (B) (E) (E) (A) (A) (E) (E) (B) (A) (E) (E)
                 (A) (B) (B) (E) (E) (B) (A) (E) (E) (E) (E) (A)
                 (B) (A) (E) (E) (B) (A) (E) (E) (B) (E) (E) (A)
                 (E) (E) (B) (B) (A) (A) (B) (E) (E) (E) (E) (B)
                 (A) (A) (E) (E) (B) (A) (E) (E) (B) (E) (E) (A)
                 (A) (E) (E) (B) (E) (E) (B) (B) (A) (E) (E) (A)
                 (B) (A) (E) (E) (A) (B) (E) (E) (A) (B) (E) (E)
                 (A) (E) (E) (B) (A) (B) (E) (E) (B) (E) (E) (A)
                 (A) (E) (E) (B) (A) (B) (E) (E) (A) (B) (B) (E)
                 (E) (E) (E) (A) (B) (A) (A) (E) (E) (B) (B) (A)
                 (E) (E) (E) (E) (B) (A) (E) (E) (A) (A) (E) (E)
                 (B) (B) (E) (E) (B) (A) (B) (E) (E) (E) (E) (B)
                 (A) (A) (B) (A) (E) (E) (B) (E) (E) (A) (B) (E)
                 (E) (B) (E) (E) (A) (A) (E) (E) (B) (A) (B) (B)
                 (E) (E) (E) (E) (A) (E) (E) (B) (A) (E) (E) (A)
                 (B) (A) (B) (E) (E) (A) (E) (E) (A) (B) (E) (E)
                 (E) (E) (B) (B) (A) (E) (E) (A) (B) (E) (E) (A)
                 (B) (A) (E) (E) (E) (E) (B) (A) (B) (E) (E) (A)
                 (A) (A) (E) (E) (B) (B) (E) (E) (B) (A) (E) (E)
                 (B) (A) (B) (E) (E) (A) (E) (E) (A) (B) (E) (E)
                 (A) (B) (A) (E) (E) (B) (E) (E) (A) (A) (E) (E)
                 (B) (B) (E) (E) (B) (E) (E) (A) (A) (B) (B) (E)
                 (E) (E) (E) (A) (B) (A) (B) (E) (E) (E) (E) (E)
                 (E) (B) (A) (A) (E) (E) (A) (B) (A) (E) (E) (B)
                 (A) (E) (E) (B) (B) (E) (E) (A) (B) (B) (A) (E)
                 (E) (E) (E) (B) (A) (A) (E) (E) (E) (E) (A) (B)
                 (B) (E) (E) (E) (E) (A) (B) (A) (B) (A) (E) (E)
                 (B) (E) (E) (B) (A) (A) (E) (E) (A) (B) (E) (E)
                 (B) (A) (E) (E) (A) (B) (E) (E) (A) (B) (B) (E)
                 (E) (E) (E) (B) (E) (E) (A) (B) (E) (E) (A) (E)
                 (E) (B) (A) (B) (A) (A) (E) (E) (B) (B) (A) (A)
                 (E) (E) (E) (E) (A) (E) (E) (B) (E) (E) (A) (E)
                 (E) (B) (A) (B) (A) (E) (E) (B) (E) (E) (B) (A)
                 (B) (A) (B) (E) (E) (A) (E) (E) (B) (A) (E) (E)
                 (B) (E) (E) (A) (A) (B) (E) (E) (B) (E) (E) (B)
                 (A) (B) (E) (E) (A) (A) (E) (E) (B) (E) (E) (B)
                 (A) (E) (E) (B) (A) (B) (E) (E) (A) (B) (E) (E)
                 (A) (E) (E) (A) (B) (E) (E) (B) (A) (B) (E) (E)
                 (A) (B) (E) (E) (A) (B) (A) (E) (E) (E) (E) (B)
                 (A) (E) (E) (A) (B) (B) (A) (E) (E) (E) (E) (B)
                 (E) (E) (A) (A) (B) (E) (E) (B) (A) (E) (E) (B)
                 (E) (E) (A) (A) (B) (B) (E) (E) (B) (E) (E) (A)
                 (A) (E) (E) (A) (B) (E) (E) (B) (A) (E) (E) (B)
                 (A) (B) (E) (E) (A) (B) (A) (E) (E) (A) (B) (E)
                 (E) (B) (E) (E) (A) (E) (E) (B) (A) (E) (E) (A)
                 (B) (B) (E) (E) (A) (B) (E) (E) (A) (B) (E) (E)
                 (A) (A) (E) (E) (B) (E) (E) (A) (B) (B) (A) (E)
                 (E) (E) (E) (B) (A) (E) (E) (B) (A) (E) (E) (B)
                 (A) (E) (E) (B) (E) (E) (A) (A) (B) (E) (E) (B)
                 (E) (E) (A) (A) (B) (E) (E) (A) (E) (E) (B) (B)
                 (E) (E) (A) (B) (E) (E) (A) (B) (E) (E) (A) (B)
                 (A) (E) (E) (B) (A) (E) (E) (B) (A) (E) (E) (B)
                 (A) (E) (E) (B) (B) (E) (E) (A) (A) (E) (E) (B)
                 (B) (E) (E) (A) (B) (E) (E) (A) (B) (E) (E) (A)
                 (B) (E) (E) (A) (A) (B) (E) (E) (B) (E) (E) (A)
                 (A) (B) (E) (E) (A) (E) (E) (B) (A) (E) (E) (B)
                 (A) (B) (E) (E) (A) (E) (E) (B) (A) (E) (E) (B)
                 (A) (E) (E) (B) (A) (E) (E) (A) (B) (E) (E) (A)
                 (B) (E) (E) (B) (A) (E) (E) (B) (A) (E) (E) (B)
                 (A) (E) (E) (A) (E) (E) (B) (A) (B) (E) (E) (B)
                 (E) (E) (B) (A) (A) (E) (E) (B) (A) (E) (E) (B)
                 (A) (E) (E) (B) (B) (E) (E) (A) (A) (E) (E) (B)
                 (E) (E) (A) (B) (A) (E) (E) (B) (E) (E) (A) (A)
                 (B) (E) (E) (B) (E) (E) (B) (A) (A) (E) (E) (B)
                 (B) (E) (E) (A) (B) (E) (E) (A) (E) (E) (A) (B)
                 (E) (E) (A) (B) (B) (E) (E) (A) (A) (E) (E) (B)
                 (E) (E) (A) (B) (E) (E) (A) (B) (A) (E) (E) (B)
                 (B) (A) (E) (E) (A) (E) (E) (B) (A) (E) (E) (B)
                 (A) (B) (E) (E) (A) (E) (E) (B) (A) (E) (E) (B)
                 (A) (E) (E) (B) (A) (E) (E) (A) (B) (B) (E) (E)
                 (A) (E) (E) (B) (B) (E) (E) (A) (B) (A) (E) (E)
                 (A) (E) (E) (B) (B) (E) (E) (A) (A) (E) (E) (B)
                 (B) (E) (E) (A) (B) (E) (E) (A) (A) (B) (E) (E)
                 (B) (A) (E) (E) (A) (E) (E) (B) (B) (A) (A) (E)
                 (E) (E) (E) (B) (A) (E) (E) (B) (B) (E) (E) (A)
                 (A) (B) (E) (E) (A) (E) (E) (B) (A) (B) (E) (E)
                 (A) (E) (E) (B) (A) (E) (E) (A) (E) (E) (B) (B)
                 (A) (E) (E) (B)
 The electronic state of the initial guess is 1-A.
 Generating alternative initial guess.
 ExpMin= 1.50D-02 ExpMax= 9.34D+04 ExpMxC= 3.17D+03 IAcc=3 IRadAn=         5 AccDes= 0.00D+00
 Harris functional with IExCor= 1009 and IRadAn=       5 diagonalized for initial guess.
 HarFok:  IExCor= 1009 AccDes= 0.00D+00 IRadAn=         5 IDoV= 1 UseB2=F ITyADJ=14
 ICtDFT=  3500011 ScaDFX=  1.000000  1.000000  1.000000  1.000000
 Defaulting to unpruned grid for atomic number  79.
 FoFCou: FMM=F IPFlag=           0 FMFlag=      100000 FMFlg1=        2000
         NFxFlg=           0 DoJE=T BraDBF=F KetDBF=T FulRan=T
         wScrn=  0.000000 ICntrl=       500 IOpCl=  0 I1Cent=   200000004 NGrid=           0
         NMat0=    1 NMatS0=      1 NMatT0=    0 NMatD0=    1 NMtDS0=    0 NMtDT0=    0
 Petite list used in FoFCou.
 Harris En= -4754.31412496359    
 Leave Link  401 at Fri May  7 16:29:27 2021, MaxMem=  7516192768 cpu:             314.5 elap:              13.2
 (Enter /PARA/pp801/luchenlin/g16/l502.exe)
 Integral symmetry usage will be decided dynamically.
 Closed shell SCF:
 Using DIIS extrapolation, IDIIS=  1040.
 NGot=  7516192768 LenX=  7512127878 LenY=  7510121406
 Requested convergence on RMS density matrix=1.00D-08 within 128 cycles.
 Requested convergence on MAX density matrix=1.00D-06.
 Requested convergence on             energy=1.00D-06.
 No special actions if energy rises.
 Fock matrices will be formed incrementally for  20 cycles.

 Cycle   1  Pass 1  IDiag  1:
 FoFJK:  IHMeth= 1 ICntrl=       0 DoSepK=F KAlg= 0 I1Cent=           0 FoldK=F
 IRaf= 580000000 NMat=       1 IRICut=       1 DoRegI=T DoRafI=F ISym2E= 1 IDoP0=0 IntGTp=1.
 FoFCou: FMM=F IPFlag=           0 FMFlag=      100000 FMFlg1=        2000
         NFxFlg=           0 DoJE=F BraDBF=F KetDBF=F FulRan=T
         wScrn=  0.000000 ICntrl=         0 IOpCl=  0 I1Cent=           0 NGrid=           0
         NMat0=    1 NMatS0=      1 NMatT0=    0 NMatD0=    1 NMtDS0=    0 NMtDT0=    0
 Petite list used in FoFCou.
 Defaulting to unpruned grid for atomic number  79.
 Defaulting to unpruned grid for atomic number  79.
 Defaulting to unpruned grid for atomic number  79.
 Defaulting to unpruned grid for atomic number  79.
 Defaulting to unpruned grid for atomic number  79.
 Defaulting to unpruned grid for atomic number  79.
 Defaulting to unpruned grid for atomic number  79.
 Defaulting to unpruned grid for atomic number  79.
 Defaulting to unpruned grid for atomic number  79.
 Defaulting to unpruned grid for atomic number  79.
 Defaulting to unpruned grid for atomic number  79.
 Defaulting to unpruned grid for atomic number  79.
 Defaulting to unpruned grid for atomic number  79.
 Defaulting to unpruned grid for atomic number  79.
 Defaulting to unpruned grid for atomic number  79.
 Defaulting to unpruned grid for atomic number  79.
 Defaulting to unpruned grid for atomic number  79.
 Defaulting to unpruned grid for atomic number  79.
 Defaulting to unpruned grid for atomic number  79.
 Defaulting to unpruned grid for atomic number  79.
 Defaulting to unpruned grid for atomic number  79.
 Defaulting to unpruned grid for atomic number  79.
 Defaulting to unpruned grid for atomic number  79.
 Defaulting to unpruned grid for atomic number  79.
 E= -4751.85645650610    
 DIIS: error= 4.08D-04 at cycle   1 NSaved=   1.
 NSaved= 1 IEnMin= 1 EnMin= -4751.85645650610     IErMin= 1 ErrMin= 4.08D-04
 ErrMax= 4.08D-04  0.00D+00 EMaxC= 1.00D-01 BMatC= 4.08D-04 BMatP= 4.08D-04
 IDIUse=3 WtCom= 9.96D-01 WtEn= 4.08D-03
 Coeff-Com:  0.100D+01
 Coeff-En:   0.100D+01
 Coeff:      0.100D+01
 Gap=     0.014 Goal=   None    Shift=    0.000
 RMSDP=6.00D-05 MaxDP=1.22D-02              OVMax= 3.22D-03

 Cycle   2  Pass 1  IDiag  1:
 RMSU=  5.79D-05    CP:  1.00D+00
 E= -4751.85702952561     Delta-E=       -0.000573019504 Rises=F Damp=F
 DIIS: error= 7.88D-05 at cycle   2 NSaved=   2.
 NSaved= 2 IEnMin= 2 EnMin= -4751.85702952561     IErMin= 2 ErrMin= 7.88D-05
 ErrMax= 7.88D-05  0.00D+00 EMaxC= 1.00D-01 BMatC= 1.06D-05 BMatP= 4.08D-04
 IDIUse=1 WtCom= 1.00D+00 WtEn= 0.00D+00
 Coeff-Com: -0.273D-01 0.103D+01
 Coeff:     -0.273D-01 0.103D+01
 Gap=     0.012 Goal=   None    Shift=    0.000
 RMSDP=2.32D-05 MaxDP=2.99D-03 DE=-5.73D-04 OVMax= 2.30D-03

 Cycle   3  Pass 1  IDiag  1:
 RMSU=  2.14D-05    CP:  1.00D+00  8.70D-01
 E= -4751.85701054423     Delta-E=        0.000018981376 Rises=F Damp=F
 DIIS: error= 1.63D-04 at cycle   3 NSaved=   3.
 NSaved= 3 IEnMin= 2 EnMin= -4751.85702952561     IErMin= 2 ErrMin= 7.88D-05
 ErrMax= 1.63D-04  0.00D+00 EMaxC= 1.00D-01 BMatC= 2.96D-05 BMatP= 1.06D-05
 IDIUse=3 WtCom= 4.39D-01 WtEn= 5.61D-01
 Coeff-Com: -0.387D-01 0.676D+00 0.363D+00
 Coeff-En:   0.000D+00 0.689D+00 0.311D+00
 Coeff:     -0.170D-01 0.683D+00 0.334D+00
 Gap=     0.012 Goal=   None    Shift=    0.000
 RMSDP=1.69D-05 MaxDP=3.65D-03 DE= 1.90D-05 OVMax= 1.57D-03

 Cycle   4  Pass 1  IDiag  1:
 RMSU=  7.40D-06    CP:  1.00D+00  9.78D-01  4.02D-01
 E= -4751.85704379324     Delta-E=       -0.000033249009 Rises=F Damp=F
 DIIS: error= 2.13D-05 at cycle   4 NSaved=   4.
 NSaved= 4 IEnMin= 4 EnMin= -4751.85704379324     IErMin= 4 ErrMin= 2.13D-05
 ErrMax= 2.13D-05  0.00D+00 EMaxC= 1.00D-01 BMatC= 2.24D-06 BMatP= 1.06D-05
 IDIUse=1 WtCom= 1.00D+00 WtEn= 0.00D+00
 Coeff-Com: -0.233D-01 0.325D+00 0.221D+00 0.478D+00
 Coeff:     -0.233D-01 0.325D+00 0.221D+00 0.478D+00
 Gap=     0.012 Goal=   None    Shift=    0.000
 RMSDP=6.04D-06 MaxDP=9.15D-04 DE=-3.32D-05 OVMax= 5.48D-04

 Cycle   5  Pass 1  IDiag  1:
 RMSU=  2.96D-06    CP:  1.00D+00  9.78D-01  4.30D-01  3.17D-01
 E= -4751.85704557390     Delta-E=       -0.000001780660 Rises=F Damp=F
 DIIS: error= 1.22D-05 at cycle   5 NSaved=   5.
 NSaved= 5 IEnMin= 5 EnMin= -4751.85704557390     IErMin= 5 ErrMin= 1.22D-05
 ErrMax= 1.22D-05  0.00D+00 EMaxC= 1.00D-01 BMatC= 6.78D-07 BMatP= 2.24D-06
 IDIUse=1 WtCom= 1.00D+00 WtEn= 0.00D+00
 Coeff-Com: -0.910D-02 0.994D-01 0.874D-01 0.354D+00 0.469D+00
 Coeff:     -0.910D-02 0.994D-01 0.874D-01 0.354D+00 0.469D+00
 Gap=     0.012 Goal=   None    Shift=    0.000
 RMSDP=2.60D-06 MaxDP=3.96D-04 DE=-1.78D-06 OVMax= 2.44D-04

 Cycle   6  Pass 1  IDiag  1:
 RMSU=  1.32D-06    CP:  1.00D+00  9.83D-01  4.01D-01  4.94D-01  4.56D-01
 E= -4751.85704621476     Delta-E=       -0.000000640855 Rises=F Damp=F
 DIIS: error= 4.96D-06 at cycle   6 NSaved=   6.
 NSaved= 6 IEnMin= 6 EnMin= -4751.85704621476     IErMin= 6 ErrMin= 4.96D-06
 ErrMax= 4.96D-06  0.00D+00 EMaxC= 1.00D-01 BMatC= 7.43D-08 BMatP= 6.78D-07
 IDIUse=1 WtCom= 1.00D+00 WtEn= 0.00D+00
 Coeff-Com: -0.179D-02 0.661D-02 0.184D-01 0.146D+00 0.302D+00 0.529D+00
 Coeff:     -0.179D-02 0.661D-02 0.184D-01 0.146D+00 0.302D+00 0.529D+00
 Gap=     0.012 Goal=   None    Shift=    0.000
 DSYEVD-2 returned Info=        1341 IAlg= 4 N=   670 NDim=  1340 NE2=     5604567 trying  DSYEV.
 RMSDP=1.18D-06 MaxDP=1.39D-04 DE=-6.41D-07 OVMax= 6.61D-05

 Cycle   7  Pass 1  IDiag  1:
 RMSU=  5.59D-07    CP:  1.00D+00  9.80D-01  4.17D-01  5.09D-01  5.90D-01
                    CP:  3.60D-01
 E= -4751.85704627983     Delta-E=       -0.000000065069 Rises=F Damp=F
 DIIS: error= 3.10D-06 at cycle   7 NSaved=   7.
 NSaved= 7 IEnMin= 7 EnMin= -4751.85704627983     IErMin= 7 ErrMin= 3.10D-06
 ErrMax= 3.10D-06  0.00D+00 EMaxC= 1.00D-01 BMatC= 1.19D-08 BMatP= 7.43D-08
 IDIUse=1 WtCom= 1.00D+00 WtEn= 0.00D+00
 Coeff-Com: -0.787D-04-0.758D-02 0.161D-02 0.496D-01 0.133D+00 0.348D+00
 Coeff-Com:  0.475D+00
 Coeff:     -0.787D-04-0.758D-02 0.161D-02 0.496D-01 0.133D+00 0.348D+00
 Coeff:      0.475D+00
 Gap=     0.012 Goal=   None    Shift=    0.000
 RMSDP=4.57D-07 MaxDP=6.39D-05 DE=-6.51D-08 OVMax= 2.45D-05

 Cycle   8  Pass 1  IDiag  1:
 RMSU=  1.53D-07    CP:  1.00D+00  9.79D-01  4.20D-01  5.08D-01  5.83D-01
                    CP:  5.70D-01  4.68D-01
 E= -4751.85704629250     Delta-E=       -0.000000012678 Rises=F Damp=F
 DIIS: error= 6.46D-07 at cycle   8 NSaved=   8.
 NSaved= 8 IEnMin= 8 EnMin= -4751.85704629250     IErMin= 8 ErrMin= 6.46D-07
 ErrMax= 6.46D-07  0.00D+00 EMaxC= 1.00D-01 BMatC= 1.20D-09 BMatP= 1.19D-08
 IDIUse=1 WtCom= 1.00D+00 WtEn= 0.00D+00
 Coeff-Com:  0.194D-03-0.542D-02-0.169D-02 0.961D-02 0.362D-01 0.135D+00
 Coeff-Com:  0.286D+00 0.540D+00
 Coeff:      0.194D-03-0.542D-02-0.169D-02 0.961D-02 0.362D-01 0.135D+00
 Coeff:      0.286D+00 0.540D+00
 Gap=     0.012 Goal=   None    Shift=    0.000
 DSYEVD-2 returned Info=        1341 IAlg= 4 N=   670 NDim=  1340 NE2=     5604567 trying  DSYEV.
 RMSDP=9.67D-08 MaxDP=7.39D-06 DE=-1.27D-08 OVMax= 2.06D-05

 Cycle   9  Pass 1  IDiag  1:
 RMSU=  5.19D-08    CP:  1.00D+00  9.80D-01  4.19D-01  5.11D-01  5.89D-01
                    CP:  5.52D-01  5.58D-01  7.23D-01
 E= -4751.85704629432     Delta-E=       -0.000000001815 Rises=F Damp=F
 DIIS: error= 3.12D-07 at cycle   9 NSaved=   9.
 NSaved= 9 IEnMin= 9 EnMin= -4751.85704629432     IErMin= 9 ErrMin= 3.12D-07
 ErrMax= 3.12D-07  0.00D+00 EMaxC= 1.00D-01 BMatC= 1.18D-10 BMatP= 1.20D-09
 IDIUse=1 WtCom= 1.00D+00 WtEn= 0.00D+00
 Coeff-Com:  0.117D-03-0.222D-02-0.127D-02-0.576D-03 0.443D-02 0.336D-01
 Coeff-Com:  0.104D+00 0.305D+00 0.557D+00
 Coeff:      0.117D-03-0.222D-02-0.127D-02-0.576D-03 0.443D-02 0.336D-01
 Coeff:      0.104D+00 0.305D+00 0.557D+00
 Gap=     0.012 Goal=   None    Shift=    0.000
 RMSDP=2.32D-08 MaxDP=1.76D-06 DE=-1.82D-09 OVMax= 5.24D-06

 Cycle  10  Pass 1  IDiag  1:
 RMSU=  1.57D-08    CP:  1.00D+00  9.80D-01  4.18D-01  5.10D-01  5.89D-01
                    CP:  5.61D-01  5.62D-01  7.73D-01  9.89D-01
 E= -4751.85704629429     Delta-E=        0.000000000025 Rises=F Damp=F
 DIIS: error= 4.43D-08 at cycle  10 NSaved=  10.
 NSaved=10 IEnMin= 9 EnMin= -4751.85704629432     IErMin=10 ErrMin= 4.43D-08
 ErrMax= 4.43D-08  0.00D+00 EMaxC= 1.00D-01 BMatC= 5.55D-12 BMatP= 1.18D-10
 IDIUse=1 WtCom= 1.00D+00 WtEn= 0.00D+00
 Coeff-Com:  0.133D-04 0.314D-04-0.269D-03-0.158D-02-0.355D-02-0.806D-02
 Coeff-Com: -0.423D-02 0.476D-01 0.170D+00 0.800D+00
 Coeff:      0.133D-04 0.314D-04-0.269D-03-0.158D-02-0.355D-02-0.806D-02
 Coeff:     -0.423D-02 0.476D-01 0.170D+00 0.800D+00
 Gap=     0.012 Goal=   None    Shift=    0.000
 RMSDP=1.33D-08 MaxDP=5.33D-07 DE= 2.55D-11 OVMax= 6.02D-06

 Cycle  11  Pass 1  IDiag  1:
 RMSU=  5.72D-09    CP:  1.00D+00  9.80D-01  4.19D-01  5.11D-01  5.89D-01
                    CP:  5.60D-01  5.74D-01  8.13D-01  1.10D+00  1.19D+00
 E= -4751.85704629468     Delta-E=       -0.000000000382 Rises=F Damp=F
 DIIS: error= 2.88D-08 at cycle  11 NSaved=  11.
 NSaved=11 IEnMin=11 EnMin= -4751.85704629468     IErMin=11 ErrMin= 2.88D-08
 ErrMax= 2.88D-08  0.00D+00 EMaxC= 1.00D-01 BMatC= 1.85D-12 BMatP= 5.55D-12
 IDIUse=1 WtCom= 1.00D+00 WtEn= 0.00D+00
 Coeff-Com: -0.648D-05 0.268D-03-0.869D-05-0.682D-03-0.223D-02-0.766D-02
 Coeff-Com: -0.152D-01-0.890D-02-0.156D-02 0.386D+00 0.650D+00
 Coeff:     -0.648D-05 0.268D-03-0.869D-05-0.682D-03-0.223D-02-0.766D-02
 Coeff:     -0.152D-01-0.890D-02-0.156D-02 0.386D+00 0.650D+00
 Gap=     0.012 Goal=   None    Shift=    0.000
 RMSDP=5.78D-09 MaxDP=6.69D-07 DE=-3.82D-10 OVMax= 2.21D-06

 SCF Done:  E(RPBE1PBE) =  -4751.85704629     A.U. after   11 cycles
            NFock= 11  Conv=0.58D-08     -V/T= 2.2950
 KE= 3.669528962210D+03 PE=-3.990096425273D+04 EE= 1.672037329172D+04
 Leave Link  502 at Fri May  7 16:35:18 2021, MaxMem=  7516192768 cpu:            8393.0 elap:             350.6
 (Enter /PARA/pp801/luchenlin/g16/l701.exe)
 ... and contract with generalized density number  0.
 Compute integral first derivatives.
 R6Disp: Adding Grimme-D3(BJ) dispersion energy 1st derivatives to the gradient.
   4 Symmetry operations used in ECPInt.
 ECPInt:  NShTT=  152628 NPrTT=  538202 LenC2=  103059 LenP2D=  219334.
 LDataN:  DoStor=T MaxTD1= 7 Len=  274
 Leave Link  701 at Fri May  7 16:35:23 2021, MaxMem=  7516192768 cpu:             126.2 elap:               5.3
 (Enter /PARA/pp801/luchenlin/g16/l702.exe)
 L702 exits ... SP integral derivatives will be done elsewhere.
 Leave Link  702 at Fri May  7 16:35:24 2021, MaxMem=  7516192768 cpu:               1.8 elap:               0.1
 (Enter /PARA/pp801/luchenlin/g16/l703.exe)
 Integral derivatives from FoFJK, PRISM(SPDF).
 Compute integral first derivatives, UseDBF=F ICtDFT=           0.
 Calling FoFJK, ICntrl=      2127 FMM=F ISym2X=1 I1Cent= 0 IOpClX= 0 NMat=1 NMatS=1 NMatT=0.
 FoFJK:  IHMeth= 1 ICntrl=    2127 DoSepK=F KAlg= 0 I1Cent=           0 FoldK=F
 IRaf=         0 NMat=       1 IRICut=       1 DoRegI=T DoRafI=F ISym2E= 1 IDoP0=0 IntGTp=1.
 FoFCou: FMM=F IPFlag=           0 FMFlag=      100000 FMFlg1=        2800
         NFxFlg=           0 DoJE=F BraDBF=F KetDBF=F FulRan=T
         wScrn=  0.000000 ICntrl=      2127 IOpCl=  0 I1Cent=           0 NGrid=           0
         NMat0=    1 NMatS0=      1 NMatT0=    0 NMatD0=    1 NMtDS0=    0 NMtDT0=    0
 Petite list used in FoFCou.
 Defaulting to unpruned grid for atomic number  79.
 Defaulting to unpruned grid for atomic number  79.
 Defaulting to unpruned grid for atomic number  79.
 Defaulting to unpruned grid for atomic number  79.
 Defaulting to unpruned grid for atomic number  79.
 Defaulting to unpruned grid for atomic number  79.
 Defaulting to unpruned grid for atomic number  79.
 Defaulting to unpruned grid for atomic number  79.
 Defaulting to unpruned grid for atomic number  79.
 Defaulting to unpruned grid for atomic number  79.
 Defaulting to unpruned grid for atomic number  79.
 Defaulting to unpruned grid for atomic number  79.
 Defaulting to unpruned grid for atomic number  79.
 Defaulting to unpruned grid for atomic number  79.
 Defaulting to unpruned grid for atomic number  79.
 Defaulting to unpruned grid for atomic number  79.
 Defaulting to unpruned grid for atomic number  79.
 Defaulting to unpruned grid for atomic number  79.
 Defaulting to unpruned grid for atomic number  79.
 Defaulting to unpruned grid for atomic number  79.
 Defaulting to unpruned grid for atomic number  79.
 Defaulting to unpruned grid for atomic number  79.
 Defaulting to unpruned grid for atomic number  79.
 Defaulting to unpruned grid for atomic number  79.
 Leave Link  703 at Fri May  7 16:37:16 2021, MaxMem=  7516192768 cpu:            2695.3 elap:             112.5
 (Enter /PARA/pp801/luchenlin/g16/l716.exe)
 Dipole        =-2.78888024D-13-2.55351296D-13 3.13205009D+00
 ***** Axes restored to original set *****
 -------------------------------------------------------------------
 Center     Atomic                   Forces (Hartrees/Bohr)
 Number     Number              X              Y              Z
 -------------------------------------------------------------------
      1       79          -0.246051868   -0.154636500   -0.206467963
      2       79           0.154636500   -0.246051868   -0.206467963
      3       79          -0.154636500    0.246051868   -0.206467963
      4       79           0.246051868    0.154636500   -0.206467963
      5       16           0.000515369    0.000057114    0.000036335
      6       79          -0.193125021    0.263801804    0.199732536
      7       16           0.000057114   -0.000515369    0.000036335
      8       79           0.263801804    0.193125021    0.199732536
      9       16          -0.000515369   -0.000057114    0.000036335
     10       79           0.193125021   -0.263801804    0.199732536
     11       16          -0.000057114    0.000515369    0.000036335
     12       79          -0.263801804   -0.193125021    0.199732536
     13        6          -0.000416318    0.000357131   -0.000111078
     14        6           0.000357131    0.000416318   -0.000111078
     15        6           0.000416318   -0.000357131   -0.000111078
     16        6          -0.000357131   -0.000416318   -0.000111078
     17        6           0.004381869    0.001866653   -0.000608022
     18        1           0.000119642    0.000049483    0.000053041
     19        1          -0.000012693   -0.000105450   -0.000009050
     20        6           0.001866653   -0.004381869   -0.000608022
     21        1           0.000049483   -0.000119642    0.000053041
     22        1          -0.000105450    0.000012693   -0.000009050
     23        6          -0.004381869   -0.001866653   -0.000608022
     24        1          -0.000119642   -0.000049483    0.000053041
     25        1           0.000012693    0.000105450   -0.000009050
     26        6          -0.001866653    0.004381869   -0.000608022
     27        1          -0.000049483    0.000119642    0.000053041
     28        1           0.000105450   -0.000012693   -0.000009050
     29        1           0.000000602    0.000027399    0.000010362
     30        1           0.000027399   -0.000000602    0.000010362
     31        1          -0.000000602   -0.000027399    0.000010362
     32        1          -0.000027399    0.000000602    0.000010362
     33        6          -0.005629560   -0.000959850   -0.004768759
     34        6          -0.000959850    0.005629560   -0.004768759
     35        6           0.005629560    0.000959850   -0.004768759
     36        6           0.000959850   -0.005629560   -0.004768759
     37        6           0.000390767   -0.000458816   -0.000089384
     38        1          -0.000002909   -0.000127703    0.000034890
     39        6          -0.000458816   -0.000390767   -0.000089384
     40        1          -0.000127703    0.000002909    0.000034890
     41        6          -0.000390767    0.000458816   -0.000089384
     42        1           0.000002909    0.000127703    0.000034890
     43        6           0.000458816    0.000390767   -0.000089384
     44        1           0.000127703   -0.000002909    0.000034890
     45        6          -0.000455232    0.000257046    0.000330071
     46        1           0.000059239    0.000085867   -0.000003010
     47        1          -0.000106871   -0.000030911    0.000037119
     48        6           0.000257046    0.000455232    0.000330071
     49        1           0.000085867   -0.000059239   -0.000003010
     50        1          -0.000030911    0.000106871    0.000037119
     51        6           0.000455232   -0.000257046    0.000330071
     52        1          -0.000059239   -0.000085867   -0.000003010
     53        1           0.000106871    0.000030911    0.000037119
     54        6          -0.000257046   -0.000455232    0.000330071
     55        1          -0.000085867    0.000059239   -0.000003010
     56        1           0.000030911   -0.000106871    0.000037119
     57        6           0.000292903   -0.000035064   -0.000258846
     58        7           0.000270290   -0.000251287   -0.000335464
     59        6          -0.000035064   -0.000292903   -0.000258846
     60        7          -0.000251287   -0.000270290   -0.000335464
     61        6          -0.000292903    0.000035064   -0.000258846
     62        7          -0.000270290    0.000251287   -0.000335464
     63        6           0.000035064    0.000292903   -0.000258846
     64        7           0.000251287    0.000270290   -0.000335464
     65        7           0.000074941   -0.000086388    0.000040851
     66        1          -0.000124369   -0.000079057    0.000076331
     67        6          -0.000399889    0.000286511   -0.000171427
     68        7          -0.000086388   -0.000074941    0.000040851
     69        1          -0.000079057    0.000124369    0.000076331
     70        6           0.000286511    0.000399889   -0.000171427
     71        7          -0.000074941    0.000086388    0.000040851
     72        1           0.000124369    0.000079057    0.000076331
     73        6           0.000399889   -0.000286511   -0.000171427
     74        7           0.000086388    0.000074941    0.000040851
     75        1           0.000079057   -0.000124369    0.000076331
     76        6          -0.000286511   -0.000399889   -0.000171427
     77        1          -0.000047568   -0.000102652    0.000084542
     78        1           0.000057269    0.000120536    0.000151574
     79        1          -0.000102652    0.000047568    0.000084542
     80        1           0.000120536   -0.000057269    0.000151574
     81        1           0.000047568    0.000102652    0.000084542
     82        1          -0.000057269   -0.000120536    0.000151574
     83        1           0.000102652   -0.000047568    0.000084542
     84        1          -0.000120536    0.000057269    0.000151574
     85       79          -0.015433449   -0.005767770    0.012410913
     86       79          -0.005767770    0.015433449    0.012410913
     87       79           0.005767770   -0.015433449    0.012410913
     88       79           0.015433449    0.005767770    0.012410913
     89        1           0.000084228    0.000110914   -0.000058271
     90        1          -0.000114157    0.000037872   -0.000028443
     91        1           0.000034817   -0.000081144    0.000061732
     92        1           0.000022470   -0.000026614   -0.000150580
     93        1          -0.000081144   -0.000034817    0.000061732
     94        1          -0.000026614   -0.000022470   -0.000150580
     95        1           0.000110914   -0.000084228   -0.000058271
     96        1           0.000037872    0.000114157   -0.000028443
     97        1          -0.000034817    0.000081144    0.000061732
     98        1          -0.000022470    0.000026614   -0.000150580
     99        1          -0.000084228   -0.000110914   -0.000058271
    100        1           0.000114157   -0.000037872   -0.000028443
    101        1           0.000081144    0.000034817    0.000061732
    102        1           0.000026614    0.000022470   -0.000150580
    103        1          -0.000110914    0.000084228   -0.000058271
    104        1          -0.000037872   -0.000114157   -0.000028443
 -------------------------------------------------------------------
 Cartesian Forces:  Max     0.263801804 RMS     0.059309153
 Leave Link  716 at Fri May  7 16:37:16 2021, MaxMem=  7516192768 cpu:               1.9 elap:               0.1
 (Enter /PARA/pp801/luchenlin/g16/l103.exe)

 GradGradGradGradGradGradGradGradGradGradGradGradGradGradGradGradGradGrad
 Berny optimization.
 Using GEDIIS/GDIIS optimizer.
 FormGI is forming the generalized inverse of G from B-inverse, IUseBI=4.
 Internal  Forces:  Max     0.224193525 RMS     0.022536297
 Search for a local minimum.
 Step number   3 out of a maximum of  624
 All quantities printed in internal units (Hartrees-Bohrs-Radians)
 RMS Force = .87851D-04 SwitMx=.10000D-02 MixMth= 2
 Mixed Optimization -- En-DIIS/RFO-DIIS
 Swapping is turned off.
 Update second derivatives using D2CorX and points    1    2    3
 DE= -7.44D-05 DEPred=-7.29D-05 R= 1.02D+00
 TightC=F SS=  1.41D+00  RLast= 1.08D-01 DXNew= 7.7129D-01 3.2517D-01
 Trust test= 1.02D+00 RLast= 1.08D-01 DXMaxT set to 4.59D-01
 ITU=  1  1  0
     Eigenvalues ---    0.00211   0.00230   0.00230   0.00230   0.00444
     Eigenvalues ---    0.00501   0.00501   0.00501   0.00675   0.00679
     Eigenvalues ---    0.00679   0.00679   0.00712   0.00725   0.00725
     Eigenvalues ---    0.00725   0.01399   0.01399   0.01399   0.01475
     Eigenvalues ---    0.01700   0.01700   0.01700   0.01758   0.01805
     Eigenvalues ---    0.01805   0.01805   0.02080   0.02105   0.02105
     Eigenvalues ---    0.02105   0.02188   0.02319   0.02319   0.02319
     Eigenvalues ---    0.02361   0.02363   0.02363   0.02363   0.02428
     Eigenvalues ---    0.02455   0.02455   0.02455   0.02689   0.03502
     Eigenvalues ---    0.03502   0.03502   0.03631   0.03640   0.03642
     Eigenvalues ---    0.03642   0.03755   0.04867   0.05062   0.05073
     Eigenvalues ---    0.05073   0.05357   0.05357   0.05357   0.05361
     Eigenvalues ---    0.05447   0.05457   0.05457   0.05457   0.05617
     Eigenvalues ---    0.05618   0.05618   0.05652   0.05693   0.05693
     Eigenvalues ---    0.05693   0.05693   0.05923   0.05923   0.05923
     Eigenvalues ---    0.05926   0.06433   0.06447   0.06447   0.06447
     Eigenvalues ---    0.07991   0.08055   0.08273   0.08273   0.08524
     Eigenvalues ---    0.08573   0.08573   0.08773   0.10476   0.10476
     Eigenvalues ---    0.10476   0.10486   0.11481   0.12366   0.12366
     Eigenvalues ---    0.12447   0.12453   0.12513   0.12513   0.12524
     Eigenvalues ---    0.13310   0.13768   0.13768   0.13777   0.14384
     Eigenvalues ---    0.14660   0.14662   0.14662   0.15353   0.15688
     Eigenvalues ---    0.15730   0.15730   0.15732   0.15808   0.15825
     Eigenvalues ---    0.15825   0.15938   0.15938   0.15938   0.15940
     Eigenvalues ---    0.15975   0.15981   0.15981   0.15981   0.15992
     Eigenvalues ---    0.16000   0.16000   0.16000   0.16000   0.16000
     Eigenvalues ---    0.16000   0.16000   0.16000   0.16000   0.16000
     Eigenvalues ---    0.16000   0.16000   0.16000   0.16000   0.16000
     Eigenvalues ---    0.16000   0.16000   0.16000   0.16000   0.16000
     Eigenvalues ---    0.16000   0.16001   0.16097   0.18415   0.18478
     Eigenvalues ---    0.18498   0.18498   0.20379   0.22131   0.22145
     Eigenvalues ---    0.22145   0.22223   0.22226   0.22226   0.22334
     Eigenvalues ---    0.22888   0.22889   0.22889   0.22924   0.23752
     Eigenvalues ---    0.23752   0.23752   0.23910   0.24710   0.24938
     Eigenvalues ---    0.24939   0.24939   0.28299   0.28504   0.28504
     Eigenvalues ---    0.28845   0.32408   0.32428   0.32428   0.32428
     Eigenvalues ---    0.32627   0.32647   0.32647   0.32647   0.33317
     Eigenvalues ---    0.33319   0.33319   0.33319   0.33365   0.33365
[truncated: 2,560,174 more chars]
