# Supplementary material for: Design of a gold clustering site in an engineered apo-ferritin cage
Source: Commun Chem. 2022 Mar 21;5:39. doi: 10.1038/s42004-022-00651-1 (PMC9814837; doi:10.1038/s42004-022-00651-1)
Supplement: Supplementary file 3 — Supplementary Data 1 [file 42004_2022_651_MOESM3_ESM.zip › Supplementary Data/4Au1_mod1-optimized.log]

 Entering Gaussian System, Link 0=/PARA/pp801/luchenlin/g16/g16
 Input=168H169C_4Au1_mod1-opt.gjf
 Output=168H169C_4Au1_mod1-opt.log
 Initial command:
 /PARA/pp801/luchenlin/g16/l1.exe "/PARA/pp801/luchenlin/tmp/Gau-15903.inp" -scrdir="/PARA/pp801/luchenlin/tmp/"
 Default is to use a total of  24 processors:
                               24 via shared-memory
                                1 via Linda
 Entering Link 1 = /PARA/pp801/luchenlin/g16/l1.exe PID=     15907.
  
 Copyright (c) 1988-2019, Gaussian, Inc.  All Rights Reserved.
  
 This is part of the Gaussian(R) 16 program.  It is based on
 the Gaussian(R) 09 system (copyright 2009, Gaussian, Inc.),
 the Gaussian(R) 03 system (copyright 2003, Gaussian, Inc.),
 the Gaussian(R) 98 system (copyright 1998, Gaussian, Inc.),
 the Gaussian(R) 94 system (copyright 1995, Gaussian, Inc.),
 the Gaussian 92(TM) system (copyright 1992, Gaussian, Inc.),
 the Gaussian 90(TM) system (copyright 1990, Gaussian, Inc.),
 the Gaussian 88(TM) system (copyright 1988, Gaussian, Inc.),
 the Gaussian 86(TM) system (copyright 1986, Carnegie Mellon
 University), and the Gaussian 82(TM) system (copyright 1983,
 Carnegie Mellon University). Gaussian is a federally registered
 trademark of Gaussian, Inc.
  
 This software contains proprietary and confidential information,
 including trade secrets, belonging to Gaussian, Inc.
  
 This software is provided under written license and may be
 used, copied, transmitted, or stored only in accord with that
 written license.
  
 The following legend is applicable only to US Government
 contracts under FAR:
  
                    RESTRICTED RIGHTS LEGEND
  
 Use, reproduction and disclosure by the US Government is
 subject to restrictions as set forth in subparagraphs (a)
 and (c) of the Commercial Computer Software - Restricted
 Rights clause in FAR 52.227-19.
  
 Gaussian, Inc.
 340 Quinnipiac St., Bldg. 40, Wallingford CT 06492
  
  
 ---------------------------------------------------------------
 Warning -- This program may not be used in any manner that
 competes with the business of Gaussian, Inc. or will provide
 assistance to any competitor of Gaussian, Inc.  The licensee
 of this program is prohibited from giving any competitor of
 Gaussian, Inc. access to this program.  By using this program,
 the user acknowledges that Gaussian, Inc. is engaged in the
 business of creating and licensing software in the field of
 computational chemistry and represents and warrants to the
 licensee that it is not a competitor of Gaussian, Inc. and that
 it will not use this program in any manner prohibited above.
 ---------------------------------------------------------------
  

 Cite this work as:
 Gaussian 16, Revision C.01,
 M. J. Frisch, G. W. Trucks, H. B. Schlegel, G. E. Scuseria, 
 M. A. Robb, J. R. Cheeseman, G. Scalmani, V. Barone, 
 G. A. Petersson, H. Nakatsuji, X. Li, M. Caricato, A. V. Marenich, 
 J. Bloino, B. G. Janesko, R. Gomperts, B. Mennucci, H. P. Hratchian, 
 J. V. Ortiz, A. F. Izmaylov, J. L. Sonnenberg, D. Williams-Young, 
 F. Ding, F. Lipparini, F. Egidi, J. Goings, B. Peng, A. Petrone, 
 T. Henderson, D. Ranasinghe, V. G. Zakrzewski, J. Gao, N. Rega, 
 G. Zheng, W. Liang, M. Hada, M. Ehara, K. Toyota, R. Fukuda, 
 J. Hasegawa, M. Ishida, T. Nakajima, Y. Honda, O. Kitao, H. Nakai, 
 T. Vreven, K. Throssell, J. A. Montgomery, Jr., J. E. Peralta, 
 F. Ogliaro, M. J. Bearpark, J. J. Heyd, E. N. Brothers, K. N. Kudin, 
 V. N. Staroverov, T. A. Keith, R. Kobayashi, J. Normand, 
 K. Raghavachari, A. P. Rendell, J. C. Burant, S. S. Iyengar, 
 J. Tomasi, M. Cossi, J. M. Millam, M. Klene, C. Adamo, R. Cammi, 
 J. W. Ochterski, R. L. Martin, K. Morokuma, O. Farkas, 
 J. B. Foresman, and D. J. Fox, Gaussian, Inc., Wallingford CT, 2019.
 
 ******************************************
 Gaussian 16:  ES64L-G16RevC.01  3-Jul-2019
                 7-May-2021 
 ******************************************
 -------------------------------------------------------------------
 #p opt=(modredundant) freq pbe1pbe/genecp empiricaldispersion=gd3bj
 -------------------------------------------------------------------
 1/18=120,19=15,26=3,38=1/1,3;
 2/9=110,12=2,17=6,18=5,40=1/2;
 3/5=7,11=2,16=1,17=8,25=1,30=1,71=1,74=-13,124=41/1,2,3;
 4//1;
 5/5=2,38=5/2;
 6/7=2,8=2,9=2,10=2,28=1/1;
 7//1,2,3,16;
 1/18=20,19=15,26=3/3(2);
 2/9=110/2;
 99//99;
 2/9=110/2;
 3/5=7,6=1,11=2,16=1,17=8,25=1,30=1,71=1,74=-13,82=7,124=41/1,2,3;
 4/5=5,16=3,69=1/1;
 5/5=2,38=5/2;
 7//1,2,3,16;
 1/18=20,19=15,26=3/3(-5);
 2/9=110/2;
 6/7=2,8=2,9=2,10=2,19=2,28=1/1;
 99/9=1/99;
 Leave Link    1 at Fri May  7 16:04:03 2021, MaxMem=           0 cpu:               4.2 elap:               0.2
 (Enter /PARA/pp801/luchenlin/g16/l101.exe)
 -------------------
 Title Card Required
 -------------------
 Symbolic Z-matrix:
 Charge =  0 Multiplicity = 1
 S                     3.43556  -1.05696  -0.42041 
 S                    -1.05696  -3.43556  -0.42041 
 S                    -3.43556   1.05696  -0.42041 
 S                     1.05696   3.43556  -0.42041 
 C                     5.02338  -1.91387  -0.71572 
 C                    -1.91387  -5.02338  -0.71572 
 C                    -5.02338   1.91387  -0.71572 
 C                     1.91387   5.02338  -0.71572 
 C                     5.97888  -1.88007   0.46287 
 H                     4.75414  -2.95245  -0.97193 
 H                     5.51521  -1.49926  -1.60948 
 C                    -1.88007  -5.97888   0.46287 
 H                    -2.95245  -4.75414  -0.97193 
 H                    -1.49926  -5.51521  -1.60948 
 C                    -5.97888   1.88007   0.46287 
 H                    -4.75414   2.95245  -0.97193 
 H                    -5.51521   1.49926  -1.60948 
 C                     1.88007   5.97888   0.46287 
 H                     2.95245   4.75414  -0.97193 
 H                     1.49926   5.51521  -1.60948 
 H                     5.50963  -2.2536    1.3856 
 H                    -2.2536   -5.50963   1.3856 
 H                    -5.50963   2.2536    1.3856 
 H                     2.2536    5.50963   1.3856 
 C                     7.91513   1.42971   0.02592 
 C                     1.42971  -7.91513   0.02592 
 C                    -7.91513  -1.42971   0.02592 
 C                    -1.42971   7.91513   0.02592 
 C                     7.26635   2.56189  -0.77367 
 H                     8.54113   1.82561   0.84016 
 C                     2.56189  -7.26635  -0.77367 
 H                     1.82561  -8.54113   0.84016 
 C                    -7.26635  -2.56189  -0.77367 
 H                    -8.54113  -1.82561   0.84016 
 C                    -2.56189   7.26635  -0.77367 
 H                    -1.82561   8.54113   0.84016 
 C                     6.29311   3.38568   0.00466 
 H                     6.72659   2.13649  -1.63601 
 H                     8.04053   3.22936  -1.18317 
 C                     3.38568  -6.29311   0.00466 
 H                     2.13649  -6.72659  -1.63601 
 H                     3.22936  -8.04053  -1.18317 
 C                    -6.29311  -3.38568   0.00466 
 H                    -6.72659  -2.13649  -1.63601 
 H                    -8.04053  -3.22936  -1.18317 
 C                    -3.38568   6.29311   0.00466 
 H                    -2.13649   6.72659  -1.63601 
 H                    -3.22936   8.04053  -1.18317 
 C                     6.43158   4.63842   0.55134 
 N                     5.02338   2.93866   0.30794 
 C                     4.63842  -6.43158   0.55134 
 N                     2.93866  -5.02338   0.30794 
 C                    -6.43158  -4.63842   0.55134 
 N                    -5.02338  -2.93866   0.30794 
 C                    -4.63842   6.43158   0.55134 
 N                    -2.93866   5.02338   0.30794 
 N                     5.24158   4.91915   1.1815 
 H                     7.26356   5.33657   0.53782 
 C                     4.41664   3.86984   1.01541 
 N                     4.91915  -5.24158   1.1815 
 H                     5.33657  -7.26356   0.53782 
 C                     3.86984  -4.41664   1.01541 
 N                    -5.24158  -4.91915   1.1815 
 H                    -7.26356  -5.33657   0.53782 
 C                    -4.41664  -3.86984   1.01541 
 N                    -4.91915   5.24158   1.1815 
 H                    -5.33657   7.26356   0.53782 
 C                    -3.86984   4.41664   1.01541 
 H                     4.99699   5.7804    1.65214 
 H                     3.38823   3.80478   1.36965 
 H                     5.7804   -4.99699   1.65214 
 H                     3.80478  -3.38823   1.36965 
 H                    -4.99699  -5.7804    1.65214 
 H                    -3.38823  -3.80478   1.36965 
 H                    -5.7804    4.99699   1.65214 
 H                    -3.80478   3.38823   1.36965 
 Au                    4.17544   1.09391  -0.10514 
 Au                    1.09391  -4.17544  -0.10514 
 Au                   -1.09391   4.17544  -0.10514 
 Au                   -4.17544  -1.09391  -0.10514 
 H                    -2.46825  -6.89414   0.26664 
 H                    -0.84701  -6.27863   0.68082 
 H                     0.78982  -7.14373   0.47288 
 H                     0.80371  -8.5446   -0.62333 
 H                    -7.14373  -0.78982   0.47288 
 H                    -8.5446   -0.80371  -0.62333 
 H                    -6.89414   2.46825   0.26664 
 H                    -6.27863   0.84701   0.68082 
 H                    -0.78982   7.14373   0.47288 
 H                    -0.80371   8.5446   -0.62333 
 H                     2.46825   6.89414   0.26664 
 H                     0.84701   6.27863   0.68082 
 H                     7.14373   0.78982   0.47288 
 H                     8.5446    0.80371  -0.62333 
 H                     6.89414  -2.46825   0.26664 
 H                     6.27863  -0.84701   0.68082 
 
 Add virtual bond connecting atoms H70        and H24        Dist= 3.87D+00.
 Add virtual bond connecting atoms H72        and H21        Dist= 3.87D+00.
 Add virtual bond connecting atoms H23        and H76        Dist= 3.87D+00.
 Add virtual bond connecting atoms H74        and H22        Dist= 3.87D+00.
 The following ModRedundant input section has been read:
 X       9 F                                                                   
 X      12 F                                                                   
 X      15 F                                                                   
 X      18 F                                                                   
 X      25 F                                                                   
 X      26 F                                                                   
 X      27 F                                                                   
 X      28 F                                                                   
 X      77 F                                                                   
 X      78 F                                                                   
 X      79 F                                                                   
 X      80 F                                                                   
 
 ITRead=  0  0  0  0  0  0  0  0  0  0  0  0  0  0  0  0  0  0  0  0
 ITRead=  0  0  0  0  0  0  0  0  0  0  0  0  0  0  0  0  0  0  0  0
 ITRead=  0  0  0  0  0  0  0  0  0  0  0  0  0  0  0  0  0  0  0  0
 ITRead=  0  0  0  0  0  0  0  0  0  0  0  0  0  0  0  0  0  0  0  0
 ITRead=  0  0  0  0  0  0  0  0  0  0  0  0  0  0  0  0
 MicOpt= -1 -1 -1 -1 -1 -1 -1 -1 -1 -1 -1 -1 -1 -1 -1 -1 -1 -1 -1 -1
 MicOpt= -1 -1 -1 -1 -1 -1 -1 -1 -1 -1 -1 -1 -1 -1 -1 -1 -1 -1 -1 -1
 MicOpt= -1 -1 -1 -1 -1 -1 -1 -1 -1 -1 -1 -1 -1 -1 -1 -1 -1 -1 -1 -1
 MicOpt= -1 -1 -1 -1 -1 -1 -1 -1 -1 -1 -1 -1 -1 -1 -1 -1 -1 -1 -1 -1
 MicOpt= -1 -1 -1 -1 -1 -1 -1 -1 -1 -1 -1 -1 -1 -1 -1 -1
 NAtoms=     96 NQM=       96 NQMF=       0 NMMI=      0 NMMIF=      0
                NMic=       0 NMicF=      0.
                    Isotopes and Nuclear Properties:
 (Nuclear quadrupole moments (NQMom) in fm**2, nuclear magnetic moments (NMagM)
  in nuclear magnetons)

  Atom         1           2           3           4           5           6           7           8           9          10
 IAtWgt=          32          32          32          32          12          12          12          12          12           1
 AtmWgt=  31.9720718  31.9720718  31.9720718  31.9720718  12.0000000  12.0000000  12.0000000  12.0000000  12.0000000   1.0078250
 NucSpn=           0           0           0           0           0           0           0           0           0           1
 AtZEff=  -0.0000000  -0.0000000  -0.0000000  -0.0000000  -0.0000000  -0.0000000  -0.0000000  -0.0000000  -0.0000000  -0.0000000
 NQMom=    0.0000000   0.0000000   0.0000000   0.0000000   0.0000000   0.0000000   0.0000000   0.0000000   0.0000000   0.0000000
 NMagM=    0.0000000   0.0000000   0.0000000   0.0000000   0.0000000   0.0000000   0.0000000   0.0000000   0.0000000   2.7928460
 AtZNuc=  16.0000000  16.0000000  16.0000000  16.0000000   6.0000000   6.0000000   6.0000000   6.0000000   6.0000000   1.0000000

  Atom        11          12          13          14          15          16          17          18          19          20
 IAtWgt=           1          12           1           1          12           1           1          12           1           1
 AtmWgt=   1.0078250  12.0000000   1.0078250   1.0078250  12.0000000   1.0078250   1.0078250  12.0000000   1.0078250   1.0078250
 NucSpn=           1           0           1           1           0           1           1           0           1           1
 AtZEff=  -0.0000000  -0.0000000  -0.0000000  -0.0000000  -0.0000000  -0.0000000  -0.0000000  -0.0000000  -0.0000000  -0.0000000
 NQMom=    0.0000000   0.0000000   0.0000000   0.0000000   0.0000000   0.0000000   0.0000000   0.0000000   0.0000000   0.0000000
 NMagM=    2.7928460   0.0000000   2.7928460   2.7928460   0.0000000   2.7928460   2.7928460   0.0000000   2.7928460   2.7928460
 AtZNuc=   1.0000000   6.0000000   1.0000000   1.0000000   6.0000000   1.0000000   1.0000000   6.0000000   1.0000000   1.0000000

  Atom        21          22          23          24          25          26          27          28          29          30
 IAtWgt=           1           1           1           1          12          12          12          12          12           1
 AtmWgt=   1.0078250   1.0078250   1.0078250   1.0078250  12.0000000  12.0000000  12.0000000  12.0000000  12.0000000   1.0078250
 NucSpn=           1           1           1           1           0           0           0           0           0           1
 AtZEff=  -0.0000000  -0.0000000  -0.0000000  -0.0000000  -0.0000000  -0.0000000  -0.0000000  -0.0000000  -0.0000000  -0.0000000
 NQMom=    0.0000000   0.0000000   0.0000000   0.0000000   0.0000000   0.0000000   0.0000000   0.0000000   0.0000000   0.0000000
 NMagM=    2.7928460   2.7928460   2.7928460   2.7928460   0.0000000   0.0000000   0.0000000   0.0000000   0.0000000   2.7928460
 AtZNuc=   1.0000000   1.0000000   1.0000000   1.0000000   6.0000000   6.0000000   6.0000000   6.0000000   6.0000000   1.0000000

  Atom        31          32          33          34          35          36          37          38          39          40
 IAtWgt=          12           1          12           1          12           1          12           1           1          12
 AtmWgt=  12.0000000   1.0078250  12.0000000   1.0078250  12.0000000   1.0078250  12.0000000   1.0078250   1.0078250  12.0000000
 NucSpn=           0           1           0           1           0           1           0           1           1           0
 AtZEff=  -0.0000000  -0.0000000  -0.0000000  -0.0000000  -0.0000000  -0.0000000  -0.0000000  -0.0000000  -0.0000000  -0.0000000
 NQMom=    0.0000000   0.0000000   0.0000000   0.0000000   0.0000000   0.0000000   0.0000000   0.0000000   0.0000000   0.0000000
 NMagM=    0.0000000   2.7928460   0.0000000   2.7928460   0.0000000   2.7928460   0.0000000   2.7928460   2.7928460   0.0000000
 AtZNuc=   6.0000000   1.0000000   6.0000000   1.0000000   6.0000000   1.0000000   6.0000000   1.0000000   1.0000000   6.0000000

  Atom        41          42          43          44          45          46          47          48          49          50
 IAtWgt=           1           1          12           1           1          12           1           1          12          14
 AtmWgt=   1.0078250   1.0078250  12.0000000   1.0078250   1.0078250  12.0000000   1.0078250   1.0078250  12.0000000  14.0030740
 NucSpn=           1           1           0           1           1           0           1           1           0           2
 AtZEff=  -0.0000000  -0.0000000  -0.0000000  -0.0000000  -0.0000000  -0.0000000  -0.0000000  -0.0000000  -0.0000000  -0.0000000
 NQMom=    0.0000000   0.0000000   0.0000000   0.0000000   0.0000000   0.0000000   0.0000000   0.0000000   0.0000000   2.0440000
 NMagM=    2.7928460   2.7928460   0.0000000   2.7928460   2.7928460   0.0000000   2.7928460   2.7928460   0.0000000   0.4037610
 AtZNuc=   1.0000000   1.0000000   6.0000000   1.0000000   1.0000000   6.0000000   1.0000000   1.0000000   6.0000000   7.0000000

  Atom        51          52          53          54          55          56          57          58          59          60
 IAtWgt=          12          14          12          14          12          14          14           1          12          14
 AtmWgt=  12.0000000  14.0030740  12.0000000  14.0030740  12.0000000  14.0030740  14.0030740   1.0078250  12.0000000  14.0030740
 NucSpn=           0           2           0           2           0           2           2           1           0           2
 AtZEff=  -0.0000000  -0.0000000  -0.0000000  -0.0000000  -0.0000000  -0.0000000  -0.0000000  -0.0000000  -0.0000000  -0.0000000
 NQMom=    0.0000000   2.0440000   0.0000000   2.0440000   0.0000000   2.0440000   2.0440000   0.0000000   0.0000000   2.0440000
 NMagM=    0.0000000   0.4037610   0.0000000   0.4037610   0.0000000   0.4037610   0.4037610   2.7928460   0.0000000   0.4037610
 AtZNuc=   6.0000000   7.0000000   6.0000000   7.0000000   6.0000000   7.0000000   7.0000000   1.0000000   6.0000000   7.0000000

  Atom        61          62          63          64          65          66          67          68          69          70
 IAtWgt=           1          12          14           1          12          14           1          12           1           1
 AtmWgt=   1.0078250  12.0000000  14.0030740   1.0078250  12.0000000  14.0030740   1.0078250  12.0000000   1.0078250   1.0078250
 NucSpn=           1           0           2           1           0           2           1           0           1           1
 AtZEff=  -0.0000000  -0.0000000  -0.0000000  -0.0000000  -0.0000000  -0.0000000  -0.0000000  -0.0000000  -0.0000000  -0.0000000
 NQMom=    0.0000000   0.0000000   2.0440000   0.0000000   0.0000000   2.0440000   0.0000000   0.0000000   0.0000000   0.0000000
 NMagM=    2.7928460   0.0000000   0.4037610   2.7928460   0.0000000   0.4037610   2.7928460   0.0000000   2.7928460   2.7928460
 AtZNuc=   1.0000000   6.0000000   7.0000000   1.0000000   6.0000000   7.0000000   1.0000000   6.0000000   1.0000000   1.0000000

  Atom        71          72          73          74          75          76          77          78          79          80
 IAtWgt=           1           1           1           1           1           1         197         197         197         197
 AtmWgt=   1.0078250   1.0078250   1.0078250   1.0078250   1.0078250   1.0078250 196.9666000 196.9666000 196.9666000 196.9666000
 NucSpn=           1           1           1           1           1           1           3           3           3           3
 AtZEff=  -0.0000000  -0.0000000  -0.0000000  -0.0000000  -0.0000000  -0.0000000  -0.0000000  -0.0000000  -0.0000000  -0.0000000
 NQMom=    0.0000000   0.0000000   0.0000000   0.0000000   0.0000000   0.0000000  54.7000000  54.7000000  54.7000000  54.7000000
 NMagM=    2.7928460   2.7928460   2.7928460   2.7928460   2.7928460   2.7928460   0.1481590   0.1481590   0.1481590   0.1481590
 AtZNuc=   1.0000000   1.0000000   1.0000000   1.0000000   1.0000000   1.0000000  79.0000000  79.0000000  79.0000000  79.0000000

  Atom        81          82          83          84          85          86          87          88          89          90
 IAtWgt=           1           1           1           1           1           1           1           1           1           1
 AtmWgt=   1.0078250   1.0078250   1.0078250   1.0078250   1.0078250   1.0078250   1.0078250   1.0078250   1.0078250   1.0078250
 NucSpn=           1           1           1           1           1           1           1           1           1           1
 AtZEff=  -0.0000000  -0.0000000  -0.0000000  -0.0000000  -0.0000000  -0.0000000  -0.0000000  -0.0000000  -0.0000000  -0.0000000
 NQMom=    0.0000000   0.0000000   0.0000000   0.0000000   0.0000000   0.0000000   0.0000000   0.0000000   0.0000000   0.0000000
 NMagM=    2.7928460   2.7928460   2.7928460   2.7928460   2.7928460   2.7928460   2.7928460   2.7928460   2.7928460   2.7928460
 AtZNuc=   1.0000000   1.0000000   1.0000000   1.0000000   1.0000000   1.0000000   1.0000000   1.0000000   1.0000000   1.0000000

  Atom        91          92          93          94          95          96
 IAtWgt=           1           1           1           1           1           1
 AtmWgt=   1.0078250   1.0078250   1.0078250   1.0078250   1.0078250   1.0078250
 NucSpn=           1           1           1           1           1           1
 AtZEff=  -0.0000000  -0.0000000  -0.0000000  -0.0000000  -0.0000000  -0.0000000
 NQMom=    0.0000000   0.0000000   0.0000000   0.0000000   0.0000000   0.0000000
 NMagM=    2.7928460   2.7928460   2.7928460   2.7928460   2.7928460   2.7928460
 AtZNuc=   1.0000000   1.0000000   1.0000000   1.0000000   1.0000000   1.0000000
 Leave Link  101 at Fri May  7 16:04:04 2021, MaxMem=  7516192768 cpu:              23.7 elap:               1.0
 (Enter /PARA/pp801/luchenlin/g16/l103.exe)

 GradGradGradGradGradGradGradGradGradGradGradGradGradGradGradGradGradGrad
 Berny optimization.
 Initialization pass.
                           ----------------------------
                           !    Initial Parameters    !
                           ! (Angstroms and Degrees)  !
 --------------------------                            --------------------------
 ! Name  Definition              Value          Derivative Info.                !
 --------------------------------------------------------------------------------
 ! X9    R(9,-1)                 5.9789         Frozen                          !
 ! Y9    R(9,-2)                -1.8801         Frozen                          !
 ! Z9    R(9,-3)                 0.4629         Frozen                          !
 ! X12   R(12,-1)               -1.8801         Frozen                          !
 ! Y12   R(12,-2)               -5.9789         Frozen                          !
 ! Z12   R(12,-3)                0.4629         Frozen                          !
 ! X15   R(15,-1)               -5.9789         Frozen                          !
 ! Y15   R(15,-2)                1.8801         Frozen                          !
 ! Z15   R(15,-3)                0.4629         Frozen                          !
 ! X18   R(18,-1)                1.8801         Frozen                          !
 ! Y18   R(18,-2)                5.9789         Frozen                          !
 ! Z18   R(18,-3)                0.4629         Frozen                          !
 ! X25   R(25,-1)                7.9151         Frozen                          !
 ! Y25   R(25,-2)                1.4297         Frozen                          !
 ! Z25   R(25,-3)                0.0259         Frozen                          !
 ! X26   R(26,-1)                1.4297         Frozen                          !
 ! Y26   R(26,-2)               -7.9151         Frozen                          !
 ! Z26   R(26,-3)                0.0259         Frozen                          !
 ! X27   R(27,-1)               -7.9151         Frozen                          !
 ! Y27   R(27,-2)               -1.4297         Frozen                          !
 ! Z27   R(27,-3)                0.0259         Frozen                          !
 ! X28   R(28,-1)               -1.4297         Frozen                          !
 ! Y28   R(28,-2)                7.9151         Frozen                          !
 ! Z28   R(28,-3)                0.0259         Frozen                          !
 ! X77   R(77,-1)                4.1754         Frozen                          !
 ! Y77   R(77,-2)                1.0939         Frozen                          !
 ! Z77   R(77,-3)               -0.1051         Frozen                          !
 ! X78   R(78,-1)                1.0939         Frozen                          !
 ! Y78   R(78,-2)               -4.1754         Frozen                          !
 ! Z78   R(78,-3)               -0.1051         Frozen                          !
 ! X79   R(79,-1)               -1.0939         Frozen                          !
 ! Y79   R(79,-2)                4.1754         Frozen                          !
 ! Z79   R(79,-3)               -0.1051         Frozen                          !
 ! X80   R(80,-1)               -4.1754         Frozen                          !
 ! Y80   R(80,-2)               -1.0939         Frozen                          !
 ! Z80   R(80,-3)               -0.1051         Frozen                          !
 ! R1    R(1,5)                  1.8283         estimate D2E/DX2                !
 ! R2    R(1,77)                 2.2963         estimate D2E/DX2                !
 ! R3    R(2,6)                  1.8283         estimate D2E/DX2                !
 ! R4    R(2,78)                 2.2963         estimate D2E/DX2                !
 ! R5    R(3,7)                  1.8283         estimate D2E/DX2                !
 ! R6    R(3,80)                 2.2963         estimate D2E/DX2                !
 ! R7    R(4,8)                  1.8283         estimate D2E/DX2                !
 ! R8    R(4,79)                 2.2963         estimate D2E/DX2                !
 ! R9    R(5,9)                  1.5176         estimate D2E/DX2                !
 ! R10   R(5,10)                 1.1031         estimate D2E/DX2                !
 ! R11   R(5,11)                 1.1012         estimate D2E/DX2                !
 ! R12   R(6,12)                 1.5176         estimate D2E/DX2                !
 ! R13   R(6,13)                 1.1031         estimate D2E/DX2                !
 ! R14   R(6,14)                 1.1012         estimate D2E/DX2                !
 ! R15   R(7,15)                 1.5176         estimate D2E/DX2                !
 ! R16   R(7,16)                 1.1031         estimate D2E/DX2                !
 ! R17   R(7,17)                 1.1012         estimate D2E/DX2                !
 ! R18   R(8,18)                 1.5176         estimate D2E/DX2                !
 ! R19   R(8,19)                 1.1031         estimate D2E/DX2                !
 ! R20   R(8,20)                 1.1012         estimate D2E/DX2                !
 ! R21   R(9,21)                 1.1005         estimate D2E/DX2                !
 ! R22   R(9,95)                 1.1055         estimate D2E/DX2                !
 ! R23   R(9,96)                 1.0975         estimate D2E/DX2                !
 ! R24   R(12,22)                1.1005         estimate D2E/DX2                !
 ! R25   R(12,81)                1.1055         estimate D2E/DX2                !
 ! R26   R(12,82)                1.0975         estimate D2E/DX2                !
 ! R27   R(15,23)                1.1005         estimate D2E/DX2                !
 ! R28   R(15,87)                1.1055         estimate D2E/DX2                !
 ! R29   R(15,88)                1.0975         estimate D2E/DX2                !
 ! R30   R(18,24)                1.1005         estimate D2E/DX2                !
 ! R31   R(18,91)                1.1055         estimate D2E/DX2                !
 ! R32   R(18,92)                1.0975         estimate D2E/DX2                !
 ! R33   R(21,72)                2.048          estimate D2E/DX2                !
 ! R34   R(22,74)                2.048          estimate D2E/DX2                !
 ! R35   R(23,76)                2.048          estimate D2E/DX2                !
 ! R36   R(24,70)                2.048          estimate D2E/DX2                !
 ! R37   R(25,29)                1.5304         estimate D2E/DX2                !
 ! R38   R(25,30)                1.1007         estimate D2E/DX2                !
 ! R39   R(25,93)                1.0974         estimate D2E/DX2                !
 ! R40   R(25,94)                1.0998         estimate D2E/DX2                !
 ! R41   R(26,31)                1.5304         estimate D2E/DX2                !
 ! R42   R(26,32)                1.1007         estimate D2E/DX2                !
 ! R43   R(26,83)                1.0974         estimate D2E/DX2                !
 ! R44   R(26,84)                1.0998         estimate D2E/DX2                !
 ! R45   R(27,33)                1.5304         estimate D2E/DX2                !
 ! R46   R(27,34)                1.1007         estimate D2E/DX2                !
 ! R47   R(27,85)                1.0974         estimate D2E/DX2                !
 ! R48   R(27,86)                1.0998         estimate D2E/DX2                !
 ! R49   R(28,35)                1.5304         estimate D2E/DX2                !
 ! R50   R(28,36)                1.1007         estimate D2E/DX2                !
 ! R51   R(28,89)                1.0974         estimate D2E/DX2                !
 ! R52   R(28,90)                1.0998         estimate D2E/DX2                !
 ! R53   R(29,37)                1.4939         estimate D2E/DX2                !
 ! R54   R(29,38)                1.1027         estimate D2E/DX2                !
 ! R55   R(29,39)                1.1012         estimate D2E/DX2                !
 ! R56   R(31,40)                1.4939         estimate D2E/DX2                !
 ! R57   R(31,41)                1.1027         estimate D2E/DX2                !
 ! R58   R(31,42)                1.1012         estimate D2E/DX2                !
 ! R59   R(33,43)                1.4939         estimate D2E/DX2                !
 ! R60   R(33,44)                1.1027         estimate D2E/DX2                !
 ! R61   R(33,45)                1.1012         estimate D2E/DX2                !
 ! R62   R(35,46)                1.4939         estimate D2E/DX2                !
 ! R63   R(35,47)                1.1027         estimate D2E/DX2                !
 ! R64   R(35,48)                1.1012         estimate D2E/DX2                !
 ! R65   R(37,49)                1.3738         estimate D2E/DX2                !
 ! R66   R(37,50)                1.3799         estimate D2E/DX2                !
 ! R67   R(40,51)                1.3738         estimate D2E/DX2                !
 ! R68   R(40,52)                1.3799         estimate D2E/DX2                !
 ! R69   R(43,53)                1.3738         estimate D2E/DX2                !
 ! R70   R(43,54)                1.3799         estimate D2E/DX2                !
 ! R71   R(46,55)                1.3738         estimate D2E/DX2                !
 ! R72   R(46,56)                1.3799         estimate D2E/DX2                !
 ! R73   R(49,57)                1.3755         estimate D2E/DX2                !
 ! R74   R(49,58)                1.0862         estimate D2E/DX2                !
 ! R75   R(50,59)                1.3175         estimate D2E/DX2                !
 ! R76   R(50,77)                2.0719         estimate D2E/DX2                !
 ! R77   R(51,60)                1.3755         estimate D2E/DX2                !
 ! R78   R(51,61)                1.0862         estimate D2E/DX2                !
 ! R79   R(52,62)                1.3175         estimate D2E/DX2                !
 ! R80   R(52,78)                2.0719         estimate D2E/DX2                !
 ! R81   R(53,63)                1.3755         estimate D2E/DX2                !
 ! R82   R(53,64)                1.0862         estimate D2E/DX2                !
 ! R83   R(54,65)                1.3175         estimate D2E/DX2                !
 ! R84   R(54,80)                2.0719         estimate D2E/DX2                !
 ! R85   R(55,66)                1.3755         estimate D2E/DX2                !
 ! R86   R(55,67)                1.0862         estimate D2E/DX2                !
 ! R87   R(56,68)                1.3175         estimate D2E/DX2                !
 ! R88   R(56,79)                2.0719         estimate D2E/DX2                !
 ! R89   R(57,59)                1.345          estimate D2E/DX2                !
 ! R90   R(57,69)                1.0115         estimate D2E/DX2                !
 ! R91   R(59,70)                1.0897         estimate D2E/DX2                !
 ! R92   R(60,62)                1.345          estimate D2E/DX2                !
 ! R93   R(60,71)                1.0115         estimate D2E/DX2                !
 ! R94   R(62,72)                1.0897         estimate D2E/DX2                !
 ! R95   R(63,65)                1.345          estimate D2E/DX2                !
 ! R96   R(63,73)                1.0115         estimate D2E/DX2                !
 ! R97   R(65,74)                1.0897         estimate D2E/DX2                !
 ! R98   R(66,68)                1.345          estimate D2E/DX2                !
 ! R99   R(66,75)                1.0115         estimate D2E/DX2                !
 ! R100  R(68,76)                1.0897         estimate D2E/DX2                !
 ! A1    A(5,1,77)             100.4489         estimate D2E/DX2                !
 ! A2    A(6,2,78)             100.4489         estimate D2E/DX2                !
 ! A3    A(7,3,80)             100.4489         estimate D2E/DX2                !
 ! A4    A(8,4,79)             100.4489         estimate D2E/DX2                !
 ! A5    A(1,5,9)              114.2624         estimate D2E/DX2                !
 ! A6    A(1,5,10)             105.4757         estimate D2E/DX2                !
 ! A7    A(1,5,11)             110.0306         estimate D2E/DX2                !
 ! A8    A(9,5,10)             110.7941         estimate D2E/DX2                !
 ! A9    A(9,5,11)             109.9212         estimate D2E/DX2                !
 ! A10   A(10,5,11)            105.9618         estimate D2E/DX2                !
 ! A11   A(2,6,12)             114.2624         estimate D2E/DX2                !
 ! A12   A(2,6,13)             105.4757         estimate D2E/DX2                !
 ! A13   A(2,6,14)             110.0306         estimate D2E/DX2                !
 ! A14   A(12,6,13)            110.7941         estimate D2E/DX2                !
 ! A15   A(12,6,14)            109.9212         estimate D2E/DX2                !
 ! A16   A(13,6,14)            105.9618         estimate D2E/DX2                !
 ! A17   A(3,7,15)             114.2624         estimate D2E/DX2                !
 ! A18   A(3,7,16)             105.4757         estimate D2E/DX2                !
 ! A19   A(3,7,17)             110.0306         estimate D2E/DX2                !
 ! A20   A(15,7,16)            110.7941         estimate D2E/DX2                !
 ! A21   A(15,7,17)            109.9212         estimate D2E/DX2                !
 ! A22   A(16,7,17)            105.9618         estimate D2E/DX2                !
 ! A23   A(4,8,18)             114.2624         estimate D2E/DX2                !
 ! A24   A(4,8,19)             105.4757         estimate D2E/DX2                !
 ! A25   A(4,8,20)             110.0306         estimate D2E/DX2                !
 ! A26   A(18,8,19)            110.7941         estimate D2E/DX2                !
 ! A27   A(18,8,20)            109.9212         estimate D2E/DX2                !
 ! A28   A(19,8,20)            105.9618         estimate D2E/DX2                !
 ! A29   A(5,9,21)             112.0324         estimate D2E/DX2                !
 ! A30   A(5,9,95)             111.812          estimate D2E/DX2                !
 ! A31   A(5,9,96)             110.3119         estimate D2E/DX2                !
 ! A32   A(21,9,95)            108.7387         estimate D2E/DX2                !
 ! A33   A(21,9,96)            105.6297         estimate D2E/DX2                !
 ! A34   A(95,9,96)            108.0545         estimate D2E/DX2                !
 ! A35   A(6,12,22)            112.0324         estimate D2E/DX2                !
 ! A36   A(6,12,81)            111.812          estimate D2E/DX2                !
 ! A37   A(6,12,82)            110.3119         estimate D2E/DX2                !
 ! A38   A(22,12,81)           108.7387         estimate D2E/DX2                !
 ! A39   A(22,12,82)           105.6297         estimate D2E/DX2                !
 ! A40   A(81,12,82)           108.0545         estimate D2E/DX2                !
 ! A41   A(7,15,23)            112.0324         estimate D2E/DX2                !
 ! A42   A(7,15,87)            111.812          estimate D2E/DX2                !
 ! A43   A(7,15,88)            110.3119         estimate D2E/DX2                !
 ! A44   A(23,15,87)           108.7387         estimate D2E/DX2                !
 ! A45   A(23,15,88)           105.6297         estimate D2E/DX2                !
 ! A46   A(87,15,88)           108.0545         estimate D2E/DX2                !
 ! A47   A(8,18,24)            112.0324         estimate D2E/DX2                !
 ! A48   A(8,18,91)            111.812          estimate D2E/DX2                !
 ! A49   A(8,18,92)            110.3119         estimate D2E/DX2                !
 ! A50   A(24,18,91)           108.7387         estimate D2E/DX2                !
 ! A51   A(24,18,92)           105.6297         estimate D2E/DX2                !
 ! A52   A(91,18,92)           108.0545         estimate D2E/DX2                !
 ! A53   A(9,21,72)            122.4429         estimate D2E/DX2                !
 ! A54   A(12,22,74)           122.4429         estimate D2E/DX2                !
 ! A55   A(15,23,76)           122.4429         estimate D2E/DX2                !
 ! A56   A(18,24,70)           122.4429         estimate D2E/DX2                !
 ! A57   A(29,25,30)           111.1923         estimate D2E/DX2                !
 ! A58   A(29,25,93)           110.2538         estimate D2E/DX2                !
 ! A59   A(29,25,94)           110.8106         estimate D2E/DX2                !
 ! A60   A(30,25,93)           107.951          estimate D2E/DX2                !
 ! A61   A(30,25,94)           108.4148         estimate D2E/DX2                !
 ! A62   A(93,25,94)           108.1113         estimate D2E/DX2                !
 ! A63   A(31,26,32)           111.1923         estimate D2E/DX2                !
 ! A64   A(31,26,83)           110.2538         estimate D2E/DX2                !
 ! A65   A(31,26,84)           110.8106         estimate D2E/DX2                !
 ! A66   A(32,26,83)           107.951          estimate D2E/DX2                !
 ! A67   A(32,26,84)           108.4148         estimate D2E/DX2                !
 ! A68   A(83,26,84)           108.1113         estimate D2E/DX2                !
 ! A69   A(33,27,34)           111.1923         estimate D2E/DX2                !
 ! A70   A(33,27,85)           110.2538         estimate D2E/DX2                !
 ! A71   A(33,27,86)           110.8106         estimate D2E/DX2                !
 ! A72   A(34,27,85)           107.951          estimate D2E/DX2                !
 ! A73   A(34,27,86)           108.4148         estimate D2E/DX2                !
 ! A74   A(85,27,86)           108.1113         estimate D2E/DX2                !
 ! A75   A(35,28,36)           111.1923         estimate D2E/DX2                !
 ! A76   A(35,28,89)           110.2538         estimate D2E/DX2                !
 ! A77   A(35,28,90)           110.8106         estimate D2E/DX2                !
 ! A78   A(36,28,89)           107.951          estimate D2E/DX2                !
 ! A79   A(36,28,90)           108.4148         estimate D2E/DX2                !
 ! A80   A(89,28,90)           108.1113         estimate D2E/DX2                !
 ! A81   A(25,29,37)           114.3262         estimate D2E/DX2                !
 ! A82   A(25,29,38)           109.3111         estimate D2E/DX2                !
 ! A83   A(25,29,39)           110.1626         estimate D2E/DX2                !
 ! A84   A(37,29,38)           107.5349         estimate D2E/DX2                !
 ! A85   A(37,29,39)           108.5137         estimate D2E/DX2                !
 ! A86   A(38,29,39)           106.6882         estimate D2E/DX2                !
 ! A87   A(26,31,40)           114.3262         estimate D2E/DX2                !
 ! A88   A(26,31,41)           109.3111         estimate D2E/DX2                !
 ! A89   A(26,31,42)           110.1626         estimate D2E/DX2                !
 ! A90   A(40,31,41)           107.5349         estimate D2E/DX2                !
 ! A91   A(40,31,42)           108.5137         estimate D2E/DX2                !
 ! A92   A(41,31,42)           106.6882         estimate D2E/DX2                !
 ! A93   A(27,33,43)           114.3262         estimate D2E/DX2                !
 ! A94   A(27,33,44)           109.3111         estimate D2E/DX2                !
 ! A95   A(27,33,45)           110.1626         estimate D2E/DX2                !
 ! A96   A(43,33,44)           107.5349         estimate D2E/DX2                !
 ! A97   A(43,33,45)           108.5137         estimate D2E/DX2                !
 ! A98   A(44,33,45)           106.6882         estimate D2E/DX2                !
 ! A99   A(28,35,46)           114.3262         estimate D2E/DX2                !
 ! A100  A(28,35,47)           109.3111         estimate D2E/DX2                !
 ! A101  A(28,35,48)           110.1626         estimate D2E/DX2                !
 ! A102  A(46,35,47)           107.5349         estimate D2E/DX2                !
 ! A103  A(46,35,48)           108.5137         estimate D2E/DX2                !
 ! A104  A(47,35,48)           106.6882         estimate D2E/DX2                !
 ! A105  A(29,37,49)           130.1289         estimate D2E/DX2                !
 ! A106  A(29,37,50)           122.3684         estimate D2E/DX2                !
 ! A107  A(49,37,50)           107.4994         estimate D2E/DX2                !
 ! A108  A(31,40,51)           130.1289         estimate D2E/DX2                !
 ! A109  A(31,40,52)           122.3684         estimate D2E/DX2                !
 ! A110  A(51,40,52)           107.4994         estimate D2E/DX2                !
 ! A111  A(33,43,53)           130.1289         estimate D2E/DX2                !
 ! A112  A(33,43,54)           122.3684         estimate D2E/DX2                !
 ! A113  A(53,43,54)           107.4994         estimate D2E/DX2                !
 ! A114  A(35,46,55)           130.1289         estimate D2E/DX2                !
 ! A115  A(35,46,56)           122.3684         estimate D2E/DX2                !
 ! A116  A(55,46,56)           107.4994         estimate D2E/DX2                !
 ! A117  A(37,49,57)           106.3321         estimate D2E/DX2                !
 ! A118  A(37,49,58)           131.1746         estimate D2E/DX2                !
 ! A119  A(57,49,58)           122.4927         estimate D2E/DX2                !
 ! A120  A(37,50,59)           108.2292         estimate D2E/DX2                !
 ! A121  A(37,50,77)           128.4053         estimate D2E/DX2                !
 ! A122  A(59,50,77)           123.2228         estimate D2E/DX2                !
 ! A123  A(40,51,60)           106.3321         estimate D2E/DX2                !
 ! A124  A(40,51,61)           131.1746         estimate D2E/DX2                !
 ! A125  A(60,51,61)           122.4927         estimate D2E/DX2                !
 ! A126  A(40,52,62)           108.2292         estimate D2E/DX2                !
 ! A127  A(40,52,78)           128.4053         estimate D2E/DX2                !
 ! A128  A(62,52,78)           123.2228         estimate D2E/DX2                !
 ! A129  A(43,53,63)           106.3321         estimate D2E/DX2                !
 ! A130  A(43,53,64)           131.1746         estimate D2E/DX2                !
 ! A131  A(63,53,64)           122.4927         estimate D2E/DX2                !
 ! A132  A(43,54,65)           108.2292         estimate D2E/DX2                !
 ! A133  A(43,54,80)           128.4053         estimate D2E/DX2                !
 ! A134  A(65,54,80)           123.2228         estimate D2E/DX2                !
 ! A135  A(46,55,66)           106.3321         estimate D2E/DX2                !
 ! A136  A(46,55,67)           131.1746         estimate D2E/DX2                !
 ! A137  A(66,55,67)           122.4927         estimate D2E/DX2                !
 ! A138  A(46,56,68)           108.2292         estimate D2E/DX2                !
 ! A139  A(46,56,79)           128.4053         estimate D2E/DX2                !
 ! A140  A(68,56,79)           123.2228         estimate D2E/DX2                !
 ! A141  A(49,57,59)           108.3494         estimate D2E/DX2                !
 ! A142  A(49,57,69)           126.5944         estimate D2E/DX2                !
 ! A143  A(59,57,69)           124.9889         estimate D2E/DX2                !
 ! A144  A(50,59,57)           109.5881         estimate D2E/DX2                !
 ! A145  A(50,59,70)           124.5423         estimate D2E/DX2                !
 ! A146  A(57,59,70)           125.8223         estimate D2E/DX2                !
 ! A147  A(51,60,62)           108.3494         estimate D2E/DX2                !
 ! A148  A(51,60,71)           126.5944         estimate D2E/DX2                !
 ! A149  A(62,60,71)           124.9889         estimate D2E/DX2                !
 ! A150  A(52,62,60)           109.5881         estimate D2E/DX2                !
 ! A151  A(52,62,72)           124.5423         estimate D2E/DX2                !
 ! A152  A(60,62,72)           125.8223         estimate D2E/DX2                !
 ! A153  A(53,63,65)           108.3494         estimate D2E/DX2                !
 ! A154  A(53,63,73)           126.5944         estimate D2E/DX2                !
 ! A155  A(65,63,73)           124.9889         estimate D2E/DX2                !
 ! A156  A(54,65,63)           109.5881         estimate D2E/DX2                !
 ! A157  A(54,65,74)           124.5423         estimate D2E/DX2                !
 ! A158  A(63,65,74)           125.8223         estimate D2E/DX2                !
 ! A159  A(55,66,68)           108.3494         estimate D2E/DX2                !
 ! A160  A(55,66,75)           126.5944         estimate D2E/DX2                !
 ! A161  A(68,66,75)           124.9889         estimate D2E/DX2                !
 ! A162  A(56,68,66)           109.5881         estimate D2E/DX2                !
 ! A163  A(56,68,76)           124.5423         estimate D2E/DX2                !
 ! A164  A(66,68,76)           125.8223         estimate D2E/DX2                !
 ! A165  A(24,70,59)           118.406          estimate D2E/DX2                !
 ! A166  A(21,72,62)           118.406          estimate D2E/DX2                !
 ! A167  A(22,74,65)           118.406          estimate D2E/DX2                !
 ! A168  A(23,76,68)           118.406          estimate D2E/DX2                !
 ! A169  L(1,77,50,4,-1)       186.032          estimate D2E/DX2                !
 ! A170  L(2,78,52,1,-1)       186.032          estimate D2E/DX2                !
 ! A171  L(4,79,56,3,-1)       186.032          estimate D2E/DX2                !
 ! A172  L(3,80,54,2,-1)       186.032          estimate D2E/DX2                !
 ! A173  L(1,77,50,4,-2)       177.0408         estimate D2E/DX2                !
 ! A174  L(2,78,52,1,-2)       177.0408         estimate D2E/DX2                !
 ! A175  L(4,79,56,3,-2)       177.0408         estimate D2E/DX2                !
 ! A176  L(3,80,54,2,-2)       177.0408         estimate D2E/DX2                !
 ! D1    D(77,1,5,9)            63.1554         estimate D2E/DX2                !
 ! D2    D(77,1,5,10)         -174.917          estimate D2E/DX2                !
 ! D3    D(77,1,5,11)          -61.0476         estimate D2E/DX2                !
 ! D4    D(5,1,50,37)           15.6245         estimate D2E/DX2                !
 ! D5    D(5,1,50,59)         -155.0917         estimate D2E/DX2                !
 ! D6    D(78,2,6,12)           63.1554         estimate D2E/DX2                !
 ! D7    D(78,2,6,13)         -174.917          estimate D2E/DX2                !
 ! D8    D(78,2,6,14)          -61.0476         estimate D2E/DX2                !
 ! D9    D(6,2,52,40)           15.6245         estimate D2E/DX2                !
 ! D10   D(6,2,52,62)         -155.0917         estimate D2E/DX2                !
 ! D11   D(80,3,7,15)           63.1554         estimate D2E/DX2                !
 ! D12   D(80,3,7,16)         -174.917          estimate D2E/DX2                !
 ! D13   D(80,3,7,17)          -61.0476         estimate D2E/DX2                !
 ! D14   D(7,3,54,43)           15.6245         estimate D2E/DX2                !
 ! D15   D(7,3,54,65)         -155.0917         estimate D2E/DX2                !
 ! D16   D(79,4,8,18)           63.1554         estimate D2E/DX2                !
 ! D17   D(79,4,8,19)         -174.917          estimate D2E/DX2                !
 ! D18   D(79,4,8,20)          -61.0476         estimate D2E/DX2                !
 ! D19   D(8,4,56,46)           15.6245         estimate D2E/DX2                !
 ! D20   D(8,4,56,68)         -155.0917         estimate D2E/DX2                !
 ! D21   D(1,5,9,21)            53.6584         estimate D2E/DX2                !
 ! D22   D(1,5,9,95)           176.019          estimate D2E/DX2                !
 ! D23   D(1,5,9,96)           -63.7098         estimate D2E/DX2                !
 ! D24   D(10,5,9,21)          -65.3042         estimate D2E/DX2                !
 ! D25   D(10,5,9,95)           57.0565         estimate D2E/DX2                !
 ! D26   D(10,5,9,96)          177.3276         estimate D2E/DX2                !
 ! D27   D(11,5,9,21)          177.9198         estimate D2E/DX2                !
 ! D28   D(11,5,9,95)          -59.7196         estimate D2E/DX2                !
 ! D29   D(11,5,9,96)           60.5516         estimate D2E/DX2                !
 ! D30   D(2,6,12,22)           53.6584         estimate D2E/DX2                !
 ! D31   D(2,6,12,81)          176.019          estimate D2E/DX2                !
 ! D32   D(2,6,12,82)          -63.7098         estimate D2E/DX2                !
 ! D33   D(13,6,12,22)         -65.3042         estimate D2E/DX2                !
 ! D34   D(13,6,12,81)          57.0565         estimate D2E/DX2                !
 ! D35   D(13,6,12,82)         177.3276         estimate D2E/DX2                !
 ! D36   D(14,6,12,22)         177.9198         estimate D2E/DX2                !
 ! D37   D(14,6,12,81)         -59.7196         estimate D2E/DX2                !
 ! D38   D(14,6,12,82)          60.5516         estimate D2E/DX2                !
 ! D39   D(3,7,15,23)           53.6584         estimate D2E/DX2                !
 ! D40   D(3,7,15,87)          176.019          estimate D2E/DX2                !
 ! D41   D(3,7,15,88)          -63.7098         estimate D2E/DX2                !
 ! D42   D(16,7,15,23)         -65.3042         estimate D2E/DX2                !
 ! D43   D(16,7,15,87)          57.0565         estimate D2E/DX2                !
 ! D44   D(16,7,15,88)         177.3276         estimate D2E/DX2                !
 ! D45   D(17,7,15,23)         177.9198         estimate D2E/DX2                !
 ! D46   D(17,7,15,87)         -59.7196         estimate D2E/DX2                !
 ! D47   D(17,7,15,88)          60.5516         estimate D2E/DX2                !
 ! D48   D(4,8,18,24)           53.6584         estimate D2E/DX2                !
 ! D49   D(4,8,18,91)          176.019          estimate D2E/DX2                !
 ! D50   D(4,8,18,92)          -63.7098         estimate D2E/DX2                !
 ! D51   D(19,8,18,24)         -65.3042         estimate D2E/DX2                !
 ! D52   D(19,8,18,91)          57.0565         estimate D2E/DX2                !
 ! D53   D(19,8,18,92)         177.3276         estimate D2E/DX2                !
 ! D54   D(20,8,18,24)         177.9198         estimate D2E/DX2                !
 ! D55   D(20,8,18,91)         -59.7196         estimate D2E/DX2                !
 ! D56   D(20,8,18,92)          60.5516         estimate D2E/DX2                !
 ! D57   D(5,9,21,72)           18.0622         estimate D2E/DX2                !
 ! D58   D(95,9,21,72)        -106.0319         estimate D2E/DX2                !
 ! D59   D(96,9,21,72)         138.1994         estimate D2E/DX2                !
 ! D60   D(6,12,22,74)          18.0622         estimate D2E/DX2                !
 ! D61   D(81,12,22,74)       -106.0319         estimate D2E/DX2                !
 ! D62   D(82,12,22,74)        138.1994         estimate D2E/DX2                !
 ! D63   D(7,15,23,76)          18.0622         estimate D2E/DX2                !
 ! D64   D(87,15,23,76)       -106.0319         estimate D2E/DX2                !
 ! D65   D(88,15,23,76)        138.1994         estimate D2E/DX2                !
 ! D66   D(8,18,24,70)          18.0622         estimate D2E/DX2                !
 ! D67   D(91,18,24,70)       -106.0319         estimate D2E/DX2                !
 ! D68   D(92,18,24,70)        138.1994         estimate D2E/DX2                !
 ! D69   D(9,21,72,62)          71.7137         estimate D2E/DX2                !
 ! D70   D(12,22,74,65)         71.7137         estimate D2E/DX2                !
 ! D71   D(15,23,76,68)         71.7137         estimate D2E/DX2                !
 ! D72   D(18,24,70,59)         71.7137         estimate D2E/DX2                !
 ! D73   D(30,25,29,37)        -64.7692         estimate D2E/DX2                !
 ! D74   D(30,25,29,38)        174.6492         estimate D2E/DX2                !
 ! D75   D(30,25,29,39)         57.7249         estimate D2E/DX2                !
 ! D76   D(93,25,29,37)         54.9276         estimate D2E/DX2                !
 ! D77   D(93,25,29,38)        -65.6539         estimate D2E/DX2                !
 ! D78   D(93,25,29,39)        177.4217         estimate D2E/DX2                !
 ! D79   D(94,25,29,37)        174.5792         estimate D2E/DX2                !
 ! D80   D(94,25,29,38)         53.9977         estimate D2E/DX2                !
 ! D81   D(94,25,29,39)        -62.9267         estimate D2E/DX2                !
 ! D82   D(32,26,31,40)        -64.7692         estimate D2E/DX2                !
 ! D83   D(32,26,31,41)        174.6492         estimate D2E/DX2                !
 ! D84   D(32,26,31,42)         57.7249         estimate D2E/DX2                !
 ! D85   D(83,26,31,40)         54.9276         estimate D2E/DX2                !
 ! D86   D(83,26,31,41)        -65.6539         estimate D2E/DX2                !
 ! D87   D(83,26,31,42)        177.4217         estimate D2E/DX2                !
 ! D88   D(84,26,31,40)        174.5792         estimate D2E/DX2                !
 ! D89   D(84,26,31,41)         53.9977         estimate D2E/DX2                !
 ! D90   D(84,26,31,42)        -62.9267         estimate D2E/DX2                !
 ! D91   D(34,27,33,43)        -64.7692         estimate D2E/DX2                !
 ! D92   D(34,27,33,44)        174.6492         estimate D2E/DX2                !
 ! D93   D(34,27,33,45)         57.7249         estimate D2E/DX2                !
 ! D94   D(85,27,33,43)         54.9276         estimate D2E/DX2                !
 ! D95   D(85,27,33,44)        -65.6539         estimate D2E/DX2                !
 ! D96   D(85,27,33,45)        177.4217         estimate D2E/DX2                !
 ! D97   D(86,27,33,43)        174.5792         estimate D2E/DX2                !
 ! D98   D(86,27,33,44)         53.9977         estimate D2E/DX2                !
 ! D99   D(86,27,33,45)        -62.9267         estimate D2E/DX2                !
 ! D100  D(36,28,35,46)        -64.7692         estimate D2E/DX2                !
 ! D101  D(36,28,35,47)        174.6492         estimate D2E/DX2                !
 ! D102  D(36,28,35,48)         57.7249         estimate D2E/DX2                !
 ! D103  D(89,28,35,46)         54.9276         estimate D2E/DX2                !
 ! D104  D(89,28,35,47)        -65.6539         estimate D2E/DX2                !
 ! D105  D(89,28,35,48)        177.4217         estimate D2E/DX2                !
 ! D106  D(90,28,35,46)        174.5792         estimate D2E/DX2                !
 ! D107  D(90,28,35,47)         53.9977         estimate D2E/DX2                !
 ! D108  D(90,28,35,48)        -62.9267         estimate D2E/DX2                !
 ! D109  D(25,29,37,49)        103.1475         estimate D2E/DX2                !
 ! D110  D(25,29,37,50)        -76.0961         estimate D2E/DX2                !
 ! D111  D(38,29,37,49)       -135.289          estimate D2E/DX2                !
 ! D112  D(38,29,37,50)         45.4674         estimate D2E/DX2                !
 ! D113  D(39,29,37,49)        -20.2397         estimate D2E/DX2                !
 ! D114  D(39,29,37,50)        160.5167         estimate D2E/DX2                !
 ! D115  D(26,31,40,51)        103.1475         estimate D2E/DX2                !
 ! D116  D(26,31,40,52)        -76.0961         estimate D2E/DX2                !
 ! D117  D(41,31,40,51)       -135.289          estimate D2E/DX2                !
 ! D118  D(41,31,40,52)         45.4674         estimate D2E/DX2                !
 ! D119  D(42,31,40,51)        -20.2397         estimate D2E/DX2                !
 ! D120  D(42,31,40,52)        160.5167         estimate D2E/DX2                !
 ! D121  D(27,33,43,53)        103.1475         estimate D2E/DX2                !
 ! D122  D(27,33,43,54)        -76.0961         estimate D2E/DX2                !
 ! D123  D(44,33,43,53)       -135.289          estimate D2E/DX2                !
 ! D124  D(44,33,43,54)         45.4674         estimate D2E/DX2                !
 ! D125  D(45,33,43,53)        -20.2397         estimate D2E/DX2                !
 ! D126  D(45,33,43,54)        160.5167         estimate D2E/DX2                !
 ! D127  D(28,35,46,55)        103.1475         estimate D2E/DX2                !
 ! D128  D(28,35,46,56)        -76.0961         estimate D2E/DX2                !
 ! D129  D(47,35,46,55)       -135.289          estimate D2E/DX2                !
 ! D130  D(47,35,46,56)         45.4674         estimate D2E/DX2                !
 ! D131  D(48,35,46,55)        -20.2397         estimate D2E/DX2                !
 ! D132  D(48,35,46,56)        160.5167         estimate D2E/DX2                !
 ! D133  D(29,37,49,57)       -178.9994         estimate D2E/DX2                !
 ! D134  D(29,37,49,58)          1.2589         estimate D2E/DX2                !
 ! D135  D(50,37,49,57)          0.3307         estimate D2E/DX2                !
 ! D136  D(50,37,49,58)       -179.4109         estimate D2E/DX2                !
 ! D137  D(29,37,50,59)        178.9562         estimate D2E/DX2                !
 ! D138  D(29,37,50,77)          3.2437         estimate D2E/DX2                !
 ! D139  D(49,37,50,59)         -0.4374         estimate D2E/DX2                !
 ! D140  D(49,37,50,77)       -176.15           estimate D2E/DX2                !
 ! D141  D(31,40,51,60)       -178.9994         estimate D2E/DX2                !
 ! D142  D(31,40,51,61)          1.2589         estimate D2E/DX2                !
 ! D143  D(52,40,51,60)          0.3307         estimate D2E/DX2                !
 ! D144  D(52,40,51,61)       -179.4109         estimate D2E/DX2                !
 ! D145  D(31,40,52,62)        178.9562         estimate D2E/DX2                !
 ! D146  D(31,40,52,78)          3.2437         estimate D2E/DX2                !
 ! D147  D(51,40,52,62)         -0.4374         estimate D2E/DX2                !
 ! D148  D(51,40,52,78)       -176.15           estimate D2E/DX2                !
 ! D149  D(33,43,53,63)       -178.9994         estimate D2E/DX2                !
 ! D150  D(33,43,53,64)          1.2589         estimate D2E/DX2                !
 ! D151  D(54,43,53,63)          0.3307         estimate D2E/DX2                !
 ! D152  D(54,43,53,64)       -179.4109         estimate D2E/DX2                !
 ! D153  D(33,43,54,65)        178.9562         estimate D2E/DX2                !
 ! D154  D(33,43,54,80)          3.2437         estimate D2E/DX2                !
 ! D155  D(53,43,54,65)         -0.4374         estimate D2E/DX2                !
 ! D156  D(53,43,54,80)       -176.15           estimate D2E/DX2                !
 ! D157  D(35,46,55,66)       -178.9994         estimate D2E/DX2                !
 ! D158  D(35,46,55,67)          1.2589         estimate D2E/DX2                !
 ! D159  D(56,46,55,66)          0.3307         estimate D2E/DX2                !
 ! D160  D(56,46,55,67)       -179.4109         estimate D2E/DX2                !
 ! D161  D(35,46,56,68)        178.9562         estimate D2E/DX2                !
 ! D162  D(35,46,56,79)          3.2437         estimate D2E/DX2                !
 ! D163  D(55,46,56,68)         -0.4374         estimate D2E/DX2                !
 ! D164  D(55,46,56,79)       -176.15           estimate D2E/DX2                !
 ! D165  D(37,49,57,59)         -0.1115         estimate D2E/DX2                !
 ! D166  D(37,49,57,69)       -177.2337         estimate D2E/DX2                !
 ! D167  D(58,49,57,59)        179.658          estimate D2E/DX2                !
 ! D168  D(58,49,57,69)          2.5357         estimate D2E/DX2                !
 ! D169  D(37,50,59,57)          0.3721         estimate D2E/DX2                !
 ! D170  D(37,50,59,70)        177.9933         estimate D2E/DX2                !
 ! D171  D(77,50,59,57)        176.3563         estimate D2E/DX2                !
 ! D172  D(77,50,59,70)         -6.0225         estimate D2E/DX2                !
 ! D173  D(40,51,60,62)         -0.1115         estimate D2E/DX2                !
 ! D174  D(40,51,60,71)       -177.2337         estimate D2E/DX2                !
 ! D175  D(61,51,60,62)        179.658          estimate D2E/DX2                !
 ! D176  D(61,51,60,71)          2.5357         estimate D2E/DX2                !
 ! D177  D(40,52,62,60)          0.3721         estimate D2E/DX2                !
 ! D178  D(40,52,62,72)        177.9933         estimate D2E/DX2                !
 ! D179  D(78,52,62,60)        176.3563         estimate D2E/DX2                !
 ! D180  D(78,52,62,72)         -6.0225         estimate D2E/DX2                !
 ! D181  D(43,53,63,65)         -0.1115         estimate D2E/DX2                !
 ! D182  D(43,53,63,73)       -177.2337         estimate D2E/DX2                !
 ! D183  D(64,53,63,65)        179.658          estimate D2E/DX2                !
 ! D184  D(64,53,63,73)          2.5357         estimate D2E/DX2                !
 ! D185  D(43,54,65,63)          0.3721         estimate D2E/DX2                !
 ! D186  D(43,54,65,74)        177.9933         estimate D2E/DX2                !
 ! D187  D(80,54,65,63)        176.3563         estimate D2E/DX2                !
 ! D188  D(80,54,65,74)         -6.0225         estimate D2E/DX2                !
 ! D189  D(46,55,66,68)         -0.1115         estimate D2E/DX2                !
 ! D190  D(46,55,66,75)       -177.2337         estimate D2E/DX2                !
 ! D191  D(67,55,66,68)        179.658          estimate D2E/DX2                !
 ! D192  D(67,55,66,75)          2.5357         estimate D2E/DX2                !
 ! D193  D(46,56,68,66)          0.3721         estimate D2E/DX2                !
 ! D194  D(46,56,68,76)        177.9933         estimate D2E/DX2                !
 ! D195  D(79,56,68,66)        176.3563         estimate D2E/DX2                !
 ! D196  D(79,56,68,76)         -6.0225         estimate D2E/DX2                !
 ! D197  D(49,57,59,50)         -0.1632         estimate D2E/DX2                !
 ! D198  D(49,57,59,70)       -177.7466         estimate D2E/DX2                !
 ! D199  D(69,57,59,50)        177.0166         estimate D2E/DX2                !
 ! D200  D(69,57,59,70)         -0.5668         estimate D2E/DX2                !
 ! D201  D(50,59,70,24)       -142.9124         estimate D2E/DX2                !
 ! D202  D(57,59,70,24)         34.3233         estimate D2E/DX2                !
 ! D203  D(51,60,62,52)         -0.1632         estimate D2E/DX2                !
 ! D204  D(51,60,62,72)       -177.7466         estimate D2E/DX2                !
 ! D205  D(71,60,62,52)        177.0166         estimate D2E/DX2                !
 ! D206  D(71,60,62,72)         -0.5668         estimate D2E/DX2                !
 ! D207  D(52,62,72,21)       -142.9124         estimate D2E/DX2                !
 ! D208  D(60,62,72,21)         34.3233         estimate D2E/DX2                !
 ! D209  D(53,63,65,54)         -0.1632         estimate D2E/DX2                !
 ! D210  D(53,63,65,74)       -177.7466         estimate D2E/DX2                !
 ! D211  D(73,63,65,54)        177.0166         estimate D2E/DX2                !
 ! D212  D(73,63,65,74)         -0.5668         estimate D2E/DX2                !
 ! D213  D(54,65,74,22)       -142.9124         estimate D2E/DX2                !
 ! D214  D(63,65,74,22)         34.3233         estimate D2E/DX2                !
 ! D215  D(55,66,68,56)         -0.1632         estimate D2E/DX2                !
 ! D216  D(55,66,68,76)       -177.7466         estimate D2E/DX2                !
 ! D217  D(75,66,68,56)        177.0166         estimate D2E/DX2                !
 ! D218  D(75,66,68,76)         -0.5668         estimate D2E/DX2                !
 ! D219  D(56,68,76,23)       -142.9124         estimate D2E/DX2                !
 ! D220  D(66,68,76,23)         34.3233         estimate D2E/DX2                !
 --------------------------------------------------------------------------------
 Trust Radius=3.00D-01 FncErr=1.00D-07 GrdErr=1.00D-06 EigMax=2.50D+02 EigMin=1.00D-04
 Number of steps in this run=    542 maximum allowed number of steps=    576.
 GradGradGradGradGradGradGradGradGradGradGradGradGradGradGradGradGradGrad

 Leave Link  103 at Fri May  7 16:04:05 2021, MaxMem=  7516192768 cpu:               3.6 elap:               0.2
 (Enter /PARA/pp801/luchenlin/g16/l202.exe)
 Stoichiometry    C28H52Au4N8S4
 Framework group  C4[X(C28H52Au4N8S4)]
 Deg. of freedom    70
 Full point group                 C4      NOp   4
 Largest Abelian subgroup         C2      NOp   2
 Largest concise Abelian subgroup C2      NOp   2
                         Standard orientation:                         
 ---------------------------------------------------------------------
 Center     Atomic      Atomic             Coordinates (Angstroms)
 Number     Number       Type             X           Y           Z
 ---------------------------------------------------------------------
      1         16           0        2.563267    2.519904   -0.420411
      2         16           0        2.519904   -2.563267   -0.420411
      3         16           0       -2.563267   -2.519904   -0.420411
      4         16           0       -2.519904    2.563267   -0.420411
      5          6           0        4.072037    3.509375   -0.715720
      6          6           0        3.509375   -4.072037   -0.715720
      7          6           0       -4.072037   -3.509375   -0.715720
      8          6           0       -3.509375    4.072037   -0.715720
      9          6           0        4.496592    4.366040    0.462866
     10          1           0        4.857727    2.778729   -0.971927
     11          1           0        3.941123    4.139185   -1.609481
     12          6           0        4.366040   -4.496592    0.462866
     13          1           0        2.778729   -4.857727   -0.971927
     14          1           0        4.139185   -3.941123   -1.609481
     15          6           0       -4.496592   -4.366040    0.462866
     16          1           0       -4.857727   -2.778729   -0.971927
     17          1           0       -3.941123   -4.139185   -1.609481
     18          6           0       -4.366040    4.496592    0.462866
     19          1           0       -2.778729    4.857727   -0.971927
     20          1           0       -4.139185    3.941123   -1.609481
     21          1           0        4.602100    3.775634    1.385602
     22          1           0        3.775634   -4.602100    1.385602
     23          1           0       -4.602100   -3.775634    1.385602
     24          1           0       -3.775634    4.602100    1.385602
     25          6           0        2.505393    7.643059    0.025917
     26          6           0        7.643059   -2.505393    0.025917
     27          6           0       -2.505393   -7.643059    0.025917
     28          6           0       -7.643059    2.505393    0.025917
     29          6           0        1.200902    7.610587   -0.773669
     30          1           0        2.454730    8.382010    0.840161
     31          6           0        7.610587   -1.200902   -0.773669
     32          1           0        8.382010   -2.454730    0.840161
     33          6           0       -1.200902   -7.610587   -0.773669
     34          1           0       -2.454730   -8.382010    0.840161
     35          6           0       -7.610587    1.200902   -0.773669
     36          1           0       -8.382010    2.454730    0.840161
     37          6           0        0.013456    7.146043    0.004664
     38          1           0        1.318519    6.933478   -1.636005
     39          1           0        0.981771    8.609013   -1.183173
     40          6           0        7.146043   -0.013456    0.004664
     41          1           0        6.933478   -1.318519   -1.636005
     42          1           0        8.609013   -0.981771   -1.183173
     43          6           0       -0.013456   -7.146043    0.004664
     44          1           0       -1.318519   -6.933478   -1.636005
     45          1           0       -0.981771   -8.609013   -1.183173
     46          6           0       -7.146043    0.013456    0.004664
     47          1           0       -6.933478    1.318519   -1.636005
     48          1           0       -8.609013    0.981771   -1.183173
     49          6           0       -1.022806    7.863463    0.551343
     50          7           0       -0.196959    5.816462    0.307942
     51          6           0        7.863463    1.022806    0.551343
     52          7           0        5.816462    0.196959    0.307942
     53          6           0        1.022806   -7.863463    0.551343
     54          7           0        0.196959   -5.816462    0.307942
     55          6           0       -7.863463   -1.022806    0.551343
     56          7           0       -5.816462   -0.196959    0.307942
     57          7           0       -1.835551    6.950027    1.181502
     58          1           0       -1.241447    8.927325    0.537819
     59          6           0       -1.304633    5.725414    1.015405
     60          7           0        6.950027    1.835551    1.181502
     61          1           0        8.927325    1.241447    0.537819
     62          6           0        5.725414    1.304633    1.015405
     63          7           0        1.835551   -6.950027    1.181502
     64          1           0        1.241447   -8.927325    0.537819
     65          6           0        1.304633   -5.725414    1.015405
     66          7           0       -6.950027   -1.835551    1.181502
     67          1           0       -8.927325   -1.241447    0.537819
     68          6           0       -5.725414   -1.304633    1.015405
     69          1           0       -2.709521    7.144328    1.652143
     70          1           0       -1.736347    4.789735    1.369654
     71          1           0        7.144328    2.709521    1.652143
     72          1           0        4.789735    1.736347    1.369654
     73          1           0        2.709521   -7.144328    1.652143
     74          1           0        1.736347   -4.789735    1.369654
     75          1           0       -7.144328   -2.709521    1.652143
     76          1           0       -4.789735   -1.736347    1.369654
     77         79           0        1.022806    4.193420   -0.105141
     78         79           0        4.193420   -1.022806   -0.105141
     79         79           0       -4.193420    1.022806   -0.105141
     80         79           0       -1.022806   -4.193420   -0.105141
     81          1           0        4.891599   -5.449190    0.266642
     82          1           0        5.120904   -3.730271    0.680816
     83          1           0        6.660198   -2.701576    0.472878
     84          1           0        7.899213   -3.355388   -0.623334
     85          1           0       -2.701576   -6.660198    0.472878
     86          1           0       -3.355388   -7.899213   -0.623334
     87          1           0       -5.449190   -4.891599    0.266642
     88          1           0       -3.730271   -5.120904    0.680816
     89          1           0       -6.660198    2.701576    0.472878
     90          1           0       -7.899213    3.355388   -0.623334
     91          1           0       -4.891599    5.449190    0.266642
     92          1           0       -5.120904    3.730271    0.680816
     93          1           0        2.701576    6.660198    0.472878
     94          1           0        3.355388    7.899213   -0.623334
     95          1           0        5.449190    4.891599    0.266642
     96          1           0        3.730271    5.120904    0.680816
 ---------------------------------------------------------------------
 Rotational constants (GHZ):           0.0247417           0.0247417           0.0125601
 Leave Link  202 at Fri May  7 16:04:05 2021, MaxMem=  7516192768 cpu:               1.6 elap:               0.1
 (Enter /PARA/pp801/luchenlin/g16/l301.exe)
 General basis read from cards:  (5D, 7F)
 Centers:      77     78     79     80
 SDD
 ****
 Centers:       5      6      7      8      9     12     15     18     25     26
 Centers:      27     28     29     31     33     35     37     40     43     46
 Centers:      49     51     53     55     59     62     65     68     50     52
 Centers:      54     56     57     60     63     66      1      2      3      4
 Centers:      10     11     13     14     16     17     19     20     21     22
 Centers:      23     24     30     32     34     36     38     39     41     42
 Centers:      44     45     47     48     58     61     64     67     69     70
 Centers:      71     72     73     74     75     76     81     82     83     84
 Centers:      85     86     87     88     89     90     91     92     93     94
 Centers:      95     96
 6-311G*
 ****
 ======================================================================================================
                                       Pseudopotential Parameters
 ======================================================================================================
  Center     Atomic      Valence      Angular      Power
  Number     Number     Electrons     Momentum     of R      Exponent        Coefficient   SO-Coeffient
 ======================================================================================================
    1         16
                                   No pseudopotential on this center.
    2         16
                                   No pseudopotential on this center.
    3         16
                                   No pseudopotential on this center.
    4         16
                                   No pseudopotential on this center.
    5          6
                                   No pseudopotential on this center.
    6          6
                                   No pseudopotential on this center.
    7          6
                                   No pseudopotential on this center.
    8          6
                                   No pseudopotential on this center.
    9          6
                                   No pseudopotential on this center.
   10          1
                                   No pseudopotential on this center.
   11          1
                                   No pseudopotential on this center.
   12          6
                                   No pseudopotential on this center.
   13          1
                                   No pseudopotential on this center.
   14          1
                                   No pseudopotential on this center.
   15          6
                                   No pseudopotential on this center.
   16          1
                                   No pseudopotential on this center.
   17          1
                                   No pseudopotential on this center.
   18          6
                                   No pseudopotential on this center.
   19          1
                                   No pseudopotential on this center.
   20          1
                                   No pseudopotential on this center.
   21          1
                                   No pseudopotential on this center.
   22          1
                                   No pseudopotential on this center.
   23          1
                                   No pseudopotential on this center.
   24          1
                                   No pseudopotential on this center.
   25          6
                                   No pseudopotential on this center.
   26          6
                                   No pseudopotential on this center.
   27          6
                                   No pseudopotential on this center.
   28          6
                                   No pseudopotential on this center.
   29          6
                                   No pseudopotential on this center.
   30          1
                                   No pseudopotential on this center.
   31          6
                                   No pseudopotential on this center.
   32          1
                                   No pseudopotential on this center.
   33          6
                                   No pseudopotential on this center.
   34          1
                                   No pseudopotential on this center.
   35          6
                                   No pseudopotential on this center.
   36          1
                                   No pseudopotential on this center.
   37          6
                                   No pseudopotential on this center.
   38          1
                                   No pseudopotential on this center.
   39          1
                                   No pseudopotential on this center.
   40          6
                                   No pseudopotential on this center.
   41          1
                                   No pseudopotential on this center.
   42          1
                                   No pseudopotential on this center.
   43          6
                                   No pseudopotential on this center.
   44          1
                                   No pseudopotential on this center.
   45          1
                                   No pseudopotential on this center.
   46          6
                                   No pseudopotential on this center.
   47          1
                                   No pseudopotential on this center.
   48          1
                                   No pseudopotential on this center.
   49          6
                                   No pseudopotential on this center.
   50          7
                                   No pseudopotential on this center.
   51          6
                                   No pseudopotential on this center.
   52          7
                                   No pseudopotential on this center.
   53          6
                                   No pseudopotential on this center.
   54          7
                                   No pseudopotential on this center.
   55          6
                                   No pseudopotential on this center.
   56          7
                                   No pseudopotential on this center.
   57          7
                                   No pseudopotential on this center.
   58          1
                                   No pseudopotential on this center.
   59          6
                                   No pseudopotential on this center.
   60          7
                                   No pseudopotential on this center.
   61          1
                                   No pseudopotential on this center.
   62          6
                                   No pseudopotential on this center.
   63          7
                                   No pseudopotential on this center.
   64          1
                                   No pseudopotential on this center.
   65          6
                                   No pseudopotential on this center.
   66          7
                                   No pseudopotential on this center.
   67          1
                                   No pseudopotential on this center.
   68          6
                                   No pseudopotential on this center.
   69          1
                                   No pseudopotential on this center.
   70          1
                                   No pseudopotential on this center.
   71          1
                                   No pseudopotential on this center.
   72          1
                                   No pseudopotential on this center.
   73          1
                                   No pseudopotential on this center.
   74          1
                                   No pseudopotential on this center.
   75          1
                                   No pseudopotential on this center.
   76          1
                                   No pseudopotential on this center.
   77         79           19
                                      G and up 
                                                     2        1.0000000        0.00000000    0.00000000
                                      S - G
                                                     2       13.2051000      426.84667900    0.00000000
                                                     2        6.6025500       37.00708300    0.00000000
                                      P - G
                                                     2       10.4520200      261.19958000    0.00000000
                                                     2        5.2260100       26.96249600    0.00000000
                                      D - G
                                                     2        7.8511000      124.79066600    0.00000000
                                                     2        3.9255500       16.30072600    0.00000000
                                      F - G
                                                     2        4.7898200       30.49008900    0.00000000
                                                     2        2.3949100        5.17107400    0.00000000
   78         79           19
                                      G and up 
                                                     2        1.0000000        0.00000000    0.00000000
                                      S - G
                                                     2       13.2051000      426.84667900    0.00000000
                                                     2        6.6025500       37.00708300    0.00000000
                                      P - G
                                                     2       10.4520200      261.19958000    0.00000000
                                                     2        5.2260100       26.96249600    0.00000000
                                      D - G
                                                     2        7.8511000      124.79066600    0.00000000
                                                     2        3.9255500       16.30072600    0.00000000
                                      F - G
                                                     2        4.7898200       30.49008900    0.00000000
                                                     2        2.3949100        5.17107400    0.00000000
   79         79           19
                                      G and up 
                                                     2        1.0000000        0.00000000    0.00000000
                                      S - G
                                                     2       13.2051000      426.84667900    0.00000000
                                                     2        6.6025500       37.00708300    0.00000000
                                      P - G
                                                     2       10.4520200      261.19958000    0.00000000
                                                     2        5.2260100       26.96249600    0.00000000
                                      D - G
                                                     2        7.8511000      124.79066600    0.00000000
                                                     2        3.9255500       16.30072600    0.00000000
                                      F - G
                                                     2        4.7898200       30.49008900    0.00000000
                                                     2        2.3949100        5.17107400    0.00000000
   80         79           19
                                      G and up 
                                                     2        1.0000000        0.00000000    0.00000000
                                      S - G
                                                     2       13.2051000      426.84667900    0.00000000
                                                     2        6.6025500       37.00708300    0.00000000
                                      P - G
                                                     2       10.4520200      261.19958000    0.00000000
                                                     2        5.2260100       26.96249600    0.00000000
                                      D - G
                                                     2        7.8511000      124.79066600    0.00000000
                                                     2        3.9255500       16.30072600    0.00000000
                                      F - G
                                                     2        4.7898200       30.49008900    0.00000000
                                                     2        2.3949100        5.17107400    0.00000000
   81          1
                                   No pseudopotential on this center.
   82          1
                                   No pseudopotential on this center.
   83          1
                                   No pseudopotential on this center.
   84          1
                                   No pseudopotential on this center.
   85          1
                                   No pseudopotential on this center.
   86          1
                                   No pseudopotential on this center.
   87          1
                                   No pseudopotential on this center.
   88          1
                                   No pseudopotential on this center.
   89          1
                                   No pseudopotential on this center.
   90          1
                                   No pseudopotential on this center.
   91          1
                                   No pseudopotential on this center.
   92          1
                                   No pseudopotential on this center.
   93          1
                                   No pseudopotential on this center.
   94          1
                                   No pseudopotential on this center.
   95          1
                                   No pseudopotential on this center.
   96          1
                                   No pseudopotential on this center.
 ======================================================================================================
 Ernie: Thresh=  0.10000D-02 Tol=  0.10000D-05 Strict=F.
 There are   552 symmetry adapted cartesian basis functions of A   symmetry.
 There are   552 symmetry adapted cartesian basis functions of B   symmetry.
 There are   526 symmetry adapted basis functions of A   symmetry.
 There are   526 symmetry adapted basis functions of B   symmetry.
  1052 basis functions,  1856 primitive gaussians,  1104 cartesian basis functions
   208 alpha electrons      208 beta electrons
       nuclear repulsion energy      7500.7118053161 Hartrees.
 IExCor= 1009 DFT=T Ex+Corr=PBE1PBE ExCW=0 ScaHFX=  0.250000
 ScaDFX=  0.750000  0.750000  1.000000  1.000000 ScalE2=  1.000000  1.000000
 IRadAn=      5 IRanWt=     -1 IRanGd=            0 ICorTp=0 IEmpDi=141
 NAtoms=   96 NActive=   96 NUniq=   24 SFac= 4.00D+00 NAtFMM=   60 NAOKFM=T Big=F
 Integral buffers will be    131072 words long.
 Raffenetti 2 integral format.
 Two-electron integral symmetry is turned on.
 R6Disp:  Grimme-D3(BJ) Dispersion energy=       -0.1258941989 Hartrees.
 Nuclear repulsion after empirical dispersion term =     7500.5859111172 Hartrees.
 Leave Link  301 at Fri May  7 16:04:06 2021, MaxMem=  7516192768 cpu:               3.8 elap:               0.2
 (Enter /PARA/pp801/luchenlin/g16/l302.exe)
 NPDir=0 NMtPBC=     1 NCelOv=     1 NCel=       1 NClECP=     1 NCelD=      1
         NCelK=      1 NCelE2=     1 NClLst=     1 CellRange=     0.0.
 One-electron integrals computed using PRISM.
 One-electron integral symmetry used in STVInt
   4 Symmetry operations used in ECPInt.
 ECPInt:  NShTT=   97020 NPrTT=  378094 LenC2=   58989 LenP2D=  132104.
 LDataN:  DoStor=T MaxTD1= 6 Len=  172
 NBasis=  1052 RedAO= T EigKep=  6.18D-04  NBF=   526   526
 NBsUse=  1052 1.00D-06 EigRej= -1.00D+00 NBFU=   526   526
 Precomputing XC quadrature grid using
 IXCGrd= 4 IRadAn=           5 IRanWt=          -1 IRanGd=           0 AccXCQ= 0.00D+00.
 Defaulting to unpruned grid for atomic number  79.
 Generated NRdTot=       0 NPtTot=           0 NUsed=           0 NTot=          32
 NSgBfM=   945   945   945   945   945 MxSgAt=    96 MxSgA2=    96.
 Leave Link  302 at Fri May  7 16:04:10 2021, MaxMem=  7516192768 cpu:              85.9 elap:               3.7
 (Enter /PARA/pp801/luchenlin/g16/l303.exe)
 DipDrv:  MaxL=1.
 Leave Link  303 at Fri May  7 16:04:11 2021, MaxMem=  7516192768 cpu:              11.7 elap:               0.6
 (Enter /PARA/pp801/luchenlin/g16/l401.exe)
 ExpMin= 1.50D-02 ExpMax= 9.34D+04 ExpMxC= 3.17D+03 IAcc=3 IRadAn=         5 AccDes= 0.00D+00
 Harris functional with IExCor= 1009 and IRadAn=       5 diagonalized for initial guess.
 HarFok:  IExCor= 1009 AccDes= 0.00D+00 IRadAn=         5 IDoV= 1 UseB2=F ITyADJ=14
 ICtDFT=  3500011 ScaDFX=  1.000000  1.000000  1.000000  1.000000
 Defaulting to unpruned grid for atomic number  79.
 FoFCou: FMM=F IPFlag=           0 FMFlag=      100000 FMFlg1=        2000
         NFxFlg=           0 DoJE=T BraDBF=F KetDBF=T FulRan=T
         wScrn=  0.000000 ICntrl=       500 IOpCl=  0 I1Cent=   200000004 NGrid=           0
         NMat0=    1 NMatS0=      1 NMatT0=    0 NMatD0=    1 NMtDS0=    0 NMtDT0=    0
 Petite list used in FoFCou.
 Harris En= -3670.24677165752    
 JPrj=0 DoOrth=F DoCkMO=F.
 Initial guess orbital symmetries:
       Occupied  (A) (E) (E) (B) (A) (E) (E) (B) (E) (E) (B) (A)
                 (E) (E) (A) (B) (B) (A) (E) (E) (B) (E) (E) (A)
                 (E) (E) (A) (B) (A) (E) (E) (B) (B) (E) (E) (A)
                 (B) (E) (E) (A) (A) (E) (E) (B) (B) (E) (E) (A)
                 (B) (E) (E) (A) (A) (E) (E) (B) (A) (E) (E) (B)
                 (B) (E) (E) (A) (B) (E) (E) (A) (B) (E) (E) (A)
                 (B) (E) (E) (A) (B) (E) (E) (A) (B) (E) (E) (A)
                 (A) (E) (E) (B) (B) (E) (E) (A) (B) (E) (E) (A)
                 (A) (E) (E) (B) (A) (E) (E) (B) (A) (E) (E) (B)
                 (A) (E) (E) (B) (B) (E) (E) (A) (B) (E) (E) (A)
                 (A) (E) (E) (B) (A) (E) (E) (B) (B) (E) (E) (A)
                 (A) (E) (E) (B) (B) (E) (E) (A) (B) (E) (E) (A)
                 (A) (E) (E) (B) (B) (E) (E) (A) (B) (E) (E) (A)
                 (A) (E) (E) (B) (A) (E) (E) (B) (A) (E) (E) (B)
                 (A) (E) (E) (B) (B) (E) (E) (A) (A) (E) (E) (B)
                 (B) (E) (E) (A) (A) (E) (E) (B) (E) (E) (A) (B)
                 (A) (B) (E) (E) (B) (E) (E) (A) (A) (E) (E) (B)
                 (A) (E) (E) (B)
       Virtual   (A) (E) (E) (B) (B) (E) (E) (A) (A) (E) (E) (B)
                 (A) (A) (E) (E) (B) (E) (E) (B) (A) (B) (E) (E)
                 (E) (E) (B) (A) (A) (E) (E) (B) (A) (E) (E) (B)
                 (A) (E) (E) (B) (A) (E) (E) (B) (A) (B) (E) (E)
                 (A) (B) (E) (E) (A) (B) (E) (E) (A) (B) (B) (E)
                 (E) (E) (E) (A) (A) (E) (E) (B) (A) (A) (E) (E)
                 (B) (E) (E) (A) (B) (E) (E) (B) (A) (A) (B) (E)
                 (E) (A) (E) (E) (B) (E) (E) (B) (A) (B) (E) (E)
                 (E) (E) (A) (B) (A) (E) (E) (A) (E) (E) (B) (A)
                 (B) (E) (E) (B) (A) (E) (E) (B) (E) (E) (A) (B)
                 (A) (E) (E) (B) (B) (E) (E) (A) (E) (E) (A) (A)
                 (B) (E) (E) (B) (A) (E) (E) (A) (B) (E) (E) (B)
                 (B) (A) (B) (E) (E) (E) (E) (A) (A) (E) (E) (B)
                 (E) (E) (A) (B) (E) (E) (A) (B) (B) (E) (E) (B)
                 (A) (E) (E) (A) (B) (E) (E) (A) (A) (B) (E) (E)
                 (B) (E) (E) (A) (B) (A) (E) (E) (E) (E) (A) (B)
                 (B) (A) (E) (E) (B) (A) (E) (E) (B) (A) (E) (E)
                 (E) (E) (A) (B) (E) (E) (A) (A) (B) (B) (E) (E)
                 (B) (A) (E) (E) (A) (E) (E) (A) (B) (E) (E) (E)
                 (E) (B) (A) (B) (E) (E) (B) (A) (B) (E) (E) (A)
                 (A) (B) (E) (E) (A) (B) (E) (E) (A) (E) (E) (A)
                 (B) (E) (E) (B) (A) (E) (E) (B) (A) (E) (E) (B)
                 (B) (E) (E) (A) (B) (A) (A) (E) (E) (B) (E) (E)
                 (E) (E) (B) (A) (E) (E) (B) (A) (A) (B) (E) (E)
                 (A) (B) (E) (E) (A) (E) (E) (B) (B) (E) (E) (A)
                 (E) (E) (B) (A) (A) (B) (E) (E) (A) (E) (E) (B)
                 (A) (B) (E) (E) (A) (B) (E) (E) (A) (B) (E) (E)
                 (A) (E) (E) (B) (A) (E) (E) (B) (A) (E) (E) (B)
                 (A) (E) (E) (B) (E) (E) (B) (A) (A) (E) (E) (B)
                 (E) (E) (B) (A) (A) (B) (E) (E) (B) (E) (E) (A)
                 (A) (E) (E) (B) (E) (E) (A) (B) (B) (A) (E) (E)
                 (B) (E) (E) (A) (B) (A) (E) (E) (A) (E) (E) (B)
                 (B) (E) (E) (A) (E) (E) (B) (A) (B) (E) (E) (A)
                 (B) (E) (E) (A) (B) (E) (E) (A) (E) (E) (B) (A)
                 (A) (E) (E) (B) (A) (E) (E) (B) (A) (E) (E) (B)
                 (B) (E) (E) (A) (A) (E) (E) (B) (B) (E) (E) (A)
                 (A) (E) (E) (A) (B) (E) (E) (B) (A) (E) (E) (B)
                 (B) (E) (E) (A) (E) (E) (A) (B) (B) (A) (E) (E)
                 (A) (B) (E) (E) (A) (E) (E) (B) (A) (E) (E) (B)
                 (A) (E) (E) (B) (E) (E) (A) (A) (B) (E) (E) (B)
                 (A) (E) (E) (B) (A) (E) (E) (B) (B) (A) (E) (E)
                 (A) (E) (E) (B) (B) (A) (E) (E) (A) (E) (E) (B)
                 (E) (E) (A) (B) (A) (E) (E) (B) (B) (E) (E) (A)
                 (B) (E) (E) (A) (A) (B) (E) (E) (B) (E) (E) (A)
                 (E) (E) (B) (A) (A) (B) (E) (E) (A) (E) (E) (B)
                 (B) (A) (E) (E) (A) (E) (E) (B) (B) (E) (E) (A)
                 (A) (E) (E) (B) (A) (E) (E) (B) (A) (E) (E) (B)
                 (A) (E) (E) (B) (B) (E) (E) (A) (E) (E) (A) (B)
                 (A) (E) (E) (B) (A) (B) (E) (E) (A) (E) (E) (B)
                 (E) (E) (B) (A) (A) (E) (E) (B) (B) (E) (E) (A)
                 (E) (E) (A) (B) (E) (E) (B) (A) (B) (E) (E) (A)
                 (A) (E) (E) (B) (B) (E) (E) (A) (B) (E) (E) (A)
                 (A) (E) (E) (B) (A) (E) (E) (B) (E) (E) (B) (A)
                 (A) (E) (E) (B) (B) (E) (E) (A) (B) (E) (E) (A)
                 (A) (B) (E) (E) (B) (E) (E) (A) (E) (E) (B) (A)
                 (A) (E) (E) (B) (B) (E) (E) (A) (B) (E) (E) (A)
                 (B) (E) (E) (A) (B) (E) (E) (A) (B) (A) (E) (E)
                 (A) (E) (E) (B) (A) (E) (E) (B) (B) (E) (E) (A)
                 (E) (E) (B) (A) (B) (E) (E) (A) (B) (E) (E) (A)
                 (B) (E) (E) (A) (B) (A) (E) (E) (E) (E) (B) (A)
                 (A) (E) (E) (B) (A) (B) (E) (E) (A) (E) (E) (B)
                 (A) (E) (E) (B) (B) (E) (E) (A) (E) (E) (B) (A)
                 (B) (E) (E) (A) (A) (E) (E) (B) (B) (E) (E) (A)
                 (A) (B) (E) (E) (B) (E) (E) (A) (A) (E) (E) (B)
                 (A) (B) (E) (E) (B) (E) (E) (A) (B) (E) (E) (A)
                 (A) (E) (E) (B) (A) (E) (E) (B) (A) (B) (E) (E)
                 (A) (E) (E) (B) (E) (E) (A) (B) (B) (E) (E) (A)
                 (A) (E) (E) (B) (A) (E) (E) (B) (B) (E) (E) (A)
                 (B) (E) (E) (A) (A) (E) (E) (B) (A) (E) (E) (B)
                 (A) (E) (E) (B) (A) (E) (E) (B) (B) (E) (E) (A)
                 (B) (E) (E) (A)
 The electronic state of the initial guess is 1-A.
 Leave Link  401 at Fri May  7 16:04:18 2021, MaxMem=  7516192768 cpu:             166.1 elap:               7.3
 (Enter /PARA/pp801/luchenlin/g16/l502.exe)
 Integral symmetry usage will be decided dynamically.
 Closed shell SCF:
 Using DIIS extrapolation, IDIIS=  1040.
 NGot=  7516192768 LenX=  7513711694 LenY=  7512491774
 Requested convergence on RMS density matrix=1.00D-08 within 128 cycles.
 Requested convergence on MAX density matrix=1.00D-06.
 Requested convergence on             energy=1.00D-06.
 No special actions if energy rises.
 Fock matrices will be formed incrementally for  20 cycles.

 Cycle   1  Pass 1  IDiag  1:
 FoFJK:  IHMeth= 1 ICntrl=       0 DoSepK=F KAlg= 0 I1Cent=           0 FoldK=F
 IRaf= 500000000 NMat=       1 IRICut=       1 DoRegI=T DoRafI=F ISym2E= 1 IDoP0=0 IntGTp=1.
 FoFCou: FMM=F IPFlag=           0 FMFlag=      100000 FMFlg1=        2000
         NFxFlg=           0 DoJE=F BraDBF=F KetDBF=F FulRan=T
         wScrn=  0.000000 ICntrl=         0 IOpCl=  0 I1Cent=           0 NGrid=           0
         NMat0=    1 NMatS0=      1 NMatT0=    0 NMatD0=    1 NMtDS0=    0 NMtDT0=    0
 Petite list used in FoFCou.
 Defaulting to unpruned grid for atomic number  79.
 Defaulting to unpruned grid for atomic number  79.
 Defaulting to unpruned grid for atomic number  79.
 Defaulting to unpruned grid for atomic number  79.
 Defaulting to unpruned grid for atomic number  79.
 Defaulting to unpruned grid for atomic number  79.
 Defaulting to unpruned grid for atomic number  79.
 Defaulting to unpruned grid for atomic number  79.
 Defaulting to unpruned grid for atomic number  79.
 Defaulting to unpruned grid for atomic number  79.
 Defaulting to unpruned grid for atomic number  79.
 Defaulting to unpruned grid for atomic number  79.
 Defaulting to unpruned grid for atomic number  79.
 Defaulting to unpruned grid for atomic number  79.
 Defaulting to unpruned grid for atomic number  79.
 Defaulting to unpruned grid for atomic number  79.
 Defaulting to unpruned grid for atomic number  79.
 Defaulting to unpruned grid for atomic number  79.
 Defaulting to unpruned grid for atomic number  79.
 Defaulting to unpruned grid for atomic number  79.
 Defaulting to unpruned grid for atomic number  79.
 Defaulting to unpruned grid for atomic number  79.
 Defaulting to unpruned grid for atomic number  79.
 Defaulting to unpruned grid for atomic number  79.
 E= -3667.82222060338    
 DIIS: error= 2.78D-02 at cycle   1 NSaved=   1.
 NSaved= 1 IEnMin= 1 EnMin= -3667.82222060338     IErMin= 1 ErrMin= 2.78D-02
 ErrMax= 2.78D-02  0.00D+00 EMaxC= 1.00D-01 BMatC= 3.09D+00 BMatP= 3.09D+00
 IDIUse=3 WtCom= 7.22D-01 WtEn= 2.78D-01
 Coeff-Com:  0.100D+01
 Coeff-En:   0.100D+01
 Coeff:      0.100D+01
 Gap=     0.530 Goal=   None    Shift=    0.000
 GapD=    0.530 DampG=2.000 DampE=0.250 DampFc=0.5000 IDamp=-1.
 Damping current iteration by 5.00D-01
 RMSDP=3.64D-03 MaxDP=6.02D-01              OVMax= 2.78D-01

 Cycle   2  Pass 1  IDiag  1:
 RMSU=  1.82D-03    CP:  1.01D+00
 E= -3668.83850182669     Delta-E=       -1.016281223314 Rises=F Damp=T
 DIIS: error= 9.24D-03 at cycle   2 NSaved=   2.
 NSaved= 2 IEnMin= 2 EnMin= -3668.83850182669     IErMin= 2 ErrMin= 9.24D-03
 ErrMax= 9.24D-03  0.00D+00 EMaxC= 1.00D-01 BMatC= 2.06D-01 BMatP= 3.09D+00
 IDIUse=3 WtCom= 9.08D-01 WtEn= 9.24D-02
 Coeff-Com:  0.121D+00 0.879D+00
 Coeff-En:   0.235D+00 0.765D+00
 Coeff:      0.131D+00 0.869D+00
 Gap=     0.241 Goal=   None    Shift=    0.000
 RMSDP=1.19D-03 MaxDP=3.01D-01 DE=-1.02D+00 OVMax= 2.00D-01

 Cycle   3  Pass 1  IDiag  1:
 RMSU=  9.04D-04    CP:  1.00D+00  5.77D-01
 E= -3670.27741767431     Delta-E=       -1.438915847613 Rises=F Damp=F
 DIIS: error= 4.64D-03 at cycle   3 NSaved=   3.
 NSaved= 3 IEnMin= 3 EnMin= -3670.27741767431     IErMin= 3 ErrMin= 4.64D-03
 ErrMax= 4.64D-03  0.00D+00 EMaxC= 1.00D-01 BMatC= 3.31D-02 BMatP= 2.06D-01
 IDIUse=3 WtCom= 9.54D-01 WtEn= 4.64D-02
 Coeff-Com:  0.273D-01 0.227D+00 0.745D+00
 Coeff-En:   0.000D+00 0.000D+00 0.100D+01
 Coeff:      0.260D-01 0.217D+00 0.757D+00
 Gap=     0.173 Goal=   None    Shift=    0.000
 RMSDP=3.71D-04 MaxDP=2.19D-02 DE=-1.44D+00 OVMax= 3.56D-02

 Cycle   4  Pass 1  IDiag  1:
 RMSU=  3.36D-04    CP:  9.97D-01  6.36D-01  8.81D-01
 E= -3670.29095315808     Delta-E=       -0.013535483775 Rises=F Damp=F
 DIIS: error= 3.57D-03 at cycle   4 NSaved=   4.
 NSaved= 4 IEnMin= 4 EnMin= -3670.29095315808     IErMin= 4 ErrMin= 3.57D-03
 ErrMax= 3.57D-03  0.00D+00 EMaxC= 1.00D-01 BMatC= 2.09D-02 BMatP= 3.31D-02
 IDIUse=3 WtCom= 9.64D-01 WtEn= 3.57D-02
 Coeff-Com:  0.885D-02 0.205D-01 0.436D+00 0.535D+00
 Coeff-En:   0.000D+00 0.000D+00 0.382D+00 0.618D+00
 Coeff:      0.853D-02 0.198D-01 0.434D+00 0.538D+00
 Gap=     0.177 Goal=   None    Shift=    0.000
 RMSDP=1.51D-04 MaxDP=1.05D-02 DE=-1.35D-02 OVMax= 1.89D-02

 Cycle   5  Pass 1  IDiag  1:
 RMSU=  7.95D-05    CP:  9.97D-01  6.09D-01  9.36D-01  6.81D-01
 E= -3670.30972053442     Delta-E=       -0.018767376338 Rises=F Damp=F
 DIIS: error= 1.24D-03 at cycle   5 NSaved=   5.
 NSaved= 5 IEnMin= 5 EnMin= -3670.30972053442     IErMin= 5 ErrMin= 1.24D-03
 ErrMax= 1.24D-03  0.00D+00 EMaxC= 1.00D-01 BMatC= 1.96D-03 BMatP= 2.09D-02
 IDIUse=3 WtCom= 9.88D-01 WtEn= 1.24D-02
 Coeff-Com:  0.432D-02-0.990D-02 0.189D+00 0.308D+00 0.508D+00
 Coeff-En:   0.000D+00 0.000D+00 0.000D+00 0.000D+00 0.100D+01
 Coeff:      0.427D-02-0.977D-02 0.187D+00 0.304D+00 0.514D+00
 Gap=     0.177 Goal=   None    Shift=    0.000
 RMSDP=4.48D-05 MaxDP=3.61D-03 DE=-1.88D-02 OVMax= 7.08D-03

 Cycle   6  Pass 1  IDiag  1:
 RMSU=  3.06D-05    CP:  9.97D-01  6.04D-01  9.51D-01  6.82D-01  6.41D-01
 E= -3670.31122821293     Delta-E=       -0.001507678517 Rises=F Damp=F
 DIIS: error= 4.80D-04 at cycle   6 NSaved=   6.
 NSaved= 6 IEnMin= 6 EnMin= -3670.31122821293     IErMin= 6 ErrMin= 4.80D-04
 ErrMax= 4.80D-04  0.00D+00 EMaxC= 1.00D-01 BMatC= 2.17D-04 BMatP= 1.96D-03
 IDIUse=3 WtCom= 9.95D-01 WtEn= 4.80D-03
 Coeff-Com:  0.208D-02-0.820D-02 0.681D-01 0.125D+00 0.311D+00 0.502D+00
 Coeff-En:   0.000D+00 0.000D+00 0.000D+00 0.000D+00 0.677D-01 0.932D+00
 Coeff:      0.207D-02-0.816D-02 0.677D-01 0.125D+00 0.309D+00 0.504D+00
 Gap=     0.176 Goal=   None    Shift=    0.000
 RMSDP=1.39D-05 MaxDP=1.07D-03 DE=-1.51D-03 OVMax= 2.54D-03

 Cycle   7  Pass 1  IDiag  1:
 RMSU=  1.00D-05    CP:  9.97D-01  6.03D-01  9.55D-01  6.85D-01  6.80D-01
                    CP:  7.39D-01
 E= -3670.31142752992     Delta-E=       -0.000199316990 Rises=F Damp=F
 DIIS: error= 1.10D-04 at cycle   7 NSaved=   7.
 NSaved= 7 IEnMin= 7 EnMin= -3670.31142752992     IErMin= 7 ErrMin= 1.10D-04
 ErrMax= 1.10D-04  0.00D+00 EMaxC= 1.00D-01 BMatC= 7.59D-06 BMatP= 2.17D-04
 IDIUse=3 WtCom= 9.99D-01 WtEn= 1.10D-03
 Coeff-Com:  0.485D-03-0.231D-02 0.828D-02 0.185D-01 0.759D-01 0.207D+00
 Coeff-Com:  0.692D+00
 Coeff-En:   0.000D+00 0.000D+00 0.000D+00 0.000D+00 0.000D+00 0.000D+00
 Coeff-En:   0.100D+01
 Coeff:      0.484D-03-0.231D-02 0.827D-02 0.185D-01 0.758D-01 0.207D+00
 Coeff:      0.693D+00
 Gap=     0.176 Goal=   None    Shift=    0.000
 RMSDP=3.82D-06 MaxDP=2.47D-04 DE=-1.99D-04 OVMax= 5.74D-04

 Cycle   8  Pass 1  IDiag  1:
 RMSU=  2.94D-06    CP:  9.97D-01  6.03D-01  9.55D-01  6.87D-01  6.94D-01
                    CP:  7.90D-01  8.74D-01
 E= -3670.31143380275     Delta-E=       -0.000006272830 Rises=F Damp=F
 DIIS: error= 4.79D-05 at cycle   8 NSaved=   8.
 NSaved= 8 IEnMin= 8 EnMin= -3670.31143380275     IErMin= 8 ErrMin= 4.79D-05
 ErrMax= 4.79D-05  0.00D+00 EMaxC= 1.00D-01 BMatC= 1.88D-06 BMatP= 7.59D-06
 IDIUse=1 WtCom= 1.00D+00 WtEn= 0.00D+00
 Coeff-Com:  0.710D-04-0.492D-03-0.310D-02-0.398D-02 0.678D-02 0.553D-01
 Coeff-Com:  0.386D+00 0.560D+00
 Coeff:      0.710D-04-0.492D-03-0.310D-02-0.398D-02 0.678D-02 0.553D-01
 Coeff:      0.386D+00 0.560D+00
 Gap=     0.176 Goal=   None    Shift=    0.000
 RMSDP=1.78D-06 MaxDP=2.01D-04 DE=-6.27D-06 OVMax= 2.27D-04

 Cycle   9  Pass 1  IDiag  1:
 RMSU=  9.54D-07    CP:  9.97D-01  6.03D-01  9.56D-01  6.87D-01  7.00D-01
                    CP:  8.02D-01  9.37D-01  6.26D-01
 E= -3670.31143564286     Delta-E=       -0.000001840104 Rises=F Damp=F
 DIIS: error= 1.08D-05 at cycle   9 NSaved=   9.
 NSaved= 9 IEnMin= 9 EnMin= -3670.31143564286     IErMin= 9 ErrMin= 1.08D-05
 ErrMax= 1.08D-05  0.00D+00 EMaxC= 1.00D-01 BMatC= 9.47D-08 BMatP= 1.88D-06
 IDIUse=1 WtCom= 1.00D+00 WtEn= 0.00D+00
 Coeff-Com:  0.581D-05-0.589D-05-0.201D-02-0.338D-02-0.447D-02 0.307D-02
 Coeff-Com:  0.945D-01 0.238D+00 0.675D+00
 Coeff:      0.581D-05-0.589D-05-0.201D-02-0.338D-02-0.447D-02 0.307D-02
 Coeff:      0.945D-01 0.238D+00 0.675D+00
 Gap=     0.176 Goal=   None    Shift=    0.000
 RMSDP=4.74D-07 MaxDP=3.01D-05 DE=-1.84D-06 OVMax= 8.14D-05

 Cycle  10  Pass 1  IDiag  1:
 RMSU=  2.39D-07    CP:  9.97D-01  6.03D-01  9.56D-01  6.87D-01  6.99D-01
                    CP:  8.06D-01  9.52D-01  7.08D-01  8.51D-01
 E= -3670.31143574200     Delta-E=       -0.000000099139 Rises=F Damp=F
 DIIS: error= 4.33D-06 at cycle  10 NSaved=  10.
 NSaved=10 IEnMin=10 EnMin= -3670.31143574200     IErMin=10 ErrMin= 4.33D-06
 ErrMax= 4.33D-06  0.00D+00 EMaxC= 1.00D-01 BMatC= 1.19D-08 BMatP= 9.47D-08
 IDIUse=1 WtCom= 1.00D+00 WtEn= 0.00D+00
 Coeff-Com:  0.192D-05 0.206D-04-0.846D-03-0.148D-02-0.278D-02-0.225D-02
 Coeff-Com:  0.224D-01 0.826D-01 0.350D+00 0.552D+00
 Coeff:      0.192D-05 0.206D-04-0.846D-03-0.148D-02-0.278D-02-0.225D-02
 Coeff:      0.224D-01 0.826D-01 0.350D+00 0.552D+00
 Gap=     0.176 Goal=   None    Shift=    0.000
 RMSDP=1.19D-07 MaxDP=9.72D-06 DE=-9.91D-08 OVMax= 2.46D-05

 Cycle  11  Pass 1  IDiag  1:
 RMSU=  8.94D-08    CP:  9.97D-01  6.03D-01  9.56D-01  6.87D-01  6.99D-01
                    CP:  8.07D-01  9.56D-01  7.10D-01  8.81D-01  8.17D-01
 E= -3670.31143575270     Delta-E=       -0.000000010699 Rises=F Damp=F
 DIIS: error= 1.23D-06 at cycle  11 NSaved=  11.
 NSaved=11 IEnMin=11 EnMin= -3670.31143575270     IErMin=11 ErrMin= 1.23D-06
 ErrMax= 1.23D-06  0.00D+00 EMaxC= 1.00D-01 BMatC= 1.11D-09 BMatP= 1.19D-08
 IDIUse=1 WtCom= 1.00D+00 WtEn= 0.00D+00
 Coeff-Com:  0.232D-05 0.363D-05-0.571D-04-0.107D-03-0.501D-03-0.151D-02
 Coeff-Com: -0.467D-02-0.954D-03 0.627D-01 0.263D+00 0.682D+00
 Coeff:      0.232D-05 0.363D-05-0.571D-04-0.107D-03-0.501D-03-0.151D-02
 Coeff:     -0.467D-02-0.954D-03 0.627D-01 0.263D+00 0.682D+00
 Gap=     0.176 Goal=   None    Shift=    0.000
 RMSDP=4.77D-08 MaxDP=4.01D-06 DE=-1.07D-08 OVMax= 8.00D-06

 Cycle  12  Pass 1  IDiag  1:
 RMSU=  2.39D-08    CP:  9.97D-01  6.03D-01  9.56D-01  6.87D-01  6.99D-01
                    CP:  8.08D-01  9.57D-01  7.13D-01  9.01D-01  8.72D-01
                    CP:  7.68D-01
 E= -3670.31143575377     Delta-E=       -0.000000001077 Rises=F Damp=F
 DIIS: error= 1.43D-07 at cycle  12 NSaved=  12.
 NSaved=12 IEnMin=12 EnMin= -3670.31143575377     IErMin=12 ErrMin= 1.43D-07
 ErrMax= 1.43D-07  0.00D+00 EMaxC= 1.00D-01 BMatC= 3.52D-11 BMatP= 1.11D-09
 IDIUse=1 WtCom= 1.00D+00 WtEn= 0.00D+00
 Coeff-Com:  0.669D-06-0.146D-06 0.303D-04 0.517D-04-0.343D-05-0.362D-03
 Coeff-Com: -0.283D-02-0.545D-02-0.669D-03 0.432D-01 0.217D+00 0.750D+00
 Coeff:      0.669D-06-0.146D-06 0.303D-04 0.517D-04-0.343D-05-0.362D-03
 Coeff:     -0.283D-02-0.545D-02-0.669D-03 0.432D-01 0.217D+00 0.750D+00
 Gap=     0.176 Goal=   None    Shift=    0.000
 RMSDP=1.13D-08 MaxDP=6.90D-07 DE=-1.08D-09 OVMax= 1.54D-06

 Cycle  13  Pass 1  IDiag  1:
 RMSU=  6.47D-09    CP:  9.97D-01  6.03D-01  9.56D-01  6.87D-01  6.99D-01
                    CP:  8.08D-01  9.57D-01  7.12D-01  9.04D-01  8.86D-01
                    CP:  8.13D-01  8.68D-01
 E= -3670.31143575371     Delta-E=        0.000000000060 Rises=F Damp=F
 DIIS: error= 6.16D-08 at cycle  13 NSaved=  13.
 NSaved=13 IEnMin=12 EnMin= -3670.31143575377     IErMin=13 ErrMin= 6.16D-08
 ErrMax= 6.16D-08  0.00D+00 EMaxC= 1.00D-01 BMatC= 5.33D-12 BMatP= 3.52D-11
 IDIUse=1 WtCom= 1.00D+00 WtEn= 0.00D+00
 Coeff-Com:  0.192D-06-0.527D-07 0.162D-04 0.278D-04 0.276D-04-0.648D-04
 Coeff-Com: -0.926D-03-0.225D-02-0.350D-02 0.350D-02 0.623D-01 0.354D+00
 Coeff-Com:  0.587D+00
 Coeff:      0.192D-06-0.527D-07 0.162D-04 0.278D-04 0.276D-04-0.648D-04
 Coeff:     -0.926D-03-0.225D-02-0.350D-02 0.350D-02 0.623D-01 0.354D+00
 Coeff:      0.587D+00
 Gap=     0.176 Goal=   None    Shift=    0.000
 RMSDP=3.47D-09 MaxDP=1.94D-07 DE= 6.00D-11 OVMax= 3.88D-07

 SCF Done:  E(RPBE1PBE) =  -3670.31143575     A.U. after   13 cycles
            NFock= 13  Conv=0.35D-08     -V/T= 2.1116
 KE= 3.301796320692D+03 PE=-2.350073316763D+04 EE= 9.028039500068D+03
 Leave Link  502 at Fri May  7 16:06:31 2021, MaxMem=  7516192768 cpu:            3162.7 elap:             132.4
 (Enter /PARA/pp801/luchenlin/g16/l601.exe)
 Copying SCF densities to generalized density rwf, IOpCl= 0 IROHF=0.

 **********************************************************************

            Population analysis using the SCF Density.

 **********************************************************************

 Orbital symmetries:
       Occupied  (A) (E) (E) (B) (A) (E) (E) (B) (E) (E) (B) (A)
                 (B) (E) (E) (A) (A) (E) (E) (B) (B) (E) (E) (A)
                 (B) (E) (E) (A) (E) (E) (A) (B) (B) (A) (E) (E)
                 (E) (E) (A) (B) (A) (E) (E) (B) (B) (E) (E) (A)
                 (B) (E) (E) (A) (A) (E) (E) (B) (A) (E) (E) (B)
                 (B) (E) (E) (A) (A) (E) (E) (B) (A) (E) (E) (B)
                 (B) (E) (E) (A) (A) (E) (E) (B) (B) (E) (E) (A)
                 (A) (E) (E) (B) (B) (E) (E) (A) (B) (E) (E) (A)
                 (A) (E) (E) (B) (A) (E) (E) (B) (B) (E) (E) (A)
                 (A) (E) (E) (B) (B) (E) (E) (A) (B) (E) (E) (A)
                 (B) (E) (E) (A) (A) (E) (E) (B) (A) (E) (E) (B)
                 (A) (E) (E) (B) (A) (E) (E) (B) (B) (A) (E) (E)
                 (B) (E) (E) (A) (B) (E) (E) (A) (A) (E) (E) (B)
                 (B) (E) (E) (A) (B) (E) (E) (A) (A) (E) (E) (B)
                 (B) (E) (E) (A) (A) (E) (E) (B) (B) (E) (E) (A)
                 (A) (E) (E) (B) (E) (E) (B) (A) (B) (E) (E) (A)
                 (A) (B) (E) (E) (A) (E) (E) (B) (B) (E) (E) (A)
                 (A) (E) (E) (B)
       Virtual   (A) (E) (E) (B) (A) (E) (E) (B) (B) (E) (E) (A)
                 (B) (A) (E) (E) (A) (E) (E) (B) (A) (E) (E) (B)
                 (A) (A) (E) (E) (E) (E) (B) (A) (B) (E) (E) (B)
                 (B) (E) (E) (A) (E) (E) (A) (B) (B) (E) (E) (A)
                 (A) (B) (A) (E) (E) (A) (E) (E) (B) (E) (E) (A)
                 (A) (B) (E) (E) (B) (E) (E) (B) (A) (B) (E) (E)
                 (B) (E) (E) (A) (E) (E) (B) (A) (A) (E) (E) (B)
                 (A) (B) (E) (E) (A) (E) (E) (B) (A) (B) (A) (E)
                 (E) (E) (E) (B) (A) (E) (E) (B) (A) (E) (E) (B)
                 (A) (E) (E) (B) (A) (E) (E) (B) (A) (E) (E) (B)
                 (A) (E) (E) (B) (E) (E) (A) (B) (E) (E) (A) (B)
                 (E) (E) (A) (B) (A) (E) (E) (B) (A) (E) (E) (B)
                 (B) (A) (E) (E) (E) (E) (A) (B) (B) (E) (E) (A)
                 (A) (E) (E) (B) (B) (A) (E) (E) (B) (E) (E) (B)
                 (E) (E) (A) (A) (A) (B) (E) (E) (A) (E) (E) (B)
                 (B) (A) (E) (E) (E) (E) (B) (B) (A) (E) (E) (A)
                 (A) (B) (E) (E) (B) (E) (E) (A) (B) (E) (E) (A)
                 (A) (E) (E) (B) (E) (E) (B) (A) (E) (E) (A) (B)
                 (E) (E) (B) (A) (A) (E) (E) (B) (A) (B) (E) (E)
                 (A) (E) (E) (B) (A) (E) (E) (B) (A) (B) (E) (E)
                 (B) (E) (E) (A) (E) (E) (B) (B) (A) (A) (E) (E)
                 (A) (E) (E) (A) (E) (E) (B) (B) (A) (E) (E) (B)
                 (A) (E) (E) (B) (A) (B) (E) (E) (A) (B) (A) (E)
                 (E) (E) (E) (B) (E) (E) (B) (A) (E) (E) (A) (B)
                 (B) (E) (E) (A) (A) (B) (E) (E) (A) (E) (E) (B)
                 (E) (E) (B) (A) (B) (A) (E) (E) (A) (B) (E) (E)
                 (A) (E) (E) (B) (B) (A) (E) (E) (A) (B) (E) (E)
                 (A) (B) (E) (E) (A) (E) (E) (B) (E) (E) (A) (B)
                 (E) (E) (B) (A) (B) (E) (E) (B) (A) (E) (E) (A)
                 (A) (B) (E) (E) (E) (E) (A) (B) (B) (E) (E) (A)
                 (A) (E) (E) (B) (E) (E) (A) (B) (A) (E) (E) (B)
                 (B) (E) (E) (A) (E) (E) (A) (B) (B) (A) (E) (E)
                 (B) (E) (E) (A) (B) (E) (E) (A) (B) (E) (E) (A)
                 (B) (E) (E) (A) (B) (E) (E) (A) (A) (E) (E) (B)
                 (A) (E) (E) (B) (E) (E) (B) (A) (A) (E) (E) (B)
                 (B) (E) (E) (A) (A) (E) (E) (B) (A) (E) (E) (B)
                 (A) (E) (E) (B) (A) (E) (E) (B) (A) (E) (E) (B)
                 (B) (E) (E) (A) (A) (E) (E) (B) (A) (B) (E) (E)
                 (A) (E) (E) (B) (E) (E) (A) (B) (A) (B) (E) (E)
                 (E) (E) (A) (B) (A) (E) (E) (B) (A) (E) (E) (B)
                 (B) (A) (E) (E) (A) (E) (E) (B) (A) (E) (E) (B)
                 (E) (E) (B) (A) (A) (E) (E) (B) (A) (E) (E) (B)
                 (A) (E) (E) (B) (E) (E) (A) (B) (A) (B) (E) (E)
                 (B) (E) (E) (A) (A) (E) (E) (B) (B) (E) (E) (A)
                 (A) (E) (E) (B) (B) (A) (E) (E) (A) (E) (E) (B)
                 (A) (E) (E) (B) (A) (E) (E) (B) (B) (A) (E) (E)
                 (E) (E) (B) (A) (A) (B) (E) (E) (A) (E) (E) (B)
                 (A) (E) (E) (B) (B) (E) (E) (A) (A) (E) (E) (B)
                 (E) (E) (A) (B) (A) (B) (E) (E) (A) (E) (E) (B)
                 (B) (E) (E) (A) (E) (E) (A) (B) (B) (A) (E) (E)
                 (A) (E) (E) (B) (A) (E) (E) (B) (A) (B) (E) (E)
                 (B) (E) (E) (A) (B) (A) (E) (E) (A) (B) (E) (E)
                 (B) (E) (E) (A) (A) (E) (E) (B) (E) (E) (A) (B)
                 (B) (E) (E) (A) (A) (E) (E) (B) (E) (E) (B) (A)
                 (B) (A) (E) (E) (B) (E) (E) (A) (B) (E) (E) (A)
                 (B) (E) (E) (A) (B) (E) (E) (A) (A) (E) (E) (B)
                 (B) (E) (E) (A) (B) (E) (E) (A) (B) (E) (E) (A)
                 (A) (E) (E) (B) (A) (E) (E) (B) (A) (E) (E) (B)
                 (B) (E) (E) (A) (B) (E) (E) (A) (E) (E) (A) (B)
                 (A) (E) (E) (B) (B) (E) (E) (A) (B) (E) (E) (A)
                 (A) (E) (E) (B) (B) (E) (E) (A) (A) (E) (E) (B)
                 (A) (E) (E) (B) (A) (E) (E) (B) (B) (E) (E) (A)
                 (B) (E) (E) (A) (A) (E) (E) (B) (B) (E) (E) (A)
                 (A) (B) (E) (E) (B) (E) (E) (A) (A) (E) (E) (B)
                 (A) (B) (E) (E) (B) (E) (E) (A) (B) (E) (E) (A)
                 (A) (E) (E) (B) (A) (E) (E) (B) (A) (E) (E) (B)
                 (B) (A) (E) (E) (E) (E) (A) (B) (B) (E) (E) (A)
                 (A) (E) (E) (B) (A) (E) (E) (B) (B) (E) (E) (A)
                 (B) (E) (E) (A) (A) (E) (E) (B) (A) (E) (E) (B)
                 (A) (E) (E) (B) (A) (E) (E) (B) (B) (E) (E) (A)
                 (B) (E) (E) (A)
 The electronic state is 1-A.
 Alpha  occ. eigenvalues --  -88.94113 -88.94113 -88.94113 -88.94113 -14.46098
 Alpha  occ. eigenvalues --  -14.46098 -14.46098 -14.46098 -14.41803 -14.41803
 Alpha  occ. eigenvalues --  -14.41803 -14.41803 -10.29643 -10.29642 -10.29642
 Alpha  occ. eigenvalues --  -10.29642 -10.26746 -10.26746 -10.26746 -10.26746
 Alpha  occ. eigenvalues --  -10.26365 -10.26365 -10.26365 -10.26365 -10.23011
 Alpha  occ. eigenvalues --  -10.23011 -10.23011 -10.23011 -10.21053 -10.21053
 Alpha  occ. eigenvalues --  -10.21053 -10.21053 -10.20903 -10.20903 -10.20903
 Alpha  occ. eigenvalues --  -10.20903 -10.19480 -10.19480 -10.19480 -10.19480
 Alpha  occ. eigenvalues --   -7.92374  -7.92374  -7.92374  -7.92373  -5.86116
 Alpha  occ. eigenvalues --   -5.86116  -5.86116  -5.86116  -5.85718  -5.85718
 Alpha  occ. eigenvalues --   -5.85718  -5.85718  -5.85258  -5.85258  -5.85258
 Alpha  occ. eigenvalues --   -5.85258  -4.14526  -4.14526  -4.14526  -4.14526
 Alpha  occ. eigenvalues --   -2.32667  -2.32666  -2.32666  -2.32666  -2.30642
 Alpha  occ. eigenvalues --   -2.30642  -2.30642  -2.30642  -2.30426  -2.30426
 Alpha  occ. eigenvalues --   -2.30426  -2.30426  -1.07797  -1.07797  -1.07797
 Alpha  occ. eigenvalues --   -1.07797  -0.93308  -0.93307  -0.93307  -0.93307
 Alpha  occ. eigenvalues --   -0.82308  -0.82307  -0.82307  -0.82306  -0.77905
 Alpha  occ. eigenvalues --   -0.77860  -0.77860  -0.77811  -0.76697  -0.76642
 Alpha  occ. eigenvalues --   -0.76642  -0.76590  -0.67386  -0.67332  -0.67332
 Alpha  occ. eigenvalues --   -0.67266  -0.66569  -0.66463  -0.66463  -0.66365
 Alpha  occ. eigenvalues --   -0.65828  -0.65822  -0.65822  -0.65819  -0.61872
 Alpha  occ. eigenvalues --   -0.61858  -0.61858  -0.61843  -0.57601  -0.57595
 Alpha  occ. eigenvalues --   -0.57595  -0.57590  -0.56863  -0.56847  -0.56847
 Alpha  occ. eigenvalues --   -0.56829  -0.50067  -0.49971  -0.49971  -0.49868
 Alpha  occ. eigenvalues --   -0.48534  -0.48521  -0.48521  -0.48507  -0.47319
 Alpha  occ. eigenvalues --   -0.47317  -0.47317  -0.47314  -0.45341  -0.45281
 Alpha  occ. eigenvalues --   -0.45281  -0.45241  -0.45074  -0.44826  -0.44826
 Alpha  occ. eigenvalues --   -0.44580  -0.43785  -0.43767  -0.43767  -0.43656
 Alpha  occ. eigenvalues --   -0.42153  -0.42066  -0.42064  -0.42064  -0.41255
 Alpha  occ. eigenvalues --   -0.41027  -0.41027  -0.40782  -0.39753  -0.39731
 Alpha  occ. eigenvalues --   -0.39731  -0.39713  -0.37475  -0.37465  -0.37465
 Alpha  occ. eigenvalues --   -0.37454  -0.36839  -0.36785  -0.36785  -0.36730
 Alpha  occ. eigenvalues --   -0.35980  -0.35955  -0.35955  -0.35920  -0.34612
 Alpha  occ. eigenvalues --   -0.34394  -0.34394  -0.34142  -0.33686  -0.33573
 Alpha  occ. eigenvalues --   -0.33573  -0.33510  -0.31681  -0.31624  -0.31624
 Alpha  occ. eigenvalues --   -0.31574  -0.28468  -0.28409  -0.28409  -0.28337
 Alpha  occ. eigenvalues --   -0.28207  -0.28181  -0.28181  -0.28166  -0.26876
 Alpha  occ. eigenvalues --   -0.26876  -0.26875  -0.26868  -0.26777  -0.26771
 Alpha  occ. eigenvalues --   -0.26771  -0.26768  -0.25607  -0.25490  -0.25487
 Alpha  occ. eigenvalues --   -0.25487  -0.25355  -0.25001  -0.25001  -0.24224
 Alpha  occ. eigenvalues --   -0.22160  -0.21106  -0.21106  -0.20359  -0.17197
 Alpha  occ. eigenvalues --   -0.17027  -0.17027  -0.16844
 Alpha virt. eigenvalues --    0.00740   0.00829   0.00829   0.00851   0.01185
 Alpha virt. eigenvalues --    0.01355   0.01355   0.02011   0.02779   0.02993
 Alpha virt. eigenvalues --    0.02993   0.03059   0.03626   0.04084   0.04286
 Alpha virt. eigenvalues --    0.04286   0.04478   0.04626   0.04626   0.04909
 Alpha virt. eigenvalues --    0.04986   0.05916   0.05916   0.05976   0.06684
 Alpha virt. eigenvalues --    0.06861   0.06973   0.06973   0.07592   0.07592
 Alpha virt. eigenvalues --    0.07718   0.08434   0.08610   0.08860   0.08860
 Alpha virt. eigenvalues --    0.09194   0.09765   0.09907   0.09907   0.09968
 Alpha virt. eigenvalues --    0.10704   0.10704   0.10864   0.11378   0.11493
 Alpha virt. eigenvalues --    0.11900   0.11900   0.12052   0.12332   0.12690
 Alpha virt. eigenvalues --    0.12706   0.12751   0.12751   0.13002   0.13361
 Alpha virt. eigenvalues --    0.13361   0.13526   0.13797   0.13797   0.14042
 Alpha virt. eigenvalues --    0.14639   0.14719   0.15220   0.15220   0.15410
 Alpha virt. eigenvalues --    0.15868   0.15868   0.16045   0.16174   0.16282
 Alpha virt. eigenvalues --    0.16411   0.16411   0.17079   0.17131   0.17131
 Alpha virt. eigenvalues --    0.17657   0.18135   0.18135   0.18159   0.18298
 Alpha virt. eigenvalues --    0.18672   0.18739   0.18739   0.19135   0.20039
 Alpha virt. eigenvalues --    0.20262   0.20470   0.20470   0.20733   0.20786
 Alpha virt. eigenvalues --    0.20786   0.21215   0.21582   0.22426   0.22493
 Alpha virt. eigenvalues --    0.22526   0.22526   0.22821   0.22821   0.23276
 Alpha virt. eigenvalues --    0.23422   0.23670   0.23670   0.23772   0.23804
 Alpha virt. eigenvalues --    0.24054   0.24054   0.24055   0.25750   0.25980
 Alpha virt. eigenvalues --    0.25980   0.25994   0.26462   0.26634   0.26634
 Alpha virt. eigenvalues --    0.26799   0.26917   0.26927   0.26927   0.27384
 Alpha virt. eigenvalues --    0.27813   0.28364   0.28364   0.28667   0.29035
 Alpha virt. eigenvalues --    0.29035   0.29065   0.29491   0.30091   0.30091
 Alpha virt. eigenvalues --    0.30233   0.30406   0.31215   0.31215   0.31545
 Alpha virt. eigenvalues --    0.31779   0.32109   0.32175   0.32175   0.32572
 Alpha virt. eigenvalues --    0.33007   0.33793   0.33793   0.33916   0.35178
 Alpha virt. eigenvalues --    0.35224   0.35427   0.35427   0.35979   0.35979
 Alpha virt. eigenvalues --    0.35986   0.36087   0.36654   0.36778   0.36778
 Alpha virt. eigenvalues --    0.36838   0.37218   0.37595   0.37595   0.37792
 Alpha virt. eigenvalues --    0.38506   0.38620   0.38681   0.38681   0.38885
 Alpha virt. eigenvalues --    0.39536   0.39536   0.40040   0.40153   0.40153
 Alpha virt. eigenvalues --    0.40275   0.40382   0.41243   0.42009   0.42136
 Alpha virt. eigenvalues --    0.42136   0.42388   0.42608   0.42608   0.42624
 Alpha virt. eigenvalues --    0.43315   0.43742   0.43951   0.43951   0.45025
 Alpha virt. eigenvalues --    0.45025   0.45062   0.45827   0.45983   0.46572
 Alpha virt. eigenvalues --    0.46572   0.47383   0.48055   0.48244   0.48353
 Alpha virt. eigenvalues --    0.48353   0.48629   0.49125   0.49125   0.49339
 Alpha virt. eigenvalues --    0.50142   0.50257   0.50257   0.50577   0.51214
 Alpha virt. eigenvalues --    0.51956   0.51956   0.52260   0.53889   0.53889
 Alpha virt. eigenvalues --    0.54143   0.54502   0.54874   0.54874   0.54934
 Alpha virt. eigenvalues --    0.55408   0.56540   0.56540   0.56541   0.56847
 Alpha virt. eigenvalues --    0.57701   0.58053   0.58053   0.58328   0.58559
 Alpha virt. eigenvalues --    0.58923   0.59113   0.59113   0.59278   0.59495
 Alpha virt. eigenvalues --    0.59495   0.60335   0.60529   0.60592   0.60592
 Alpha virt. eigenvalues --    0.60738   0.61140   0.61161   0.61189   0.61189
 Alpha virt. eigenvalues --    0.61465   0.61664   0.61664   0.61781   0.62556
 Alpha virt. eigenvalues --    0.62556   0.62640   0.63065   0.63090   0.63718
 Alpha virt. eigenvalues --    0.63789   0.63789   0.63833   0.64363   0.64363
 Alpha virt. eigenvalues --    0.64532   0.64750   0.64750   0.64766   0.65050
 Alpha virt. eigenvalues --    0.65193   0.65519   0.65519   0.65813   0.66214
 Alpha virt. eigenvalues --    0.66451   0.66451   0.66586   0.67343   0.67588
 Alpha virt. eigenvalues --    0.67903   0.67903   0.68491   0.68500   0.68758
 Alpha virt. eigenvalues --    0.68886   0.68886   0.69421   0.69421   0.69535
 Alpha virt. eigenvalues --    0.70201   0.70201   0.70321   0.71260   0.72286
 Alpha virt. eigenvalues --    0.72286   0.72465   0.72611   0.72828   0.73042
 Alpha virt. eigenvalues --    0.73042   0.73372   0.74358   0.74639   0.74828
 Alpha virt. eigenvalues --    0.74828   0.74941   0.75347   0.75347   0.75387
 Alpha virt. eigenvalues --    0.76749   0.76749   0.76913   0.76925   0.79049
 Alpha virt. eigenvalues --    0.79050   0.79109   0.79109   0.79184   0.80041
 Alpha virt. eigenvalues --    0.80257   0.80257   0.80409   0.80706   0.80706
 Alpha virt. eigenvalues --    0.81197   0.82167   0.82247   0.82587   0.82587
 Alpha virt. eigenvalues --    0.82996   0.83994   0.84313   0.84313   0.84581
 Alpha virt. eigenvalues --    0.84664   0.85229   0.85229   0.86325   0.86582
 Alpha virt. eigenvalues --    0.86582   0.87096   0.89341   0.89341   0.89408
 Alpha virt. eigenvalues --    0.89960   0.90126   0.90126   0.90309   0.91070
 Alpha virt. eigenvalues --    0.92077   0.92237   0.92237   0.93276   0.93297
 Alpha virt. eigenvalues --    0.93492   0.93492   0.93589   0.94986   0.95669
 Alpha virt. eigenvalues --    0.95945   0.95945   0.97607   0.97607   0.97805
 Alpha virt. eigenvalues --    0.98317   0.98817   0.99108   0.99108   1.00676
 Alpha virt. eigenvalues --    1.01667   1.02714   1.02714   1.02971   1.03899
 Alpha virt. eigenvalues --    1.03899   1.04132   1.04159   1.04800   1.05533
 Alpha virt. eigenvalues --    1.05533   1.05751   1.06855   1.07394   1.07394
 Alpha virt. eigenvalues --    1.08119   1.09676   1.09676   1.10254   1.10406
 Alpha virt. eigenvalues --    1.10512   1.10741   1.10931   1.10931   1.11325
 Alpha virt. eigenvalues --    1.11690   1.11690   1.11924   1.13207   1.13532
 Alpha virt. eigenvalues --    1.13532   1.13970   1.16599   1.17098   1.17098
 Alpha virt. eigenvalues --    1.17635   1.19587   1.19856   1.19856   1.20094
 Alpha virt. eigenvalues --    1.21325   1.21768   1.21768   1.22325   1.24489
 Alpha virt. eigenvalues --    1.24686   1.24686   1.25065   1.26761   1.27110
 Alpha virt. eigenvalues --    1.27110   1.27252   1.27491   1.27491   1.28007
 Alpha virt. eigenvalues --    1.28197   1.31026   1.31448   1.31448   1.31901
 Alpha virt. eigenvalues --    1.32611   1.33269   1.33269   1.33445   1.34008
 Alpha virt. eigenvalues --    1.35081   1.35081   1.35148   1.35316   1.35893
 Alpha virt. eigenvalues --    1.35893   1.36239   1.38878   1.38897   1.38897
 Alpha virt. eigenvalues --    1.38969   1.40881   1.40959   1.40959   1.41321
 Alpha virt. eigenvalues --    1.43436   1.44042   1.44042   1.44172   1.47185
 Alpha virt. eigenvalues --    1.47211   1.47211   1.47351   1.49766   1.49869
 Alpha virt. eigenvalues --    1.49869   1.50037   1.53223   1.53955   1.54096
 Alpha virt. eigenvalues --    1.54096   1.54276   1.54753   1.54753   1.56032
 Alpha virt. eigenvalues --    1.57337   1.57337   1.57351   1.57436   1.59786
 Alpha virt. eigenvalues --    1.59940   1.59955   1.59955   1.60534   1.60534
 Alpha virt. eigenvalues --    1.60543   1.60768   1.62056   1.62326   1.62326
 Alpha virt. eigenvalues --    1.62764   1.63628   1.63679   1.63679   1.64451
 Alpha virt. eigenvalues --    1.66149   1.66330   1.66387   1.66387   1.67304
 Alpha virt. eigenvalues --    1.67875   1.67875   1.67984   1.68608   1.69168
 Alpha virt. eigenvalues --    1.69168   1.69552   1.70809   1.70809   1.70898
 Alpha virt. eigenvalues --    1.70952   1.71647   1.71958   1.71958   1.72574
 Alpha virt. eigenvalues --    1.74270   1.74482   1.74482   1.74530   1.75725
 Alpha virt. eigenvalues --    1.75939   1.75939   1.76005   1.79422   1.79422
 Alpha virt. eigenvalues --    1.79530   1.79616   1.80099   1.80254   1.80309
 Alpha virt. eigenvalues --    1.80309   1.80792   1.81394   1.81394   1.81760
 Alpha virt. eigenvalues --    1.84300   1.84490   1.84490   1.84514   1.87686
 Alpha virt. eigenvalues --    1.88480   1.88480   1.89959   1.91291   1.91401
 Alpha virt. eigenvalues --    1.91401   1.91831   1.93352   1.93540   1.93572
 Alpha virt. eigenvalues --    1.93572   1.94931   1.95143   1.95143   1.95189
 Alpha virt. eigenvalues --    1.98028   1.98604   1.98604   1.98736   2.00114
 Alpha virt. eigenvalues --    2.00575   2.00575   2.00895   2.02847   2.03119
 Alpha virt. eigenvalues --    2.03174   2.03174   2.03813   2.03813   2.03935
 Alpha virt. eigenvalues --    2.04577   2.06965   2.07157   2.07210   2.07210
 Alpha virt. eigenvalues --    2.08150   2.08588   2.08588   2.09198   2.14014
 Alpha virt. eigenvalues --    2.14297   2.14297   2.14607   2.22382   2.22445
 Alpha virt. eigenvalues --    2.22445   2.22494   2.27677   2.28016   2.28016
 Alpha virt. eigenvalues --    2.28233   2.30056   2.30056   2.30066   2.30148
 Alpha virt. eigenvalues --    2.35946   2.36079   2.36117   2.36117   2.40665
 Alpha virt. eigenvalues --    2.40778   2.40778   2.40989   2.43304   2.43521
 Alpha virt. eigenvalues --    2.43521   2.43952   2.45403   2.45403   2.45417
 Alpha virt. eigenvalues --    2.45678   2.46372   2.46571   2.46613   2.46613
 Alpha virt. eigenvalues --    2.47867   2.48124   2.48124   2.48179   2.49763
 Alpha virt. eigenvalues --    2.49941   2.49941   2.50188   2.52519   2.52538
 Alpha virt. eigenvalues --    2.52638   2.52638   2.53562   2.53867   2.53867
 Alpha virt. eigenvalues --    2.54611   2.55019   2.55036   2.55111   2.55111
 Alpha virt. eigenvalues --    2.55602   2.55744   2.55774   2.55774   2.56862
 Alpha virt. eigenvalues --    2.57181   2.57181   2.58006   2.59530   2.59776
 Alpha virt. eigenvalues --    2.59776   2.60095   2.61867   2.61867   2.61906
 Alpha virt. eigenvalues --    2.62046   2.66005   2.66239   2.66239   2.66648
 Alpha virt. eigenvalues --    2.68452   2.68756   2.68756   2.68866   2.73687
 Alpha virt. eigenvalues --    2.73687   2.73689   2.74039   2.75301   2.75367
 Alpha virt. eigenvalues --    2.75487   2.75487   2.84689   2.85332   2.85332
 Alpha virt. eigenvalues --    2.85910   2.86019   2.86845   2.86845   2.87222
 Alpha virt. eigenvalues --    2.89445   2.89881   2.89881   2.90623   2.94288
 Alpha virt. eigenvalues --    2.94423   2.94423   2.94695   2.99116   2.99597
 Alpha virt. eigenvalues --    2.99597   3.00480   3.01922   3.01954   3.01954
 Alpha virt. eigenvalues --    3.01979   3.04959   3.05467   3.05467   3.05618
 Alpha virt. eigenvalues --    3.14448   3.14862   3.14862   3.15275   3.15987
 Alpha virt. eigenvalues --    3.16520   3.16520   3.16823   3.17917   3.18225
 Alpha virt. eigenvalues --    3.18225   3.18816   3.19632   3.20008   3.20008
 Alpha virt. eigenvalues --    3.20490   3.20590   3.21512   3.21512   3.22470
 Alpha virt. eigenvalues --    3.22841   3.23424   3.23424   3.23586   3.27106
 Alpha virt. eigenvalues --    3.27106   3.27122   3.27165   3.31735   3.31929
 Alpha virt. eigenvalues --    3.31929   3.31935   3.32622   3.32800   3.32800
 Alpha virt. eigenvalues --    3.32982   3.39938   3.40034   3.40034   3.40384
 Alpha virt. eigenvalues --    3.44667   3.44813   3.44813   3.45039   3.49435
 Alpha virt. eigenvalues --    3.49555   3.49555   3.49561   3.62348   3.62508
 Alpha virt. eigenvalues --    3.62508   3.62666   3.75025   3.75151   3.75151
 Alpha virt. eigenvalues --    3.75172   3.79614   3.79736   3.79736   3.79795
 Alpha virt. eigenvalues --    3.86540   3.86779   3.86779   3.86967   3.88336
 Alpha virt. eigenvalues --    3.88442   3.88442   3.88516   3.94278   3.94453
 Alpha virt. eigenvalues --    3.94453   3.94787   4.10897   4.10914   4.10914
 Alpha virt. eigenvalues --    4.10922   4.49182   4.49226   4.49258   4.49258
 Alpha virt. eigenvalues --    4.53899   4.54594   4.54594   4.54659   4.69509
 Alpha virt. eigenvalues --    4.69643   4.69643   4.69679   5.22233   5.22243
 Alpha virt. eigenvalues --    5.22250   5.22250   8.07660   8.08151   8.08151
 Alpha virt. eigenvalues --    8.08943  17.47044  17.47947  17.47947  17.48661
 Alpha virt. eigenvalues --   17.60085  17.60562  17.60562  17.61483  17.64861
 Alpha virt. eigenvalues --   17.66209  17.66209  17.66896  23.57594  23.57733
 Alpha virt. eigenvalues --   23.57733  23.57910  23.58787  23.58837  23.59016
 Alpha virt. eigenvalues --   23.59016  23.73002  23.73002  23.73075  23.73137
 Alpha virt. eigenvalues --   23.79776  23.79911  23.79911  23.79990  23.84136
 Alpha virt. eigenvalues --   23.84240  23.84240  23.84304  23.90208  23.90464
 Alpha virt. eigenvalues --   23.90464  23.90579  24.16479  24.16496  24.16496
 Alpha virt. eigenvalues --   24.16519  35.54134  35.54314  35.54314  35.54366
 Alpha virt. eigenvalues --   35.71994  35.72099  35.72099  35.72122  44.10312
 Alpha virt. eigenvalues --   44.10718  44.10718  44.11216  44.20692  44.21757
 Alpha virt. eigenvalues --   44.21757  44.23430  44.42097  44.42136  44.42136
 Alpha virt. eigenvalues --   44.42333  88.97410  89.00101  89.00101  89.02922
 Alpha virt. eigenvalues --  189.45196 189.45871 189.45871 189.46980
          Condensed to atoms (all electrons):
 Mulliken charges:
               1
     1  S   -0.231693
     2  S   -0.231693
     3  S   -0.231693
     4  S   -0.231693
     5  C   -0.684032
     6  C   -0.684032
     7  C   -0.684032
     8  C   -0.684032
     9  C   -0.674951
    10  H    0.263644
    11  H    0.263062
    12  C   -0.674951
    13  H    0.263644
    14  H    0.263062
    15  C   -0.674951
    16  H    0.263644
    17  H    0.263062
    18  C   -0.674951
    19  H    0.263644
    20  H    0.263062
    21  H    0.196690
    22  H    0.196690
    23  H    0.196690
    24  H    0.196690
    25  C   -0.682354
    26  C   -0.682354
    27  C   -0.682354
    28  C   -0.682354
    29  C   -0.561513
    30  H    0.218945
    31  C   -0.561513
    32  H    0.218945
    33  C   -0.561513
    34  H    0.218945
    35  C   -0.561513
    36  H    0.218945
    37  C    0.206242
    38  H    0.285069
    39  H    0.231426
    40  C    0.206242
    41  H    0.285069
    42  H    0.231426
    43  C    0.206242
    44  H    0.285069
    45  H    0.231426
    46  C    0.206242
    47  H    0.285069
    48  H    0.231426
    49  C   -0.094013
    50  N   -0.528716
    51  C   -0.094013
    52  N   -0.528716
    53  C   -0.094013
    54  N   -0.528716
    55  C   -0.094013
    56  N   -0.528716
    57  N   -0.525017
    58  H    0.239646
    59  C    0.149499
    60  N   -0.525017
    61  H    0.239646
    62  C    0.149499
    63  N   -0.525017
    64  H    0.239646
    65  C    0.149499
    66  N   -0.525017
    67  H    0.239646
    68  C    0.149499
    69  H    0.382227
    70  H    0.311269
    71  H    0.382227
    72  H    0.311269
    73  H    0.382227
    74  H    0.311269
    75  H    0.382227
    76  H    0.311269
    77  Au   0.239729
    78  Au   0.239729
    79  Au   0.239729
    80  Au   0.239729
    81  H    0.191807
    82  H    0.288063
    83  H    0.288611
    84  H    0.226360
    85  H    0.288611
    86  H    0.226360
    87  H    0.191807
    88  H    0.288063
    89  H    0.288611
    90  H    0.226360
    91  H    0.191807
    92  H    0.288063
    93  H    0.288611
    94  H    0.226360
    95  H    0.191807
    96  H    0.288063
 Sum of Mulliken charges =  -0.00000
 Mulliken charges with hydrogens summed into heavy atoms:
               1
     1  S   -0.231693
     2  S   -0.231693
     3  S   -0.231693
     4  S   -0.231693
     5  C   -0.157327
     6  C   -0.157327
     7  C   -0.157327
     8  C   -0.157327
     9  C    0.001608
    12  C    0.001608
    15  C    0.001608
    18  C    0.001608
    25  C    0.051562
    26  C    0.051562
    27  C    0.051562
    28  C    0.051562
    29  C   -0.045018
    31  C   -0.045018
    33  C   -0.045018
    35  C   -0.045018
    37  C    0.206242
    40  C    0.206242
    43  C    0.206242
    46  C    0.206242
    49  C    0.145633
    50  N   -0.528716
    51  C    0.145633
    52  N   -0.528716
    53  C    0.145633
    54  N   -0.528716
    55  C    0.145633
    56  N   -0.528716
    57  N   -0.142790
    59  C    0.460768
    60  N   -0.142790
    62  C    0.460768
    63  N   -0.142790
    65  C    0.460768
    66  N   -0.142790
    68  C    0.460768
    77  Au   0.239729
    78  Au   0.239729
    79  Au   0.239729
    80  Au   0.239729
 Electronic spatial extent (au):  <R**2>=          56811.2000
 Charge=             -0.0000 electrons
 Dipole moment (field-independent basis, Debye):
    X=              0.0000    Y=             -0.0000    Z=              7.7296  Tot=              7.7296
 Quadrupole moment (field-independent basis, Debye-Ang):
   XX=           -225.7206   YY=           -225.7206   ZZ=           -369.6641
   XY=             -0.0000   XZ=             -0.0000   YZ=             -0.0000
 Traceless Quadrupole moment (field-independent basis, Debye-Ang):
   XX=             47.9812   YY=             47.9812   ZZ=            -95.9623
   XY=             -0.0000   XZ=             -0.0000   YZ=             -0.0000
 Octapole moment (field-independent basis, Debye-Ang**2):
  XXX=              0.0000  YYY=              0.0000  ZZZ=            -25.0520  XYY=              0.0000
  XXY=              0.0000  XXZ=            141.2133  XZZ=             -0.0000  YZZ=             -0.0000
  YYZ=            141.2133  XYZ=              0.0000
 Hexadecapole moment (field-independent basis, Debye-Ang**3):
 XXXX=         -30159.1414 YYYY=         -30159.1414 ZZZZ=          -1301.1574 XXXY=           1912.1846
 XXXZ=              0.0000 YYYX=          -1912.1846 YYYZ=             -0.0000 ZZZX=              0.0000
 ZZZY=              0.0000 XXYY=         -11783.9568 XXZZ=          -6692.2382 YYZZ=          -6692.2382
 XXYZ=              0.0000 YYXZ=             -0.0000 ZZXY=             -0.0000
 N-N= 7.500585911117D+03 E-N=-2.350073314643D+04  KE= 3.301796320692D+03
 Symmetry A    KE= 1.650892196840D+03
 Symmetry B    KE= 1.650904123852D+03
 No NMR shielding tensors so no spin-rotation constants.
 Leave Link  601 at Fri May  7 16:06:37 2021, MaxMem=  7516192768 cpu:              60.0 elap:               3.3
 (Enter /PARA/pp801/luchenlin/g16/l701.exe)
 ... and contract with generalized density number  0.
 Compute integral first derivatives.
 R6Disp: Adding Grimme-D3(BJ) dispersion energy 1st derivatives to the gradient.
   4 Symmetry operations used in ECPInt.
 ECPInt:  NShTT=   97020 NPrTT=  378094 LenC2=   58989 LenP2D=  132104.
 LDataN:  DoStor=T MaxTD1= 7 Len=  274
 Leave Link  701 at Fri May  7 16:06:43 2021, MaxMem=  7516192768 cpu:              56.0 elap:               2.7
 (Enter /PARA/pp801/luchenlin/g16/l702.exe)
 L702 exits ... SP integral derivatives will be done elsewhere.
 Leave Link  702 at Fri May  7 16:06:46 2021, MaxMem=  7516192768 cpu:               1.9 elap:               0.2
 (Enter /PARA/pp801/luchenlin/g16/l703.exe)
 Integral derivatives from FoFJK, PRISM(SPDF).
 Compute integral first derivatives, UseDBF=F ICtDFT=           0.
 Calling FoFJK, ICntrl=      2127 FMM=F ISym2X=1 I1Cent= 0 IOpClX= 0 NMat=1 NMatS=1 NMatT=0.
 FoFJK:  IHMeth= 1 ICntrl=    2127 DoSepK=F KAlg= 0 I1Cent=           0 FoldK=F
 IRaf=         0 NMat=       1 IRICut=       1 DoRegI=T DoRafI=F ISym2E= 1 IDoP0=0 IntGTp=1.
 FoFCou: FMM=F IPFlag=           0 FMFlag=      100000 FMFlg1=        2800
         NFxFlg=           0 DoJE=F BraDBF=F KetDBF=F FulRan=T
         wScrn=  0.000000 ICntrl=      2127 IOpCl=  0 I1Cent=           0 NGrid=           0
         NMat0=    1 NMatS0=      1 NMatT0=    0 NMatD0=    1 NMtDS0=    0 NMtDT0=    0
 Petite list used in FoFCou.
 Defaulting to unpruned grid for atomic number  79.
 Defaulting to unpruned grid for atomic number  79.
 Defaulting to unpruned grid for atomic number  79.
 Defaulting to unpruned grid for atomic number  79.
 Defaulting to unpruned grid for atomic number  79.
 Defaulting to unpruned grid for atomic number  79.
 Defaulting to unpruned grid for atomic number  79.
 Defaulting to unpruned grid for atomic number  79.
 Defaulting to unpruned grid for atomic number  79.
 Defaulting to unpruned grid for atomic number  79.
 Defaulting to unpruned grid for atomic number  79.
 Defaulting to unpruned grid for atomic number  79.
 Defaulting to unpruned grid for atomic number  79.
 Defaulting to unpruned grid for atomic number  79.
 Defaulting to unpruned grid for atomic number  79.
 Defaulting to unpruned grid for atomic number  79.
 Defaulting to unpruned grid for atomic number  79.
 Defaulting to unpruned grid for atomic number  79.
 Defaulting to unpruned grid for atomic number  79.
 Defaulting to unpruned grid for atomic number  79.
 Defaulting to unpruned grid for atomic number  79.
 Defaulting to unpruned grid for atomic number  79.
 Defaulting to unpruned grid for atomic number  79.
 Defaulting to unpruned grid for atomic number  79.
 Leave Link  703 at Fri May  7 16:07:16 2021, MaxMem=  7516192768 cpu:             655.5 elap:              27.6
 (Enter /PARA/pp801/luchenlin/g16/l716.exe)
 Dipole        =-2.22044605D-14-1.72306613D-13 3.04106261D+00
 ***** Axes restored to original set *****
 -------------------------------------------------------------------
 Center     Atomic                   Forces (Hartrees/Bohr)
 Number     Number              X              Y              Z
 -------------------------------------------------------------------
      1       16           0.000500376   -0.000163611   -0.000541313
      2       16          -0.000163611   -0.000500376   -0.000541313
      3       16          -0.000500376    0.000163611   -0.000541313
      4       16           0.000163611    0.000500376   -0.000541313
      5        6           0.001111685   -0.002901517   -0.004990160
      6        6          -0.002901517   -0.001111685   -0.004990160
      7        6          -0.001111685    0.002901517   -0.004990160
      8        6           0.002901517    0.001111685   -0.004990160
      9        6           0.004120865   -0.000561776    0.002767571
     10        1           0.001327589    0.004331591    0.001322322
     11        1          -0.002439765   -0.001722659    0.004300515
     12        6          -0.000561776   -0.004120865    0.002767571
     13        1           0.004331591   -0.001327589    0.001322322
     14        1          -0.001722659    0.002439765    0.004300515
     15        6          -0.004120865    0.000561776    0.002767571
     16        1          -0.001327589   -0.004331591    0.001322322
     17        1           0.002439765    0.001722659    0.004300515
     18        6           0.000561776    0.004120865    0.002767571
     19        1          -0.004331591    0.001327589    0.001322322
     20        1           0.001722659   -0.002439765    0.004300515
     21        1           0.002233523    0.001712255   -0.003633307
     22        1           0.001712255   -0.002233523   -0.003633307
     23        1          -0.002233523   -0.001712255   -0.003633307
     24        1          -0.001712255    0.002233523   -0.003633307
     25        6           0.000067099    0.001558079    0.002636808
     26        6           0.001558079   -0.000067099    0.002636808
     27        6          -0.000067099   -0.001558079    0.002636808
     28        6          -0.001558079    0.000067099    0.002636808
     29        6          -0.000693622    0.001809358   -0.004854362
     30        1          -0.002483076   -0.001664585   -0.003368622
     31        6           0.001809358    0.000693622   -0.004854362
     32        1          -0.001664585    0.002483076   -0.003368622
     33        6           0.000693622   -0.001809358   -0.004854362
     34        1           0.002483076    0.001664585   -0.003368622
     35        6          -0.001809358   -0.000693622   -0.004854362
     36        1           0.001664585   -0.002483076   -0.003368622
     37        6           0.001720252    0.004615871    0.002820851
     38        1           0.002500706    0.001655335    0.003448039
     39        1          -0.002868484   -0.002742692    0.001340163
     40        6           0.004615871   -0.001720252    0.002820851
     41        1           0.001655335   -0.002500706    0.003448039
     42        1          -0.002742692    0.002868484    0.001340163
     43        6          -0.001720252   -0.004615871    0.002820851
     44        1          -0.002500706   -0.001655335    0.003448039
     45        1           0.002868484    0.002742692    0.001340163
     46        6          -0.004615871    0.001720252    0.002820851
     47        1          -0.001655335    0.002500706    0.003448039
     48        1           0.002742692   -0.002868484    0.001340163
     49        6           0.004070014   -0.002161263   -0.003020105
     50        7          -0.000529256    0.001723615    0.001040558
     51        6          -0.002161263   -0.004070014   -0.003020105
     52        7           0.001723615    0.000529256    0.001040558
     53        6          -0.004070014    0.002161263   -0.003020105
     54        7           0.000529256   -0.001723615    0.001040558
     55        6           0.002161263    0.004070014   -0.003020105
     56        7          -0.001723615   -0.000529256    0.001040558
     57        7          -0.001921893    0.003679863    0.002594138
     58        1          -0.004744677   -0.003530237    0.000345430
     59        6          -0.004618818   -0.000442215    0.001130404
     60        7           0.003679863    0.001921893    0.002594138
     61        1          -0.003530237    0.004744677    0.000345430
     62        6          -0.000442215    0.004618818    0.001130404
     63        7           0.001921893   -0.003679863    0.002594138
     64        1           0.004744677    0.003530237    0.000345430
     65        6           0.004618818    0.000442215    0.001130404
     66        7          -0.003679863   -0.001921893    0.002594138
     67        1           0.003530237   -0.004744677    0.000345430
     68        6           0.000442215   -0.004618818    0.001130404
     69        1           0.001347774   -0.004626691   -0.002704441
     70        1           0.007086690    0.000199979   -0.002082643
     71        1          -0.004626691   -0.001347774   -0.002704441
     72        1           0.000199979   -0.007086690   -0.002082643
     73        1          -0.001347774    0.004626691   -0.002704441
     74        1          -0.007086690   -0.000199979   -0.002082643
     75        1           0.004626691    0.001347774   -0.002704441
     76        1          -0.000199979    0.007086690   -0.002082643
     77       79           0.001762029   -0.007404361    0.000926475
     78       79          -0.007404361   -0.001762029    0.000926475
     79       79           0.007404361    0.001762029    0.000926475
     80       79          -0.001762029    0.007404361    0.000926475
     81        1           0.002153953    0.003523631    0.000725872
     82        1          -0.005276635    0.001576873   -0.000908974
     83        1           0.003283764   -0.003833798   -0.002048942
     84        1           0.002644664    0.002618428    0.002753720
     85        1          -0.003833798   -0.003283764   -0.002048942
     86        1           0.002618428   -0.002644664    0.002753720
     87        1           0.003523631   -0.002153953    0.000725872
     88        1           0.001576873    0.005276635   -0.000908974
     89        1          -0.003283764    0.003833798   -0.002048942
     90        1          -0.002644664   -0.002618428    0.002753720
     91        1          -0.002153953   -0.003523631    0.000725872
     92        1           0.005276635   -0.001576873   -0.000908974
     93        1           0.003833798    0.003283764   -0.002048942
     94        1          -0.002618428    0.002644664    0.002753720
     95        1          -0.003523631    0.002153953    0.000725872
     96        1          -0.001576873   -0.005276635   -0.000908974
 -------------------------------------------------------------------
 Cartesian Forces:  Max     0.007404361 RMS     0.002931778
 Leave Link  716 at Fri May  7 16:07:21 2021, MaxMem=  7516192768 cpu:               3.2 elap:               0.3
 (Enter /PARA/pp801/luchenlin/g16/l103.exe)

 GradGradGradGradGradGradGradGradGradGradGradGradGradGradGradGradGradGrad
 Berny optimization.
 FormGI is forming the generalized inverse of G from B-inverse, IUseBI=4.
 GSVD:  received Info=                   1 from GESDD.
 Internal  Forces:  Max     0.006641500 RMS     0.001881500
 Search for a local minimum.
 Step number   1 out of a maximum of  542
 All quantities printed in internal units (Hartrees-Bohrs-Radians)
 RMS Force = .17578D-02 SwitMx=.10000D-02 MixMth= 1
 Mixed Optimization -- RFO/linear search
 Second derivative matrix not updated -- first step.
 ITU=  0
     Eigenvalues ---    0.00364   0.00364   0.00364   0.00364   0.00458
     Eigenvalues ---    0.00459   0.00459   0.00459   0.00855   0.00867
     Eigenvalues ---    0.00867   0.00881   0.01116   0.01140   0.01140
     Eigenvalues ---    0.01156   0.01466   0.01499   0.01499   0.01526
     Eigenvalues ---    0.01662   0.01662   0.01664   0.01680   0.01870
     Eigenvalues ---    0.01873   0.01873   0.01889   0.02004   0.02011
     Eigenvalues ---    0.02011   0.02013   0.02193   0.02193   0.02193
     Eigenvalues ---    0.02193   0.02266   0.02303   0.02303   0.02304
     Eigenvalues ---    0.02308   0.02365   0.02365   0.02439   0.02617
     Eigenvalues ---    0.02630   0.02630   0.02640   0.03283   0.03397
     Eigenvalues ---    0.03397   0.03510   0.04391   0.04424   0.04424
     Eigenvalues ---    0.04456   0.04888   0.04918   0.04918   0.04949
     Eigenvalues ---    0.05141   0.05173   0.05173   0.05218   0.05334
     Eigenvalues ---    0.05379   0.05379   0.05413   0.05512   0.05512
     Eigenvalues ---    0.05512   0.05512   0.05621   0.05621   0.05621
     Eigenvalues ---    0.05621   0.05728   0.05744   0.05744   0.05759
     Eigenvalues ---    0.05867   0.05870   0.05870   0.05874   0.07511
     Eigenvalues ---    0.07624   0.07624   0.07722   0.09719   0.09749
     Eigenvalues ---    0.09749   0.09759   0.10008   0.10316   0.10316
     Eigenvalues ---    0.10711   0.11491   0.11502   0.11502   0.11521
     Eigenvalues ---    0.11664   0.11675   0.11675   0.11697   0.13199
     Eigenvalues ---    0.13201   0.13201   0.13208   0.13501   0.13525
     Eigenvalues ---    0.13525   0.13553   0.15073   0.15388   0.15388
     Eigenvalues ---    0.15520   0.15673   0.15768   0.15768   0.15949
     Eigenvalues ---    0.15969   0.15969   0.15969   0.15969   0.16000
     Eigenvalues ---    0.16000   0.16000   0.16000   0.16000   0.16000
     Eigenvalues ---    0.16000   0.16000   0.16000   0.16000   0.16000
     Eigenvalues ---    0.16000   0.16000   0.16000   0.16000   0.16000
     Eigenvalues ---    0.16546   0.16846   0.16846   0.17453   0.18660
     Eigenvalues ---    0.18861   0.18861   0.19608   0.20538   0.20945
     Eigenvalues ---    0.20945   0.21155   0.22082   0.22154   0.22154
     Eigenvalues ---    0.22182   0.22305   0.22435   0.22435   0.22570
     Eigenvalues ---    0.23271   0.23286   0.23327   0.23327   0.23719
     Eigenvalues ---    0.23811   0.23811   0.23847   0.28178   0.28188
     Eigenvalues ---    0.28235   0.28235   0.28954   0.29007   0.29007
     Eigenvalues ---    0.29042   0.31470   0.31542   0.31542   0.31666
     Eigenvalues ---    0.32903   0.32928   0.32928   0.32957   0.33080
     Eigenvalues ---    0.33080   0.33080   0.33080   0.33343   0.33343
     Eigenvalues ---    0.33343   0.33343   0.33386   0.33386   0.33386
     Eigenvalues ---    0.33386   0.33551   0.33551   0.33551   0.33551
     Eigenvalues ---    0.33554   0.33554   0.33554   0.33554   0.33601
     Eigenvalues ---    0.33601   0.33601   0.33601   0.33701   0.33701
     Eigenvalues ---    0.33701   0.33701   0.33778   0.33957   0.33957
     Eigenvalues ---    0.33957   0.33957   0.33972   0.33972   0.33972
     Eigenvalues ---    0.33972   0.34020   0.34020   0.34179   0.35258
     Eigenvalues ---    0.35258   0.35258   0.35258   0.40281   0.40300
     Eigenvalues ---    0.40300   0.40330   0.44589   0.44620   0.44620
     Eigenvalues ---    0.44647   0.45727   0.45727   0.45727   0.45727
     Eigenvalues ---    0.49186   0.49193   0.49193   0.49202   0.54003
     Eigenvalues ---    0.54024   0.54024   0.54037   0.56119   0.56321
     Eigenvalues ---    0.56321   0.564791000.000001000.000001000.00000
     Eigenvalues --- 1000.000001000.000001000.000001000.000001000.00000
     Eigenvalues --- 1000.000001000.000001000.000001000.000001000.00000
     Eigenvalues --- 1000.000001000.000001000.000001000.000001000.00000
     Eigenvalues --- 1000.000001000.000001000.000001000.000001000.00000
     Eigenvalues --- 1000.000001000.000001000.000001000.000001000.00000
     Eigenvalues --- 1000.000001000.000001000.000001000.000001000.00000
     Eigenvalues --- 1000.000001000.000001000.000001000.000001000.00000
     Eigenvalues --- 1000.000001000.000001000.000001000.000001000.00000
     Eigenvalues --- 1000.000001000.000001000.000001000.000001000.00000
     Eigenvalues --- 1000.000001000.000001000.000001000.000001000.00000
     Eigenvalues --- 1000.000001000.000001000.000001000.000001000.00000
     Eigenvalues --- 1000.000001000.000001000.000001000.000001000.00000
     Eigenvalues --- 1000.000001000.000001000.000001000.000001000.00000
     Eigenvalues --- 1000.000001000.000001000.000001000.000001000.00000
     Eigenvalues --- 1000.000001000.000001000.000001000.000001000.00000
     Eigenvalues --- 1000.000001000.000001000.000001000.000001000.00000
     Eigenvalues --- 1000.000001000.000001000.000001000.000001000.00000
     Eigenvalues --- 1000.000001000.000001000.000001000.000001000.00000
     Eigenvalues --- 1000.000001000.000001000.000001000.000001000.00000
     Eigenvalues --- 1000.000001000.000001000.000001000.000001000.00000
     Eigenvalues --- 1000.000001000.000001000.000001000.000001000.00000
     Eigenvalues --- 1000.000001000.000001000.000001000.000001000.00000
     Eigenvalues --- 1000.000001000.000001000.000001000.000001000.00000
     Eigenvalues --- 1000.000001000.000001000.000001000.000001000.00000
     Eigenvalues --- 1000.000001000.000001000.000001000.000001000.00000
     Eigenvalues --- 1000.000001000.000001000.000001000.000001000.00000
     Eigenvalues --- 1000.000001000.000001000.000001000.000001000.00000
     Eigenvalues --- 1000.000001000.000001000.000001000.000001000.00000
     Eigenvalues --- 1000.000001000.000001000.000001000.000001000.00000
     Eigenvalues --- 1000.000001000.000001000.000001000.000001000.00000
     Eigenvalues --- 1000.000001000.000001000.000001000.000001000.00000
     Eigenvalues --- 1000.000001000.000001000.000001000.000001000.00000
     Eigenvalues --- 1000.000001000.000001000.000001000.000001000.00000
     Eigenvalues --- 1000.000001000.000001000.000001000.000001000.00000
     Eigenvalues --- 1000.000001000.000001000.000001000.000001000.00000
     Eigenvalues --- 1000.000001000.000001000.000001000.000001000.00000
     Eigenvalues --- 1000.000001000.000001000.000001000.000001000.00000
     Eigenvalues --- 1000.000001000.000001000.000001000.000001000.00000
     Eigenvalues --- 1000.000001000.000001000.000001000.000001000.00000
     Eigenvalues --- 1000.000001000.000001000.000001000.000001000.00000
     Eigenvalues --- 1000.000001000.000001000.000001000.000001000.00000
     Eigenvalues --- 1000.000001000.000001000.000001000.000001000.00000
     Eigenvalues --- 1000.000001000.000001000.000001000.000001000.00000
     Eigenvalues --- 1000.000001000.000001000.000001000.000001000.00000
     Eigenvalues --- 1000.000001000.000001000.000001000.000001000.00000
     Eigenvalues --- 1000.000001000.000001000.000001000.000001000.00000
     Eigenvalues --- 1000.000001000.000001000.000001000.000001000.00000
     Eigenvalues --- 1000.000001000.000001000.000001000.000001000.00000
     Eigenvalues --- 1000.000001000.000001000.000001000.000001000.00000
     Eigenvalues --- 1000.000001000.000001000.000001000.000001000.00000
     Eigenvalues --- 1000.000001000.000001000.000001000.000001000.00000
     Eigenvalues --- 1000.000001000.000001000.000001000.000001000.00000
     Eigenvalues --- 1000.000001000.000001000.000001000.000001000.00000
     Eigenvalues --- 1000.000001000.000001000.000001000.000001000.00000
     Eigenvalues --- 1000.000001000.000001000.000001000.000001000.00000
     Eigenvalues --- 1000.000001000.00000
 RFO step:  Lambda=-4.65378114D-03 EMin= 3.63962968D-03
 Linear search not attempted -- first point.
 Iteration  1 RMS(Cart)=  0.02596357 RMS(Int)=  0.00016694
 Iteration  2 RMS(Cart)=  0.00024019 RMS(Int)=  0.00002934
 New curvilinear step failed, DQL= 1.82D-05 SP=-2.02D-03.
 ITry= 1 IFail=1 DXMaxC= 1.13D-01 DCOld= 1.00D+10 DXMaxT= 3.00D-01 DXLimC= 3.00D+00 Rises=F
 Iteration  1 RMS(Cart)=  0.02336721 RMS(Int)=  0.00013516
 Iteration  2 RMS(Cart)=  0.00019456 RMS(Int)=  0.00002374
 New curvilinear step failed, DQL= 1.47D-05 SP=-1.64D-03.
 ITry= 2 IFail=1 DXMaxC= 1.02D-01 DCOld= 1.00D+10 DXMaxT= 3.00D-01 DXLimC= 3.00D+00 Rises=F
 Iteration  1 RMS(Cart)=  0.02077086 RMS(Int)=  0.00010674
 Iteration  2 RMS(Cart)=  0.00015373 RMS(Int)=  0.00001874
 New curvilinear step failed, DQL= 1.16D-05 SP=-1.31D-03.
 ITry= 3 IFail=1 DXMaxC= 9.06D-02 DCOld= 1.00D+10 DXMaxT= 3.00D-01 DXLimC= 3.00D+00 Rises=F
 Iteration  1 RMS(Cart)=  0.01817450 RMS(Int)=  0.00008169
 Iteration  2 RMS(Cart)=  0.00011770 RMS(Int)=  0.00001434
 New curvilinear step failed, DQL= 8.86D-06 SP=-1.01D-03.
 ITry= 4 IFail=1 DXMaxC= 7.93D-02 DCOld= 1.00D+10 DXMaxT= 3.00D-01 DXLimC= 3.00D+00 Rises=F
 Iteration  1 RMS(Cart)=  0.01557814 RMS(Int)=  0.00005999
 Iteration  2 RMS(Cart)=  0.00008647 RMS(Int)=  0.00001052
 Iteration  3 RMS(Cart)=  0.00000041 RMS(Int)=  0.00001053
 ITry= 5 IFail=0 DXMaxC= 6.80D-02 DCOld= 1.00D+10 DXMaxT= 3.00D-01 DXLimC= 3.00D+00 Rises=F
 ClnCor:  largest displacement from symmetrization is 4.66D-09 for atom    61.
 Variable       Old X    -DE/DX   Delta X   Delta X   Delta X     New X
                                 (Linear)    (Quad)   (Total)
    X9       11.29844   0.00095   0.00000   0.00000   0.00000  11.29844
    Y9       -3.55282  -0.00326   0.00000   0.00000   0.00000  -3.55282
    Z9        0.87469  -0.00053   0.00000   0.00000   0.00000   0.87469
   X12       -3.55282  -0.00326   0.00000   0.00000   0.00000  -3.55282
   Y12      -11.29844  -0.00095   0.00000   0.00000   0.00000 -11.29844
   Z12        0.87469  -0.00053   0.00000   0.00000   0.00000   0.87469
   X15      -11.29844  -0.00095   0.00000   0.00000   0.00000 -11.29844
   Y15        3.55282   0.00326   0.00000   0.00000   0.00000   3.55282
   Z15        0.87469  -0.00053   0.00000   0.00000   0.00000   0.87469
   X18        3.55282   0.00326   0.00000   0.00000   0.00000   3.55282
   Y18       11.29844   0.00095   0.00000   0.00000   0.00000  11.29844
   Z18        0.87469  -0.00053   0.00000   0.00000   0.00000   0.87469
   X25       14.95743  -0.00107   0.00000   0.00000   0.00000  14.95743
   Y25        2.70175   0.00518   0.00000   0.00000   0.00000   2.70175
   Z25        0.04898  -0.00011   0.00000   0.00000   0.00000   0.04898
   X26        2.70175   0.00518   0.00000   0.00000   0.00000   2.70175
   Y26      -14.95743   0.00107   0.00000   0.00000   0.00000 -14.95743
   Z26        0.04898  -0.00011   0.00000   0.00000   0.00000   0.04898
   X27      -14.95743   0.00107   0.00000   0.00000   0.00000 -14.95743
   Y27       -2.70175  -0.00518   0.00000   0.00000  -0.00000  -2.70175
   Z27        0.04898  -0.00011   0.00000   0.00000   0.00000   0.04898
   X28       -2.70175  -0.00518   0.00000   0.00000  -0.00000  -2.70175
   Y28       14.95743  -0.00107   0.00000   0.00000   0.00000  14.95743
   Z28        0.04898  -0.00011   0.00000   0.00000   0.00000   0.04898
   X77        7.89043   0.00181   0.00000   0.00000   0.00000   7.89043
   Y77        2.06719  -0.00547   0.00000   0.00000   0.00000   2.06719
   Z77       -0.19869   0.00063   0.00000   0.00000   0.00000  -0.19869
   X78        2.06719  -0.00547   0.00000   0.00000   0.00000   2.06719
   Y78       -7.89043  -0.00181   0.00000   0.00000   0.00000  -7.89043
   Z78       -0.19869   0.00063   0.00000   0.00000   0.00000  -0.19869
   X79       -2.06719   0.00547   0.00000   0.00000   0.00000  -2.06719
   Y79        7.89043   0.00181   0.00000   0.00000   0.00000   7.89043
   Z79       -0.19869   0.00063   0.00000   0.00000   0.00000  -0.19869
   X80       -7.89043  -0.00181   0.00000   0.00000   0.00000  -7.89043
   Y80       -2.06719   0.00547   0.00000   0.00000   0.00000  -2.06719
   Z80       -0.19869   0.00063   0.00000   0.00000   0.00000  -0.19869
    R1        3.45497  -0.00080   0.00000  -0.00126  -0.00076   3.45421
    R2        4.33941   0.00019   0.00000   0.00240   0.00143   4.34084
    R3        3.45497  -0.00080   0.00000  -0.00126  -0.00076   3.45421
    R4        4.33941   0.00019   0.00000   0.00240   0.00143   4.34084
    R5        3.45497  -0.00080   0.00000  -0.00126  -0.00076   3.45421
    R6        4.33941   0.00019   0.00000   0.00240   0.00143   4.34084
    R7        3.45497  -0.00080   0.00000  -0.00126  -0.00076   3.45421
    R8        4.33941   0.00019   0.00000   0.00240   0.00143   4.34084
    R9        2.86790  -0.00091   0.00000  -0.00167  -0.00102   2.86688
   R10        2.08453  -0.00471   0.00000  -0.01393  -0.00836   2.07617
   R11        2.08094  -0.00523   0.00000  -0.01537  -0.00922   2.07172
   R12        2.86790  -0.00091   0.00000  -0.00167  -0.00102   2.86688
   R13        2.08453  -0.00471   0.00000  -0.01393  -0.00836   2.07617
   R14        2.08094  -0.00523   0.00000  -0.01537  -0.00922   2.07172
   R15        2.86790  -0.00091   0.00000  -0.00167  -0.00102   2.86688
   R16        2.08453  -0.00471   0.00000  -0.01393  -0.00836   2.07617
   R17        2.08094  -0.00523   0.00000  -0.01537  -0.00922   2.07172
   R18        2.86790  -0.00091   0.00000  -0.00167  -0.00102   2.86688
   R19        2.08453  -0.00471   0.00000  -0.01393  -0.00836   2.07617
   R20        2.08094  -0.00523   0.00000  -0.01537  -0.00922   2.07172
   R21        2.07969  -0.00381   0.00000  -0.01267  -0.00756   2.07212
   R22        2.08912  -0.00419   0.00000  -0.01250  -0.00750   2.08162
   R23        2.07403  -0.00558   0.00000  -0.01620  -0.00974   2.06429
   R24        2.07969  -0.00381   0.00000  -0.01267  -0.00756   2.07212
   R25        2.08912  -0.00419   0.00000  -0.01250  -0.00750   2.08162
   R26        2.07403  -0.00558   0.00000  -0.01620  -0.00974   2.06429
   R27        2.07969  -0.00381   0.00000  -0.01267  -0.00756   2.07212
   R28        2.08912  -0.00419   0.00000  -0.01250  -0.00750   2.08162
   R29        2.07403  -0.00558   0.00000  -0.01620  -0.00974   2.06429
   R30        2.07969  -0.00381   0.00000  -0.01267  -0.00756   2.07212
   R31        2.08912  -0.00419   0.00000  -0.01250  -0.00750   2.08162
   R32        2.07403  -0.00558   0.00000  -0.01620  -0.00974   2.06429
   R33        3.87009   0.00141   0.00000   0.01126   0.00677   3.87686
   R34        3.87009   0.00141   0.00000   0.01126   0.00677   3.87686
   R35        3.87009   0.00141   0.00000   0.01126   0.00677   3.87686
   R36        3.87009   0.00141   0.00000   0.01126   0.00677   3.87686
   R37        2.89202  -0.00049   0.00000  -0.00096  -0.00057   2.89145
   R38        2.08008  -0.00450   0.00000  -0.01322  -0.00792   2.07216
   R39        2.07378  -0.00544   0.00000  -0.01581  -0.00949   2.06429
   R40        2.07838  -0.00463   0.00000  -0.01355  -0.00814   2.07025
   R41        2.89202  -0.00049   0.00000  -0.00096  -0.00057   2.89145
   R42        2.08008  -0.00450   0.00000  -0.01322  -0.00792   2.07216
   R43        2.07378  -0.00544   0.00000  -0.01581  -0.00949   2.06429
   R44        2.07838  -0.00463   0.00000  -0.01355  -0.00814   2.07025
   R45        2.89202  -0.00049   0.00000  -0.00096  -0.00057   2.89145
   R46        2.08008  -0.00450   0.00000  -0.01322  -0.00792   2.07216
   R47        2.07378  -0.00544   0.00000  -0.01581  -0.00949   2.06429
   R48        2.07838  -0.00463   0.00000  -0.01355  -0.00814   2.07025
   R49        2.89202  -0.00049   0.00000  -0.00096  -0.00057   2.89145
   R50        2.08008  -0.00450   0.00000  -0.01322  -0.00792   2.07216
   R51        2.07378  -0.00544   0.00000  -0.01581  -0.00949   2.06429
   R52        2.07838  -0.00463   0.00000  -0.01355  -0.00814   2.07025
   R53        2.82299  -0.00153   0.00000  -0.00512  -0.00306   2.81993
   R54        2.08379  -0.00456   0.00000  -0.01347  -0.00808   2.07571
   R55        2.08090  -0.00418   0.00000  -0.01228  -0.00737   2.07353
   R56        2.82299  -0.00153   0.00000  -0.00512  -0.00306   2.81993
   R57        2.08379  -0.00456   0.00000  -0.01347  -0.00808   2.07571
   R58        2.08090  -0.00418   0.00000  -0.01228  -0.00737   2.07353
   R59        2.82299  -0.00153   0.00000  -0.00512  -0.00306   2.81993
   R60        2.08379  -0.00456   0.00000  -0.01347  -0.00808   2.07571
   R61        2.08090  -0.00418   0.00000  -0.01228  -0.00737   2.07353
   R62        2.82299  -0.00153   0.00000  -0.00512  -0.00306   2.81993
   R63        2.08379  -0.00456   0.00000  -0.01347  -0.00808   2.07571
   R64        2.08090  -0.00418   0.00000  -0.01228  -0.00737   2.07353
   R65        2.59615  -0.00595   0.00000  -0.01181  -0.00708   2.58907
   R66        2.60757   0.00042   0.00000  -0.00061  -0.00037   2.60720
   R67        2.59615  -0.00595   0.00000  -0.01181  -0.00708   2.58907
   R68        2.60757   0.00042   0.00000  -0.00061  -0.00037   2.60720
   R69        2.59615  -0.00595   0.00000  -0.01181  -0.00708   2.58907
   R70        2.60757   0.00042   0.00000  -0.00061  -0.00037   2.60720
   R71        2.59615  -0.00595   0.00000  -0.01181  -0.00708   2.58907
   R72        2.60757   0.00042   0.00000  -0.00061  -0.00037   2.60720
   R73        2.59933  -0.00028   0.00000   0.00007   0.00005   2.59938
   R74        2.05258  -0.00591   0.00000  -0.01654  -0.00992   2.04266
   R75        2.48966  -0.00117   0.00000  -0.00362  -0.00216   2.48750
   R76        3.91531   0.00191   0.00000   0.00487   0.00292   3.91823
   R77        2.59933  -0.00028   0.00000   0.00007   0.00005   2.59938
   R78        2.05258  -0.00591   0.00000  -0.01654  -0.00992   2.04266
   R79        2.48966  -0.00117   0.00000  -0.00362  -0.00216   2.48750
   R80        3.91531   0.00191   0.00000   0.00487   0.00292   3.91823
   R81        2.59933  -0.00028   0.00000   0.00007   0.00005   2.59938
   R82        2.05258  -0.00591   0.00000  -0.01654  -0.00992   2.04266
   R83        2.48966  -0.00117   0.00000  -0.00362  -0.00216   2.48750
   R84        3.91531   0.00191   0.00000   0.00487   0.00292   3.91823
   R85        2.59933  -0.00028   0.00000   0.00007   0.00005   2.59938
   R86        2.05258  -0.00591   0.00000  -0.01654  -0.00992   2.04266
   R87        2.48966  -0.00117   0.00000  -0.00362  -0.00216   2.48750
   R88        3.91531   0.00191   0.00000   0.00487   0.00292   3.91823
   R89        2.54176  -0.00164   0.00000  -0.00250  -0.00150   2.54026
   R90        1.91141  -0.00552   0.00000  -0.01196  -0.00718   1.90423
   R91        2.05916  -0.00664   0.00000  -0.01962  -0.01177   2.04740
   R92        2.54176  -0.00164   0.00000  -0.00250  -0.00150   2.54026
   R93        1.91141  -0.00552   0.00000  -0.01196  -0.00718   1.90423
   R94        2.05916  -0.00664   0.00000  -0.01962  -0.01177   2.04740
   R95        2.54176  -0.00164   0.00000  -0.00250  -0.00150   2.54026
   R96        1.91141  -0.00552   0.00000  -0.01196  -0.00718   1.90423
   R97        2.05916  -0.00664   0.00000  -0.01962  -0.01177   2.04740
   R98        2.54176  -0.00164   0.00000  -0.00250  -0.00150   2.54026
   R99        1.91141  -0.00552   0.00000  -0.01196  -0.00718   1.90423
   R100       2.05916  -0.00664   0.00000  -0.01962  -0.01177   2.04740
    A1        1.75316  -0.00035   0.00000   0.00312   0.00187   1.75503
    A2        1.75316  -0.00035   0.00000   0.00312   0.00187   1.75503
    A3        1.75316  -0.00035   0.00000   0.00312   0.00187   1.75503
    A4        1.75316  -0.00035   0.00000   0.00312   0.00187   1.75503
    A5        1.99426  -0.00043   0.00000   0.00176   0.00106   1.99532
    A6        1.84090   0.00047   0.00000   0.00328   0.00196   1.84286
    A7        1.92040  -0.00011   0.00000  -0.00398  -0.00239   1.91801
    A8        1.93372  -0.00029   0.00000  -0.00102  -0.00061   1.93311
    A9        1.91849   0.00028   0.00000  -0.00152  -0.00092   1.91757
   A10        1.84938   0.00012   0.00000   0.00163   0.00098   1.85036
   A11        1.99426  -0.00043   0.00000   0.00176   0.00106   1.99532
   A12        1.84090   0.00047   0.00000   0.00328   0.00196   1.84286
   A13        1.92040  -0.00011   0.00000  -0.00398  -0.00239   1.91801
   A14        1.93372  -0.00029   0.00000  -0.00102  -0.00061   1.93311
   A15        1.91849   0.00028   0.00000  -0.00152  -0.00092   1.91757
   A16        1.84938   0.00012   0.00000   0.00163   0.00098   1.85036
   A17        1.99426  -0.00043   0.00000   0.00176   0.00106   1.99532
   A18        1.84090   0.00047   0.00000   0.00328   0.00196   1.84286
   A19        1.92040  -0.00011   0.00000  -0.00398  -0.00239   1.91801
   A20        1.93372  -0.00029   0.00000  -0.00102  -0.00061   1.93311
   A21        1.91849   0.00028   0.00000  -0.00152  -0.00092   1.91757
   A22        1.84938   0.00012   0.00000   0.00163   0.00098   1.85036
   A23        1.99426  -0.00043   0.00000   0.00176   0.00106   1.99532
   A24        1.84090   0.00047   0.00000   0.00328   0.00196   1.84286
   A25        1.92040  -0.00011   0.00000  -0.00398  -0.00239   1.91801
   A26        1.93372  -0.00029   0.00000  -0.00102  -0.00061   1.93311
   A27        1.91849   0.00028   0.00000  -0.00152  -0.00092   1.91757
   A28        1.84938   0.00012   0.00000   0.00163   0.00098   1.85036
   A29        1.95533  -0.00019   0.00000   0.00603   0.00360   1.95893
   A30        1.95149  -0.00021   0.00000  -0.00241  -0.00145   1.95004
   A31        1.92531   0.00040   0.00000   0.00072   0.00045   1.92576
   A32        1.89785   0.00001   0.00000  -0.00303  -0.00183   1.89602
   A33        1.84359  -0.00000   0.00000  -0.00130  -0.00079   1.84280
   A34        1.88591   0.00001   0.00000  -0.00015  -0.00008   1.88582
   A35        1.95533  -0.00019   0.00000   0.00603   0.00360   1.95893
   A36        1.95149  -0.00021   0.00000  -0.00241  -0.00145   1.95004
   A37        1.92531   0.00040   0.00000   0.00072   0.00045   1.92576
   A38        1.89785   0.00001   0.00000  -0.00303  -0.00183   1.89602
   A39        1.84359  -0.00000   0.00000  -0.00130  -0.00079   1.84280
   A40        1.88591   0.00001   0.00000  -0.00015  -0.00008   1.88582
   A41        1.95533  -0.00019   0.00000   0.00603   0.00360   1.95893
   A42        1.95149  -0.00021   0.00000  -0.00241  -0.00145   1.95004
   A43        1.92531   0.00040   0.00000   0.00072   0.00045   1.92576
   A44        1.89785   0.00001   0.00000  -0.00303  -0.00183   1.89602
   A45        1.84359  -0.00000   0.00000  -0.00130  -0.00079   1.84280
   A46        1.88591   0.00001   0.00000  -0.00015  -0.00008   1.88582
   A47        1.95533  -0.00019   0.00000   0.00603   0.00360   1.95893
   A48        1.95149  -0.00021   0.00000  -0.00241  -0.00145   1.95004
   A49        1.92531   0.00040   0.00000   0.00072   0.00045   1.92576
   A50        1.89785   0.00001   0.00000  -0.00303  -0.00183   1.89602
   A51        1.84359  -0.00000   0.00000  -0.00130  -0.00079   1.84280
   A52        1.88591   0.00001   0.00000  -0.00015  -0.00008   1.88582
   A53        2.13703   0.00121   0.00000   0.00508   0.00306   2.14009
   A54        2.13703   0.00121   0.00000   0.00508   0.00306   2.14009
   A55        2.13703   0.00121   0.00000   0.00508   0.00306   2.14009
   A56        2.13703   0.00121   0.00000   0.00508   0.00306   2.14009
   A57        1.94067   0.00004   0.00000  -0.00009  -0.00006   1.94061
   A58        1.92429   0.00002   0.00000   0.00024   0.00015   1.92444
   A59        1.93401   0.00003   0.00000   0.00032   0.00019   1.93420
   A60        1.88410  -0.00006   0.00000  -0.00069  -0.00041   1.88369
   A61        1.89219  -0.00007   0.00000  -0.00070  -0.00042   1.89178
   A62        1.88690   0.00005   0.00000   0.00090   0.00055   1.88745
   A63        1.94067   0.00004   0.00000  -0.00009  -0.00006   1.94061
   A64        1.92429   0.00002   0.00000   0.00024   0.00015   1.92444
   A65        1.93401   0.00003   0.00000   0.00032   0.00019   1.93420
   A66        1.88410  -0.00006   0.00000  -0.00069  -0.00041   1.88369
   A67        1.89219  -0.00007   0.00000  -0.00070  -0.00042   1.89178
   A68        1.88690   0.00005   0.00000   0.00090   0.00055   1.88745
   A69        1.94067   0.00004   0.00000  -0.00009  -0.00006   1.94061
   A70        1.92429   0.00002   0.00000   0.00024   0.00015   1.92444
   A71        1.93401   0.00003   0.00000   0.00032   0.00019   1.93420
   A72        1.88410  -0.00006   0.00000  -0.00069  -0.00041   1.88369
   A73        1.89219  -0.00007   0.00000  -0.00070  -0.00042   1.89178
   A74        1.88690   0.00005   0.00000   0.00090   0.00055   1.88745
   A75        1.94067   0.00004   0.00000  -0.00009  -0.00006   1.94061
   A76        1.92429   0.00002   0.00000   0.00024   0.00015   1.92444
   A77        1.93401   0.00003   0.00000   0.00032   0.00019   1.93420
   A78        1.88410  -0.00006   0.00000  -0.00069  -0.00041   1.88369
   A79        1.89219  -0.00007   0.00000  -0.00070  -0.00042   1.89178
   A80        1.88690   0.00005   0.00000   0.00090   0.00055   1.88745
   A81        1.99537  -0.00090   0.00000  -0.00662  -0.00396   1.99141
   A82        1.90784   0.00028   0.00000   0.00051   0.00030   1.90814
   A83        1.92270  -0.00003   0.00000   0.00033   0.00020   1.92290
   A84        1.87684   0.00039   0.00000   0.00290   0.00174   1.87857
   A85        1.89392   0.00052   0.00000   0.00420   0.00251   1.89643
   A86        1.86206  -0.00021   0.00000  -0.00093  -0.00056   1.86150
   A87        1.99537  -0.00090   0.00000  -0.00662  -0.00396   1.99141
   A88        1.90784   0.00028   0.00000   0.00051   0.00030   1.90814
   A89        1.92270  -0.00003   0.00000   0.00033   0.00020   1.92290
   A90        1.87684   0.00039   0.00000   0.00290   0.00174   1.87857
   A91        1.89392   0.00052   0.00000   0.00420   0.00251   1.89643
   A92        1.86206  -0.00021   0.00000  -0.00093  -0.00056   1.86150
   A93        1.99537  -0.00090   0.00000  -0.00662  -0.00396   1.99141
   A94        1.90784   0.00028   0.00000   0.00051   0.00030   1.90814
   A95        1.92270  -0.00003   0.00000   0.00033   0.00020   1.92290
   A96        1.87684   0.00039   0.00000   0.00290   0.00174   1.87857
   A97        1.89392   0.00052   0.00000   0.00420   0.00251   1.89643
   A98        1.86206  -0.00021   0.00000  -0.00093  -0.00056   1.86150
   A99        1.99537  -0.00090   0.00000  -0.00662  -0.00396   1.99141
   A100       1.90784   0.00028   0.00000   0.00051   0.00030   1.90814
   A101       1.92270  -0.00003   0.00000   0.00033   0.00020   1.92290
   A102       1.87684   0.00039   0.00000   0.00290   0.00174   1.87857
   A103       1.89392   0.00052   0.00000   0.00420   0.00251   1.89643
   A104       1.86206  -0.00021   0.00000  -0.00093  -0.00056   1.86150
   A105       2.27118  -0.00050   0.00000   0.00173   0.00105   2.27223
   A106       2.13573  -0.00030   0.00000  -0.00343  -0.00206   2.13367
   A107       1.87622   0.00081   0.00000   0.00172   0.00103   1.87725
   A108       2.27118  -0.00050   0.00000   0.00173   0.00105   2.27223
   A109       2.13573  -0.00030   0.00000  -0.00343  -0.00206   2.13367
   A110       1.87622   0.00081   0.00000   0.00172   0.00103   1.87725
   A111       2.27118  -0.00050   0.00000   0.00173   0.00105   2.27223
   A112       2.13573  -0.00030   0.00000  -0.00343  -0.00206   2.13367
   A113       1.87622   0.00081   0.00000   0.00172   0.00103   1.87725
   A114       2.27118  -0.00050   0.00000   0.00173   0.00105   2.27223
   A115       2.13573  -0.00030   0.00000  -0.00343  -0.00206   2.13367
   A116       1.87622   0.00081   0.00000   0.00172   0.00103   1.87725
   A117       1.85585   0.00044   0.00000   0.00063   0.00038   1.85623
   A118       2.28943   0.00023   0.00000   0.00242   0.00145   2.29088
   A119       2.13790  -0.00067   0.00000  -0.00304  -0.00182   2.13608
   A120       1.88896  -0.00077   0.00000  -0.00084  -0.00050   1.88845
   A121       2.24110  -0.00024   0.00000   0.00049   0.00028   2.24137
   A122       2.15064   0.00102   0.00000   0.00042   0.00026   2.15091
   A123       1.85585   0.00044   0.00000   0.00063   0.00038   1.85623
   A124       2.28943   0.00023   0.00000   0.00242   0.00145   2.29088
   A125       2.13790  -0.00067   0.00000  -0.00304  -0.00182   2.13608
   A126       1.88896  -0.00077   0.00000  -0.00084  -0.00050   1.88845
   A127       2.24110  -0.00024   0.00000   0.00049   0.00028   2.24137
   A128       2.15064   0.00102   0.00000   0.00042   0.00026   2.15091
   A129       1.85585   0.00044   0.00000   0.00063   0.00038   1.85623
   A130       2.28943   0.00023   0.00000   0.00242   0.00145   2.29088
   A131       2.13790  -0.00067   0.00000  -0.00304  -0.00182   2.13608
   A132       1.88896  -0.00077   0.00000  -0.00084  -0.00050   1.88845
   A133       2.24110  -0.00024   0.00000   0.00049   0.00028   2.24137
   A134       2.15064   0.00102   0.00000   0.00042   0.00026   2.15091
   A135       1.85585   0.00044   0.00000   0.00063   0.00038   1.85623
   A136       2.28943   0.00023   0.00000   0.00242   0.00145   2.29088
   A137       2.13790  -0.00067   0.00000  -0.00304  -0.00182   2.13608
   A138       1.88896  -0.00077   0.00000  -0.00084  -0.00050   1.88845
   A139       2.24110  -0.00024   0.00000   0.00049   0.00028   2.24137
   A140       2.15064   0.00102   0.00000   0.00042   0.00026   2.15091
   A141       1.89105  -0.00012   0.00000  -0.00083  -0.00050   1.89055
   A142       2.20949  -0.00001   0.00000   0.00003   0.00002   2.20951
   A143       2.18147   0.00012   0.00000   0.00075   0.00045   2.18192
   A144       1.91267  -0.00036   0.00000  -0.00073  -0.00044   1.91223
   A145       2.17367   0.00055   0.00000  -0.00379  -0.00229   2.17139
   A146       2.19601  -0.00019   0.00000   0.00470   0.00283   2.19884
   A147       1.89105  -0.00012   0.00000  -0.00083  -0.00050   1.89055
   A148       2.20949  -0.00001   0.00000   0.00003   0.00002   2.20951
   A149       2.18147   0.00012   0.00000   0.00075   0.00045   2.18192
   A150       1.91267  -0.00036   0.00000  -0.00073  -0.00044   1.91223
   A151       2.17367   0.00055   0.00000  -0.00379  -0.00229   2.17139
   A152       2.19601  -0.00019   0.00000   0.00470   0.00283   2.19884
   A153       1.89105  -0.00012   0.00000  -0.00083  -0.00050   1.89055
   A154       2.20949  -0.00001   0.00000   0.00003   0.00002   2.20951
   A155       2.18147   0.00012   0.00000   0.00075   0.00045   2.18192
   A156       1.91267  -0.00036   0.00000  -0.00073  -0.00044   1.91223
   A157       2.17367   0.00055   0.00000  -0.00379  -0.00229   2.17139
   A158       2.19601  -0.00019   0.00000   0.00470   0.00283   2.19884
   A159       1.89105  -0.00012   0.00000  -0.00083  -0.00050   1.89055
   A160       2.20949  -0.00001   0.00000   0.00003   0.00002   2.20951
   A161       2.18147   0.00012   0.00000   0.00075   0.00045   2.18192
   A162       1.91267  -0.00036   0.00000  -0.00073  -0.00044   1.91223
   A163       2.17367   0.00055   0.00000  -0.00379  -0.00229   2.17139
   A164       2.19601  -0.00019   0.00000   0.00470   0.00283   2.19884
   A165       2.06657   0.00105   0.00000   0.00882   0.00532   2.07190
   A166       2.06657   0.00105   0.00000   0.00882   0.00532   2.07190
   A167       2.06657   0.00105   0.00000   0.00882   0.00532   2.07190
   A168       2.06657   0.00105   0.00000   0.00882   0.00532   2.07190
   A169       3.24687  -0.00102   0.00000   0.00535   0.00317   3.25004
   A170       3.24687  -0.00102   0.00000   0.00535   0.00317   3.25004
   A171       3.24687  -0.00102   0.00000   0.00535   0.00317   3.25004
   A172       3.24687  -0.00102   0.00000   0.00535   0.00317   3.25004
   A173       3.08994   0.00158   0.00000   0.02451   0.01476   3.10470
   A174       3.08994   0.00158   0.00000   0.02451   0.01476   3.10470
   A175       3.08994   0.00158   0.00000   0.02451   0.01476   3.10470
   A176       3.08994   0.00158   0.00000   0.02451   0.01476   3.10470
    D1        1.10227   0.00026   0.00000  -0.00864  -0.00520   1.09707
    D2       -3.05288  -0.00004   0.00000  -0.00654  -0.00393  -3.05681
    D3       -1.06548   0.00030   0.00000  -0.00478  -0.00288  -1.06836
    D4        0.27270   0.00082   0.00000   0.01935   0.01159   0.28429
    D5       -2.70686  -0.00051   0.00000   0.00642   0.00383  -2.70303
    D6        1.10227   0.00026   0.00000  -0.00864  -0.00520   1.09707
    D7       -3.05288  -0.00004   0.00000  -0.00654  -0.00393  -3.05681
    D8       -1.06548   0.00030   0.00000  -0.00478  -0.00288  -1.06836
    D9        0.27270   0.00082   0.00000   0.01935   0.01159   0.28429
   D10       -2.70686  -0.00051   0.00000   0.00642   0.00383  -2.70303
   D11        1.10227   0.00026   0.00000  -0.00864  -0.00520   1.09707
   D12       -3.05288  -0.00004   0.00000  -0.00654  -0.00393  -3.05681
   D13       -1.06548   0.00030   0.00000  -0.00478  -0.00288  -1.06836
   D14        0.27270   0.00082   0.00000   0.01935   0.01159   0.28429
   D15       -2.70686  -0.00051   0.00000   0.00642   0.00383  -2.70303
   D16        1.10227   0.00026   0.00000  -0.00864  -0.00520   1.09707
   D17       -3.05288  -0.00004   0.00000  -0.00654  -0.00393  -3.05681
   D18       -1.06548   0.00030   0.00000  -0.00478  -0.00288  -1.06836
   D19        0.27270   0.00082   0.00000   0.01935   0.01159   0.28429
   D20       -2.70686  -0.00051   0.00000   0.00642   0.00383  -2.70303
   D21        0.93652   0.00033   0.00000   0.01184   0.00712   0.94363
   D22        3.07211   0.00004   0.00000   0.01052   0.00630   3.07841
   D23       -1.11195   0.00019   0.00000   0.00922   0.00554  -1.10640
   D24       -1.13977   0.00022   0.00000   0.00713   0.00429  -1.13548
   D25        0.99582  -0.00006   0.00000   0.00582   0.00347   0.99929
   D26        3.09495   0.00009   0.00000   0.00452   0.00272   3.09767
   D27        3.10529   0.00008   0.00000   0.00666   0.00401   3.10929
   D28       -1.04230  -0.00020   0.00000   0.00535   0.00319  -1.03911
   D29        1.05682  -0.00005   0.00000   0.00405   0.00244   1.05926
   D30        0.93652   0.00033   0.00000   0.01184   0.00712   0.94363
   D31        3.07211   0.00004   0.00000   0.01052   0.00630   3.07841
   D32       -1.11195   0.00019   0.00000   0.00922   0.00554  -1.10640
   D33       -1.13977   0.00022   0.00000   0.00713   0.00429  -1.13548
   D34        0.99582  -0.00006   0.00000   0.00582   0.00347   0.99929
   D35        3.09495   0.00009   0.00000   0.00452   0.00272   3.09767
   D36        3.10529   0.00008   0.00000   0.00666   0.00401   3.10929
   D37       -1.04230  -0.00020   0.00000   0.00535   0.00319  -1.03911
   D38        1.05682  -0.00005   0.00000   0.00405   0.00244   1.05926
   D39        0.93652   0.00033   0.00000   0.01184   0.00712   0.94363
   D40        3.07211   0.00004   0.00000   0.01052   0.00630   3.07841
   D41       -1.11195   0.00019   0.00000   0.00922   0.00554  -1.10640
   D42       -1.13977   0.00022   0.00000   0.00713   0.00429  -1.13548
   D43        0.99582  -0.00006   0.00000   0.00582   0.00347   0.99929
   D44        3.09495   0.00009   0.00000   0.00452   0.00272   3.09767
   D45        3.10529   0.00008   0.00000   0.00666   0.00401   3.10929
   D46       -1.04230  -0.00020   0.00000   0.00535   0.00319  -1.03911
   D47        1.05682  -0.00005   0.00000   0.00405   0.00244   1.05926
   D48        0.93652   0.00033   0.00000   0.01184   0.00712   0.94363
   D49        3.07211   0.00004   0.00000   0.01052   0.00630   3.07841
   D50       -1.11195   0.00019   0.00000   0.00922   0.00554  -1.10640
   D51       -1.13977   0.00022   0.00000   0.00713   0.00429  -1.13548
   D52        0.99582  -0.00006   0.00000   0.00582   0.00347   0.99929
   D53        3.09495   0.00009   0.00000   0.00452   0.00272   3.09767
   D54        3.10529   0.00008   0.00000   0.00666   0.00401   3.10929
   D55       -1.04230  -0.00020   0.00000   0.00535   0.00319  -1.03911
   D56        1.05682  -0.00005   0.00000   0.00405   0.00244   1.05926
   D57        0.31524  -0.00053   0.00000   0.00014   0.00006   0.31530
   D58       -1.85061  -0.00013   0.00000   0.00128   0.00076  -1.84984
   D59        2.41203  -0.00015   0.00000   0.00356   0.00212   2.41416
   D60        0.31524  -0.00053   0.00000   0.00014   0.00006   0.31530
   D61       -1.85061  -0.00013   0.00000   0.00128   0.00076  -1.84984
   D62        2.41203  -0.00015   0.00000   0.00356   0.00212   2.41416
   D63        0.31524  -0.00053   0.00000   0.00014   0.00006   0.31530
   D64       -1.85061  -0.00013   0.00000   0.00128   0.00076  -1.84984
   D65        2.41203  -0.00015   0.00000   0.00356   0.00212   2.41416
   D66        0.31524  -0.00053   0.00000   0.00014   0.00006   0.31530
   D67       -1.85061  -0.00013   0.00000   0.00128   0.00076  -1.84984
   D68        2.41203  -0.00015   0.00000   0.00356   0.00212   2.41416
   D69        1.25164  -0.00089   0.00000  -0.00942  -0.00566   1.24598
   D70        1.25164  -0.00089   0.00000  -0.00942  -0.00566   1.24598
   D71        1.25164  -0.00089   0.00000  -0.00942  -0.00566   1.24598
   D72        1.25164  -0.00089   0.00000  -0.00942  -0.00566   1.24598
   D73       -1.13044  -0.00002   0.00000  -0.00695  -0.00417  -1.13460
   D74        3.04820  -0.00012   0.00000  -0.00660  -0.00396   3.04425
   D75        1.00749  -0.00001   0.00000  -0.00596  -0.00357   1.00392
   D76        0.95867  -0.00007   0.00000  -0.00771  -0.00463   0.95404
   D77       -1.14588  -0.00017   0.00000  -0.00736  -0.00442  -1.15030
   D78        3.09659  -0.00006   0.00000  -0.00672  -0.00404   3.09256
   D79        3.04698   0.00002   0.00000  -0.00622  -0.00373   3.04325
   D80        0.94244  -0.00008   0.00000  -0.00587  -0.00352   0.93892
   D81       -1.09828   0.00003   0.00000  -0.00523  -0.00313  -1.10141
   D82       -1.13044  -0.00002   0.00000  -0.00695  -0.00417  -1.13460
   D83        3.04820  -0.00012   0.00000  -0.00660  -0.00396   3.04425
   D84        1.00749  -0.00001   0.00000  -0.00596  -0.00357   1.00392
   D85        0.95867  -0.00007   0.00000  -0.00771  -0.00463   0.95404
   D86       -1.14588  -0.00017   0.00000  -0.00736  -0.00442  -1.15030
   D87        3.09659  -0.00006   0.00000  -0.00672  -0.00404   3.09256
   D88        3.04698   0.00002   0.00000  -0.00622  -0.00373   3.04325
   D89        0.94244  -0.00008   0.00000  -0.00587  -0.00352   0.93892
   D90       -1.09828   0.00003   0.00000  -0.00523  -0.00313  -1.10141
   D91       -1.13044  -0.00002   0.00000  -0.00695  -0.00417  -1.13460
   D92        3.04820  -0.00012   0.00000  -0.00660  -0.00396   3.04425
   D93        1.00749  -0.00001   0.00000  -0.00596  -0.00357   1.00392
   D94        0.95867  -0.00007   0.00000  -0.00771  -0.00463   0.95404
   D95       -1.14588  -0.00017   0.00000  -0.00736  -0.00442  -1.15030
   D96        3.09659  -0.00006   0.00000  -0.00672  -0.00404   3.09256
   D97        3.04698   0.00002   0.00000  -0.00622  -0.00373   3.04325
   D98        0.94244  -0.00008   0.00000  -0.00587  -0.00352   0.93892
   D99       -1.09828   0.00003   0.00000  -0.00523  -0.00313  -1.10141
   D100      -1.13044  -0.00002   0.00000  -0.00695  -0.00417  -1.13460
   D101       3.04820  -0.00012   0.00000  -0.00660  -0.00396   3.04425
   D102       1.00749  -0.00001   0.00000  -0.00596  -0.00357   1.00392
   D103       0.95867  -0.00007   0.00000  -0.00771  -0.00463   0.95404
   D104      -1.14588  -0.00017   0.00000  -0.00736  -0.00442  -1.15030
   D105       3.09659  -0.00006   0.00000  -0.00672  -0.00404   3.09256
   D106       3.04698   0.00002   0.00000  -0.00622  -0.00373   3.04325
   D107       0.94244  -0.00008   0.00000  -0.00587  -0.00352   0.93892
   D108      -1.09828   0.00003   0.00000  -0.00523  -0.00313  -1.10141
   D109       1.80026  -0.00020   0.00000  -0.00444  -0.00266   1.79761
   D110      -1.32813  -0.00044   0.00000  -0.00775  -0.00464  -1.33277
   D111      -2.36124  -0.00014   0.00000  -0.00597  -0.00358  -2.36482
   D112       0.79356  -0.00038   0.00000  -0.00928  -0.00557   0.78799
   D113      -0.35325   0.00008   0.00000  -0.00344  -0.00206  -0.35531
   D114       2.80154  -0.00016   0.00000  -0.00675  -0.00405   2.79750
   D115       1.80026  -0.00020   0.00000  -0.00444  -0.00266   1.79761
   D116      -1.32813  -0.00044   0.00000  -0.00775  -0.00464  -1.33277
   D117      -2.36124  -0.00014   0.00000  -0.00597  -0.00358  -2.36482
   D118       0.79356  -0.00038   0.00000  -0.00928  -0.00557   0.78799
   D119      -0.35325   0.00008   0.00000  -0.00344  -0.00206  -0.35531
   D120       2.80154  -0.00016   0.00000  -0.00675  -0.00405   2.79750
   D121       1.80026  -0.00020   0.00000  -0.00444  -0.00266   1.79761
   D122      -1.32813  -0.00044   0.00000  -0.00775  -0.00464  -1.33277
   D123      -2.36124  -0.00014   0.00000  -0.00597  -0.00358  -2.36482
   D124       0.79356  -0.00038   0.00000  -0.00928  -0.00557   0.78799
   D125      -0.35325   0.00008   0.00000  -0.00344  -0.00206  -0.35531
   D126       2.80154  -0.00016   0.00000  -0.00675  -0.00405   2.79750
   D127       1.80026  -0.00020   0.00000  -0.00444  -0.00266   1.79761
   D128      -1.32813  -0.00044   0.00000  -0.00775  -0.00464  -1.33277
   D129      -2.36124  -0.00014   0.00000  -0.00597  -0.00358  -2.36482
   D130       0.79356  -0.00038   0.00000  -0.00928  -0.00557   0.78799
   D131      -0.35325   0.00008   0.00000  -0.00344  -0.00206  -0.35531
   D132       2.80154  -0.00016   0.00000  -0.00675  -0.00405   2.79750
   D133      -3.12413  -0.00014   0.00000   0.00219   0.00131  -3.12282
   D134       0.02197  -0.00016   0.00000  -0.00171  -0.00103   0.02094
   D135       0.00577   0.00006   0.00000   0.00509   0.00305   0.00882
   D136      -3.13131   0.00005   0.00000   0.00119   0.00071  -3.13060
   D137       3.12338   0.00021   0.00000  -0.00289  -0.00173   3.12164
   D138       0.05661   0.00014   0.00000  -0.00399  -0.00239   0.05422
   D139      -0.00763   0.00002   0.00000  -0.00556  -0.00333  -0.01096
   D140      -3.07440  -0.00005   0.00000  -0.00665  -0.00399  -3.07838
   D141      -3.12413  -0.00014   0.00000   0.00219   0.00131  -3.12282
   D142       0.02197  -0.00016   0.00000  -0.00171  -0.00103   0.02094
   D143       0.00577   0.00006   0.00000   0.00509   0.00305   0.00882
   D144      -3.13131   0.00005   0.00000   0.00119   0.00071  -3.13060
   D145       3.12338   0.00021   0.00000  -0.00289  -0.00173   3.12164
   D146       0.05661   0.00014   0.00000  -0.00399  -0.00239   0.05422
   D147      -0.00763   0.00002   0.00000  -0.00556  -0.00333  -0.01096
   D148      -3.07440  -0.00005   0.00000  -0.00665  -0.00399  -3.07838
   D149      -3.12413  -0.00014   0.00000   0.00219   0.00131  -3.12282
   D150       0.02197  -0.00016   0.00000  -0.00171  -0.00103   0.02094
   D151       0.00577   0.00006   0.00000   0.00509   0.00305   0.00882
   D152      -3.13131   0.00005   0.00000   0.00119   0.00071  -3.13060
   D153       3.12338   0.00021   0.00000  -0.00289  -0.00173   3.12164
   D154       0.05661   0.00014   0.00000  -0.00399  -0.00239   0.05422
   D155      -0.00763   0.00002   0.00000  -0.00556  -0.00333  -0.01096
   D156      -3.07440  -0.00005   0.00000  -0.00665  -0.00399  -3.07838
   D157      -3.12413  -0.00014   0.00000   0.00219   0.00131  -3.12282
   D158       0.02197  -0.00016   0.00000  -0.00171  -0.00103   0.02094
   D159       0.00577   0.00006   0.00000   0.00509   0.00305   0.00882
   D160      -3.13131   0.00005   0.00000   0.00119   0.00071  -3.13060
   D161       3.12338   0.00021   0.00000  -0.00289  -0.00173   3.12164
   D162       0.05661   0.00014   0.00000  -0.00399  -0.00239   0.05422
   D163      -0.00763   0.00002   0.00000  -0.00556  -0.00333  -0.01096
   D164      -3.07440  -0.00005   0.00000  -0.00665  -0.00399  -3.07838
   D165      -0.00195  -0.00013   0.00000  -0.00288  -0.00173  -0.00367
   D166      -3.09331   0.00006   0.00000  -0.00177  -0.00106  -3.09437
   D167       3.13562  -0.00011   0.00000   0.00062   0.00037   3.13599
   D168       0.04426   0.00007   0.00000   0.00174   0.00104   0.04529
   D169       0.00649  -0.00011   0.00000   0.00378   0.00226   0.00875
   D170       3.10657  -0.00012   0.00000   0.00836   0.00500   3.11157
   D171       3.07800  -0.00011   0.00000   0.00481   0.00288   3.08088
   D172      -0.10511  -0.00011   0.00000   0.00939   0.00562  -0.09950
   D173      -0.00195  -0.00013   0.00000  -0.00288  -0.00173  -0.00367
   D174      -3.09331   0.00006   0.00000  -0.00177  -0.00106  -3.09437
   D175       3.13562  -0.00011   0.00000   0.00062   0.00037   3.13599
   D176       0.04426   0.00007   0.00000   0.00174   0.00104   0.04529
   D177       0.00649  -0.00011   0.00000   0.00378   0.00226   0.00875
   D178       3.10657  -0.00012   0.00000   0.00836   0.00500   3.11157
   D179       3.07800  -0.00011   0.00000   0.00481   0.00288   3.08088
   D180      -0.10511  -0.00011   0.00000   0.00939   0.00562  -0.09950
   D181      -0.00195  -0.00013   0.00000  -0.00288  -0.00173  -0.00367
   D182      -3.09331   0.00006   0.00000  -0.00177  -0.00106  -3.09437
   D183       3.13562  -0.00011   0.00000   0.00062   0.00037   3.13599
   D184       0.04426   0.00007   0.00000   0.00174   0.00104   0.04529
   D185       0.00649  -0.00011   0.00000   0.00378   0.00226   0.00875
   D186       3.10657  -0.00012   0.00000   0.00836   0.00500   3.11157
   D187       3.07800  -0.00011   0.00000   0.00481   0.00288   3.08088
   D188      -0.10511  -0.00011   0.00000   0.00939   0.00562  -0.09950
   D189      -0.00195  -0.00013   0.00000  -0.00288  -0.00173  -0.00367
   D190      -3.09331   0.00006   0.00000  -0.00177  -0.00106  -3.09437
   D191       3.13562  -0.00011   0.00000   0.00062   0.00037   3.13599
   D192       0.04426   0.00007   0.00000   0.00174   0.00104   0.04529
   D193       0.00649  -0.00011   0.00000   0.00378   0.00226   0.00875
   D194       3.10657  -0.00012   0.00000   0.00836   0.00500   3.11157
   D195       3.07800  -0.00011   0.00000   0.00481   0.00288   3.08088
   D196      -0.10511  -0.00011   0.00000   0.00939   0.00562  -0.09950
   D197      -0.00285   0.00014   0.00000  -0.00056  -0.00034  -0.00319
   D198      -3.10226   0.00013   0.00000  -0.00496  -0.00298  -3.10524
   D199       3.08952  -0.00004   0.00000  -0.00168  -0.00101   3.08851
   D200      -0.00989  -0.00006   0.00000  -0.00608  -0.00365  -0.01354
   D201      -2.49429  -0.00058   0.00000  -0.00460  -0.00275  -2.49704
   D202       0.59906  -0.00059   0.00000   0.00055   0.00033   0.59939
   D203      -0.00285   0.00014   0.00000  -0.00056  -0.00034  -0.00319
   D204      -3.10226   0.00013   0.00000  -0.00496  -0.00298  -3.10524
   D205       3.08952  -0.00004   0.00000  -0.00168  -0.00101   3.08851
   D206      -0.00989  -0.00006   0.00000  -0.00608  -0.00365  -0.01354
   D207      -2.49429  -0.00058   0.00000  -0.00460  -0.00275  -2.49704
   D208       0.59906  -0.00059   0.00000   0.00055   0.00033   0.59939
   D209      -0.00285   0.00014   0.00000  -0.00056  -0.00034  -0.00319
   D210      -3.10226   0.00013   0.00000  -0.00496  -0.00298  -3.10524
   D211       3.08952  -0.00004   0.00000  -0.00168  -0.00101   3.08851
   D212      -0.00989  -0.00006   0.00000  -0.00608  -0.00365  -0.01354
   D213      -2.49429  -0.00058   0.00000  -0.00460  -0.00275  -2.49704
   D214       0.59906  -0.00059   0.00000   0.00055   0.00033   0.59939
   D215      -0.00285   0.00014   0.00000  -0.00056  -0.00034  -0.00319
   D216      -3.10226   0.00013   0.00000  -0.00496  -0.00298  -3.10524
   D217       3.08952  -0.00004   0.00000  -0.00168  -0.00101   3.08851
   D218      -0.00989  -0.00006   0.00000  -0.00608  -0.00365  -0.01354
   D219      -2.49429  -0.00058   0.00000  -0.00460  -0.00275  -2.49704
   D220       0.59906  -0.00059   0.00000   0.00055   0.00033   0.59939
         Item               Value     Threshold  Converged?
 Maximum Force            0.006192     0.000450     NO 
 RMS     Force            0.001758     0.000300     NO 
 Maximum Displacement     0.067969     0.001800     NO 
 RMS     Displacement     0.015579     0.001200     NO 
 Predicted change in Energy=-1.976451D-03
 Lowest energy point so far.  Saving SCF results.
 GradGradGradGradGradGradGradGradGradGradGradGradGradGradGradGradGradGrad

 Leave Link  103 at Fri May  7 16:07:24 2021, MaxMem=  7516192768 cpu:              69.0 elap:               3.2
 (Enter /PARA/pp801/luchenlin/g16/l202.exe)
 Stoichiometry    C28H52Au4N8S4
 Framework group  C4[X(C28H52Au4N8S4)]
 Deg. of freedom    70
 Full point group                 C4      NOp   4
 RotChk:  IX=0 Diff= 5.98D-04
 Largest Abelian subgroup         C2      NOp   2
 Largest concise Abelian subgroup C2      NOp   2
                         Standard orientation:                         
 ---------------------------------------------------------------------
 Center     Atomic      Atomic             Coordinates (Angstroms)
 Number     Number       Type             X           Y           Z
 ---------------------------------------------------------------------
      1         16           0        2.565248    2.526257   -0.431709
      2         16           0        2.526257   -2.565248   -0.431709
      3         16           0       -2.565248   -2.526257   -0.431709
      4         16           0       -2.526257    2.565248   -0.431709
      5          6           0        4.073920    3.518656   -0.714963
      6          6           0        3.518656   -4.073920   -0.714963
      7          6           0       -4.073920   -3.518656   -0.714963
      8          6           0       -3.518656    4.073920   -0.714963
      9          6           0        4.494747    4.367940    0.469594
     10          1           0        4.859037    2.795014   -0.973789
     11          1           0        3.942911    4.152336   -1.599932
     12          6           0        4.367940   -4.494747    0.469594
     13          1           0        2.795014   -4.859037   -0.973789
     14          1           0        4.152336   -3.942911   -1.599932
     15          6           0       -4.494747   -4.367940    0.469594
     16          1           0       -4.859037   -2.795014   -0.973789
     17          1           0       -3.942911   -4.152336   -1.599932
     18          6           0       -4.367940    4.494747    0.469594
     19          1           0       -2.795014    4.859037   -0.973789
     20          1           0       -4.152336    3.942911   -1.599932
     21          1           0        4.605595    3.776124    1.386014
     22          1           0        3.776124   -4.605595    1.386014
     23          1           0       -4.605595   -3.776124    1.386014
     24          1           0       -3.776124    4.605595    1.386014
     25          6           0        2.502163    7.644117    0.032645
     26          6           0        7.644117   -2.502163    0.032645
     27          6           0       -2.502163   -7.644117    0.032645
     28          6           0       -7.644117    2.502163    0.032645
     29          6           0        1.206005    7.605856   -0.779559
     30          1           0        2.445957    8.390683    0.833816
     31          6           0        7.605856   -1.206005   -0.779559
     32          1           0        8.390683   -2.445957    0.833816
     33          6           0       -1.206005   -7.605856   -0.779559
     34          1           0       -2.445957   -8.390683    0.833816
     35          6           0       -7.605856    1.206005   -0.779559
     36          1           0       -8.390683    2.445957    0.833816
     37          6           0        0.014858    7.149690   -0.005045
     38          1           0        1.330579    6.923297   -1.631097
     39          1           0        0.993159    8.596999   -1.199470
     40          6           0        7.149690   -0.014858   -0.005045
     41          1           0        6.923297   -1.330579   -1.631097
     42          1           0        8.596999   -0.993159   -1.199470
     43          6           0       -0.014858   -7.149690   -0.005045
     44          1           0       -1.330579   -6.923297   -1.631097
     45          1           0       -0.993159   -8.596999   -1.199470
     46          6           0       -7.149690    0.014858   -0.005045
     47          1           0       -6.923297    1.330579   -1.631097
     48          1           0       -8.596999    0.993159   -1.199470
     49          6           0       -1.021034    7.869735    0.529341
     50          7           0       -0.198038    5.822048    0.304048
     51          6           0        7.869735    1.021034    0.529341
     52          7           0        5.822048    0.198038    0.304048
     53          6           0        1.021034   -7.869735    0.529341
     54          7           0        0.198038   -5.822048    0.304048
     55          6           0       -7.869735   -1.021034    0.529341
     56          7           0       -5.822048   -0.198038    0.304048
     57          7           0       -1.837218    6.961984    1.163310
     58          1           0       -1.238699    8.928319    0.508580
     59          6           0       -1.307048    5.736508    1.007964
     60          7           0        6.961984    1.837218    1.163310
     61          1           0        8.928319    1.238699    0.508580
     62          6           0        5.736508    1.307048    1.007964
     63          7           0        1.837218   -6.961984    1.163310
     64          1           0        1.238699   -8.928319    0.508580
     65          6           0        1.307048   -5.736508    1.007964
     66          7           0       -6.961984   -1.837218    1.163310
     67          1           0       -8.928319   -1.238699    0.508580
     68          6           0       -5.736508   -1.307048    1.007964
     69          1           0       -2.709624    7.159996    1.627113
     70          1           0       -1.734660    4.807790    1.366383
     71          1           0        7.159996    2.709624    1.627113
     72          1           0        4.807790    1.734660    1.366383
     73          1           0        2.709624   -7.159996    1.627113
     74          1           0        1.734660   -4.807790    1.366383
     75          1           0       -7.159996   -2.709624    1.627113
     76          1           0       -4.807790   -1.734660    1.366383
     77         79           0        1.021034    4.193851   -0.098413
     78         79           0        4.193851   -1.021034   -0.098413
     79         79           0       -4.193851    1.021034   -0.098413
     80         79           0       -1.021034   -4.193851   -0.098413
     81          1           0        4.897540   -5.441029    0.276010
     82          1           0        5.114112   -3.728835    0.692954
     83          1           0        6.671030   -2.689413    0.492343
     84          1           0        7.888621   -3.356297   -0.608333
     85          1           0       -2.689413   -6.671030    0.492343
     86          1           0       -3.356297   -7.888621   -0.608333
     87          1           0       -5.441029   -4.897540    0.276010
     88          1           0       -3.728835   -5.114112    0.692954
     89          1           0       -6.671030    2.689413    0.492343
     90          1           0       -7.888621    3.356297   -0.608333
     91          1           0       -4.897540    5.441029    0.276010
     92          1           0       -5.114112    3.728835    0.692954
     93          1           0        2.689413    6.671030    0.492343
     94          1           0        3.356297    7.888621   -0.608333
     95          1           0        5.441029    4.897540    0.276010
     96          1           0        3.728835    5.114112    0.692954
 ---------------------------------------------------------------------
 Rotational constants (GHZ):           0.0247257           0.0247257           0.0125494
 Leave Link  202 at Fri May  7 16:07:24 2021, MaxMem=  7516192768 cpu:               1.2 elap:               0.1
 (Enter /PARA/pp801/luchenlin/g16/l301.exe)
 Basis read from rwf:  (5D, 7F)
 Pseudo-potential data read from rwf file.
 There are   552 symmetry adapted cartesian basis functions of A   symmetry.
 There are   552 symmetry adapted cartesian basis functions of B   symmetry.
 There are   526 symmetry adapted basis functions of A   symmetry.
 There are   526 symmetry adapted basis functions of B   symmetry.
  1052 basis functions,  1856 primitive gaussians,  1104 cartesian basis functions
   208 alpha electrons      208 beta electrons
       nuclear repulsion energy      7499.4170901437 Hartrees.
 IExCor= 1009 DFT=T Ex+Corr=PBE1PBE ExCW=0 ScaHFX=  0.250000
 ScaDFX=  0.750000  0.750000  1.000000  1.000000 ScalE2=  1.000000  1.000000
 IRadAn=      5 IRanWt=     -1 IRanGd=            0 ICorTp=0 IEmpDi=141
 NAtoms=   96 NActive=   96 NUniq=   24 SFac= 4.00D+00 NAtFMM=   60 NAOKFM=T Big=F
 Integral buffers will be    131072 words long.
 Raffenetti 2 integral format.
 Two-electron integral symmetry is turned on.
 R6Disp:  Grimme-D3(BJ) Dispersion energy=       -0.1258260991 Hartrees.
 Nuclear repulsion after empirical dispersion term =     7499.2912640446 Hartrees.
 No density basis found on file    724.
 Leave Link  301 at Fri May  7 16:07:24 2021, MaxMem=  7516192768 cpu:               4.3 elap:               0.2
 (Enter /PARA/pp801/luchenlin/g16/l302.exe)
 NPDir=0 NMtPBC=     1 NCelOv=     1 NCel=       1 NClECP=     1 NCelD=      1
         NCelK=      1 NCelE2=     1 NClLst=     1 CellRange=     0.0.
 One-electron integrals computed using PRISM.
 One-electron integral symmetry used in STVInt
   4 Symmetry operations used in ECPInt.
 ECPInt:  NShTT=   97020 NPrTT=  378094 LenC2=   58961 LenP2D=  132000.
 LDataN:  DoStor=T MaxTD1= 6 Len=  172
 NBasis=  1052 RedAO= T EigKep=  6.10D-04  NBF=   526   526
 NBsUse=  1052 1.00D-06 EigRej= -1.00D+00 NBFU=   526   526
 Precomputing XC quadrature grid using
 IXCGrd= 4 IRadAn=           5 IRanWt=          -1 IRanGd=           0 AccXCQ= 0.00D+00.
 Defaulting to unpruned grid for atomic number  79.
 Generated NRdTot=       0 NPtTot=           0 NUsed=           0 NTot=          32
 NSgBfM=   944   944   944   944   944 MxSgAt=    96 MxSgA2=    96.
 Leave Link  302 at Fri May  7 16:07:27 2021, MaxMem=  7516192768 cpu:              73.1 elap:               3.1
 (Enter /PARA/pp801/luchenlin/g16/l303.exe)
 DipDrv:  MaxL=1.
 Leave Link  303 at Fri May  7 16:07:28 2021, MaxMem=  7516192768 cpu:               9.5 elap:               0.5
 (Enter /PARA/pp801/luchenlin/g16/l401.exe)
 Initial guess from the checkpoint file:  "/PARA/pp801/luchenlin/tmp/Gau-15907.chk"
 B after Tr=     0.000000    0.000000    0.000000
         Rot=    1.000000    0.000000   -0.000000   -0.000077 Ang=  -0.01 deg.
 Guess basis will be translated and rotated to current coordinates.
 JPrj=2 DoOrth=T DoCkMO=T.
 Initial guess orbital symmetries:
       Occupied  (A) (E) (E) (B) (A) (E) (E) (B) (E) (E) (B) (A)
                 (B) (E) (E) (A) (A) (E) (E) (B) (B) (E) (E) (A)
                 (B) (E) (E) (A) (E) (E) (A) (B) (B) (A) (E) (E)
                 (E) (E) (A) (B) (A) (E) (E) (B) (B) (E) (E) (A)
                 (B) (E) (E) (A) (A) (E) (E) (B) (A) (E) (E) (B)
                 (B) (E) (E) (A) (A) (E) (E) (B) (A) (E) (E) (B)
                 (B) (E) (E) (A) (A) (E) (E) (B) (B) (E) (E) (A)
                 (A) (E) (E) (B) (B) (E) (E) (A) (B) (E) (E) (A)
                 (A) (E) (E) (B) (A) (E) (E) (B) (B) (E) (E) (A)
                 (A) (E) (E) (B) (B) (E) (E) (A) (B) (E) (E) (A)
                 (B) (E) (E) (A) (A) (E) (E) (B) (A) (E) (E) (B)
                 (A) (E) (E) (B) (A) (E) (E) (B) (B) (A) (E) (E)
                 (B) (E) (E) (A) (B) (E) (E) (A) (A) (E) (E) (B)
                 (B) (E) (E) (A) (B) (E) (E) (A) (A) (E) (E) (B)
                 (B) (E) (E) (A) (A) (E) (E) (B) (B) (E) (E) (A)
                 (A) (E) (E) (B) (E) (E) (B) (A) (B) (E) (E) (A)
                 (A) (B) (E) (E) (A) (E) (E) (B) (B) (E) (E) (A)
                 (A) (E) (E) (B)
       Virtual   (A) (E) (E) (B) (A) (E) (E) (B) (B) (E) (E) (A)
                 (B) (A) (E) (E) (A) (E) (E) (B) (A) (E) (E) (B)
                 (A) (A) (E) (E) (E) (E) (B) (A) (B) (E) (E) (B)
                 (B) (E) (E) (A) (E) (E) (A) (B) (B) (E) (E) (A)
                 (A) (B) (A) (E) (E) (A) (E) (E) (B) (E) (E) (A)
                 (A) (B) (E) (E) (B) (E) (E) (B) (A) (B) (E) (E)
                 (B) (E) (E) (A) (E) (E) (B) (A) (A) (E) (E) (B)
                 (A) (B) (E) (E) (A) (E) (E) (B) (A) (B) (A) (E)
                 (E) (E) (E) (B) (A) (E) (E) (B) (A) (E) (E) (B)
                 (A) (E) (E) (B) (A) (E) (E) (B) (A) (E) (E) (B)
                 (A) (E) (E) (B) (E) (E) (A) (B) (E) (E) (A) (B)
                 (E) (E) (A) (B) (A) (E) (E) (B) (A) (E) (E) (B)
                 (B) (A) (E) (E) (E) (E) (A) (B) (B) (E) (E) (A)
                 (A) (E) (E) (B) (B) (A) (E) (E) (B) (E) (E) (B)
                 (E) (E) (A) (A) (A) (B) (E) (E) (A) (E) (E) (B)
                 (B) (A) (E) (E) (E) (E) (B) (B) (A) (E) (E) (A)
                 (A) (B) (E) (E) (B) (E) (E) (A) (B) (E) (E) (A)
                 (A) (E) (E) (B) (E) (E) (B) (A) (E) (E) (A) (B)
                 (E) (E) (B) (A) (A) (E) (E) (B) (A) (B) (E) (E)
                 (A) (E) (E) (B) (A) (E) (E) (B) (A) (B) (E) (E)
                 (B) (E) (E) (A) (E) (E) (B) (B) (A) (A) (E) (E)
                 (A) (E) (E) (A) (E) (E) (B) (B) (A) (E) (E) (B)
                 (A) (E) (E) (B) (A) (B) (E) (E) (A) (B) (A) (E)
                 (E) (E) (E) (B) (E) (E) (B) (A) (E) (E) (A) (B)
                 (B) (E) (E) (A) (A) (B) (E) (E) (A) (E) (E) (B)
                 (E) (E) (B) (A) (B) (A) (E) (E) (A) (B) (E) (E)
                 (A) (E) (E) (B) (B) (A) (E) (E) (A) (B) (E) (E)
                 (A) (B) (E) (E) (A) (E) (E) (B) (E) (E) (A) (B)
                 (E) (E) (B) (A) (B) (E) (E) (B) (A) (E) (E) (A)
                 (A) (B) (E) (E) (E) (E) (A) (B) (B) (E) (E) (A)
                 (A) (E) (E) (B) (E) (E) (A) (B) (A) (E) (E) (B)
                 (B) (E) (E) (A) (E) (E) (A) (B) (B) (A) (E) (E)
                 (B) (E) (E) (A) (B) (E) (E) (A) (B) (E) (E) (A)
                 (B) (E) (E) (A) (B) (E) (E) (A) (A) (E) (E) (B)
                 (A) (E) (E) (B) (E) (E) (B) (A) (A) (E) (E) (B)
                 (B) (E) (E) (A) (A) (E) (E) (B) (A) (E) (E) (B)
                 (A) (E) (E) (B) (A) (E) (E) (B) (A) (E) (E) (B)
                 (B) (E) (E) (A) (A) (E) (E) (B) (A) (B) (E) (E)
                 (A) (E) (E) (B) (E) (E) (A) (B) (A) (B) (E) (E)
                 (E) (E) (A) (B) (A) (E) (E) (B) (A) (E) (E) (B)
                 (B) (A) (E) (E) (A) (E) (E) (B) (A) (E) (E) (B)
                 (E) (E) (B) (A) (A) (E) (E) (B) (A) (E) (E) (B)
                 (A) (E) (E) (B) (E) (E) (A) (B) (A) (B) (E) (E)
                 (B) (E) (E) (A) (A) (E) (E) (B) (B) (E) (E) (A)
                 (A) (E) (E) (B) (B) (A) (E) (E) (A) (E) (E) (B)
                 (A) (E) (E) (B) (A) (E) (E) (B) (B) (A) (E) (E)
                 (E) (E) (B) (A) (A) (B) (E) (E) (A) (E) (E) (B)
                 (A) (E) (E) (B) (B) (E) (E) (A) (A) (E) (E) (B)
                 (E) (E) (A) (B) (A) (B) (E) (E) (A) (E) (E) (B)
                 (B) (E) (E) (A) (E) (E) (A) (B) (B) (A) (E) (E)
                 (A) (E) (E) (B) (A) (E) (E) (B) (A) (B) (E) (E)
                 (B) (E) (E) (A) (B) (A) (E) (E) (A) (B) (E) (E)
                 (B) (E) (E) (A) (A) (E) (E) (B) (E) (E) (A) (B)
                 (B) (E) (E) (A) (A) (E) (E) (B) (E) (E) (B) (A)
                 (B) (A) (E) (E) (B) (E) (E) (A) (B) (E) (E) (A)
                 (B) (E) (E) (A) (B) (E) (E) (A) (A) (E) (E) (B)
                 (B) (E) (E) (A) (B) (E) (E) (A) (B) (E) (E) (A)
                 (A) (E) (E) (B) (A) (E) (E) (B) (A) (E) (E) (B)
                 (B) (E) (E) (A) (B) (E) (E) (A) (E) (E) (A) (B)
                 (A) (E) (E) (B) (B) (E) (E) (A) (B) (E) (E) (A)
                 (A) (E) (E) (B) (B) (E) (E) (A) (A) (E) (E) (B)
                 (A) (E) (E) (B) (A) (E) (E) (B) (B) (E) (E) (A)
                 (B) (E) (E) (A) (A) (E) (E) (B) (B) (E) (E) (A)
                 (A) (B) (E) (E) (B) (E) (E) (A) (A) (E) (E) (B)
                 (A) (B) (E) (E) (B) (E) (E) (A) (B) (E) (E) (A)
                 (A) (E) (E) (B) (A) (E) (E) (B) (A) (E) (E) (B)
                 (B) (A) (E) (E) (E) (E) (A) (B) (B) (E) (E) (A)
                 (A) (E) (E) (B) (A) (E) (E) (B) (B) (E) (E) (A)
                 (B) (E) (E) (A) (A) (E) (E) (B) (A) (E) (E) (B)
                 (A) (E) (E) (B) (A) (E) (E) (B) (B) (E) (E) (A)
                 (B) (E) (E) (A)
 The electronic state of the initial guess is 1-A.
 Generating alternative initial guess.
 ExpMin= 1.50D-02 ExpMax= 9.34D+04 ExpMxC= 3.17D+03 IAcc=3 IRadAn=         5 AccDes= 0.00D+00
 Harris functional with IExCor= 1009 and IRadAn=       5 diagonalized for initial guess.
 HarFok:  IExCor= 1009 AccDes= 0.00D+00 IRadAn=         5 IDoV= 1 UseB2=F ITyADJ=14
 ICtDFT=  3500011 ScaDFX=  1.000000  1.000000  1.000000  1.000000
 Defaulting to unpruned grid for atomic number  79.
 FoFCou: FMM=F IPFlag=           0 FMFlag=      100000 FMFlg1=        2000
         NFxFlg=           0 DoJE=T BraDBF=F KetDBF=T FulRan=T
         wScrn=  0.000000 ICntrl=       500 IOpCl=  0 I1Cent=   200000004 NGrid=           0
         NMat0=    1 NMatS0=      1 NMatT0=    0 NMatD0=    1 NMtDS0=    0 NMtDT0=    0
 Petite list used in FoFCou.
 Harris En= -3670.26441979723    
 Leave Link  401 at Fri May  7 16:07:36 2021, MaxMem=  7516192768 cpu:             195.0 elap:               8.2
 (Enter /PARA/pp801/luchenlin/g16/l502.exe)
 Integral symmetry usage will be decided dynamically.
 Closed shell SCF:
 Using DIIS extrapolation, IDIIS=  1040.
 NGot=  7516192768 LenX=  7513711694 LenY=  7512491774
 Requested convergence on RMS density matrix=1.00D-08 within 128 cycles.
 Requested convergence on MAX density matrix=1.00D-06.
 Requested convergence on             energy=1.00D-06.
 No special actions if energy rises.
 Fock matrices will be formed incrementally for  20 cycles.

 Cycle   1  Pass 1  IDiag  1:
 FoFJK:  IHMeth= 1 ICntrl=       0 DoSepK=F KAlg= 0 I1Cent=           0 FoldK=F
 IRaf= 500000000 NMat=       1 IRICut=       1 DoRegI=T DoRafI=F ISym2E= 1 IDoP0=0 IntGTp=1.
 FoFCou: FMM=F IPFlag=           0 FMFlag=      100000 FMFlg1=        2000
         NFxFlg=           0 DoJE=F BraDBF=F KetDBF=F FulRan=T
         wScrn=  0.000000 ICntrl=         0 IOpCl=  0 I1Cent=           0 NGrid=           0
         NMat0=    1 NMatS0=      1 NMatT0=    0 NMatD0=    1 NMtDS0=    0 NMtDT0=    0
 Petite list used in FoFCou.
 Defaulting to unpruned grid for atomic number  79.
 Defaulting to unpruned grid for atomic number  79.
 Defaulting to unpruned grid for atomic number  79.
 Defaulting to unpruned grid for atomic number  79.
 Defaulting to unpruned grid for atomic number  79.
 Defaulting to unpruned grid for atomic number  79.
 Defaulting to unpruned grid for atomic number  79.
 Defaulting to unpruned grid for atomic number  79.
 Defaulting to unpruned grid for atomic number  79.
 Defaulting to unpruned grid for atomic number  79.
 Defaulting to unpruned grid for atomic number  79.
 Defaulting to unpruned grid for atomic number  79.
 Defaulting to unpruned grid for atomic number  79.
 Defaulting to unpruned grid for atomic number  79.
 Defaulting to unpruned grid for atomic number  79.
 Defaulting to unpruned grid for atomic number  79.
 Defaulting to unpruned grid for atomic number  79.
 Defaulting to unpruned grid for atomic number  79.
 Defaulting to unpruned grid for atomic number  79.
 Defaulting to unpruned grid for atomic number  79.
 Defaulting to unpruned grid for atomic number  79.
 Defaulting to unpruned grid for atomic number  79.
 Defaulting to unpruned grid for atomic number  79.
 Defaulting to unpruned grid for atomic number  79.
 E= -3670.31202550183    
 DIIS: error= 7.58D-04 at cycle   1 NSaved=   1.
 NSaved= 1 IEnMin= 1 EnMin= -3670.31202550183     IErMin= 1 ErrMin= 7.58D-04
 ErrMax= 7.58D-04  0.00D+00 EMaxC= 1.00D-01 BMatC= 1.26D-03 BMatP= 1.26D-03
 IDIUse=3 WtCom= 9.92D-01 WtEn= 7.58D-03
 Coeff-Com:  0.100D+01
 Coeff-En:   0.100D+01
 Coeff:      0.100D+01
 Gap=     0.176 Goal=   None    Shift=    0.000
 RMSDP=4.57D-05 MaxDP=2.28D-03              OVMax= 4.76D-03

 Cycle   2  Pass 1  IDiag  1:
 RMSU=  4.57D-05    CP:  1.00D+00
 E= -3670.31325976397     Delta-E=       -0.001234262136 Rises=F Damp=F
 DIIS: error= 2.27D-04 at cycle   2 NSaved=   2.
 NSaved= 2 IEnMin= 2 EnMin= -3670.31325976397     IErMin= 2 ErrMin= 2.27D-04
 ErrMax= 2.27D-04  0.00D+00 EMaxC= 1.00D-01 BMatC= 1.11D-04 BMatP= 1.26D-03
 IDIUse=3 WtCom= 9.98D-01 WtEn= 2.27D-03
 Coeff-Com:  0.982D-01 0.902D+00
 Coeff-En:   0.000D+00 0.100D+01
 Coeff:      0.980D-01 0.902D+00
 Gap=     0.176 Goal=   None    Shift=    0.000
 RMSDP=1.71D-05 MaxDP=1.21D-03 DE=-1.23D-03 OVMax= 1.71D-03

 Cycle   3  Pass 1  IDiag  1:
 RMSU=  1.69D-05    CP:  1.00D+00  9.48D-01
 E= -3670.31325740850     Delta-E=        0.000002355464 Rises=F Damp=F
 DIIS: error= 2.29D-04 at cycle   3 NSaved=   3.
 NSaved= 3 IEnMin= 2 EnMin= -3670.31325976397     IErMin= 2 ErrMin= 2.27D-04
 ErrMax= 2.29D-04  0.00D+00 EMaxC= 1.00D-01 BMatC= 1.22D-04 BMatP= 1.11D-04
 IDIUse=3 WtCom= 9.98D-01 WtEn= 2.29D-03
 Coeff-Com: -0.172D-01 0.517D+00 0.501D+00
 Coeff-En:   0.000D+00 0.505D+00 0.495D+00
 Coeff:     -0.172D-01 0.517D+00 0.501D+00
 Gap=     0.176 Goal=   None    Shift=    0.000
 RMSDP=1.11D-05 MaxDP=5.48D-04 DE= 2.36D-06 OVMax= 1.08D-03

 Cycle   4  Pass 1  IDiag  1:
 RMSU=  5.26D-06    CP:  1.00D+00  1.00D+00  4.41D-01
 E= -3670.31337309897     Delta-E=       -0.000115690471 Rises=F Damp=F
 DIIS: error= 6.12D-05 at cycle   4 NSaved=   4.
 NSaved= 4 IEnMin= 4 EnMin= -3670.31337309897     IErMin= 4 ErrMin= 6.12D-05
 ErrMax= 6.12D-05  0.00D+00 EMaxC= 1.00D-01 BMatC= 6.31D-06 BMatP= 1.11D-04
 IDIUse=1 WtCom= 1.00D+00 WtEn= 0.00D+00
 Coeff-Com: -0.134D-01 0.239D+00 0.275D+00 0.499D+00
 Coeff:     -0.134D-01 0.239D+00 0.275D+00 0.499D+00
 Gap=     0.176 Goal=   None    Shift=    0.000
 RMSDP=3.01D-06 MaxDP=1.56D-04 DE=-1.16D-04 OVMax= 3.64D-04

 Cycle   5  Pass 1  IDiag  1:
 RMSU=  1.50D-06    CP:  1.00D+00  1.01D+00  5.13D-01  5.71D-01
 E= -3670.31337855404     Delta-E=       -0.000005455064 Rises=F Damp=F
 DIIS: error= 2.53D-05 at cycle   5 NSaved=   5.
 NSaved= 5 IEnMin= 5 EnMin= -3670.31337855404     IErMin= 5 ErrMin= 2.53D-05
 ErrMax= 2.53D-05  0.00D+00 EMaxC= 1.00D-01 BMatC= 7.18D-07 BMatP= 6.31D-06
 IDIUse=1 WtCom= 1.00D+00 WtEn= 0.00D+00
 Coeff-Com: -0.494D-02 0.599D-01 0.812D-01 0.280D+00 0.584D+00
 Coeff:     -0.494D-02 0.599D-01 0.812D-01 0.280D+00 0.584D+00
 Gap=     0.176 Goal=   None    Shift=    0.000
 RMSDP=9.69D-07 MaxDP=6.00D-05 DE=-5.46D-06 OVMax= 1.39D-04

 Cycle   6  Pass 1  IDiag  1:
 RMSU=  7.55D-07    CP:  1.00D+00  1.02D+00  5.25D-01  5.93D-01  6.39D-01
 E= -3670.31337913750     Delta-E=       -0.000000583463 Rises=F Damp=F
 DIIS: error= 7.81D-06 at cycle   6 NSaved=   6.
 NSaved= 6 IEnMin= 6 EnMin= -3670.31337913750     IErMin= 6 ErrMin= 7.81D-06
 ErrMax= 7.81D-06  0.00D+00 EMaxC= 1.00D-01 BMatC= 9.33D-08 BMatP= 7.18D-07
 IDIUse=1 WtCom= 1.00D+00 WtEn= 0.00D+00
 Coeff-Com: -0.129D-02 0.532D-02 0.131D-01 0.991D-01 0.331D+00 0.553D+00
 Coeff:     -0.129D-02 0.532D-02 0.131D-01 0.991D-01 0.331D+00 0.553D+00
 Gap=     0.176 Goal=   None    Shift=    0.000
 RMSDP=4.32D-07 MaxDP=2.65D-05 DE=-5.83D-07 OVMax= 4.80D-05

 Cycle   7  Pass 1  IDiag  1:
 RMSU=  1.80D-07    CP:  1.00D+00  1.02D+00  5.17D-01  6.31D-01  7.47D-01
                    CP:  6.59D-01
 E= -3670.31337923145     Delta-E=       -0.000000093949 Rises=F Damp=F
 DIIS: error= 1.66D-06 at cycle   7 NSaved=   7.
 NSaved= 7 IEnMin= 7 EnMin= -3670.31337923145     IErMin= 7 ErrMin= 1.66D-06
 ErrMax= 1.66D-06  0.00D+00 EMaxC= 1.00D-01 BMatC= 5.23D-09 BMatP= 9.33D-08
 IDIUse=1 WtCom= 1.00D+00 WtEn= 0.00D+00
 Coeff-Com:  0.143D-04-0.550D-02-0.436D-02 0.111D-01 0.809D-01 0.248D+00
 Coeff-Com:  0.670D+00
 Coeff:      0.143D-04-0.550D-02-0.436D-02 0.111D-01 0.809D-01 0.248D+00
 Coeff:      0.670D+00
 Gap=     0.176 Goal=   None    Shift=    0.000
 RMSDP=8.08D-08 MaxDP=5.58D-06 DE=-9.39D-08 OVMax= 7.95D-06

 Cycle   8  Pass 1  IDiag  1:
 RMSU=  4.86D-08    CP:  1.00D+00  1.02D+00  5.19D-01  6.31D-01  7.55D-01
                    CP:  6.99D-01  7.35D-01
 E= -3670.31337923664     Delta-E=       -0.000000005190 Rises=F Damp=F
 DIIS: error= 4.35D-07 at cycle   8 NSaved=   8.
 NSaved= 8 IEnMin= 8 EnMin= -3670.31337923664     IErMin= 8 ErrMin= 4.35D-07
 ErrMax= 4.35D-07  0.00D+00 EMaxC= 1.00D-01 BMatC= 3.12D-10 BMatP= 5.23D-09
 IDIUse=1 WtCom= 1.00D+00 WtEn= 0.00D+00
 Coeff-Com:  0.626D-04-0.262D-02-0.238D-02 0.769D-03 0.205D-01 0.838D-01
 Coeff-Com:  0.297D+00 0.603D+00
 Coeff:      0.626D-04-0.262D-02-0.238D-02 0.769D-03 0.205D-01 0.838D-01
 Coeff:      0.297D+00 0.603D+00
 Gap=     0.176 Goal=   None    Shift=    0.000
 RMSDP=2.65D-08 MaxDP=2.60D-06 DE=-5.19D-09 OVMax= 2.54D-06

 Cycle   9  Pass 1  IDiag  1:
 RMSU=  1.73D-08    CP:  1.00D+00  1.02D+00  5.19D-01  6.31D-01  7.56D-01
                    CP:  7.11D-01  7.58D-01  6.87D-01
 E= -3670.31337923703     Delta-E=       -0.000000000395 Rises=F Damp=F
 DIIS: error= 1.17D-07 at cycle   9 NSaved=   9.
 NSaved= 9 IEnMin= 9 EnMin= -3670.31337923703     IErMin= 9 ErrMin= 1.17D-07
 ErrMax= 1.17D-07  0.00D+00 EMaxC= 1.00D-01 BMatC= 3.26D-11 BMatP= 3.12D-10
 IDIUse=1 WtCom= 1.00D+00 WtEn= 0.00D+00
 Coeff-Com:  0.257D-04-0.554D-03-0.562D-03-0.627D-03 0.499D-03 0.100D-01
 Coeff-Com:  0.589D-01 0.273D+00 0.660D+00
 Coeff:      0.257D-04-0.554D-03-0.562D-03-0.627D-03 0.499D-03 0.100D-01
 Coeff:      0.589D-01 0.273D+00 0.660D+00
 Gap=     0.176 Goal=   None    Shift=    0.000
 RMSDP=7.72D-09 MaxDP=1.02D-06 DE=-3.95D-10 OVMax= 1.06D-06

 Cycle  10  Pass 1  IDiag  1:
 RMSU=  5.29D-09    CP:  1.00D+00  1.02D+00  5.19D-01  6.31D-01  7.57D-01
                    CP:  7.12D-01  7.66D-01  7.61D-01  8.12D-01
 E= -3670.31337923692     Delta-E=        0.000000000111 Rises=F Damp=F
 DIIS: error= 4.15D-08 at cycle  10 NSaved=  10.
 NSaved=10 IEnMin= 9 EnMin= -3670.31337923703     IErMin=10 ErrMin= 4.15D-08
 ErrMax= 4.15D-08  0.00D+00 EMaxC= 1.00D-01 BMatC= 4.76D-12 BMatP= 3.26D-11
 IDIUse=1 WtCom= 1.00D+00 WtEn= 0.00D+00
 Coeff-Com:  0.609D-05 0.698D-05-0.256D-04-0.367D-03-0.208D-02-0.448D-02
 Coeff-Com: -0.288D-02 0.773D-01 0.341D+00 0.591D+00
 Coeff:      0.609D-05 0.698D-05-0.256D-04-0.367D-03-0.208D-02-0.448D-02
 Coeff:     -0.288D-02 0.773D-01 0.341D+00 0.591D+00
 Gap=     0.176 Goal=   None    Shift=    0.000
 RMSDP=2.96D-09 MaxDP=3.83D-07 DE= 1.11D-10 OVMax= 3.14D-07

 SCF Done:  E(RPBE1PBE) =  -3670.31337924     A.U. after   10 cycles
            NFock= 10  Conv=0.30D-08     -V/T= 2.1115
 KE= 3.302197897813D+03 PE=-2.349847760071D+04 EE= 9.026675059614D+03
 Leave Link  502 at Fri May  7 16:09:13 2021, MaxMem=  7516192768 cpu:            2296.6 elap:              96.4
 (Enter /PARA/pp801/luchenlin/g16/l701.exe)
 ... and contract with generalized density number  0.
 Compute integral first derivatives.
 R6Disp: Adding Grimme-D3(BJ) dispersion energy 1st derivatives to the gradient.
   4 Symmetry operations used in ECPInt.
 ECPInt:  NShTT=   97020 NPrTT=  378094 LenC2=   58961 LenP2D=  132000.
 LDataN:  DoStor=T MaxTD1= 7 Len=  274
 Leave Link  701 at Fri May  7 16:09:16 2021, MaxMem=  7516192768 cpu:              74.4 elap:               3.2
 (Enter /PARA/pp801/luchenlin/g16/l702.exe)
 L702 exits ... SP integral derivatives will be done elsewhere.
 Leave Link  702 at Fri May  7 16:09:16 2021, MaxMem=  7516192768 cpu:               2.0 elap:               0.1
 (Enter /PARA/pp801/luchenlin/g16/l703.exe)
 Integral derivatives from FoFJK, PRISM(SPDF).
 Compute integral first derivatives, UseDBF=F ICtDFT=           0.
 Calling FoFJK, ICntrl=      2127 FMM=F ISym2X=1 I1Cent= 0 IOpClX= 0 NMat=1 NMatS=1 NMatT=0.
 FoFJK:  IHMeth= 1 ICntrl=    2127 DoSepK=F KAlg= 0 I1Cent=           0 FoldK=F
 IRaf=         0 NMat=       1 IRICut=       1 DoRegI=T DoRafI=F ISym2E= 1 IDoP0=0 IntGTp=1.
 FoFCou: FMM=F IPFlag=           0 FMFlag=      100000 FMFlg1=        2800
         NFxFlg=           0 DoJE=F BraDBF=F KetDBF=F FulRan=T
         wScrn=  0.000000 ICntrl=      2127 IOpCl=  0 I1Cent=           0 NGrid=           0
         NMat0=    1 NMatS0=      1 NMatT0=    0 NMatD0=    1 NMtDS0=    0 NMtDT0=    0
 Petite list used in FoFCou.
 Defaulting to unpruned grid for atomic number  79.
 Defaulting to unpruned grid for atomic number  79.
 Defaulting to unpruned grid for atomic number  79.
 Defaulting to unpruned grid for atomic number  79.
 Defaulting to unpruned grid for atomic number  79.
 Defaulting to unpruned grid for atomic number  79.
 Defaulting to unpruned grid for atomic number  79.
 Defaulting to unpruned grid for atomic number  79.
 Defaulting to unpruned grid for atomic number  79.
 Defaulting to unpruned grid for atomic number  79.
 Defaulting to unpruned grid for atomic number  79.
 Defaulting to unpruned grid for atomic number  79.
 Defaulting to unpruned grid for atomic number  79.
 Defaulting to unpruned grid for atomic number  79.
 Defaulting to unpruned grid for atomic number  79.
 Defaulting to unpruned grid for atomic number  79.
 Defaulting to unpruned grid for atomic number  79.
 Defaulting to unpruned grid for atomic number  79.
 Defaulting to unpruned grid for atomic number  79.
 Defaulting to unpruned grid for atomic number  79.
 Defaulting to unpruned grid for atomic number  79.
 Defaulting to unpruned grid for atomic number  79.
 Defaulting to unpruned grid for atomic number  79.
 Defaulting to unpruned grid for atomic number  79.
 Leave Link  703 at Fri May  7 16:09:42 2021, MaxMem=  7516192768 cpu:             612.9 elap:              25.6
 (Enter /PARA/pp801/luchenlin/g16/l716.exe)
 Dipole        = 5.32907052D-14 7.30082661D-13 3.02408825D+00
 ***** Axes restored to original set *****
 -------------------------------------------------------------------
 Center     Atomic                   Forces (Hartrees/Bohr)
 Number     Number              X              Y              Z
 -------------------------------------------------------------------
      1       16          -0.000047075   -0.000127136    0.000007695
      2       16          -0.000127136    0.000047075    0.000007695
      3       16           0.000047075    0.000127136    0.000007695
      4       16           0.000127136   -0.000047075    0.000007695
      5        6           0.000550952   -0.001341520   -0.002274128
      6        6          -0.001341520   -0.000550952   -0.002274128
      7        6          -0.000550952    0.001341520   -0.002274128
      8        6           0.001341520    0.000550952   -0.002274128
      9        6           0.002944407   -0.001425018    0.001089231
     10        1           0.000388271    0.001827681    0.000700521
     11        1          -0.001015122   -0.000634740    0.001804696
     12        6          -0.001425018   -0.002944407    0.001089231
     13        1           0.001827681   -0.000388271    0.000700521
     14        1          -0.000634740    0.001015122    0.001804696
     15        6          -0.002944407    0.001425018    0.001089231
     16        1          -0.000388271   -0.001827681    0.000700521
     17        1           0.001015122    0.000634740    0.001804696
     18        6           0.001425018    0.002944407    0.001089231
     19        1          -0.001827681    0.000388271    0.000700521
     20        1           0.000634740   -0.001015122    0.001804696
     21        1           0.000793426    0.000800589   -0.001676424
     22        1           0.000800589   -0.000793426   -0.001676424
     23        1          -0.000793426   -0.000800589   -0.001676424
     24        1          -0.000800589    0.000793426   -0.001676424
     25        6          -0.000316492    0.003480840    0.001144531
     26        6           0.003480840    0.000316492    0.001144531
     27        6           0.000316492   -0.003480840    0.001144531
     28        6          -0.003480840   -0.000316492    0.001144531
     29        6          -0.000512358    0.000953001   -0.002511491
     30        1          -0.000987302   -0.000635419   -0.001400211
     31        6           0.000953001    0.000512358   -0.002511491
     32        1          -0.000635419    0.000987302   -0.001400211
     33        6           0.000512358   -0.000953001   -0.002511491
     34        1           0.000987302    0.000635419   -0.001400211
     35        6          -0.000953001   -0.000512358   -0.002511491
     36        1           0.000635419   -0.000987302   -0.001400211
     37        6           0.001083040    0.002308257    0.001018518
     38        1           0.001083265    0.000636435    0.001470022
     39        1          -0.001142677   -0.001170614    0.000592065
     40        6           0.002308257   -0.001083040    0.001018518
     41        1           0.000636435   -0.001083265    0.001470022
     42        1          -0.001170614    0.001142677    0.000592065
     43        6          -0.001083040   -0.002308257    0.001018518
     44        1          -0.001083265   -0.000636435    0.001470022
     45        1           0.001142677    0.001170614    0.000592065
     46        6          -0.002308257    0.001083040    0.001018518
     47        1          -0.000636435    0.001083265    0.001470022
     48        1           0.001170614   -0.001142677    0.000592065
     49        6           0.001852837   -0.001535189   -0.001465318
     50        7          -0.000671892    0.000347718    0.001214075
     51        6          -0.001535189   -0.001852837   -0.001465318
     52        7           0.000347718    0.000671892    0.001214075
     53        6          -0.001852837    0.001535189   -0.001465318
     54        7           0.000671892   -0.000347718    0.001214075
     55        6           0.001535189    0.001852837   -0.001465318
     56        7          -0.000347718   -0.000671892    0.001214075
     57        7          -0.001268830    0.001817265    0.001467491
     58        1          -0.001853809   -0.001240953    0.000246414
     59        6          -0.001664633   -0.000302097    0.000041860
     60        7           0.001817265    0.001268830    0.001467491
     61        1          -0.001240953    0.001853809    0.000246414
     62        6          -0.000302097    0.001664633    0.000041860
     63        7           0.001268830   -0.001817265    0.001467491
     64        1           0.001853809    0.001240953    0.000246414
     65        6           0.001664633    0.000302097    0.000041860
     66        7          -0.001817265   -0.001268830    0.001467491
     67        1           0.001240953   -0.001853809    0.000246414
     68        6           0.000302097   -0.001664633    0.000041860
     69        1           0.000542575   -0.001716969   -0.001088668
     70        1           0.003088204    0.000364715   -0.000693117
     71        1          -0.001716969   -0.000542575   -0.001088668
     72        1           0.000364715   -0.003088204   -0.000693117
     73        1          -0.000542575    0.001716969   -0.001088668
     74        1          -0.003088204   -0.000364715   -0.000693117
     75        1           0.001716969    0.000542575   -0.001088668
     76        1          -0.000364715    0.003088204   -0.000693117
     77       79           0.002297006   -0.007438136    0.000181078
     78       79          -0.007438136   -0.002297006    0.000181078
     79       79           0.007438136    0.002297006    0.000181078
     80       79          -0.002297006    0.007438136    0.000181078
     81        1           0.000847875    0.001441366    0.000236529
     82        1          -0.001975138    0.000592251   -0.000408057
     83        1           0.001251661   -0.001446204   -0.000785569
     84        1           0.001075290    0.001052844    0.001088257
     85        1          -0.001446204   -0.001251661   -0.000785569
     86        1           0.001052844   -0.001075290    0.001088257
     87        1           0.001441366   -0.000847875    0.000236529
     88        1           0.000592251    0.001975138   -0.000408057
     89        1          -0.001251661    0.001446204   -0.000785569
     90        1          -0.001075290   -0.001052844    0.001088257
     91        1          -0.000847875   -0.001441366    0.000236529
     92        1           0.001975138   -0.000592251   -0.000408057
     93        1           0.001446204    0.001251661   -0.000785569
     94        1          -0.001052844    0.001075290    0.001088257
     95        1          -0.001441366    0.000847875    0.000236529
     96        1          -0.000592251   -0.001975138   -0.000408057
 -------------------------------------------------------------------
 Cartesian Forces:  Max     0.007438136 RMS     0.001606151
 Leave Link  716 at Fri May  7 16:09:42 2021, MaxMem=  7516192768 cpu:               2.2 elap:               0.1
 (Enter /PARA/pp801/luchenlin/g16/l103.exe)

 GradGradGradGradGradGradGradGradGradGradGradGradGradGradGradGradGradGrad
 Berny optimization.
 Using GEDIIS/GDIIS optimizer.
 FormGI is forming the generalized inverse of G from B-inverse, IUseBI=4.
 Internal  Forces:  Max     0.005518020 RMS     0.001042515
 Search for a local minimum.
 Step number   2 out of a maximum of  542
 All quantities printed in internal units (Hartrees-Bohrs-Radians)
 RMS Force = .71810D-03 SwitMx=.10000D-02 MixMth= 2
 Mixed Optimization -- En-DIIS/RFO-DIIS
 Update second derivatives using D2CorX and points    1    2
 DE= -1.94D-03 DEPred=-1.98D-03 R= 9.83D-01
 TightC=F SS=  1.41D+00  RLast= 9.56D-02 DXNew= 5.0454D-01 2.8671D-01
 Trust test= 9.83D-01 RLast= 9.56D-02 DXMaxT set to 3.00D-01
 ITU=  1  0
 Use linear search instead of GDIIS.
     Eigenvalues ---    0.00364   0.00364   0.00364   0.00364   0.00455
     Eigenvalues ---    0.00456   0.00456   0.00456   0.00862   0.00862
     Eigenvalues ---    0.00876   0.00876   0.01116   0.01140   0.01140
     Eigenvalues ---    0.01156   0.01467   0.01500   0.01500   0.01539
     Eigenvalues ---    0.01663   0.01663   0.01667   0.01679   0.01874
     Eigenvalues ---    0.01874   0.01891   0.01892   0.02008   0.02009
     Eigenvalues ---    0.02009   0.02011   0.02193   0.02193   0.02194
     Eigenvalues ---    0.02194   0.02255   0.02303   0.02303   0.02305
     Eigenvalues ---    0.02309   0.02366   0.02366   0.02442   0.02620
     Eigenvalues ---    0.02627   0.02642   0.02642   0.03326   0.03396
     Eigenvalues ---    0.03396   0.03508   0.04373   0.04406   0.04406
     Eigenvalues ---    0.04435   0.04887   0.04945   0.04945   0.04974
     Eigenvalues ---    0.05145   0.05170   0.05170   0.05213   0.05329
     Eigenvalues ---    0.05373   0.05373   0.05419   0.05512   0.05513
     Eigenvalues ---    0.05513   0.05513   0.05618   0.05619   0.05619
     Eigenvalues ---    0.05619   0.05739   0.05754   0.05754   0.05779
     Eigenvalues ---    0.05872   0.05875   0.05875   0.05880   0.07516
     Eigenvalues ---    0.07624   0.07624   0.07723   0.09675   0.09714
     Eigenvalues ---    0.09714   0.09723   0.10123   0.10338   0.10338
     Eigenvalues ---    0.10736   0.11512   0.11523   0.11523   0.11542
     Eigenvalues ---    0.11671   0.11678   0.11678   0.11700   0.13173
     Eigenvalues ---    0.13186   0.13186   0.13192   0.13511   0.13534
     Eigenvalues ---    0.13534   0.13566   0.15054   0.15388   0.15388
     Eigenvalues ---    0.15533   0.15668   0.15765   0.15765   0.15946
     Eigenvalues ---    0.15951   0.15968   0.15968   0.15968   0.15975
     Eigenvalues ---    0.16000   0.16000   0.16000   0.16000   0.16000
     Eigenvalues ---    0.16000   0.16000   0.16000   0.16000   0.16000
     Eigenvalues ---    0.16000   0.16000   0.16000   0.16000   0.16003
     Eigenvalues ---    0.16543   0.16841   0.16841   0.17459   0.18636
     Eigenvalues ---    0.18858   0.18858   0.19576   0.20528   0.20937
     Eigenvalues ---    0.20937   0.21043   0.22044   0.22160   0.22160
     Eigenvalues ---    0.22187   0.22291   0.22435   0.22435   0.22569
     Eigenvalues ---    0.23267   0.23280   0.23323   0.23323   0.23724
     Eigenvalues ---    0.23812   0.23812   0.23846   0.28156   0.28177
     Eigenvalues ---    0.28237   0.28237   0.28953   0.28987   0.28999
     Eigenvalues ---    0.28999   0.31532   0.31532   0.31547   0.31655
     Eigenvalues ---    0.32563   0.32925   0.32925   0.32954   0.33073
     Eigenvalues ---    0.33080   0.33080   0.33080   0.33172   0.33343
     Eigenvalues ---    0.33343   0.33343   0.33365   0.33386   0.33386
     Eigenvalues ---    0.33386   0.33501   0.33551   0.33551   0.33551
     Eigenvalues ---    0.33553   0.33554   0.33554   0.33554   0.33600
     Eigenvalues ---    0.33601   0.33601   0.33601   0.33699   0.33701
     Eigenvalues ---    0.33701   0.33701   0.33780   0.33957   0.33957
     Eigenvalues ---    0.33957   0.33965   0.33972   0.33972   0.33972
     Eigenvalues ---    0.34022   0.34022   0.34145   0.34336   0.35258
     Eigenvalues ---    0.35258   0.35258   0.35601   0.40258   0.40279
     Eigenvalues ---    0.40279   0.40308   0.44582   0.44613   0.44613
     Eigenvalues ---    0.44738   0.45727   0.45727   0.45727   0.45821
     Eigenvalues ---    0.49039   0.49190   0.49190   0.49199   0.53999
     Eigenvalues ---    0.54021   0.54021   0.54118   0.56098   0.56301
     Eigenvalues ---    0.56301   0.564911000.000001000.000001000.00000
     Eigenvalues --- 1000.000001000.000001000.000001000.000001000.00000
     Eigenvalues --- 1000.000001000.000001000.000001000.000001000.00000
     Eigenvalues --- 1000.000001000.000001000.000001000.000001000.00000
     Eigenvalues --- 1000.000001000.000001000.000001000.000001000.00000
     Eigenvalues --- 1000.000001000.000001000.000001000.000001000.00000
     Eigenvalues --- 1000.000001000.000001000.000001000.000001000.00000
     Eigenvalues --- 1000.000001000.000001000.000001000.000001000.00000
     Eigenvalues --- 1000.000001000.000001000.000001000.000001000.00000
     Eigenvalues --- 1000.000001000.000001000.000001000.000001000.00000
     Eigenvalues --- 1000.000001000.000001000.000001000.000001000.00000
     Eigenvalues --- 1000.000001000.000001000.000001000.000001000.00000
     Eigenvalues --- 1000.000001000.000001000.000001000.000001000.00000
     Eigenvalues --- 1000.000001000.000001000.000001000.000001000.00000
     Eigenvalues --- 1000.000001000.000001000.000001000.000001000.00000
     Eigenvalues --- 1000.000001000.000001000.000001000.000001000.00000
     Eigenvalues --- 1000.000001000.000001000.000001000.000001000.00000
     Eigenvalues --- 1000.000001000.000001000.000001000.000001000.00000
     Eigenvalues --- 1000.000001000.000001000.000001000.000001000.00000
     Eigenvalues --- 1000.000001000.000001000.000001000.000001000.00000
     Eigenvalues --- 1000.000001000.000001000.000001000.000001000.00000
     Eigenvalues --- 1000.000001000.000001000.000001000.000001000.00000
     Eigenvalues --- 1000.000001000.000001000.000001000.000001000.00000
     Eigenvalues --- 1000.000001000.000001000.000001000.000001000.00000
     Eigenvalues --- 1000.000001000.000001000.000001000.000001000.00000
     Eigenvalues --- 1000.000001000.000001000.000001000.000001000.00000
     Eigenvalues --- 1000.000001000.000001000.000001000.000001000.00000
     Eigenvalues --- 1000.000001000.000001000.000001000.000001000.00000
     Eigenvalues --- 1000.000001000.000001000.000001000.000001000.00000
     Eigenvalues --- 1000.000001000.000001000.000001000.000001000.00000
     Eigenvalues --- 1000.000001000.000001000.000001000.000001000.00000
     Eigenvalues --- 1000.000001000.000001000.000001000.000001000.00000
     Eigenvalues --- 1000.000001000.000001000.000001000.000001000.00000
     Eigenvalues --- 1000.000001000.000001000.000001000.000001000.00000
     Eigenvalues --- 1000.000001000.000001000.000001000.000001000.00000
     Eigenvalues --- 1000.000001000.000001000.000001000.000001000.00000
     Eigenvalues --- 1000.000001000.000001000.000001000.000001000.00000
     Eigenvalues --- 1000.000001000.000001000.000001000.000001000.00000
     Eigenvalues --- 1000.000001000.000001000.000001000.000001000.00000
     Eigenvalues --- 1000.000001000.000001000.000001000.000001000.00000
     Eigenvalues --- 1000.000001000.000001000.000001000.000001000.00000
     Eigenvalues --- 1000.000001000.000001000.000001000.000001000.00000
     Eigenvalues --- 1000.000001000.000001000.000001000.000001000.00000
     Eigenvalues --- 1000.000001000.000001000.000001000.000001000.00000
     Eigenvalues --- 1000.000001000.000001000.000001000.000001000.00000
     Eigenvalues --- 1000.000001000.000001000.000001000.000001000.00000
     Eigenvalues --- 1000.000001000.000001000.000001000.000001000.00000
     Eigenvalues --- 1000.000001000.000001000.000001000.000001000.00000
     Eigenvalues --- 1000.000001000.000001000.000001000.000001000.00000
     Eigenvalues --- 1000.000001000.000001000.000001000.000001000.00000
     Eigenvalues --- 1000.000001000.000001000.000001000.000001000.00000
     Eigenvalues --- 1000.000001000.000001000.000001000.000001000.00000
     Eigenvalues --- 1000.000001000.000001000.000001000.000001000.00000
     Eigenvalues --- 1000.000001000.000001000.000001000.000001000.00000
     Eigenvalues --- 1000.000001000.000001000.000001000.000001000.00000
     Eigenvalues --- 1000.000001000.000001000.000001000.000001000.00000
     Eigenvalues --- 1000.000001000.00000
 RFO step:  Lambda=-6.56522660D-04 EMin= 3.63694951D-03
 Quartic linear search produced a step of  0.62663.
 Iteration  1 RMS(Cart)=  0.02498256 RMS(Int)=  0.00025347
 Iteration  2 RMS(Cart)=  0.00034475 RMS(Int)=  0.00005356
 Iteration  3 RMS(Cart)=  0.00000009 RMS(Int)=  0.00005355
 ITry= 1 IFail=0 DXMaxC= 1.17D-01 DCOld= 1.00D+10 DXMaxT= 3.00D-01 DXLimC= 3.00D+00 Rises=F
 ClnCor:  largest displacement from symmetrization is 1.02D-08 for atom    64.
 Variable       Old X    -DE/DX   Delta X   Delta X   Delta X     New X
                                 (Linear)    (Quad)   (Total)
    X9       11.29844   0.00127   0.00000   0.00000   0.00000  11.29844
    Y9       -3.55282  -0.00266   0.00000   0.00000   0.00000  -3.55282
    Z9        0.87469  -0.00040   0.00000   0.00000   0.00000   0.87469
   X12       -3.55282  -0.00266   0.00000   0.00000   0.00000  -3.55282
   Y12      -11.29844  -0.00127  -0.00000   0.00000   0.00000 -11.29844
   Z12        0.87469  -0.00040   0.00000   0.00000   0.00000   0.87469
   X15      -11.29844  -0.00127   0.00000   0.00000   0.00000 -11.29844
   Y15        3.55282   0.00266  -0.00000   0.00000   0.00000   3.55282
   Z15        0.87469  -0.00040   0.00000   0.00000   0.00000   0.87469
   X18        3.55282   0.00266  -0.00000   0.00000   0.00000   3.55282
   Y18       11.29844   0.00127  -0.00000   0.00000   0.00000  11.29844
   Z18        0.87469  -0.00040   0.00000   0.00000   0.00000   0.87469
   X25       14.95743  -0.00079   0.00000   0.00000   0.00000  14.95743
   Y25        2.70175   0.00474   0.00000   0.00000   0.00000   2.70175
   Z25        0.04898  -0.00025   0.00000   0.00000   0.00000   0.04898
   X26        2.70175   0.00474  -0.00000   0.00000   0.00000   2.70175
   Y26      -14.95743   0.00079   0.00000   0.00000   0.00000 -14.95743
   Z26        0.04898  -0.00025   0.00000   0.00000   0.00000   0.04898
   X27      -14.95743   0.00079   0.00000   0.00000   0.00000 -14.95743
   Y27       -2.70175  -0.00474   0.00000   0.00000   0.00000  -2.70175
   Z27        0.04898  -0.00025   0.00000   0.00000   0.00000   0.04898
   X28       -2.70175  -0.00474  -0.00000   0.00000   0.00000  -2.70175
   Y28       14.95743  -0.00079  -0.00000   0.00000   0.00000  14.95743
   Z28        0.04898  -0.00025   0.00000   0.00000   0.00000   0.04898
   X77        7.89043   0.00193   0.00000   0.00000   0.00000   7.89043
   Y77        2.06719  -0.00552   0.00000   0.00000   0.00000   2.06719
   Z77       -0.19869   0.00066   0.00000   0.00000   0.00000  -0.19869
   X78        2.06719  -0.00552  -0.00000   0.00000   0.00000   2.06719
   Y78       -7.89043  -0.00193  -0.00000   0.00000   0.00000  -7.89043
   Z78       -0.19869   0.00066   0.00000   0.00000   0.00000  -0.19869
   X79       -2.06719   0.00552  -0.00000   0.00000   0.00000  -2.06719
   Y79        7.89043   0.00193  -0.00000   0.00000   0.00000   7.89043
   Z79       -0.19869   0.00066   0.00000   0.00000   0.00000  -0.19869
   X80       -7.89043  -0.00193   0.00000   0.00000   0.00000  -7.89043
   Y80       -2.06719   0.00552   0.00000   0.00000   0.00000  -2.06719
   Z80       -0.19869   0.00066   0.00000   0.00000   0.00000  -0.19869
    R1        3.45421  -0.00051  -0.00048  -0.00035  -0.00087   3.45334
    R2        4.34084  -0.00011   0.00090  -0.00066   0.00028   4.34112
    R3        3.45421  -0.00051  -0.00048  -0.00035  -0.00087   3.45334
    R4        4.34084  -0.00011   0.00090  -0.00066   0.00028   4.34112
    R5        3.45421  -0.00051  -0.00048  -0.00035  -0.00087   3.45334
    R6        4.34084  -0.00011   0.00090  -0.00066   0.00028   4.34112
    R7        3.45421  -0.00051  -0.00048  -0.00035  -0.00087   3.45334
    R8        4.34084  -0.00011   0.00090  -0.00066   0.00028   4.34112
    R9        2.86688  -0.00044  -0.00064  -0.00019  -0.00091   2.86597
   R10        2.07617  -0.00198  -0.00524  -0.00280  -0.00804   2.06813
   R11        2.07172  -0.00216  -0.00578  -0.00289  -0.00867   2.06304
   R12        2.86688  -0.00044  -0.00064  -0.00019  -0.00091   2.86597
   R13        2.07617  -0.00198  -0.00524  -0.00280  -0.00804   2.06813
   R14        2.07172  -0.00216  -0.00578  -0.00289  -0.00867   2.06304
   R15        2.86688  -0.00044  -0.00064  -0.00019  -0.00091   2.86597
   R16        2.07617  -0.00198  -0.00524  -0.00280  -0.00804   2.06813
   R17        2.07172  -0.00216  -0.00578  -0.00289  -0.00867   2.06304
   R18        2.86688  -0.00044  -0.00064  -0.00019  -0.00091   2.86597
   R19        2.07617  -0.00198  -0.00524  -0.00280  -0.00804   2.06813
   R20        2.07172  -0.00216  -0.00578  -0.00289  -0.00867   2.06304
   R21        2.07212  -0.00156  -0.00474  -0.00210  -0.00674   2.06538
   R22        2.08162  -0.00169  -0.00470  -0.00214  -0.00682   2.07480
   R23        2.06429  -0.00210  -0.00610  -0.00210  -0.00824   2.05605
   R24        2.07212  -0.00156  -0.00474  -0.00210  -0.00674   2.06538
   R25        2.08162  -0.00169  -0.00470  -0.00214  -0.00682   2.07480
   R26        2.06429  -0.00210  -0.00610  -0.00210  -0.00824   2.05605
   R27        2.07212  -0.00156  -0.00474  -0.00210  -0.00674   2.06538
   R28        2.08162  -0.00169  -0.00470  -0.00214  -0.00682   2.07480
   R29        2.06429  -0.00210  -0.00610  -0.00210  -0.00824   2.05605
   R30        2.07212  -0.00156  -0.00474  -0.00210  -0.00674   2.06538
   R31        2.08162  -0.00169  -0.00470  -0.00214  -0.00682   2.07480
   R32        2.06429  -0.00210  -0.00610  -0.00210  -0.00824   2.05605
   R33        3.87686   0.00081   0.00424   0.02911   0.03344   3.91030
   R34        3.87686   0.00081   0.00424   0.02911   0.03344   3.91030
   R35        3.87686   0.00081   0.00424   0.02911   0.03344   3.91030
   R36        3.87686   0.00081   0.00424   0.02911   0.03344   3.91030
   R37        2.89145  -0.00021  -0.00036   0.00122   0.00081   2.89225
   R38        2.07216  -0.00182  -0.00497  -0.00233  -0.00728   2.06488
   R39        2.06429  -0.00206  -0.00595  -0.00211  -0.00804   2.05625
   R40        2.07025  -0.00186  -0.00510  -0.00230  -0.00740   2.06285
   R41        2.89145  -0.00021  -0.00036   0.00122   0.00081   2.89225
   R42        2.07216  -0.00182  -0.00497  -0.00233  -0.00728   2.06488
   R43        2.06429  -0.00206  -0.00595  -0.00211  -0.00804   2.05625
   R44        2.07025  -0.00186  -0.00510  -0.00230  -0.00740   2.06285
   R45        2.89145  -0.00021  -0.00036   0.00122   0.00081   2.89225
   R46        2.07216  -0.00182  -0.00497  -0.00233  -0.00728   2.06488
   R47        2.06429  -0.00206  -0.00595  -0.00211  -0.00804   2.05625
   R48        2.07025  -0.00186  -0.00510  -0.00230  -0.00740   2.06285
   R49        2.89145  -0.00021  -0.00036   0.00122   0.00081   2.89225
   R50        2.07216  -0.00182  -0.00497  -0.00233  -0.00728   2.06488
   R51        2.06429  -0.00206  -0.00595  -0.00211  -0.00804   2.05625
   R52        2.07025  -0.00186  -0.00510  -0.00230  -0.00740   2.06285
   R53        2.81993  -0.00085  -0.00192  -0.00044  -0.00236   2.81757
   R54        2.07571  -0.00192  -0.00506  -0.00275  -0.00781   2.06789
   R55        2.07353  -0.00173  -0.00462  -0.00235  -0.00697   2.06656
   R56        2.81993  -0.00085  -0.00192  -0.00044  -0.00236   2.81757
   R57        2.07571  -0.00192  -0.00506  -0.00275  -0.00781   2.06789
   R58        2.07353  -0.00173  -0.00462  -0.00235  -0.00697   2.06656
   R59        2.81993  -0.00085  -0.00192  -0.00044  -0.00236   2.81757
   R60        2.07571  -0.00192  -0.00506  -0.00275  -0.00781   2.06789
   R61        2.07353  -0.00173  -0.00462  -0.00235  -0.00697   2.06656
   R62        2.81993  -0.00085  -0.00192  -0.00044  -0.00236   2.81757
   R63        2.07571  -0.00192  -0.00506  -0.00275  -0.00781   2.06789
   R64        2.07353  -0.00173  -0.00462  -0.00235  -0.00697   2.06656
   R65        2.58907  -0.00261  -0.00444  -0.00285  -0.00730   2.58177
   R66        2.60720   0.00066  -0.00023   0.00126   0.00104   2.60825
   R67        2.58907  -0.00261  -0.00444  -0.00285  -0.00730   2.58177
   R68        2.60720   0.00066  -0.00023   0.00126   0.00104   2.60825
   R69        2.58907  -0.00261  -0.00444  -0.00285  -0.00730   2.58177
   R70        2.60720   0.00066  -0.00023   0.00126   0.00104   2.60825
   R71        2.58907  -0.00261  -0.00444  -0.00285  -0.00730   2.58177
   R72        2.60720   0.00066  -0.00023   0.00126   0.00104   2.60825
   R73        2.59938   0.00014   0.00003   0.00115   0.00116   2.60054
   R74        2.04266  -0.00222  -0.00622  -0.00213  -0.00835   2.03432
   R75        2.48750  -0.00002  -0.00136   0.00098  -0.00030   2.48720
   R76        3.91823   0.00159   0.00183   0.00623   0.00807   3.92630
   R77        2.59938   0.00014   0.00003   0.00115   0.00116   2.60054
   R78        2.04266  -0.00222  -0.00622  -0.00213  -0.00835   2.03432
   R79        2.48750  -0.00002  -0.00136   0.00098  -0.00030   2.48720
   R80        3.91823   0.00159   0.00183   0.00623   0.00807   3.92630
   R81        2.59938   0.00014   0.00003   0.00115   0.00116   2.60054
   R82        2.04266  -0.00222  -0.00622  -0.00213  -0.00835   2.03432
   R83        2.48750  -0.00002  -0.00136   0.00098  -0.00030   2.48720
   R84        3.91823   0.00159   0.00183   0.00623   0.00807   3.92630
   R85        2.59938   0.00014   0.00003   0.00115   0.00116   2.60054
   R86        2.04266  -0.00222  -0.00622  -0.00213  -0.00835   2.03432
   R87        2.48750  -0.00002  -0.00136   0.00098  -0.00030   2.48720
   R88        3.91823   0.00159   0.00183   0.00623   0.00807   3.92630
   R89        2.54026  -0.00064  -0.00094  -0.00012  -0.00106   2.53920
   R90        1.90423  -0.00210  -0.00450  -0.00162  -0.00612   1.89811
   R91        2.04740  -0.00289  -0.00737  -0.00316  -0.01048   2.03692
   R92        2.54026  -0.00064  -0.00094  -0.00012  -0.00106   2.53920
   R93        1.90423  -0.00210  -0.00450  -0.00162  -0.00612   1.89811
   R94        2.04740  -0.00289  -0.00737  -0.00316  -0.01048   2.03692
   R95        2.54026  -0.00064  -0.00094  -0.00012  -0.00106   2.53920
   R96        1.90423  -0.00210  -0.00450  -0.00162  -0.00612   1.89811
   R97        2.04740  -0.00289  -0.00737  -0.00316  -0.01048   2.03692
   R98        2.54026  -0.00064  -0.00094  -0.00012  -0.00106   2.53920
   R99        1.90423  -0.00210  -0.00450  -0.00162  -0.00612   1.89811
   R100       2.04740  -0.00289  -0.00737  -0.00316  -0.01048   2.03692
    A1        1.75503  -0.00057   0.00117  -0.00556  -0.00437   1.75066
    A2        1.75503  -0.00057   0.00117  -0.00556  -0.00437   1.75066
    A3        1.75503  -0.00057   0.00117  -0.00556  -0.00437   1.75066
    A4        1.75503  -0.00057   0.00117  -0.00556  -0.00437   1.75066
    A5        1.99532  -0.00025   0.00067  -0.00314  -0.00255   1.99277
    A6        1.84286   0.00006   0.00123  -0.00091   0.00036   1.84322
    A7        1.91801   0.00005  -0.00150   0.00014  -0.00136   1.91664
    A8        1.93311  -0.00005  -0.00038  -0.00002  -0.00039   1.93273
    A9        1.91757   0.00008  -0.00058   0.00114   0.00058   1.91815
   A10        1.85036   0.00013   0.00062   0.00320   0.00381   1.85418
   A11        1.99532  -0.00025   0.00067  -0.00314  -0.00255   1.99277
   A12        1.84286   0.00006   0.00123  -0.00091   0.00036   1.84322
   A13        1.91801   0.00005  -0.00150   0.00014  -0.00136   1.91664
   A14        1.93311  -0.00005  -0.00038  -0.00002  -0.00039   1.93273
   A15        1.91757   0.00008  -0.00058   0.00114   0.00058   1.91815
   A16        1.85036   0.00013   0.00062   0.00320   0.00381   1.85418
   A17        1.99532  -0.00025   0.00067  -0.00314  -0.00255   1.99277
   A18        1.84286   0.00006   0.00123  -0.00091   0.00036   1.84322
   A19        1.91801   0.00005  -0.00150   0.00014  -0.00136   1.91664
   A20        1.93311  -0.00005  -0.00038  -0.00002  -0.00039   1.93273
   A21        1.91757   0.00008  -0.00058   0.00114   0.00058   1.91815
   A22        1.85036   0.00013   0.00062   0.00320   0.00381   1.85418
   A23        1.99532  -0.00025   0.00067  -0.00314  -0.00255   1.99277
   A24        1.84286   0.00006   0.00123  -0.00091   0.00036   1.84322
   A25        1.91801   0.00005  -0.00150   0.00014  -0.00136   1.91664
   A26        1.93311  -0.00005  -0.00038  -0.00002  -0.00039   1.93273
   A27        1.91757   0.00008  -0.00058   0.00114   0.00058   1.91815
   A28        1.85036   0.00013   0.00062   0.00320   0.00381   1.85418
   A29        1.95893  -0.00069   0.00225  -0.01036  -0.00809   1.95085
   A30        1.95004  -0.00015  -0.00091   0.00096   0.00005   1.95010
   A31        1.92576   0.00041   0.00028   0.00227   0.00258   1.92833
   A32        1.89602   0.00031  -0.00115   0.00179   0.00056   1.89658
   A33        1.84280   0.00018  -0.00049   0.00363   0.00315   1.84595
   A34        1.88582  -0.00003  -0.00005   0.00226   0.00221   1.88803
   A35        1.95893  -0.00069   0.00225  -0.01036  -0.00809   1.95085
   A36        1.95004  -0.00015  -0.00091   0.00096   0.00005   1.95010
   A37        1.92576   0.00041   0.00028   0.00227   0.00258   1.92833
   A38        1.89602   0.00031  -0.00115   0.00179   0.00056   1.89658
   A39        1.84280   0.00018  -0.00049   0.00363   0.00315   1.84595
   A40        1.88582  -0.00003  -0.00005   0.00226   0.00221   1.88803
   A41        1.95893  -0.00069   0.00225  -0.01036  -0.00809   1.95085
   A42        1.95004  -0.00015  -0.00091   0.00096   0.00005   1.95010
   A43        1.92576   0.00041   0.00028   0.00227   0.00258   1.92833
   A44        1.89602   0.00031  -0.00115   0.00179   0.00056   1.89658
   A45        1.84280   0.00018  -0.00049   0.00363   0.00315   1.84595
   A46        1.88582  -0.00003  -0.00005   0.00226   0.00221   1.88803
   A47        1.95893  -0.00069   0.00225  -0.01036  -0.00809   1.95085
   A48        1.95004  -0.00015  -0.00091   0.00096   0.00005   1.95010
   A49        1.92576   0.00041   0.00028   0.00227   0.00258   1.92833
   A50        1.89602   0.00031  -0.00115   0.00179   0.00056   1.89658
   A51        1.84280   0.00018  -0.00049   0.00363   0.00315   1.84595
   A52        1.88582  -0.00003  -0.00005   0.00226   0.00221   1.88803
   A53        2.14009   0.00033   0.00191  -0.00225  -0.00020   2.13989
   A54        2.14009   0.00033   0.00191  -0.00225  -0.00020   2.13989
   A55        2.14009   0.00033   0.00191  -0.00225  -0.00020   2.13989
   A56        2.14009   0.00033   0.00191  -0.00225  -0.00020   2.13989
   A57        1.94061  -0.00007  -0.00004  -0.00102  -0.00105   1.93956
   A58        1.92444   0.00001   0.00009   0.00025   0.00035   1.92479
   A59        1.93420   0.00002   0.00012   0.00009   0.00023   1.93444
   A60        1.88369   0.00002  -0.00026   0.00040   0.00012   1.88381
   A61        1.89178  -0.00000  -0.00026  -0.00016  -0.00043   1.89135
   A62        1.88745   0.00003   0.00034   0.00047   0.00080   1.88825
   A63        1.94061  -0.00007  -0.00004  -0.00102  -0.00105   1.93956
   A64        1.92444   0.00001   0.00009   0.00025   0.00035   1.92479
   A65        1.93420   0.00002   0.00012   0.00009   0.00023   1.93444
   A66        1.88369   0.00002  -0.00026   0.00040   0.00012   1.88381
   A67        1.89178  -0.00000  -0.00026  -0.00016  -0.00043   1.89135
   A68        1.88745   0.00003   0.00034   0.00047   0.00080   1.88825
   A69        1.94061  -0.00007  -0.00004  -0.00102  -0.00105   1.93956
   A70        1.92444   0.00001   0.00009   0.00025   0.00035   1.92479
   A71        1.93420   0.00002   0.00012   0.00009   0.00023   1.93444
   A72        1.88369   0.00002  -0.00026   0.00040   0.00012   1.88381
   A73        1.89178  -0.00000  -0.00026  -0.00016  -0.00043   1.89135
   A74        1.88745   0.00003   0.00034   0.00047   0.00080   1.88825
   A75        1.94061  -0.00007  -0.00004  -0.00102  -0.00105   1.93956
   A76        1.92444   0.00001   0.00009   0.00025   0.00035   1.92479
   A77        1.93420   0.00002   0.00012   0.00009   0.00023   1.93444
   A78        1.88369   0.00002  -0.00026   0.00040   0.00012   1.88381
   A79        1.89178  -0.00000  -0.00026  -0.00016  -0.00043   1.89135
   A80        1.88745   0.00003   0.00034   0.00047   0.00080   1.88825
   A81        1.99141  -0.00106  -0.00248  -0.00303  -0.00548   1.98593
   A82        1.90814   0.00032   0.00019  -0.00011   0.00007   1.90821
   A83        1.92290   0.00005   0.00013  -0.00068  -0.00055   1.92235
   A84        1.87857   0.00039   0.00109   0.00126   0.00234   1.88091
   A85        1.89643   0.00051   0.00157   0.00222   0.00378   1.90022
   A86        1.86150  -0.00015  -0.00035   0.00061   0.00026   1.86176
   A87        1.99141  -0.00106  -0.00248  -0.00303  -0.00548   1.98593
   A88        1.90814   0.00032   0.00019  -0.00011   0.00007   1.90821
   A89        1.92290   0.00005   0.00013  -0.00068  -0.00055   1.92235
   A90        1.87857   0.00039   0.00109   0.00126   0.00234   1.88091
   A91        1.89643   0.00051   0.00157   0.00222   0.00378   1.90022
   A92        1.86150  -0.00015  -0.00035   0.00061   0.00026   1.86176
   A93        1.99141  -0.00106  -0.00248  -0.00303  -0.00548   1.98593
   A94        1.90814   0.00032   0.00019  -0.00011   0.00007   1.90821
   A95        1.92290   0.00005   0.00013  -0.00068  -0.00055   1.92235
   A96        1.87857   0.00039   0.00109   0.00126   0.00234   1.88091
   A97        1.89643   0.00051   0.00157   0.00222   0.00378   1.90022
   A98        1.86150  -0.00015  -0.00035   0.00061   0.00026   1.86176
   A99        1.99141  -0.00106  -0.00248  -0.00303  -0.00548   1.98593
   A100       1.90814   0.00032   0.00019  -0.00011   0.00007   1.90821
   A101       1.92290   0.00005   0.00013  -0.00068  -0.00055   1.92235
   A102       1.87857   0.00039   0.00109   0.00126   0.00234   1.88091
   A103       1.89643   0.00051   0.00157   0.00222   0.00378   1.90022
   A104       1.86150  -0.00015  -0.00035   0.00061   0.00026   1.86176
   A105       2.27223  -0.00028   0.00066   0.00140   0.00204   2.27426
   A106       2.13367  -0.00028  -0.00129  -0.00248  -0.00377   2.12990
   A107       1.87725   0.00056   0.00065   0.00108   0.00174   1.87899
   A108       2.27223  -0.00028   0.00066   0.00140   0.00204   2.27426
   A109       2.13367  -0.00028  -0.00129  -0.00248  -0.00377   2.12990
   A110       1.87725   0.00056   0.00065   0.00108   0.00174   1.87899
   A111       2.27223  -0.00028   0.00066   0.00140   0.00204   2.27426
   A112       2.13367  -0.00028  -0.00129  -0.00248  -0.00377   2.12990
   A113       1.87725   0.00056   0.00065   0.00108   0.00174   1.87899
   A114       2.27223  -0.00028   0.00066   0.00140   0.00204   2.27426
   A115       2.13367  -0.00028  -0.00129  -0.00248  -0.00377   2.12990
   A116       1.87725   0.00056   0.00065   0.00108   0.00174   1.87899
   A117       1.85623   0.00028   0.00024   0.00062   0.00086   1.85708
   A118       2.29088   0.00018   0.00091   0.00154   0.00244   2.29332
   A119       2.13608  -0.00046  -0.00114  -0.00217  -0.00332   2.13276
   A120       1.88845  -0.00080  -0.00031  -0.00152  -0.00189   1.88656
   A121       2.24137  -0.00034   0.00018  -0.00570  -0.00565   2.23573
   A122       2.15091   0.00116   0.00017   0.00854   0.00870   2.15960
   A123       1.85623   0.00028   0.00024   0.00062   0.00086   1.85708
   A124       2.29088   0.00018   0.00091   0.00154   0.00244   2.29332
   A125       2.13608  -0.00046  -0.00114  -0.00217  -0.00332   2.13276
   A126       1.88845  -0.00080  -0.00031  -0.00152  -0.00189   1.88656
   A127       2.24137  -0.00034   0.00018  -0.00570  -0.00565   2.23573
   A128       2.15091   0.00116   0.00017   0.00854   0.00870   2.15960
   A129       1.85623   0.00028   0.00024   0.00062   0.00086   1.85708
   A130       2.29088   0.00018   0.00091   0.00154   0.00244   2.29332
   A131       2.13608  -0.00046  -0.00114  -0.00217  -0.00332   2.13276
   A132       1.88845  -0.00080  -0.00031  -0.00152  -0.00189   1.88656
   A133       2.24137  -0.00034   0.00018  -0.00570  -0.00565   2.23573
   A134       2.15091   0.00116   0.00017   0.00854   0.00870   2.15960
   A135       1.85623   0.00028   0.00024   0.00062   0.00086   1.85708
   A136       2.29088   0.00018   0.00091   0.00154   0.00244   2.29332
   A137       2.13608  -0.00046  -0.00114  -0.00217  -0.00332   2.13276
   A138       1.88845  -0.00080  -0.00031  -0.00152  -0.00189   1.88656
   A139       2.24137  -0.00034   0.00018  -0.00570  -0.00565   2.23573
   A140       2.15091   0.00116   0.00017   0.00854   0.00870   2.15960
   A141       1.89055  -0.00022  -0.00031  -0.00092  -0.00123   1.88932
   A142       2.20951   0.00001   0.00001  -0.00036  -0.00035   2.20915
   A143       2.18192   0.00020   0.00028   0.00107   0.00135   2.18326
   A144       1.91223   0.00018  -0.00028   0.00088   0.00059   1.91282
   A145       2.17139   0.00054  -0.00143   0.00561   0.00425   2.17564
   A146       2.19884  -0.00072   0.00177  -0.00649  -0.00478   2.19406
   A147       1.89055  -0.00022  -0.00031  -0.00092  -0.00123   1.88932
   A148       2.20951   0.00001   0.00001  -0.00036  -0.00035   2.20915
   A149       2.18192   0.00020   0.00028   0.00107   0.00135   2.18326
   A150       1.91223   0.00018  -0.00028   0.00088   0.00059   1.91282
   A151       2.17139   0.00054  -0.00143   0.00561   0.00425   2.17564
   A152       2.19884  -0.00072   0.00177  -0.00649  -0.00478   2.19406
   A153       1.89055  -0.00022  -0.00031  -0.00092  -0.00123   1.88932
   A154       2.20951   0.00001   0.00001  -0.00036  -0.00035   2.20915
   A155       2.18192   0.00020   0.00028   0.00107   0.00135   2.18326
   A156       1.91223   0.00018  -0.00028   0.00088   0.00059   1.91282
   A157       2.17139   0.00054  -0.00143   0.00561   0.00425   2.17564
   A158       2.19884  -0.00072   0.00177  -0.00649  -0.00478   2.19406
   A159       1.89055  -0.00022  -0.00031  -0.00092  -0.00123   1.88932
   A160       2.20951   0.00001   0.00001  -0.00036  -0.00035   2.20915
   A161       2.18192   0.00020   0.00028   0.00107   0.00135   2.18326
   A162       1.91223   0.00018  -0.00028   0.00088   0.00059   1.91282
   A163       2.17139   0.00054  -0.00143   0.00561   0.00425   2.17564
   A164       2.19884  -0.00072   0.00177  -0.00649  -0.00478   2.19406
   A165       2.07190   0.00025   0.00333   0.00158   0.00489   2.07679
   A166       2.07190   0.00025   0.00333   0.00158   0.00489   2.07679
   A167       2.07190   0.00025   0.00333   0.00158   0.00489   2.07679
   A168       2.07190   0.00025   0.00333   0.00158   0.00489   2.07679
   A169       3.25004  -0.00145   0.00198  -0.00189  -0.00034   3.24970
   A170       3.25004  -0.00145   0.00198  -0.00189  -0.00034   3.24970
   A171       3.25004  -0.00145   0.00198  -0.00189  -0.00034   3.24970
   A172       3.25004  -0.00145   0.00198  -0.00189  -0.00034   3.24970
   A173       3.10470   0.00005   0.00925  -0.05287  -0.04347   3.06123
   A174       3.10470   0.00005   0.00925  -0.05287  -0.04347   3.06123
   A175       3.10470   0.00005   0.00925  -0.05287  -0.04347   3.06123
   A176       3.10470   0.00005   0.00925  -0.05287  -0.04347   3.06123
    D1        1.09707   0.00002  -0.00326   0.01637   0.01312   1.11019
    D2       -3.05681  -0.00015  -0.00246   0.01378   0.01133  -3.04547
    D3       -1.06836   0.00006  -0.00180   0.01709   0.01531  -1.05305
    D4        0.28429   0.00028   0.00726  -0.02483  -0.01759   0.26670
    D5       -2.70303  -0.00061   0.00240  -0.01744  -0.01504  -2.71807
    D6        1.09707   0.00002  -0.00326   0.01637   0.01312   1.11019
    D7       -3.05681  -0.00015  -0.00246   0.01378   0.01133  -3.04547
    D8       -1.06836   0.00006  -0.00180   0.01709   0.01531  -1.05305
    D9        0.28429   0.00028   0.00726  -0.02483  -0.01759   0.26670
   D10       -2.70303  -0.00061   0.00240  -0.01744  -0.01504  -2.71807
   D11        1.09707   0.00002  -0.00326   0.01637   0.01312   1.11019
   D12       -3.05681  -0.00015  -0.00246   0.01378   0.01133  -3.04547
   D13       -1.06836   0.00006  -0.00180   0.01709   0.01531  -1.05305
   D14        0.28429   0.00028   0.00726  -0.02483  -0.01759   0.26670
   D15       -2.70303  -0.00061   0.00240  -0.01744  -0.01504  -2.71807
   D16        1.09707   0.00002  -0.00326   0.01637   0.01312   1.11019
   D17       -3.05681  -0.00015  -0.00246   0.01378   0.01133  -3.04547
   D18       -1.06836   0.00006  -0.00180   0.01709   0.01531  -1.05305
   D19        0.28429   0.00028   0.00726  -0.02483  -0.01759   0.26670
   D20       -2.70303  -0.00061   0.00240  -0.01744  -0.01504  -2.71807
   D21        0.94363   0.00005   0.00446   0.00460   0.00913   0.95276
   D22        3.07841  -0.00016   0.00395   0.00008   0.00403   3.08244
   D23       -1.10640  -0.00001   0.00347   0.00511   0.00861  -1.09779
   D24       -1.13548   0.00018   0.00269   0.00796   0.01069  -1.12479
   D25        0.99929  -0.00003   0.00217   0.00343   0.00559   1.00489
   D26        3.09767   0.00012   0.00170   0.00846   0.01017   3.10784
   D27        3.10929  -0.00000   0.00251   0.00335   0.00590   3.11519
   D28       -1.03911  -0.00021   0.00200  -0.00117   0.00080  -1.03832
   D29        1.05926  -0.00006   0.00153   0.00385   0.00538   1.06464
   D30        0.94363   0.00005   0.00446   0.00460   0.00913   0.95276
   D31        3.07841  -0.00016   0.00395   0.00008   0.00403   3.08244
   D32       -1.10640  -0.00001   0.00347   0.00511   0.00861  -1.09779
   D33       -1.13548   0.00018   0.00269   0.00796   0.01069  -1.12479
   D34        0.99929  -0.00003   0.00217   0.00343   0.00559   1.00489
   D35        3.09767   0.00012   0.00170   0.00846   0.01017   3.10784
   D36        3.10929  -0.00000   0.00251   0.00335   0.00590   3.11519
   D37       -1.03911  -0.00021   0.00200  -0.00117   0.00080  -1.03832
   D38        1.05926  -0.00006   0.00153   0.00385   0.00538   1.06464
   D39        0.94363   0.00005   0.00446   0.00460   0.00913   0.95276
   D40        3.07841  -0.00016   0.00395   0.00008   0.00403   3.08244
   D41       -1.10640  -0.00001   0.00347   0.00511   0.00861  -1.09779
   D42       -1.13548   0.00018   0.00269   0.00796   0.01069  -1.12479
   D43        0.99929  -0.00003   0.00217   0.00343   0.00559   1.00489
   D44        3.09767   0.00012   0.00170   0.00846   0.01017   3.10784
   D45        3.10929  -0.00000   0.00251   0.00335   0.00590   3.11519
   D46       -1.03911  -0.00021   0.00200  -0.00117   0.00080  -1.03832
   D47        1.05926  -0.00006   0.00153   0.00385   0.00538   1.06464
   D48        0.94363   0.00005   0.00446   0.00460   0.00913   0.95276
   D49        3.07841  -0.00016   0.00395   0.00008   0.00403   3.08244
   D50       -1.10640  -0.00001   0.00347   0.00511   0.00861  -1.09779
   D51       -1.13548   0.00018   0.00269   0.00796   0.01069  -1.12479
   D52        0.99929  -0.00003   0.00217   0.00343   0.00559   1.00489
   D53        3.09767   0.00012   0.00170   0.00846   0.01017   3.10784
   D54        3.10929  -0.00000   0.00251   0.00335   0.00590   3.11519
   D55       -1.03911  -0.00021   0.00200  -0.00117   0.00080  -1.03832
   D56        1.05926  -0.00006   0.00153   0.00385   0.00538   1.06464
   D57        0.31530  -0.00060   0.00004  -0.00165  -0.00161   0.31370
   D58       -1.84984  -0.00017   0.00048   0.00292   0.00341  -1.84643
   D59        2.41416  -0.00038   0.00133  -0.00239  -0.00102   2.41314
   D60        0.31530  -0.00060   0.00004  -0.00165  -0.00161   0.31370
   D61       -1.84984  -0.00017   0.00048   0.00292   0.00341  -1.84643
   D62        2.41416  -0.00038   0.00133  -0.00239  -0.00102   2.41314
   D63        0.31530  -0.00060   0.00004  -0.00165  -0.00161   0.31370
   D64       -1.84984  -0.00017   0.00048   0.00292   0.00341  -1.84643
   D65        2.41416  -0.00038   0.00133  -0.00239  -0.00102   2.41314
   D66        0.31530  -0.00060   0.00004  -0.00165  -0.00161   0.31370
   D67       -1.84984  -0.00017   0.00048   0.00292   0.00341  -1.84643
   D68        2.41416  -0.00038   0.00133  -0.00239  -0.00102   2.41314
   D69        1.24598  -0.00104  -0.00355   0.00196  -0.00159   1.24438
   D70        1.24598  -0.00104  -0.00355   0.00196  -0.00159   1.24438
   D71        1.24598  -0.00104  -0.00355   0.00196  -0.00159   1.24438
   D72        1.24598  -0.00104  -0.00355   0.00196  -0.00159   1.24438
   D73       -1.13460  -0.00003  -0.00261  -0.00752  -0.01013  -1.14473
   D74        3.04425  -0.00004  -0.00248  -0.00703  -0.00951   3.03474
   D75        1.00392  -0.00008  -0.00224  -0.00731  -0.00954   0.99438
   D76        0.95404  -0.00004  -0.00290  -0.00751  -0.01042   0.94362
   D77       -1.15030  -0.00006  -0.00277  -0.00701  -0.00980  -1.16010
   D78        3.09256  -0.00010  -0.00253  -0.00730  -0.00983   3.08273
   D79        3.04325   0.00002  -0.00234  -0.00670  -0.00904   3.03421
   D80        0.93892  -0.00000  -0.00221  -0.00621  -0.00842   0.93050
   D81       -1.10141  -0.00004  -0.00196  -0.00649  -0.00845  -1.10986
   D82       -1.13460  -0.00003  -0.00261  -0.00752  -0.01013  -1.14473
   D83        3.04425  -0.00004  -0.00248  -0.00703  -0.00951   3.03474
   D84        1.00392  -0.00008  -0.00224  -0.00731  -0.00954   0.99438
   D85        0.95404  -0.00004  -0.00290  -0.00751  -0.01042   0.94362
   D86       -1.15030  -0.00006  -0.00277  -0.00701  -0.00980  -1.16010
   D87        3.09256  -0.00010  -0.00253  -0.00730  -0.00983   3.08273
   D88        3.04325   0.00002  -0.00234  -0.00670  -0.00904   3.03421
   D89        0.93892  -0.00000  -0.00221  -0.00621  -0.00842   0.93050
   D90       -1.10141  -0.00004  -0.00196  -0.00649  -0.00845  -1.10986
   D91       -1.13460  -0.00003  -0.00261  -0.00752  -0.01013  -1.14473
   D92        3.04425  -0.00004  -0.00248  -0.00703  -0.00951   3.03474
   D93        1.00392  -0.00008  -0.00224  -0.00731  -0.00954   0.99438
   D94        0.95404  -0.00004  -0.00290  -0.00751  -0.01042   0.94362
   D95       -1.15030  -0.00006  -0.00277  -0.00701  -0.00980  -1.16010
   D96        3.09256  -0.00010  -0.00253  -0.00730  -0.00983   3.08273
   D97        3.04325   0.00002  -0.00234  -0.00670  -0.00904   3.03421
   D98        0.93892  -0.00000  -0.00221  -0.00621  -0.00842   0.93050
   D99       -1.10141  -0.00004  -0.00196  -0.00649  -0.00845  -1.10986
   D100      -1.13460  -0.00003  -0.00261  -0.00752  -0.01013  -1.14473
   D101       3.04425  -0.00004  -0.00248  -0.00703  -0.00951   3.03474
   D102       1.00392  -0.00008  -0.00224  -0.00731  -0.00954   0.99438
   D103       0.95404  -0.00004  -0.00290  -0.00751  -0.01042   0.94362
   D104      -1.15030  -0.00006  -0.00277  -0.00701  -0.00980  -1.16010
   D105       3.09256  -0.00010  -0.00253  -0.00730  -0.00983   3.08273
   D106       3.04325   0.00002  -0.00234  -0.00670  -0.00904   3.03421
   D107       0.93892  -0.00000  -0.00221  -0.00621  -0.00842   0.93050
   D108      -1.10141  -0.00004  -0.00196  -0.00649  -0.00845  -1.10986
   D109       1.79761  -0.00024  -0.00166  -0.00789  -0.00956   1.78805
   D110      -1.33277  -0.00030  -0.00291  -0.00766  -0.01057  -1.34334
   D111      -2.36482  -0.00024  -0.00225  -0.00908  -0.01134  -2.37616
   D112       0.78799  -0.00030  -0.00349  -0.00886  -0.01235   0.77564
   D113      -0.35531   0.00004  -0.00129  -0.00657  -0.00786  -0.36318
   D114       2.79750  -0.00001  -0.00254  -0.00635  -0.00887   2.78862
   D115       1.79761  -0.00024  -0.00166  -0.00789  -0.00956   1.78805
   D116      -1.33277  -0.00030  -0.00291  -0.00766  -0.01057  -1.34334
   D117      -2.36482  -0.00024  -0.00225  -0.00908  -0.01134  -2.37616
   D118       0.78799  -0.00030  -0.00349  -0.00886  -0.01235   0.77564
   D119      -0.35531   0.00004  -0.00129  -0.00657  -0.00786  -0.36318
   D120       2.79750  -0.00001  -0.00254  -0.00635  -0.00887   2.78862
   D121       1.79761  -0.00024  -0.00166  -0.00789  -0.00956   1.78805
   D122      -1.33277  -0.00030  -0.00291  -0.00766  -0.01057  -1.34334
   D123      -2.36482  -0.00024  -0.00225  -0.00908  -0.01134  -2.37616
   D124       0.78799  -0.00030  -0.00349  -0.00886  -0.01235   0.77564
   D125      -0.35531   0.00004  -0.00129  -0.00657  -0.00786  -0.36318
   D126       2.79750  -0.00001  -0.00254  -0.00635  -0.00887   2.78862
   D127       1.79761  -0.00024  -0.00166  -0.00789  -0.00956   1.78805
   D128      -1.33277  -0.00030  -0.00291  -0.00766  -0.01057  -1.34334
   D129      -2.36482  -0.00024  -0.00225  -0.00908  -0.01134  -2.37616
   D130       0.78799  -0.00030  -0.00349  -0.00886  -0.01235   0.77564
   D131      -0.35531   0.00004  -0.00129  -0.00657  -0.00786  -0.36318
   D132       2.79750  -0.00001  -0.00254  -0.00635  -0.00887   2.78862
   D133      -3.12282  -0.00011   0.00082  -0.00802  -0.00721  -3.13003
   D134       0.02094  -0.00006  -0.00065  -0.00182  -0.00247   0.01847
   D135       0.00882  -0.00007   0.00191  -0.00824  -0.00634   0.00249
   D136      -3.13060  -0.00001   0.00044  -0.00204  -0.00160  -3.13220
   D137       3.12164   0.00019  -0.00109   0.01087   0.00981   3.13145
   D138       0.05422  -0.00012  -0.00150  -0.00937  -0.01074   0.04348
   D139      -0.01096   0.00015  -0.00209   0.01105   0.00899  -0.00197
   D140      -3.07838  -0.00016  -0.00250  -0.00920  -0.01156  -3.08995
   D141      -3.12282  -0.00011   0.00082  -0.00802  -0.00721  -3.13003
   D142       0.02094  -0.00006  -0.00065  -0.00182  -0.00247   0.01847
   D143       0.00882  -0.00007   0.00191  -0.00824  -0.00634   0.00249
   D144      -3.13060  -0.00001   0.00044  -0.00204  -0.00160  -3.13220
   D145       3.12164   0.00019  -0.00109   0.01087   0.00981   3.13145
   D146       0.05422  -0.00012  -0.00150  -0.00937  -0.01074   0.04348
   D147      -0.01096   0.00015  -0.00209   0.01105   0.00899  -0.00197
   D148      -3.07838  -0.00016  -0.00250  -0.00920  -0.01156  -3.08995
   D149      -3.12282  -0.00011   0.00082  -0.00802  -0.00721  -3.13003
   D150       0.02094  -0.00006  -0.00065  -0.00182  -0.00247   0.01847
   D151       0.00882  -0.00007   0.00191  -0.00824  -0.00634   0.00249
   D152      -3.13060  -0.00001   0.00044  -0.00204  -0.00160  -3.13220
   D153       3.12164   0.00019  -0.00109   0.01087   0.00981   3.13145
   D154       0.05422  -0.00012  -0.00150  -0.00937  -0.01074   0.04348
   D155      -0.01096   0.00015  -0.00209   0.01105   0.00899  -0.00197
   D156      -3.07838  -0.00016  -0.00250  -0.00920  -0.01156  -3.08995
   D157      -3.12282  -0.00011   0.00082  -0.00802  -0.00721  -3.13003
   D158       0.02094  -0.00006  -0.00065  -0.00182  -0.00247   0.01847
   D159       0.00882  -0.00007   0.00191  -0.00824  -0.00634   0.00249
   D160      -3.13060  -0.00001   0.00044  -0.00204  -0.00160  -3.13220
   D161       3.12164   0.00019  -0.00109   0.01087   0.00981   3.13145
   D162       0.05422  -0.00012  -0.00150  -0.00937  -0.01074   0.04348
   D163      -0.01096   0.00015  -0.00209   0.01105   0.00899  -0.00197
   D164      -3.07838  -0.00016  -0.00250  -0.00920  -0.01156  -3.08995
   D165      -0.00367  -0.00004  -0.00108   0.00265   0.00155  -0.00212
   D166      -3.09437   0.00013  -0.00066   0.00702   0.00637  -3.08800
   D167       3.13599  -0.00008   0.00023  -0.00286  -0.00265   3.13334
   D168       0.04529   0.00008   0.00065   0.00150   0.00217   0.04747
   D169       0.00875  -0.00018   0.00142  -0.00949  -0.00811   0.00064
   D170       3.11157  -0.00030   0.00313  -0.00968  -0.00661   3.10496
   D171       3.08088   0.00004   0.00180   0.00876   0.01062   3.09149
   D172      -0.09950  -0.00008   0.00352   0.00857   0.01212  -0.08737
   D173      -0.00367  -0.00004  -0.00108   0.00265   0.00155  -0.00212
   D174      -3.09437   0.00013  -0.00066   0.00702   0.00637  -3.08800
   D175       3.13599  -0.00008   0.00023  -0.00286  -0.00265   3.13334
   D176       0.04529   0.00008   0.00065   0.00150   0.00217   0.04747
   D177       0.00875  -0.00018   0.00142  -0.00949  -0.00811   0.00064
   D178       3.11157  -0.00030   0.00313  -0.00968  -0.00661   3.10496
   D179       3.08088   0.00004   0.00180   0.00876   0.01062   3.09149
   D180      -0.09950  -0.00008   0.00352   0.00857   0.01212  -0.08737
   D181      -0.00367  -0.00004  -0.00108   0.00265   0.00155  -0.00212
   D182      -3.09437   0.00013  -0.00066   0.00702   0.00637  -3.08800
   D183       3.13599  -0.00008   0.00023  -0.00286  -0.00265   3.13334
   D184       0.04529   0.00008   0.00065   0.00150   0.00217   0.04747
   D185       0.00875  -0.00018   0.00142  -0.00949  -0.00811   0.00064
   D186       3.11157  -0.00030   0.00313  -0.00968  -0.00661   3.10496
   D187       3.08088   0.00004   0.00180   0.00876   0.01062   3.09149
   D188      -0.09950  -0.00008   0.00352   0.00857   0.01212  -0.08737
   D189      -0.00367  -0.00004  -0.00108   0.00265   0.00155  -0.00212
   D190      -3.09437   0.00013  -0.00066   0.00702   0.00637  -3.08800
   D191       3.13599  -0.00008   0.00023  -0.00286  -0.00265   3.13334
   D192       0.04529   0.00008   0.00065   0.00150   0.00217   0.04747
   D193       0.00875  -0.00018   0.00142  -0.00949  -0.00811   0.00064
   D194       3.11157  -0.00030   0.00313  -0.00968  -0.00661   3.10496
   D195       3.08088   0.00004   0.00180   0.00876   0.01062   3.09149
   D196      -0.09950  -0.00008   0.00352   0.00857   0.01212  -0.08737
   D197      -0.00319   0.00013  -0.00021   0.00429   0.00412   0.00093
   D198      -3.10524   0.00022  -0.00187   0.00414   0.00234  -3.10290
   D199       3.08851  -0.00003  -0.00063  -0.00004  -0.00067   3.08784
   D200      -0.01354   0.00005  -0.00229  -0.00019  -0.00245  -0.01599
   D201      -2.49704  -0.00027  -0.00172   0.02234   0.02059  -2.47645
   D202       0.59939  -0.00038   0.00021   0.02235   0.02250   0.62189
   D203      -0.00319   0.00013  -0.00021   0.00429   0.00412   0.00093
   D204      -3.10524   0.00022  -0.00187   0.00414   0.00234  -3.10290
   D205       3.08851  -0.00003  -0.00063  -0.00004  -0.00067   3.08784
   D206      -0.01354   0.00005  -0.00229  -0.00019  -0.00245  -0.01599
   D207      -2.49704  -0.00027  -0.00172   0.02234   0.02059  -2.47645
   D208       0.59939  -0.00038   0.00021   0.02235   0.02250   0.62189
   D209      -0.00319   0.00013  -0.00021   0.00429   0.00412   0.00093
   D210      -3.10524   0.00022  -0.00187   0.00414   0.00234  -3.10290
   D211       3.08851  -0.00003  -0.00063  -0.00004  -0.00067   3.08784
   D212      -0.01354   0.00005  -0.00229  -0.00019  -0.00245  -0.01599
   D213      -2.49704  -0.00027  -0.00172   0.02234   0.02059  -2.47645
   D214       0.59939  -0.00038   0.00021   0.02235   0.02250   0.62189
   D215      -0.00319   0.00013  -0.00021   0.00429   0.00412   0.00093
   D216      -3.10524   0.00022  -0.00187   0.00414   0.00234  -3.10290
   D217       3.08851  -0.00003  -0.00063  -0.00004  -0.00067   3.08784
   D218      -0.01354   0.00005  -0.00229  -0.00019  -0.00245  -0.01599
   D219      -2.49704  -0.00027  -0.00172   0.02234   0.02059  -2.47645
   D220       0.59939  -0.00038   0.00021   0.02235   0.02250   0.62189
         Item               Value     Threshold  Converged?
 Maximum Force            0.002502     0.000450     NO 
 RMS     Force            0.000718     0.000300     NO 
 Maximum Displacement     0.116886     0.001800     NO 
 RMS     Displacement     0.024890     0.001200     NO 
 Predicted change in Energy=-6.848970D-04
 Lowest energy point so far.  Saving SCF results.
 GradGradGradGradGradGradGradGradGradGradGradGradGradGradGradGradGradGrad

 Leave Link  103 at Fri May  7 16:09:43 2021, MaxMem=  7516192768 cpu:              13.1 elap:               0.7
 (Enter /PARA/pp801/luchenlin/g16/l202.exe)
 Stoichiometry    C28H52Au4N8S4
 Framework group  C4[X(C28H52Au4N8S4)]
 Deg. of freedom    70
 Full point group                 C4      NOp   4
 RotChk:  IX=0 Diff= 1.80D-03
 Largest Abelian subgroup         C2      NOp   2
 Largest concise Abelian subgroup C2      NOp   2
                         Standard orientation:                         
 ---------------------------------------------------------------------
 Center     Atomic      Atomic             Coordinates (Angstroms)
 Number     Number       Type             X           Y           Z
 ---------------------------------------------------------------------
      1         16           0        2.555417    2.512035   -0.382511
      2         16           0        2.512035   -2.555417   -0.382511
      3         16           0       -2.555417   -2.512035   -0.382511
      4         16           0       -2.512035    2.555417   -0.382511
      5          6           0        4.061771    3.495602   -0.703422
      6          6           0        3.495602   -4.061771   -0.703422
      7          6           0       -4.061771   -3.495602   -0.703422
      8          6           0       -3.495602    4.061771   -0.703422
      9          6           0        4.489198    4.373643    0.456940
     10          1           0        4.842222    2.768018   -0.946824
     11          1           0        3.922334    4.104663   -1.598657
     12          6           0        4.373643   -4.489198    0.456940
     13          1           0        2.768018   -4.842222   -0.946824
     14          1           0        4.104663   -3.922334   -1.598657
     15          6           0       -4.489198   -4.373643    0.456940
     16          1           0       -4.842222   -2.768018   -0.946824
     17          1           0       -3.922334   -4.104663   -1.598657
     18          6           0       -4.373643    4.489198    0.456940
     19          1           0       -2.768018    4.842222   -0.946824
     20          1           0       -4.104663    3.922334   -1.598657
     21          1           0        4.612071    3.797519    1.377555
     22          1           0        3.797519   -4.612071    1.377555
     23          1           0       -4.612071   -3.797519    1.377555
     24          1           0       -3.797519    4.612071    1.377555
     25          6           0        2.492456    7.647288    0.019991
     26          6           0        7.647288   -2.492456    0.019991
     27          6           0       -2.492456   -7.647288    0.019991
     28          6           0       -7.647288    2.492456    0.019991
     29          6           0        1.194268    7.597125   -0.789125
     30          1           0        2.440585    8.409715    0.800999
     31          6           0        7.597125   -1.194268   -0.789125
     32          1           0        8.409715   -2.440585    0.800999
     33          6           0       -1.194268   -7.597125   -0.789125
     34          1           0       -2.440585   -8.409715    0.800999
     35          6           0       -7.597125    1.194268   -0.789125
     36          1           0       -8.409715    2.440585    0.800999
     37          6           0        0.010583    7.151153    0.000220
     38          1           0        1.316568    6.904785   -1.627671
     39          1           0        0.981747    8.578927   -1.221344
     40          6           0        7.151153   -0.010583    0.000220
     41          1           0        6.904785   -1.316568   -1.627671
     42          1           0        8.578927   -0.981747   -1.221344
     43          6           0       -0.010583   -7.151153    0.000220
     44          1           0       -1.316568   -6.904785   -1.627671
     45          1           0       -0.981747   -8.578927   -1.221344
     46          6           0       -7.151153    0.010583    0.000220
     47          1           0       -6.904785    1.316568   -1.627671
     48          1           0       -8.578927    0.981747   -1.221344
     49          6           0       -1.015708    7.874258    0.539090
     50          7           0       -0.199782    5.824625    0.318167
     51          6           0        7.874258    1.015708    0.539090
     52          7           0        5.824625    0.199782    0.318167
     53          6           0        1.015708   -7.874258    0.539090
     54          7           0        0.199782   -5.824625    0.318167
     55          6           0       -7.874258   -1.015708    0.539090
     56          7           0       -5.824625   -0.199782    0.318167
     57          7           0       -1.832744    6.971247    1.180029
     58          1           0       -1.232199    8.928545    0.516883
     59          6           0       -1.307765    5.744237    1.024011
     60          7           0        6.971247    1.832744    1.180029
     61          1           0        8.928545    1.232199    0.516883
     62          6           0        5.744237    1.307765    1.024011
     63          7           0        1.832744   -6.971247    1.180029
     64          1           0        1.232199   -8.928545    0.516883
     65          6           0        1.307765   -5.744237    1.024011
     66          7           0       -6.971247   -1.832744    1.180029
     67          1           0       -8.928545   -1.232199    0.516883
     68          6           0       -5.744237   -1.307765    1.024011
     69          1           0       -2.700824    7.173294    1.643183
     70          1           0       -1.739248    4.824757    1.384878
     71          1           0        7.173294    2.700824    1.643183
     72          1           0        4.824757    1.739248    1.384878
     73          1           0        2.700824   -7.173294    1.643183
     74          1           0        1.739248   -4.824757    1.384878
     75          1           0       -7.173294   -2.700824    1.643183
     76          1           0       -4.824757   -1.739248    1.384878
     77         79           0        1.015708    4.195144   -0.111067
     78         79           0        4.195144   -1.015708   -0.111067
     79         79           0       -4.195144    1.015708   -0.111067
     80         79           0       -1.015708   -4.195144   -0.111067
     81          1           0        4.900090   -5.428823    0.243804
     82          1           0        5.117300   -3.725057    0.673367
     83          1           0        6.687940   -2.675127    0.499872
     84          1           0        7.873119   -3.343574   -0.625157
     85          1           0       -2.675127   -6.687940    0.499872
     86          1           0       -3.343574   -7.873119   -0.625157
     87          1           0       -5.428823   -4.900090    0.243804
     88          1           0       -3.725057   -5.117300    0.673367
     89          1           0       -6.687940    2.675127    0.499872
     90          1           0       -7.873119    3.343574   -0.625157
     91          1           0       -4.900090    5.428823    0.243804
     92          1           0       -5.117300    3.725057    0.673367
     93          1           0        2.675127    6.687940    0.499872
     94          1           0        3.343574    7.873119   -0.625157
     95          1           0        5.428823    4.900090    0.243804
     96          1           0        3.725057    5.117300    0.673367
 ---------------------------------------------------------------------
 Rotational constants (GHZ):           0.0247386           0.0247386           0.0125567
 Leave Link  202 at Fri May  7 16:09:43 2021, MaxMem=  7516192768 cpu:               0.2 elap:               0.0
 (Enter /PARA/pp801/luchenlin/g16/l301.exe)
 Basis read from rwf:  (5D, 7F)
 Pseudo-potential data read from rwf file.
 There are   552 symmetry adapted cartesian basis functions of A   symmetry.
 There are   552 symmetry adapted cartesian basis functions of B   symmetry.
 There are   526 symmetry adapted basis functions of A   symmetry.
 There are   526 symmetry adapted basis functions of B   symmetry.
  1052 basis functions,  1856 primitive gaussians,  1104 cartesian basis functions
   208 alpha electrons      208 beta electrons
       nuclear repulsion energy      7503.9369248715 Hartrees.
 IExCor= 1009 DFT=T Ex+Corr=PBE1PBE ExCW=0 ScaHFX=  0.250000
 ScaDFX=  0.750000  0.750000  1.000000  1.000000 ScalE2=  1.000000  1.000000
 IRadAn=      5 IRanWt=     -1 IRanGd=            0 ICorTp=0 IEmpDi=141
 NAtoms=   96 NActive=   96 NUniq=   24 SFac= 4.00D+00 NAtFMM=   60 NAOKFM=T Big=F
 Integral buffers will be    131072 words long.
 Raffenetti 2 integral format.
 Two-electron integral symmetry is turned on.
 R6Disp:  Grimme-D3(BJ) Dispersion energy=       -0.1259269052 Hartrees.
 Nuclear repulsion after empirical dispersion term =     7503.8109979663 Hartrees.
 No density basis found on file    724.
 Leave Link  301 at Fri May  7 16:09:43 2021, MaxMem=  7516192768 cpu:               4.1 elap:               0.2
 (Enter /PARA/pp801/luchenlin/g16/l302.exe)
 NPDir=0 NMtPBC=     1 NCelOv=     1 NCel=       1 NClECP=     1 NCelD=      1
         NCelK=      1 NCelE2=     1 NClLst=     1 CellRange=     0.0.
 One-electron integrals computed using PRISM.
 One-electron integral symmetry used in STVInt
   4 Symmetry operations used in ECPInt.
 ECPInt:  NShTT=   97020 NPrTT=  378094 LenC2=   58987 LenP2D=  132106.
 LDataN:  DoStor=T MaxTD1= 6 Len=  172
 GSVD:  received Info=                   1 from GESDD.
 NBasis=  1052 RedAO= T EigKep=  6.03D-04  NBF=   526   526
 NBsUse=  1052 1.00D-06 EigRej= -1.00D+00 NBFU=   526   526
 Precomputing XC quadrature grid using
 IXCGrd= 4 IRadAn=           5 IRanWt=          -1 IRanGd=           0 AccXCQ= 0.00D+00.
 Defaulting to unpruned grid for atomic number  79.
 Generated NRdTot=       0 NPtTot=           0 NUsed=           0 NTot=          32
 NSgBfM=   948   948   948   948   948 MxSgAt=    96 MxSgA2=    96.
 Leave Link  302 at Fri May  7 16:09:46 2021, MaxMem=  7516192768 cpu:              77.7 elap:               3.3
 (Enter /PARA/pp801/luchenlin/g16/l303.exe)
 DipDrv:  MaxL=1.
 Leave Link  303 at Fri May  7 16:09:47 2021, MaxMem=  7516192768 cpu:              12.1 elap:               0.6
 (Enter /PARA/pp801/luchenlin/g16/l401.exe)
 Initial guess from the checkpoint file:  "/PARA/pp801/luchenlin/tmp/Gau-15907.chk"
 B after Tr=    -0.000000   -0.000000   -0.000000
         Rot=    1.000000    0.000000   -0.000000   -0.000249 Ang=  -0.03 deg.
 Guess basis will be translated and rotated to current coordinates.
 JPrj=2 DoOrth=T DoCkMO=T.
 Initial guess orbital symmetries:
       Occupied  (A) (E) (E) (B) (A) (E) (E) (B) (E) (E) (B) (A)
                 (B) (E) (E) (A) (A) (E) (E) (B) (B) (E) (E) (A)
                 (B) (E) (E) (A) (E) (E) (A) (B) (B) (A) (E) (E)
                 (E) (E) (A) (B) (A) (E) (E) (B) (B) (E) (E) (A)
                 (B) (E) (E) (A) (A) (E) (E) (B) (A) (E) (E) (B)
                 (B) (E) (E) (A) (A) (E) (E) (B) (A) (E) (E) (B)
                 (B) (E) (E) (A) (A) (E) (E) (B) (B) (E) (E) (A)
                 (A) (E) (E) (B) (B) (E) (E) (A) (B) (E) (E) (A)
                 (A) (E) (E) (B) (A) (E) (E) (B) (B) (E) (E) (A)
                 (A) (E) (E) (B) (B) (E) (E) (A) (B) (E) (E) (A)
                 (B) (E) (E) (A) (A) (E) (E) (B) (A) (E) (E) (B)
                 (A) (E) (E) (B) (A) (E) (E) (B) (B) (A) (E) (E)
                 (B) (E) (E) (A) (B) (E) (E) (A) (A) (E) (E) (B)
                 (B) (E) (E) (A) (B) (E) (E) (A) (A) (E) (E) (B)
                 (B) (E) (E) (A) (A) (E) (E) (B) (B) (E) (E) (A)
                 (A) (E) (E) (B) (E) (E) (B) (A) (B) (E) (E) (A)
                 (A) (B) (E) (E) (A) (E) (E) (B) (B) (E) (E) (A)
                 (A) (E) (E) (B)
       Virtual   (A) (E) (E) (B) (A) (E) (E) (B) (B) (E) (E) (A)
                 (B) (A) (E) (E) (A) (E) (E) (B) (A) (E) (E) (B)
                 (A) (A) (E) (E) (E) (E) (B) (A) (B) (E) (E) (B)
                 (B) (E) (E) (A) (E) (E) (A) (B) (B) (E) (E) (A)
                 (A) (B) (A) (E) (E) (A) (E) (E) (B) (E) (E) (A)
                 (A) (B) (E) (E) (B) (E) (E) (B) (A) (B) (E) (E)
                 (B) (E) (E) (A) (E) (E) (B) (A) (A) (E) (E) (B)
                 (A) (B) (E) (E) (A) (E) (E) (B) (A) (B) (A) (E)
                 (E) (E) (E) (B) (A) (E) (E) (B) (A) (B) (E) (E)
                 (A) (E) (E) (B) (A) (E) (E) (B) (A) (E) (E) (B)
                 (A) (E) (E) (B) (A) (E) (E) (B) (E) (E) (A) (B)
                 (E) (E) (A) (B) (A) (E) (E) (B) (A) (E) (E) (B)
                 (B) (A) (E) (E) (E) (E) (A) (B) (B) (E) (E) (A)
                 (A) (E) (E) (B) (B) (A) (E) (E) (B) (E) (E) (B)
                 (E) (E) (A) (A) (A) (B) (E) (E) (A) (E) (E) (B)
                 (B) (A) (E) (E) (E) (E) (B) (B) (A) (E) (E) (A)
                 (A) (B) (E) (E) (B) (E) (E) (A) (B) (E) (E) (A)
                 (A) (E) (E) (B) (E) (E) (B) (A) (E) (E) (A) (B)
                 (E) (E) (B) (A) (A) (E) (E) (B) (A) (B) (E) (E)
                 (A) (E) (E) (B) (E) (E) (A) (B) (A) (B) (E) (E)
                 (B) (E) (E) (A) (E) (E) (B) (B) (A) (A) (E) (E)
                 (A) (E) (E) (A) (E) (E) (B) (B) (A) (E) (E) (B)
                 (A) (E) (E) (B) (A) (B) (E) (E) (A) (B) (A) (E)
                 (E) (E) (E) (B) (E) (E) (B) (A) (E) (E) (A) (B)
                 (B) (E) (E) (A) (A) (B) (E) (E) (A) (E) (E) (B)
                 (E) (E) (A) (B) (B) (A) (E) (E) (A) (B) (E) (E)
                 (A) (E) (E) (B) (B) (A) (E) (E) (A) (B) (E) (E)
                 (A) (B) (E) (E) (A) (E) (E) (B) (E) (E) (A) (B)
                 (E) (E) (B) (A) (B) (E) (E) (B) (A) (E) (E) (A)
                 (A) (B) (E) (E) (E) (E) (A) (B) (B) (E) (E) (A)
                 (A) (E) (E) (B) (E) (E) (B) (A) (A) (E) (E) (B)
                 (B) (E) (E) (A) (E) (E) (A) (B) (A) (B) (E) (E)
                 (B) (E) (E) (A) (B) (E) (E) (A) (B) (E) (E) (A)
                 (B) (E) (E) (A) (B) (E) (E) (A) (A) (E) (E) (B)
                 (A) (E) (E) (B) (E) (E) (B) (A) (A) (E) (E) (B)
                 (B) (E) (E) (A) (A) (E) (E) (B) (A) (E) (E) (B)
                 (E) (E) (B) (A) (A) (E) (E) (B) (A) (E) (E) (B)
                 (B) (E) (E) (A) (A) (E) (E) (B) (A) (B) (E) (E)
                 (A) (E) (E) (B) (E) (E) (A) (B) (B) (A) (E) (E)
                 (A) (E) (E) (B) (A) (E) (E) (B) (A) (E) (E) (B)
                 (B) (A) (E) (E) (A) (E) (E) (B) (A) (E) (E) (B)
                 (E) (E) (B) (A) (A) (E) (E) (B) (A) (E) (E) (B)
                 (A) (E) (E) (B) (E) (E) (A) (B) (A) (B) (E) (E)
                 (B) (E) (E) (A) (A) (E) (E) (B) (B) (E) (E) (A)
                 (A) (E) (E) (B) (B) (A) (E) (E) (A) (E) (E) (B)
                 (A) (E) (E) (B) (A) (E) (E) (B) (B) (E) (E) (A)
                 (E) (E) (B) (A) (A) (B) (E) (E) (A) (E) (E) (B)
                 (A) (E) (E) (B) (B) (E) (E) (A) (A) (E) (E) (B)
                 (E) (E) (A) (B) (A) (B) (E) (E) (A) (E) (E) (B)
                 (B) (E) (E) (A) (E) (E) (A) (B) (B) (A) (E) (E)
                 (A) (E) (E) (B) (A) (E) (E) (B) (B) (A) (E) (E)
                 (B) (E) (E) (A) (B) (A) (E) (E) (A) (E) (E) (B)
                 (B) (E) (E) (A) (A) (E) (E) (B) (E) (E) (A) (B)
                 (B) (E) (E) (A) (A) (E) (E) (B) (B) (E) (E) (A)
                 (B) (A) (E) (E) (B) (E) (E) (A) (B) (E) (E) (A)
                 (B) (E) (E) (A) (B) (E) (E) (A) (A) (E) (E) (B)
                 (B) (A) (E) (E) (B) (E) (E) (A) (B) (E) (E) (A)
                 (A) (E) (E) (B) (A) (E) (E) (B) (A) (E) (E) (B)
                 (B) (E) (E) (A) (B) (E) (E) (A) (E) (E) (A) (B)
                 (A) (B) (E) (E) (B) (E) (E) (A) (B) (E) (E) (A)
                 (A) (E) (E) (B) (B) (E) (E) (A) (A) (E) (E) (B)
                 (A) (E) (E) (B) (A) (E) (E) (B) (B) (E) (E) (A)
                 (B) (E) (E) (A) (A) (E) (E) (B) (B) (E) (E) (A)
                 (A) (B) (E) (E) (B) (E) (E) (A) (A) (E) (E) (B)
                 (A) (B) (E) (E) (B) (E) (E) (A) (B) (E) (E) (A)
                 (A) (E) (E) (B) (A) (E) (E) (B) (A) (E) (E) (B)
                 (A) (B) (E) (E) (E) (E) (A) (B) (B) (E) (E) (A)
                 (A) (E) (E) (B) (A) (E) (E) (B) (B) (E) (E) (A)
                 (B) (E) (E) (A) (A) (E) (E) (B) (A) (E) (E) (B)
                 (A) (E) (E) (B) (A) (E) (E) (B) (B) (E) (E) (A)
                 (B) (E) (E) (A)
 The electronic state of the initial guess is 1-A.
 Generating alternative initial guess.
 ExpMin= 1.50D-02 ExpMax= 9.34D+04 ExpMxC= 3.17D+03 IAcc=3 IRadAn=         5 AccDes= 0.00D+00
 Harris functional with IExCor= 1009 and IRadAn=       5 diagonalized for initial guess.
 HarFok:  IExCor= 1009 AccDes= 0.00D+00 IRadAn=         5 IDoV= 1 UseB2=F ITyADJ=14
 ICtDFT=  3500011 ScaDFX=  1.000000  1.000000  1.000000  1.000000
 Defaulting to unpruned grid for atomic number  79.
 FoFCou: FMM=F IPFlag=           0 FMFlag=      100000 FMFlg1=        2000
         NFxFlg=           0 DoJE=T BraDBF=F KetDBF=T FulRan=T
         wScrn=  0.000000 ICntrl=       500 IOpCl=  0 I1Cent=   200000004 NGrid=           0
         NMat0=    1 NMatS0=      1 NMatT0=    0 NMatD0=    1 NMtDS0=    0 NMtDT0=    0
 Petite list used in FoFCou.
 Harris En= -3670.27903422916    
 Leave Link  401 at Fri May  7 16:09:55 2021, MaxMem=  7516192768 cpu:             186.6 elap:               7.8
 (Enter /PARA/pp801/luchenlin/g16/l502.exe)
 Integral symmetry usage will be decided dynamically.
 Closed shell SCF:
 Using DIIS extrapolation, IDIIS=  1040.
 NGot=  7516192768 LenX=  7513711694 LenY=  7512491774
 Requested convergence on RMS density matrix=1.00D-08 within 128 cycles.
 Requested convergence on MAX density matrix=1.00D-06.
 Requested convergence on             energy=1.00D-06.
 No special actions if energy rises.
 Fock matrices will be formed incrementally for  20 cycles.

 Cycle   1  Pass 1  IDiag  1:
 FoFJK:  IHMeth= 1 ICntrl=       0 DoSepK=F KAlg= 0 I1Cent=           0 FoldK=F
 IRaf= 500000000 NMat=       1 IRICut=       1 DoRegI=T DoRafI=F ISym2E= 1 IDoP0=0 IntGTp=1.
 FoFCou: FMM=F IPFlag=           0 FMFlag=      100000 FMFlg1=        2000
         NFxFlg=           0 DoJE=F BraDBF=F KetDBF=F FulRan=T
         wScrn=  0.000000 ICntrl=         0 IOpCl=  0 I1Cent=           0 NGrid=           0
         NMat0=    1 NMatS0=      1 NMatT0=    0 NMatD0=    1 NMtDS0=    0 NMtDT0=    0
 Petite list used in FoFCou.
 Defaulting to unpruned grid for atomic number  79.
 Defaulting to unpruned grid for atomic number  79.
 Defaulting to unpruned grid for atomic number  79.
 Defaulting to unpruned grid for atomic number  79.
 Defaulting to unpruned grid for atomic number  79.
 Defaulting to unpruned grid for atomic number  79.
 Defaulting to unpruned grid for atomic number  79.
 Defaulting to unpruned grid for atomic number  79.
 Defaulting to unpruned grid for atomic number  79.
 Defaulting to unpruned grid for atomic number  79.
 Defaulting to unpruned grid for atomic number  79.
 Defaulting to unpruned grid for atomic number  79.
 Defaulting to unpruned grid for atomic number  79.
 Defaulting to unpruned grid for atomic number  79.
 Defaulting to unpruned grid for atomic number  79.
 Defaulting to unpruned grid for atomic number  79.
 Defaulting to unpruned grid for atomic number  79.
 Defaulting to unpruned grid for atomic number  79.
 Defaulting to unpruned grid for atomic number  79.
 Defaulting to unpruned grid for atomic number  79.
 Defaulting to unpruned grid for atomic number  79.
 Defaulting to unpruned grid for atomic number  79.
 Defaulting to unpruned grid for atomic number  79.
 Defaulting to unpruned grid for atomic number  79.
 E= -3670.30941248958    
 DIIS: error= 1.96D-03 at cycle   1 NSaved=   1.
 NSaved= 1 IEnMin= 1 EnMin= -3670.30941248958     IErMin= 1 ErrMin= 1.96D-03
 ErrMax= 1.96D-03  0.00D+00 EMaxC= 1.00D-01 BMatC= 6.95D-03 BMatP= 6.95D-03
 IDIUse=3 WtCom= 9.80D-01 WtEn= 1.96D-02
 Coeff-Com:  0.100D+01
 Coeff-En:   0.100D+01
 Coeff:      0.100D+01
 Gap=     0.176 Goal=   None    Shift=    0.000
 GapD=    0.176 DampG=1.000 DampE=1.000 DampFc=1.0000 IDamp=-1.
 RMSDP=1.10D-04 MaxDP=7.48D-03              OVMax= 1.33D-02

 Cycle   2  Pass 1  IDiag  1:
 RMSU=  1.10D-04    CP:  1.00D+00
 E= -3670.31333090756     Delta-E=       -0.003918417979 Rises=F Damp=F
 DIIS: error= 2.22D-04 at cycle   2 NSaved=   2.
 NSaved= 2 IEnMin= 2 EnMin= -3670.31333090756     IErMin= 2 ErrMin= 2.22D-04
 ErrMax= 2.22D-04  0.00D+00 EMaxC= 1.00D-01 BMatC= 1.20D-04 BMatP= 6.95D-03
 IDIUse=3 WtCom= 9.98D-01 WtEn= 2.22D-03
 Coeff-Com:  0.599D-02 0.994D+00
 Coeff-En:   0.000D+00 0.100D+01
 Coeff:      0.598D-02 0.994D+00
 Gap=     0.175 Goal=   None    Shift=    0.000
 RMSDP=2.26D-05 MaxDP=1.18D-03 DE=-3.92D-03 OVMax= 1.89D-03

 Cycle   3  Pass 1  IDiag  1:
 RMSU=  2.24D-05    CP:  1.00D+00  1.02D+00
 E= -3670.31332332693     Delta-E=        0.000007580633 Rises=F Damp=F
 DIIS: error= 2.98D-04 at cycle   3 NSaved=   3.
 NSaved= 3 IEnMin= 2 EnMin= -3670.31333090756     IErMin= 2 ErrMin= 2.22D-04
 ErrMax= 2.98D-04  0.00D+00 EMaxC= 1.00D-01 BMatC= 1.61D-04 BMatP= 1.20D-04
 IDIUse=3 WtCom= 3.67D-01 WtEn= 6.33D-01
 Coeff-Com: -0.116D-01 0.546D+00 0.466D+00
 Coeff-En:   0.000D+00 0.514D+00 0.486D+00
 Coeff:     -0.427D-02 0.526D+00 0.479D+00
 Gap=     0.175 Goal=   None    Shift=    0.000
 RMSDP=1.39D-05 MaxDP=6.65D-04 DE= 7.58D-06 OVMax= 1.27D-03

 Cycle   4  Pass 1  IDiag  1:
 RMSU=  7.26D-06    CP:  1.00D+00  1.05D+00  4.92D-01
 E= -3670.31347085164     Delta-E=       -0.000147524708 Rises=F Damp=F
 DIIS: error= 8.87D-05 at cycle   4 NSaved=   4.
 NSaved= 4 IEnMin= 4 EnMin= -3670.31347085164     IErMin= 4 ErrMin= 8.87D-05
 ErrMax= 8.87D-05  0.00D+00 EMaxC= 1.00D-01 BMatC= 1.21D-05 BMatP= 1.20D-04
 IDIUse=1 WtCom= 1.00D+00 WtEn= 0.00D+00
 Coeff-Com: -0.595D-02 0.194D+00 0.259D+00 0.553D+00
 Coeff:     -0.595D-02 0.194D+00 0.259D+00 0.553D+00
 Gap=     0.175 Goal=   None    Shift=    0.000
 RMSDP=4.12D-06 MaxDP=2.47D-04 DE=-1.48D-04 OVMax= 4.87D-04

 Cycle   5  Pass 1  IDiag  1:
 RMSU=  2.62D-06    CP:  1.00D+00  1.06D+00  5.54D-01  6.24D-01
 E= -3670.31348077385     Delta-E=       -0.000009922214 Rises=F Damp=F
 DIIS: error= 3.63D-05 at cycle   5 NSaved=   5.
 NSaved= 5 IEnMin= 5 EnMin= -3670.31348077385     IErMin= 5 ErrMin= 3.63D-05
 ErrMax= 3.63D-05  0.00D+00 EMaxC= 1.00D-01 BMatC= 1.72D-06 BMatP= 1.21D-05
 IDIUse=1 WtCom= 1.00D+00 WtEn= 0.00D+00
 Coeff-Com: -0.134D-02 0.147D-01 0.668D-01 0.322D+00 0.598D+00
 Coeff:     -0.134D-02 0.147D-01 0.668D-01 0.322D+00 0.598D+00
 Gap=     0.175 Goal=   None    Shift=    0.000
 RMSDP=1.42D-06 MaxDP=7.35D-05 DE=-9.92D-06 OVMax= 2.31D-04

 Cycle   6  Pass 1  IDiag  1:
 RMSU=  1.10D-06    CP:  1.00D+00  1.06D+00  5.68D-01  6.98D-01  7.68D-01
 E= -3670.31348221335     Delta-E=       -0.000001439499 Rises=F Damp=F
 DIIS: error= 1.68D-05 at cycle   6 NSaved=   6.
 NSaved= 6 IEnMin= 6 EnMin= -3670.31348221335     IErMin= 6 ErrMin= 1.68D-05
 ErrMax= 1.68D-05  0.00D+00 EMaxC= 1.00D-01 BMatC= 2.22D-07 BMatP= 1.72D-06
 IDIUse=1 WtCom= 1.00D+00 WtEn= 0.00D+00
 Coeff-Com: -0.198D-03-0.129D-01 0.123D-01 0.135D+00 0.354D+00 0.512D+00
 Coeff:     -0.198D-03-0.129D-01 0.123D-01 0.135D+00 0.354D+00 0.512D+00
 Gap=     0.175 Goal=   None    Shift=    0.000
 RMSDP=5.58D-07 MaxDP=3.46D-05 DE=-1.44D-06 OVMax= 7.46D-05

 Cycle   7  Pass 1  IDiag  1:
 RMSU=  2.77D-07    CP:  1.00D+00  1.06D+00  5.65D-01  7.30D-01  8.19D-01
                    CP:  6.42D-01
 E= -3670.31348243366     Delta-E=       -0.000000220309 Rises=F Damp=F
 DIIS: error= 2.56D-06 at cycle   7 NSaved=   7.
 NSaved= 7 IEnMin= 7 EnMin= -3670.31348243366     IErMin= 7 ErrMin= 2.56D-06
 ErrMax= 2.56D-06  0.00D+00 EMaxC= 1.00D-01 BMatC= 9.25D-09 BMatP= 2.22D-07
 IDIUse=1 WtCom= 1.00D+00 WtEn= 0.00D+00
 Coeff-Com:  0.456D-04-0.859D-02-0.108D-02 0.341D-01 0.113D+00 0.236D+00
 Coeff-Com:  0.627D+00
 Coeff:      0.456D-04-0.859D-02-0.108D-02 0.341D-01 0.113D+00 0.236D+00
 Coeff:      0.627D+00
 Gap=     0.175 Goal=   None    Shift=    0.000
 RMSDP=1.20D-07 MaxDP=6.53D-06 DE=-2.20D-07 OVMax= 1.18D-05

 Cycle   8  Pass 1  IDiag  1:
 RMSU=  6.52D-08    CP:  1.00D+00  1.06D+00  5.67D-01  7.31D-01  8.25D-01
                    CP:  6.73D-01  7.41D-01
 E= -3670.31348244215     Delta-E=       -0.000000008493 Rises=F Damp=F
 DIIS: error= 6.77D-07 at cycle   8 NSaved=   8.
 NSaved= 8 IEnMin= 8 EnMin= -3670.31348244215     IErMin= 8 ErrMin= 6.77D-07
 ErrMax= 6.77D-07  0.00D+00 EMaxC= 1.00D-01 BMatC= 5.49D-10 BMatP= 9.25D-09
 IDIUse=1 WtCom= 1.00D+00 WtEn= 0.00D+00
 Coeff-Com:  0.295D-04-0.318D-02-0.944D-03 0.887D-02 0.324D-01 0.766D-01
 Coeff-Com:  0.272D+00 0.615D+00
 Coeff:      0.295D-04-0.318D-02-0.944D-03 0.887D-02 0.324D-01 0.766D-01
 Coeff:      0.272D+00 0.615D+00
 Gap=     0.175 Goal=   None    Shift=    0.000
 RMSDP=3.28D-08 MaxDP=2.62D-06 DE=-8.49D-09 OVMax= 5.41D-06

 Cycle   9  Pass 1  IDiag  1:
 RMSU=  2.61D-08    CP:  1.00D+00  1.06D+00  5.67D-01  7.32D-01  8.28D-01
                    CP:  6.78D-01  7.64D-01  8.06D-01
 E= -3670.31348244262     Delta-E=       -0.000000000467 Rises=F Damp=F
 DIIS: error= 3.45D-07 at cycle   9 NSaved=   9.
 NSaved= 9 IEnMin= 9 EnMin= -3670.31348244262     IErMin= 9 ErrMin= 3.45D-07
 ErrMax= 3.45D-07  0.00D+00 EMaxC= 1.00D-01 BMatC= 1.02D-10 BMatP= 5.49D-10
 IDIUse=1 WtCom= 1.00D+00 WtEn= 0.00D+00
 Coeff-Com:  0.746D-05-0.262D-03-0.214D-03-0.366D-03-0.451D-03 0.224D-02
 Coeff-Com:  0.370D-01 0.316D+00 0.647D+00
 Coeff:      0.746D-05-0.262D-03-0.214D-03-0.366D-03-0.451D-03 0.224D-02
 Coeff:      0.370D-01 0.316D+00 0.647D+00
 Gap=     0.175 Goal=   None    Shift=    0.000
 RMSDP=1.46D-08 MaxDP=1.06D-06 DE=-4.67D-10 OVMax= 2.32D-06

 Cycle  10  Pass 1  IDiag  1:
 RMSU=  8.13D-09    CP:  1.00D+00  1.06D+00  5.67D-01  7.32D-01  8.29D-01
                    CP:  6.80D-01  7.78D-01  9.17D-01  7.77D-01
 E= -3670.31348244268     Delta-E=       -0.000000000055 Rises=F Damp=F
 DIIS: error= 1.07D-07 at cycle  10 NSaved=  10.
 NSaved=10 IEnMin=10 EnMin= -3670.31348244268     IErMin=10 ErrMin= 1.07D-07
 ErrMax= 1.07D-07  0.00D+00 EMaxC= 1.00D-01 BMatC= 9.45D-12 BMatP= 1.02D-10
 IDIUse=1 WtCom= 1.00D+00 WtEn= 0.00D+00
 Coeff-Com:  0.613D-06 0.220D-03-0.195D-05-0.117D-02-0.387D-02-0.770D-02
 Coeff-Com: -0.134D-01 0.851D-01 0.310D+00 0.631D+00
 Coeff:      0.613D-06 0.220D-03-0.195D-05-0.117D-02-0.387D-02-0.770D-02
 Coeff:     -0.134D-01 0.851D-01 0.310D+00 0.631D+00
 Gap=     0.175 Goal=   None    Shift=    0.000
 RMSDP=4.10D-09 MaxDP=2.01D-07 DE=-5.46D-11 OVMax= 6.61D-07

 SCF Done:  E(RPBE1PBE) =  -3670.31348244     A.U. after   10 cycles
            NFock= 10  Conv=0.41D-08     -V/T= 2.1114
 KE= 3.302545542923D+03 PE=-2.350789213374D+04 EE= 9.031222110409D+03
 Leave Link  502 at Fri May  7 16:11:30 2021, MaxMem=  7516192768 cpu:            2280.9 elap:              95.3
 (Enter /PARA/pp801/luchenlin/g16/l701.exe)
 ... and contract with generalized density number  0.
 Compute integral first derivatives.
 R6Disp: Adding Grimme-D3(BJ) dispersion energy 1st derivatives to the gradient.
   4 Symmetry operations used in ECPInt.
 ECPInt:  NShTT=   97020 NPrTT=  378094 LenC2=   58987 LenP2D=  132106.
 LDataN:  DoStor=T MaxTD1= 7 Len=  274
 Leave Link  701 at Fri May  7 16:11:32 2021, MaxMem=  7516192768 cpu:              42.5 elap:               1.8
 (Enter /PARA/pp801/luchenlin/g16/l702.exe)
 L702 exits ... SP integral derivatives will be done elsewhere.
 Leave Link  702 at Fri May  7 16:11:32 2021, MaxMem=  7516192768 cpu:               1.9 elap:               0.1
 (Enter /PARA/pp801/luchenlin/g16/l703.exe)
 Integral derivatives from FoFJK, PRISM(SPDF).
 Compute integral first derivatives, UseDBF=F ICtDFT=           0.
 Calling FoFJK, ICntrl=      2127 FMM=F ISym2X=1 I1Cent= 0 IOpClX= 0 NMat=1 NMatS=1 NMatT=0.
 FoFJK:  IHMeth= 1 ICntrl=    2127 DoSepK=F KAlg= 0 I1Cent=           0 FoldK=F
 IRaf=         0 NMat=       1 IRICut=       1 DoRegI=T DoRafI=F ISym2E= 1 IDoP0=0 IntGTp=1.
 FoFCou: FMM=F IPFlag=           0 FMFlag=      100000 FMFlg1=        2800
         NFxFlg=           0 DoJE=F BraDBF=F KetDBF=F FulRan=T
         wScrn=  0.000000 ICntrl=      2127 IOpCl=  0 I1Cent=           0 NGrid=           0
         NMat0=    1 NMatS0=      1 NMatT0=    0 NMatD0=    1 NMtDS0=    0 NMtDT0=    0
 Petite list used in FoFCou.
 Defaulting to unpruned grid for atomic number  79.
 Defaulting to unpruned grid for atomic number  79.
 Defaulting to unpruned grid for atomic number  79.
 Defaulting to unpruned grid for atomic number  79.
 Defaulting to unpruned grid for atomic number  79.
 Defaulting to unpruned grid for atomic number  79.
 Defaulting to unpruned grid for atomic number  79.
 Defaulting to unpruned grid for atomic number  79.
 Defaulting to unpruned grid for atomic number  79.
 Defaulting to unpruned grid for atomic number  79.
 Defaulting to unpruned grid for atomic number  79.
 Defaulting to unpruned grid for atomic number  79.
 Defaulting to unpruned grid for atomic number  79.
 Defaulting to unpruned grid for atomic number  79.
 Defaulting to unpruned grid for atomic number  79.
 Defaulting to unpruned grid for atomic number  79.
 Defaulting to unpruned grid for atomic number  79.
 Defaulting to unpruned grid for atomic number  79.
 Defaulting to unpruned grid for atomic number  79.
 Defaulting to unpruned grid for atomic number  79.
 Defaulting to unpruned grid for atomic number  79.
 Defaulting to unpruned grid for atomic number  79.
 Defaulting to unpruned grid for atomic number  79.
 Defaulting to unpruned grid for atomic number  79.
 Leave Link  703 at Fri May  7 16:11:59 2021, MaxMem=  7516192768 cpu:             630.7 elap:              26.4
 (Enter /PARA/pp801/luchenlin/g16/l716.exe)
 Dipole        = 1.97175609D-13 4.47641924D-13 2.93023113D+00
 ***** Axes restored to original set *****
 -------------------------------------------------------------------
 Center     Atomic                   Forces (Hartrees/Bohr)
 Number     Number              X              Y              Z
 -------------------------------------------------------------------
      1       16           0.000090892    0.000386772   -0.001206401
      2       16           0.000386772   -0.000090892   -0.001206401
      3       16          -0.000090892   -0.000386772   -0.001206401
      4       16          -0.000386772    0.000090892   -0.001206401
      5        6           0.000120426    0.000122526    0.000048143
      6        6           0.000122526   -0.000120426    0.000048143
      7        6          -0.000120426   -0.000122526    0.000048143
      8        6          -0.000122526    0.000120426    0.000048143
      9        6           0.001023221   -0.002750466   -0.000576375
     10        1          -0.000039657   -0.000626082   -0.000148933
     11        1           0.000100802    0.000203223   -0.000661046
     12        6          -0.002750466   -0.001023221   -0.000576375
     13        1          -0.000626082    0.000039657   -0.000148933
     14        1           0.000203223   -0.000100802   -0.000661046
     15        6          -0.001023221    0.002750466   -0.000576375
     16        1           0.000039657    0.000626082   -0.000148933
     17        1          -0.000100802   -0.000203223   -0.000661046
     18        6           0.002750466    0.001023221   -0.000576375
     19        1           0.000626082   -0.000039657   -0.000148933
     20        1          -0.000203223    0.000100802   -0.000661046
     21        1           0.000163388    0.000062245    0.000665713
     22        1           0.000062245   -0.000163388    0.000665713
     23        1          -0.000163388   -0.000062245    0.000665713
     24        1          -0.000062245    0.000163388    0.000665713
     25        6          -0.000799937    0.005347347   -0.000445801
     26        6           0.005347347    0.000799937   -0.000445801
     27        6           0.000799937   -0.005347347   -0.000445801
     28        6          -0.005347347   -0.000799937   -0.000445801
     29        6          -0.000016776   -0.000123554    0.000559782
     30        1           0.000416243    0.000308328    0.000440546
     31        6          -0.000123554    0.000016776    0.000559782
     32        1           0.000308328   -0.000416243    0.000440546
     33        6           0.000016776    0.000123554    0.000559782
     34        1          -0.000416243   -0.000308328    0.000440546
     35        6           0.000123554   -0.000016776    0.000559782
     36        1          -0.000308328    0.000416243    0.000440546
     37        6           0.000457283   -0.000484269    0.000044895
     38        1          -0.000399878   -0.000283720   -0.000422461
     39        1           0.000431946    0.000374852   -0.000194550
     40        6          -0.000484269   -0.000457283    0.000044895
     41        1          -0.000283720    0.000399878   -0.000422461
     42        1           0.000374852   -0.000431946   -0.000194550
     43        6          -0.000457283    0.000484269    0.000044895
     44        1           0.000399878    0.000283720   -0.000422461
     45        1          -0.000431946   -0.000374852   -0.000194550
     46        6           0.000484269    0.000457283    0.000044895
     47        1           0.000283720   -0.000399878   -0.000422461
     48        1          -0.000374852    0.000431946   -0.000194550
     49        6          -0.000411303    0.000112734   -0.000273352
     50        7          -0.000958268    0.000653834   -0.001346480
     51        6           0.000112734    0.000411303   -0.000273352
     52        7           0.000653834    0.000958268   -0.001346480
     53        6           0.000411303   -0.000112734   -0.000273352
     54        7           0.000958268   -0.000653834   -0.001346480
     55        6          -0.000112734   -0.000411303   -0.000273352
     56        7          -0.000653834   -0.000958268   -0.001346480
     57        7          -0.000017666   -0.000573322   -0.000131231
     58        1           0.000737538    0.000656482    0.000043741
     59        6           0.001349545   -0.000559504   -0.000396903
     60        7          -0.000573322    0.000017666   -0.000131231
     61        1           0.000656482   -0.000737538    0.000043741
     62        6          -0.000559504   -0.001349545   -0.000396903
     63        7           0.000017666    0.000573322   -0.000131231
     64        1          -0.000737538   -0.000656482    0.000043741
     65        6          -0.001349545    0.000559504   -0.000396903
     66        7           0.000573322   -0.000017666   -0.000131231
     67        1          -0.000656482    0.000737538    0.000043741
     68        6           0.000559504    0.001349545   -0.000396903
     69        1          -0.000160341    0.000721006    0.000399052
     70        1          -0.000710127   -0.000347894    0.000668130
     71        1           0.000721006    0.000160341    0.000399052
     72        1          -0.000347894    0.000710127    0.000668130
     73        1           0.000160341   -0.000721006    0.000399052
     74        1           0.000710127    0.000347894    0.000668130
     75        1          -0.000721006   -0.000160341    0.000399052
     76        1           0.000347894   -0.000710127    0.000668130
     77       79           0.001520688   -0.006552466    0.003082715
     78       79          -0.006552466   -0.001520688    0.003082715
     79       79           0.006552466    0.001520688    0.003082715
     80       79          -0.001520688    0.006552466    0.003082715
     81        1          -0.000301816   -0.000427266   -0.000142178
     82        1           0.000756800   -0.000101017    0.000026251
     83        1          -0.000438106    0.000595143    0.000389657
     84        1          -0.000465877   -0.000364058   -0.000422913
     85        1           0.000595143    0.000438106    0.000389657
     86        1          -0.000364058    0.000465877   -0.000422913
     87        1          -0.000427266    0.000301816   -0.000142178
     88        1          -0.000101017   -0.000756800    0.000026251
     89        1           0.000438106   -0.000595143    0.000389657
     90        1           0.000465877    0.000364058   -0.000422913
     91        1           0.000301816    0.000427266   -0.000142178
     92        1          -0.000756800    0.000101017    0.000026251
     93        1          -0.000595143   -0.000438106    0.000389657
     94        1           0.000364058   -0.000465877   -0.000422913
     95        1           0.000427266   -0.000301816   -0.000142178
     96        1           0.000101017    0.000756800    0.000026251
 -------------------------------------------------------------------
 Cartesian Forces:  Max     0.006552466 RMS     0.001230864
 Leave Link  716 at Fri May  7 16:11:59 2021, MaxMem=  7516192768 cpu:               1.0 elap:               0.1
 (Enter /PARA/pp801/luchenlin/g16/l103.exe)

 GradGradGradGradGradGradGradGradGradGradGradGradGradGradGradGradGradGrad
 Berny optimization.
 Using GEDIIS/GDIIS optimizer.
 FormGI is forming the generalized inverse of G from B-inverse, IUseBI=4.
 Internal  Forces:  Max     0.004662634 RMS     0.000802770
 Search for a local minimum.
 Step number   3 out of a maximum of  542
 All quantities printed in internal units (Hartrees-Bohrs-Radians)
 RMS Force = .42710D-03 SwitMx=.10000D-02 MixMth= 2
 Mixed Optimization -- En-DIIS/RFO-DIIS
 Swapping is turned off.
 Update second derivatives using D2CorX and points    1    2    3
 DE= -1.03D-04 DEPred=-6.85D-04 R= 1.51D-01
 Trust test= 1.51D-01 RLast= 1.92D-01 DXMaxT set to 3.00D-01
 ITU=  0  1  0
     Eigenvalues ---    0.00360   0.00364   0.00364   0.00364   0.00456
     Eigenvalues ---    0.00457   0.00457   0.00461   0.00867   0.00872
     Eigenvalues ---    0.00872   0.00888   0.01128   0.01153   0.01153
     Eigenvalues ---    0.01243   0.01464   0.01503   0.01503   0.01582
     Eigenvalues ---    0.01673   0.01673   0.01677   0.01732   0.01880
     Eigenvalues ---    0.01880   0.01900   0.01926   0.02012   0.02012
     Eigenvalues ---    0.02015   0.02084   0.02192   0.02194   0.02194
     Eigenvalues ---    0.02195   0.02304   0.02304   0.02305   0.02308
     Eigenvalues ---    0.02368   0.02368   0.02445   0.02512   0.02638
     Eigenvalues ---    0.02651   0.02651   0.02881   0.03384   0.03384
     Eigenvalues ---    0.03502   0.03577   0.04418   0.04452   0.04452
     Eigenvalues ---    0.04480   0.04895   0.04981   0.04981   0.05010
     Eigenvalues ---    0.05178   0.05178   0.05217   0.05247   0.05368
     Eigenvalues ---    0.05407   0.05407   0.05513   0.05519   0.05519
     Eigenvalues ---    0.05519   0.05532   0.05614   0.05616   0.05616
     Eigenvalues ---    0.05616   0.05761   0.05774   0.05774   0.05789
     Eigenvalues ---    0.05876   0.05885   0.05892   0.05892   0.07596
     Eigenvalues ---    0.07596   0.07694   0.07849   0.09441   0.09661
     Eigenvalues ---    0.09661   0.09671   0.09941   0.10313   0.10313
     Eigenvalues ---    0.10715   0.11444   0.11476   0.11476   0.11498
     Eigenvalues ---    0.11644   0.11659   0.11659   0.11680   0.13106
     Eigenvalues ---    0.13161   0.13161   0.13168   0.13481   0.13507
     Eigenvalues ---    0.13507   0.13537   0.14221   0.15380   0.15380
     Eigenvalues ---    0.15527   0.15689   0.15740   0.15740   0.15937
     Eigenvalues ---    0.15948   0.15962   0.15962   0.15962   0.15969
     Eigenvalues ---    0.15999   0.15999   0.15999   0.16000   0.16000
     Eigenvalues ---    0.16000   0.16000   0.16000   0.16000   0.16000
     Eigenvalues ---    0.16000   0.16000   0.16000   0.16001   0.16004
     Eigenvalues ---    0.16603   0.16839   0.16839   0.17430   0.18688
     Eigenvalues ---    0.18838   0.18838   0.19603   0.20525   0.20959
     Eigenvalues ---    0.20959   0.21162   0.22005   0.22166   0.22166
     Eigenvalues ---    0.22184   0.22286   0.22452   0.22452   0.22595
     Eigenvalues ---    0.23200   0.23299   0.23335   0.23335   0.23721
     Eigenvalues ---    0.23787   0.23813   0.23813   0.27769   0.28180
     Eigenvalues ---    0.28242   0.28242   0.28510   0.28948   0.29009
     Eigenvalues ---    0.29009   0.31441   0.31539   0.31539   0.31667
     Eigenvalues ---    0.32280   0.32936   0.32936   0.32964   0.32976
     Eigenvalues ---    0.33080   0.33080   0.33080   0.33140   0.33343
     Eigenvalues ---    0.33343   0.33343   0.33365   0.33386   0.33386
     Eigenvalues ---    0.33386   0.33473   0.33551   0.33551   0.33551
     Eigenvalues ---    0.33554   0.33554   0.33554   0.33555   0.33601
     Eigenvalues ---    0.33601   0.33601   0.33607   0.33701   0.33701
     Eigenvalues ---    0.33701   0.33713   0.33782   0.33957   0.33957
     Eigenvalues ---    0.33957   0.33957   0.33972   0.33972   0.33972
     Eigenvalues ---    0.34029   0.34029   0.34144   0.34153   0.35258
     Eigenvalues ---    0.35258   0.35258   0.35542   0.40249   0.40266
     Eigenvalues ---    0.40266   0.40299   0.44577   0.44606   0.44606
     Eigenvalues ---    0.44895   0.45563   0.45727   0.45727   0.45727
     Eigenvalues ---    0.49190   0.49190   0.49199   0.49208   0.53896
     Eigenvalues ---    0.54005   0.54024   0.54024   0.56130   0.56323
     Eigenvalues ---    0.56323   0.564771000.000001000.000001000.00000
     Eigenvalues --- 1000.000001000.000001000.000001000.000001000.00000
     Eigenvalues --- 1000.000001000.000001000.000001000.000001000.00000
     Eigenvalues --- 1000.000001000.000001000.000001000.000001000.00000
     Eigenvalues --- 1000.000001000.000001000.000001000.000001000.00000
     Eigenvalues --- 1000.000001000.000001000.000001000.000001000.00000
     Eigenvalues --- 1000.000001000.000001000.000001000.000001000.00000
     Eigenvalues --- 1000.000001000.000001000.000001000.000001000.00000
     Eigenvalues --- 1000.000001000.000001000.000001000.000001000.00000
     Eigenvalues --- 1000.000001000.000001000.000001000.000001000.00000
     Eigenvalues --- 1000.000001000.000001000.000001000.000001000.00000
     Eigenvalues --- 1000.000001000.000001000.000001000.000001000.00000
     Eigenvalues --- 1000.000001000.000001000.000001000.000001000.00000
     Eigenvalues --- 1000.000001000.000001000.000001000.000001000.00000
     Eigenvalues --- 1000.000001000.000001000.000001000.000001000.00000
     Eigenvalues --- 1000.000001000.000001000.000001000.000001000.00000
     Eigenvalues --- 1000.000001000.000001000.000001000.000001000.00000
     Eigenvalues --- 1000.000001000.000001000.000001000.000001000.00000
     Eigenvalues --- 1000.000001000.000001000.000001000.000001000.00000
     Eigenvalues --- 1000.000001000.000001000.000001000.000001000.00000
     Eigenvalues --- 1000.000001000.000001000.000001000.000001000.00000
     Eigenvalues --- 1000.000001000.000001000.000001000.000001000.00000
     Eigenvalues --- 1000.000001000.000001000.000001000.000001000.00000
     Eigenvalues --- 1000.000001000.000001000.000001000.000001000.00000
     Eigenvalues --- 1000.000001000.000001000.000001000.000001000.00000
     Eigenvalues --- 1000.000001000.000001000.000001000.000001000.00000
     Eigenvalues --- 1000.000001000.000001000.000001000.000001000.00000
     Eigenvalues --- 1000.000001000.000001000.000001000.000001000.00000
     Eigenvalues --- 1000.000001000.000001000.000001000.000001000.00000
     Eigenvalues --- 1000.000001000.000001000.000001000.000001000.00000
     Eigenvalues --- 1000.000001000.000001000.000001000.000001000.00000
     Eigenvalues --- 1000.000001000.000001000.000001000.000001000.00000
     Eigenvalues --- 1000.000001000.000001000.000001000.000001000.00000
     Eigenvalues --- 1000.000001000.000001000.000001000.000001000.00000
     Eigenvalues --- 1000.000001000.000001000.000001000.000001000.00000
     Eigenvalues --- 1000.000001000.000001000.000001000.000001000.00000
     Eigenvalues --- 1000.000001000.000001000.000001000.000001000.00000
     Eigenvalues --- 1000.000001000.000001000.000001000.000001000.00000
     Eigenvalues --- 1000.000001000.000001000.000001000.000001000.00000
     Eigenvalues --- 1000.000001000.000001000.000001000.000001000.00000
     Eigenvalues --- 1000.000001000.000001000.000001000.000001000.00000
     Eigenvalues --- 1000.000001000.000001000.000001000.000001000.00000
     Eigenvalues --- 1000.000001000.000001000.000001000.000001000.00000
     Eigenvalues --- 1000.000001000.000001000.000001000.000001000.00000
     Eigenvalues --- 1000.000001000.000001000.000001000.000001000.00000
     Eigenvalues --- 1000.000001000.000001000.000001000.000001000.00000
     Eigenvalues --- 1000.000001000.000001000.000001000.000001000.00000
     Eigenvalues --- 1000.000001000.000001000.000001000.000001000.00000
     Eigenvalues --- 1000.000001000.000001000.000001000.000001000.00000
     Eigenvalues --- 1000.000001000.000001000.000001000.000001000.00000
     Eigenvalues --- 1000.000001000.000001000.000001000.000001000.00000
     Eigenvalues --- 1000.000001000.000001000.000001000.000001000.00000
     Eigenvalues --- 1000.000001000.000001000.000001000.000001000.00000
     Eigenvalues --- 1000.000001000.000001000.000001000.000001000.00000
     Eigenvalues --- 1000.000001000.000001000.000001000.000001000.00000
     Eigenvalues --- 1000.000001000.000001000.000001000.000001000.00000
     Eigenvalues --- 1000.000001000.00000
 En-DIIS/RFO-DIIS/Sim-DIIS IScMMF=       -3 using points:     3    2
 RFO step:  Lambda=-1.27398769D-03.
 NNeg= 0 NGDIIS= 2 SimSw=  2.50D-03 Rises=F DC= -1.03D-04 SmlDif=  1.00D-05
 NRisDI= 0 DoIntr=F SqrtH=F CThrHd= 10.0 CDAdj=  3.0
 RMS Error=  0.1022839461D-01 NUsed= 2 OKEnD=T EnDIS=F
 InvSVX:  RCond= 3.58D-02 Info=           0 Equed=N FErr=  5.42D-15 BErr=  3.79D-17
 DidBck=T Rises=F RFO-DIIS coefs:    0.44887    0.55113
 Iteration  1 RMS(Cart)=  0.03985238 RMS(Int)=  0.00043263
 Iteration  2 RMS(Cart)=  0.00073156 RMS(Int)=  0.00008720
 Iteration  3 RMS(Cart)=  0.00000057 RMS(Int)=  0.00008717
 ITry= 1 IFail=0 DXMaxC= 1.73D-01 DCOld= 1.00D+10 DXMaxT= 3.00D-01 DXLimC= 3.00D+00 Rises=F
 ClnCor:  largest displacement from symmetrization is 2.15D-08 for atom    67.
 Variable       Old X    -DE/DX   Delta X   Delta X   Delta X     New X
                                 (Linear)    (Quad)   (Total)
    X9       11.29844   0.00149   0.00000   0.00000   0.00000  11.29844
    Y9       -3.55282  -0.00238   0.00000   0.00000   0.00000  -3.55282
    Z9        0.87469  -0.00092   0.00000   0.00000   0.00000   0.87469
   X12       -3.55282  -0.00238   0.00000   0.00000   0.00000  -3.55282
   Y12      -11.29844  -0.00149   0.00000   0.00000   0.00000 -11.29844
   Z12        0.87469  -0.00092   0.00000   0.00000   0.00000   0.87469
   X15      -11.29844  -0.00149   0.00000   0.00000   0.00000 -11.29844
   Y15        3.55282   0.00238  -0.00000   0.00000   0.00000   3.55282
   Z15        0.87469  -0.00092   0.00000   0.00000   0.00000   0.87469
   X18        3.55282   0.00238  -0.00000   0.00000   0.00000   3.55282
   Y18       11.29844   0.00149  -0.00000   0.00000   0.00000  11.29844
   Z18        0.87469  -0.00092   0.00000   0.00000   0.00000   0.87469
   X25       14.95743  -0.00018   0.00000   0.00000   0.00000  14.95743
   Y25        2.70175   0.00413   0.00000   0.00000  -0.00000   2.70175
   Z25        0.04898  -0.00035   0.00000   0.00000   0.00000   0.04898
   X26        2.70175   0.00413  -0.00000   0.00000  -0.00000   2.70175
   Y26      -14.95743   0.00018   0.00000   0.00000   0.00000 -14.95743
   Z26        0.04898  -0.00035   0.00000   0.00000   0.00000   0.04898
   X27      -14.95743   0.00018   0.00000   0.00000   0.00000 -14.95743
   Y27       -2.70175  -0.00413   0.00000   0.00000   0.00000  -2.70175
   Z27        0.04898  -0.00035   0.00000   0.00000   0.00000   0.04898
   X28       -2.70175  -0.00413   0.00000   0.00000   0.00000  -2.70175
   Y28       14.95743  -0.00018  -0.00000   0.00000  -0.00000  14.95743
   Z28        0.04898  -0.00035   0.00000   0.00000   0.00000   0.04898
   X77        7.89043   0.00187   0.00000   0.00000   0.00000   7.89043
   Y77        2.06719  -0.00466  -0.00000   0.00000   0.00000   2.06719
   Z77       -0.19869   0.00126   0.00000   0.00000   0.00000  -0.19869
   X78        2.06719  -0.00466  -0.00000   0.00000   0.00000   2.06719
   Y78       -7.89043  -0.00187   0.00000   0.00000   0.00000  -7.89043
   Z78       -0.19869   0.00126   0.00000   0.00000   0.00000  -0.19869
   X79       -2.06719   0.00466   0.00000   0.00000   0.00000  -2.06719
   Y79        7.89043   0.00187  -0.00000   0.00000   0.00000   7.89043
   Z79       -0.19869   0.00126   0.00000   0.00000   0.00000  -0.19869
   X80       -7.89043  -0.00187   0.00000   0.00000   0.00000  -7.89043
   Y80       -2.06719   0.00466   0.00000   0.00000  -0.00000  -2.06719
   Z80       -0.19869   0.00126   0.00000   0.00000   0.00000  -0.19869
    R1        3.45334  -0.00019   0.00048   0.00201   0.00243   3.45576
    R2        4.34112  -0.00050  -0.00016   0.00299   0.00304   4.34417
    R3        3.45334  -0.00019   0.00048   0.00201   0.00243   3.45576
    R4        4.34112  -0.00050  -0.00016   0.00299   0.00304   4.34417
    R5        3.45334  -0.00019   0.00048   0.00201   0.00243   3.45576
    R6        4.34112  -0.00050  -0.00016   0.00299   0.00304   4.34417
    R7        3.45334  -0.00019   0.00048   0.00201   0.00243   3.45576
    R8        4.34112  -0.00050  -0.00016   0.00299   0.00304   4.34417
    R9        2.86597   0.00052   0.00050   0.00183   0.00206   2.86802
   R10        2.06813   0.00063   0.00443  -0.00647  -0.00204   2.06609
   R11        2.06304   0.00066   0.00478  -0.00701  -0.00223   2.06081
   R12        2.86597   0.00052   0.00050   0.00183   0.00206   2.86802
   R13        2.06813   0.00063   0.00443  -0.00647  -0.00204   2.06609
   R14        2.06304   0.00066   0.00478  -0.00701  -0.00223   2.06081
   R15        2.86597   0.00052   0.00050   0.00183   0.00206   2.86802
   R16        2.06813   0.00063   0.00443  -0.00647  -0.00204   2.06609
   R17        2.06304   0.00066   0.00478  -0.00701  -0.00223   2.06081
   R18        2.86597   0.00052   0.00050   0.00183   0.00206   2.86802
   R19        2.06813   0.00063   0.00443  -0.00647  -0.00204   2.06609
   R20        2.06304   0.00066   0.00478  -0.00701  -0.00223   2.06081
   R21        2.06538   0.00048   0.00371  -0.00592  -0.00205   2.06334
   R22        2.07480   0.00054   0.00376  -0.00546  -0.00159   2.07321
   R23        2.05605   0.00075   0.00454  -0.00641  -0.00189   2.05417
   R24        2.06538   0.00048   0.00371  -0.00592  -0.00205   2.06334
   R25        2.07480   0.00054   0.00376  -0.00546  -0.00159   2.07321
   R26        2.05605   0.00075   0.00454  -0.00641  -0.00189   2.05417
   R27        2.06538   0.00048   0.00371  -0.00592  -0.00205   2.06334
   R28        2.07480   0.00054   0.00376  -0.00546  -0.00159   2.07321
   R29        2.05605   0.00075   0.00454  -0.00641  -0.00189   2.05417
   R30        2.06538   0.00048   0.00371  -0.00592  -0.00205   2.06334
   R31        2.07480   0.00054   0.00376  -0.00546  -0.00159   2.07321
   R32        2.05605   0.00075   0.00454  -0.00641  -0.00189   2.05417
   R33        3.91030   0.00014  -0.01843   0.01178  -0.00662   3.90368
   R34        3.91030   0.00014  -0.01843   0.01178  -0.00662   3.90368
   R35        3.91030   0.00014  -0.01843   0.01178  -0.00662   3.90368
   R36        3.91030   0.00014  -0.01843   0.01178  -0.00662   3.90368
   R37        2.89225  -0.00048  -0.00045   0.00192   0.00153   2.89378
   R38        2.06488   0.00068   0.00401  -0.00567  -0.00162   2.06325
   R39        2.05625   0.00083   0.00443  -0.00608  -0.00165   2.05460
   R40        2.06285   0.00072   0.00408  -0.00568  -0.00167   2.06118
   R41        2.89225  -0.00048  -0.00045   0.00192   0.00153   2.89378
   R42        2.06488   0.00068   0.00401  -0.00567  -0.00162   2.06325
   R43        2.05625   0.00083   0.00443  -0.00608  -0.00165   2.05460
   R44        2.06285   0.00072   0.00408  -0.00568  -0.00167   2.06118
   R45        2.89225  -0.00048  -0.00045   0.00192   0.00153   2.89378
   R46        2.06488   0.00068   0.00401  -0.00567  -0.00162   2.06325
   R47        2.05625   0.00083   0.00443  -0.00608  -0.00165   2.05460
   R48        2.06285   0.00072   0.00408  -0.00568  -0.00167   2.06118
   R49        2.89225  -0.00048  -0.00045   0.00192   0.00153   2.89378
   R50        2.06488   0.00068   0.00401  -0.00567  -0.00162   2.06325
   R51        2.05625   0.00083   0.00443  -0.00608  -0.00165   2.05460
   R52        2.06285   0.00072   0.00408  -0.00568  -0.00167   2.06118
   R53        2.81757  -0.00073   0.00130  -0.00225  -0.00089   2.81668
   R54        2.06789   0.00064   0.00431  -0.00625  -0.00194   2.06595
   R55        2.06656   0.00060   0.00384  -0.00551  -0.00167   2.06489
   R56        2.81757  -0.00073   0.00130  -0.00225  -0.00089   2.81668
   R57        2.06789   0.00064   0.00431  -0.00625  -0.00194   2.06595
   R58        2.06656   0.00060   0.00384  -0.00551  -0.00167   2.06489
   R59        2.81757  -0.00073   0.00130  -0.00225  -0.00089   2.81668
   R60        2.06789   0.00064   0.00431  -0.00625  -0.00194   2.06595
   R61        2.06656   0.00060   0.00384  -0.00551  -0.00167   2.06489
   R62        2.81757  -0.00073   0.00130  -0.00225  -0.00089   2.81668
   R63        2.06789   0.00064   0.00431  -0.00625  -0.00194   2.06595
   R64        2.06656   0.00060   0.00384  -0.00551  -0.00167   2.06489
   R65        2.58177   0.00046   0.00402  -0.00576  -0.00171   2.58005
   R66        2.60825   0.00055  -0.00058   0.00114   0.00052   2.60877
   R67        2.58177   0.00046   0.00402  -0.00576  -0.00171   2.58005
   R68        2.60825   0.00055  -0.00058   0.00114   0.00052   2.60877
   R69        2.58177   0.00046   0.00402  -0.00576  -0.00171   2.58005
   R70        2.60825   0.00055  -0.00058   0.00114   0.00052   2.60877
   R71        2.58177   0.00046   0.00402  -0.00576  -0.00171   2.58005
   R72        2.60825   0.00055  -0.00058   0.00114   0.00052   2.60877
   R73        2.60054  -0.00006  -0.00064   0.00216   0.00158   2.60212
   R74        2.03432   0.00099   0.00460  -0.00615  -0.00155   2.03277
   R75        2.48720  -0.00015   0.00016  -0.00224  -0.00213   2.48507
   R76        3.92630   0.00106  -0.00445   0.00398  -0.00075   3.92555
   R77        2.60054  -0.00006  -0.00064   0.00216   0.00158   2.60212
   R78        2.03432   0.00099   0.00460  -0.00615  -0.00155   2.03277
   R79        2.48720  -0.00015   0.00016  -0.00224  -0.00213   2.48507
   R80        3.92630   0.00106  -0.00445   0.00398  -0.00075   3.92555
   R81        2.60054  -0.00006  -0.00064   0.00216   0.00158   2.60212
   R82        2.03432   0.00099   0.00460  -0.00615  -0.00155   2.03277
   R83        2.48720  -0.00015   0.00016  -0.00224  -0.00213   2.48507
   R84        3.92630   0.00106  -0.00445   0.00398  -0.00075   3.92555
   R85        2.60054  -0.00006  -0.00064   0.00216   0.00158   2.60212
   R86        2.03432   0.00099   0.00460  -0.00615  -0.00155   2.03277
   R87        2.48720  -0.00015   0.00016  -0.00224  -0.00213   2.48507
   R88        3.92630   0.00106  -0.00445   0.00398  -0.00075   3.92555
   R89        2.53920   0.00019   0.00058  -0.00078  -0.00018   2.53902
   R90        1.89811   0.00084   0.00337  -0.00465  -0.00127   1.89684
   R91        2.03692   0.00049   0.00578  -0.00849  -0.00265   2.03427
   R92        2.53920   0.00019   0.00058  -0.00078  -0.00018   2.53902
   R93        1.89811   0.00084   0.00337  -0.00465  -0.00127   1.89684
   R94        2.03692   0.00049   0.00578  -0.00849  -0.00265   2.03427
   R95        2.53920   0.00019   0.00058  -0.00078  -0.00018   2.53902
   R96        1.89811   0.00084   0.00337  -0.00465  -0.00127   1.89684
   R97        2.03692   0.00049   0.00578  -0.00849  -0.00265   2.03427
   R98        2.53920   0.00019   0.00058  -0.00078  -0.00018   2.53902
   R99        1.89811   0.00084   0.00337  -0.00465  -0.00127   1.89684
   R100       2.03692   0.00049   0.00578  -0.00849  -0.00265   2.03427
    A1        1.75066  -0.00001   0.00241   0.00652   0.00886   1.75952
    A2        1.75066  -0.00001   0.00241   0.00652   0.00886   1.75952
    A3        1.75066  -0.00001   0.00241   0.00652   0.00886   1.75952
    A4        1.75066  -0.00001   0.00241   0.00652   0.00886   1.75952
    A5        1.99277  -0.00077   0.00140   0.00379   0.00514   1.99791
    A6        1.84322   0.00006  -0.00020  -0.00033  -0.00048   1.84274
    A7        1.91664   0.00040   0.00075  -0.00368  -0.00295   1.91369
    A8        1.93273   0.00027   0.00021  -0.00153  -0.00128   1.93145
    A9        1.91815   0.00022  -0.00032  -0.00047  -0.00079   1.91736
   A10        1.85418  -0.00014  -0.00210   0.00211   0.00000   1.85418
   A11        1.99277  -0.00077   0.00140   0.00379   0.00514   1.99791
   A12        1.84322   0.00006  -0.00020  -0.00033  -0.00048   1.84274
   A13        1.91664   0.00040   0.00075  -0.00368  -0.00295   1.91369
   A14        1.93273   0.00027   0.00021  -0.00153  -0.00128   1.93145
   A15        1.91815   0.00022  -0.00032  -0.00047  -0.00079   1.91736
   A16        1.85418  -0.00014  -0.00210   0.00211   0.00000   1.85418
   A17        1.99277  -0.00077   0.00140   0.00379   0.00514   1.99791
   A18        1.84322   0.00006  -0.00020  -0.00033  -0.00048   1.84274
   A19        1.91664   0.00040   0.00075  -0.00368  -0.00295   1.91369
   A20        1.93273   0.00027   0.00021  -0.00153  -0.00128   1.93145
   A21        1.91815   0.00022  -0.00032  -0.00047  -0.00079   1.91736
   A22        1.85418  -0.00014  -0.00210   0.00211   0.00000   1.85418
   A23        1.99277  -0.00077   0.00140   0.00379   0.00514   1.99791
   A24        1.84322   0.00006  -0.00020  -0.00033  -0.00048   1.84274
   A25        1.91664   0.00040   0.00075  -0.00368  -0.00295   1.91369
   A26        1.93273   0.00027   0.00021  -0.00153  -0.00128   1.93145
   A27        1.91815   0.00022  -0.00032  -0.00047  -0.00079   1.91736
   A28        1.85418  -0.00014  -0.00210   0.00211   0.00000   1.85418
   A29        1.95085   0.00052   0.00446   0.00693   0.01154   1.96238
   A30        1.95010  -0.00050  -0.00003  -0.00287  -0.00285   1.94725
   A31        1.92833   0.00010  -0.00142  -0.00188  -0.00324   1.92510
   A32        1.89658   0.00015  -0.00031  -0.00226  -0.00277   1.89381
   A33        1.84595  -0.00038  -0.00174   0.00018  -0.00159   1.84436
   A34        1.88803   0.00012  -0.00122  -0.00012  -0.00141   1.88663
   A35        1.95085   0.00052   0.00446   0.00693   0.01154   1.96238
   A36        1.95010  -0.00050  -0.00003  -0.00287  -0.00285   1.94725
   A37        1.92833   0.00010  -0.00142  -0.00188  -0.00324   1.92510
   A38        1.89658   0.00015  -0.00031  -0.00226  -0.00277   1.89381
   A39        1.84595  -0.00038  -0.00174   0.00018  -0.00159   1.84436
   A40        1.88803   0.00012  -0.00122  -0.00012  -0.00141   1.88663
   A41        1.95085   0.00052   0.00446   0.00693   0.01154   1.96238
   A42        1.95010  -0.00050  -0.00003  -0.00287  -0.00285   1.94725
   A43        1.92833   0.00010  -0.00142  -0.00188  -0.00324   1.92510
   A44        1.89658   0.00015  -0.00031  -0.00226  -0.00277   1.89381
   A45        1.84595  -0.00038  -0.00174   0.00018  -0.00159   1.84436
   A46        1.88803   0.00012  -0.00122  -0.00012  -0.00141   1.88663
   A47        1.95085   0.00052   0.00446   0.00693   0.01154   1.96238
   A48        1.95010  -0.00050  -0.00003  -0.00287  -0.00285   1.94725
   A49        1.92833   0.00010  -0.00142  -0.00188  -0.00324   1.92510
   A50        1.89658   0.00015  -0.00031  -0.00226  -0.00277   1.89381
   A51        1.84595  -0.00038  -0.00174   0.00018  -0.00159   1.84436
   A52        1.88803   0.00012  -0.00122  -0.00012  -0.00141   1.88663
   A53        2.13989   0.00034   0.00011   0.00609   0.00617   2.14606
   A54        2.13989   0.00034   0.00011   0.00609   0.00617   2.14606
   A55        2.13989   0.00034   0.00011   0.00609   0.00617   2.14606
   A56        2.13989   0.00034   0.00011   0.00609   0.00617   2.14606
   A57        1.93956  -0.00009   0.00058  -0.00141  -0.00087   1.93869
   A58        1.92479  -0.00002  -0.00019   0.00025   0.00003   1.92482
   A59        1.93444   0.00005  -0.00013   0.00043   0.00032   1.93476
   A60        1.88381   0.00004  -0.00007   0.00025   0.00016   1.88397
   A61        1.89135   0.00003   0.00024  -0.00028  -0.00003   1.89132
   A62        1.88825  -0.00000  -0.00044   0.00081   0.00041   1.88866
   A63        1.93956  -0.00009   0.00058  -0.00141  -0.00087   1.93869
   A64        1.92479  -0.00002  -0.00019   0.00025   0.00003   1.92482
   A65        1.93444   0.00005  -0.00013   0.00043   0.00032   1.93476
   A66        1.88381   0.00004  -0.00007   0.00025   0.00016   1.88397
   A67        1.89135   0.00003   0.00024  -0.00028  -0.00003   1.89132
   A68        1.88825  -0.00000  -0.00044   0.00081   0.00041   1.88866
   A69        1.93956  -0.00009   0.00058  -0.00141  -0.00087   1.93869
   A70        1.92479  -0.00002  -0.00019   0.00025   0.00003   1.92482
   A71        1.93444   0.00005  -0.00013   0.00043   0.00032   1.93476
   A72        1.88381   0.00004  -0.00007   0.00025   0.00016   1.88397
   A73        1.89135   0.00003   0.00024  -0.00028  -0.00003   1.89132
   A74        1.88825  -0.00000  -0.00044   0.00081   0.00041   1.88866
   A75        1.93956  -0.00009   0.00058  -0.00141  -0.00087   1.93869
   A76        1.92479  -0.00002  -0.00019   0.00025   0.00003   1.92482
   A77        1.93444   0.00005  -0.00013   0.00043   0.00032   1.93476
   A78        1.88381   0.00004  -0.00007   0.00025   0.00016   1.88397
   A79        1.89135   0.00003   0.00024  -0.00028  -0.00003   1.89132
   A80        1.88825  -0.00000  -0.00044   0.00081   0.00041   1.88866
   A81        1.98593  -0.00136   0.00302  -0.00743  -0.00428   1.98164
   A82        1.90821   0.00045  -0.00004   0.00032   0.00023   1.90843
   A83        1.92235   0.00029   0.00030   0.00009   0.00038   1.92272
   A84        1.88091   0.00034  -0.00129   0.00200   0.00068   1.88159
   A85        1.90022   0.00048  -0.00209   0.00449   0.00238   1.90259
   A86        1.86176  -0.00013  -0.00014   0.00107   0.00094   1.86270
   A87        1.98593  -0.00136   0.00302  -0.00743  -0.00428   1.98164
   A88        1.90821   0.00045  -0.00004   0.00032   0.00023   1.90843
   A89        1.92235   0.00029   0.00030   0.00009   0.00038   1.92272
   A90        1.88091   0.00034  -0.00129   0.00200   0.00068   1.88159
   A91        1.90022   0.00048  -0.00209   0.00449   0.00238   1.90259
   A92        1.86176  -0.00013  -0.00014   0.00107   0.00094   1.86270
   A93        1.98593  -0.00136   0.00302  -0.00743  -0.00428   1.98164
   A94        1.90821   0.00045  -0.00004   0.00032   0.00023   1.90843
   A95        1.92235   0.00029   0.00030   0.00009   0.00038   1.92272
   A96        1.88091   0.00034  -0.00129   0.00200   0.00068   1.88159
   A97        1.90022   0.00048  -0.00209   0.00449   0.00238   1.90259
   A98        1.86176  -0.00013  -0.00014   0.00107   0.00094   1.86270
   A99        1.98593  -0.00136   0.00302  -0.00743  -0.00428   1.98164
   A100       1.90821   0.00045  -0.00004   0.00032   0.00023   1.90843
   A101       1.92235   0.00029   0.00030   0.00009   0.00038   1.92272
   A102       1.88091   0.00034  -0.00129   0.00200   0.00068   1.88159
   A103       1.90022   0.00048  -0.00209   0.00449   0.00238   1.90259
   A104       1.86176  -0.00013  -0.00014   0.00107   0.00094   1.86270
   A105       2.27426  -0.00016  -0.00112   0.00369   0.00263   2.27690
   A106       2.12990  -0.00026   0.00208  -0.00468  -0.00260   2.12730
   A107       1.87899   0.00041  -0.00096   0.00096  -0.00008   1.87891
   A108       2.27426  -0.00016  -0.00112   0.00369   0.00263   2.27690
   A109       2.12990  -0.00026   0.00208  -0.00468  -0.00260   2.12730
   A110       1.87899   0.00041  -0.00096   0.00096  -0.00008   1.87891
   A111       2.27426  -0.00016  -0.00112   0.00369   0.00263   2.27690
   A112       2.12990  -0.00026   0.00208  -0.00468  -0.00260   2.12730
   A113       1.87899   0.00041  -0.00096   0.00096  -0.00008   1.87891
   A114       2.27426  -0.00016  -0.00112   0.00369   0.00263   2.27690
   A115       2.12990  -0.00026   0.00208  -0.00468  -0.00260   2.12730
   A116       1.87899   0.00041  -0.00096   0.00096  -0.00008   1.87891
   A117       1.85708  -0.00032  -0.00047   0.00066   0.00018   1.85726
   A118       2.29332   0.00022  -0.00135   0.00272   0.00136   2.29468
   A119       2.13276   0.00010   0.00183  -0.00333  -0.00152   2.13124
   A120       1.88656  -0.00065   0.00104  -0.00105   0.00006   1.88662
   A121       2.23573   0.00026   0.00311  -0.00195   0.00121   2.23694
   A122       2.15960   0.00036  -0.00479   0.00294  -0.00193   2.15768
   A123       1.85708  -0.00032  -0.00047   0.00066   0.00018   1.85726
   A124       2.29332   0.00022  -0.00135   0.00272   0.00136   2.29468
   A125       2.13276   0.00010   0.00183  -0.00333  -0.00152   2.13124
   A126       1.88656  -0.00065   0.00104  -0.00105   0.00006   1.88662
   A127       2.23573   0.00026   0.00311  -0.00195   0.00121   2.23694
   A128       2.15960   0.00036  -0.00479   0.00294  -0.00193   2.15768
   A129       1.85708  -0.00032  -0.00047   0.00066   0.00018   1.85726
   A130       2.29332   0.00022  -0.00135   0.00272   0.00136   2.29468
   A131       2.13276   0.00010   0.00183  -0.00333  -0.00152   2.13124
   A132       1.88656  -0.00065   0.00104  -0.00105   0.00006   1.88662
   A133       2.23573   0.00026   0.00311  -0.00195   0.00121   2.23694
   A134       2.15960   0.00036  -0.00479   0.00294  -0.00193   2.15768
   A135       1.85708  -0.00032  -0.00047   0.00066   0.00018   1.85726
   A136       2.29332   0.00022  -0.00135   0.00272   0.00136   2.29468
   A137       2.13276   0.00010   0.00183  -0.00333  -0.00152   2.13124
   A138       1.88656  -0.00065   0.00104  -0.00105   0.00006   1.88662
   A139       2.23573   0.00026   0.00311  -0.00195   0.00121   2.23694
   A140       2.15960   0.00036  -0.00479   0.00294  -0.00193   2.15768
   A141       1.88932   0.00001   0.00068  -0.00176  -0.00110   1.88822
   A142       2.20915  -0.00003   0.00020   0.00002   0.00022   2.20937
   A143       2.18326   0.00002  -0.00074   0.00182   0.00108   2.18435
   A144       1.91282   0.00055  -0.00033   0.00118   0.00080   1.91362
   A145       2.17564   0.00007  -0.00234  -0.00295  -0.00538   2.17025
   A146       2.19406  -0.00062   0.00263   0.00200   0.00476   2.19882
   A147       1.88932   0.00001   0.00068  -0.00176  -0.00110   1.88822
   A148       2.20915  -0.00003   0.00020   0.00002   0.00022   2.20937
   A149       2.18326   0.00002  -0.00074   0.00182   0.00108   2.18435
   A150       1.91282   0.00055  -0.00033   0.00118   0.00080   1.91362
   A151       2.17564   0.00007  -0.00234  -0.00295  -0.00538   2.17025
   A152       2.19406  -0.00062   0.00263   0.00200   0.00476   2.19882
   A153       1.88932   0.00001   0.00068  -0.00176  -0.00110   1.88822
   A154       2.20915  -0.00003   0.00020   0.00002   0.00022   2.20937
   A155       2.18326   0.00002  -0.00074   0.00182   0.00108   2.18435
   A156       1.91282   0.00055  -0.00033   0.00118   0.00080   1.91362
   A157       2.17564   0.00007  -0.00234  -0.00295  -0.00538   2.17025
   A158       2.19406  -0.00062   0.00263   0.00200   0.00476   2.19882
   A159       1.88932   0.00001   0.00068  -0.00176  -0.00110   1.88822
   A160       2.20915  -0.00003   0.00020   0.00002   0.00022   2.20937
   A161       2.18326   0.00002  -0.00074   0.00182   0.00108   2.18435
   A162       1.91282   0.00055  -0.00033   0.00118   0.00080   1.91362
   A163       2.17564   0.00007  -0.00234  -0.00295  -0.00538   2.17025
   A164       2.19406  -0.00062   0.00263   0.00200   0.00476   2.19882
   A165       2.07679  -0.00045  -0.00270   0.01077   0.00812   2.08491
   A166       2.07679  -0.00045  -0.00270   0.01077   0.00812   2.08491
   A167       2.07679  -0.00045  -0.00270   0.01077   0.00812   2.08491
   A168       2.07679  -0.00045  -0.00270   0.01077   0.00812   2.08491
   A169       3.24970  -0.00067   0.00018   0.00427   0.00400   3.25370
   A170       3.24970  -0.00067   0.00018   0.00427   0.00400   3.25370
   A171       3.24970  -0.00067   0.00018   0.00427   0.00400   3.25370
   A172       3.24970  -0.00067   0.00018   0.00427   0.00400   3.25370
   A173       3.06123   0.00285   0.02396   0.03582   0.06015   3.12138
   A174       3.06123   0.00285   0.02396   0.03582   0.06015   3.12138
   A175       3.06123   0.00285   0.02396   0.03582   0.06015   3.12138
   A176       3.06123   0.00285   0.02396   0.03582   0.06015   3.12138
    D1        1.11019  -0.00045  -0.00723  -0.02133  -0.02862   1.08157
    D2       -3.04547  -0.00054  -0.00625  -0.02117  -0.02743  -3.07290
    D3       -1.05305  -0.00048  -0.00844  -0.02061  -0.02905  -1.08210
    D4        0.26670   0.00121   0.00970   0.03595   0.04542   0.31212
    D5       -2.71807   0.00017   0.00829   0.01844   0.02664  -2.69144
    D6        1.11019  -0.00045  -0.00723  -0.02133  -0.02862   1.08157
    D7       -3.04547  -0.00054  -0.00625  -0.02117  -0.02743  -3.07290
    D8       -1.05305  -0.00048  -0.00844  -0.02061  -0.02905  -1.08210
    D9        0.26670   0.00121   0.00970   0.03595   0.04542   0.31212
   D10       -2.71807   0.00017   0.00829   0.01844   0.02664  -2.69144
   D11        1.11019  -0.00045  -0.00723  -0.02133  -0.02862   1.08157
   D12       -3.04547  -0.00054  -0.00625  -0.02117  -0.02743  -3.07290
   D13       -1.05305  -0.00048  -0.00844  -0.02061  -0.02905  -1.08210
   D14        0.26670   0.00121   0.00970   0.03595   0.04542   0.31212
   D15       -2.71807   0.00017   0.00829   0.01844   0.02664  -2.69144
   D16        1.11019  -0.00045  -0.00723  -0.02133  -0.02862   1.08157
   D17       -3.04547  -0.00054  -0.00625  -0.02117  -0.02743  -3.07290
   D18       -1.05305  -0.00048  -0.00844  -0.02061  -0.02905  -1.08210
   D19        0.26670   0.00121   0.00970   0.03595   0.04542   0.31212
   D20       -2.71807   0.00017   0.00829   0.01844   0.02664  -2.69144
   D21        0.95276  -0.00045  -0.00503   0.00855   0.00367   0.95643
   D22        3.08244  -0.00025  -0.00222   0.00854   0.00634   3.08878
   D23       -1.09779  -0.00037  -0.00475   0.00518   0.00048  -1.09731
   D24       -1.12479  -0.00020  -0.00589   0.00750   0.00170  -1.12309
   D25        1.00489  -0.00000  -0.00308   0.00748   0.00437   1.00926
   D26        3.10784  -0.00012  -0.00561   0.00413  -0.00149   3.10636
   D27        3.11519  -0.00032  -0.00325   0.00611   0.00294   3.11813
   D28       -1.03832  -0.00012  -0.00044   0.00610   0.00561  -1.03270
   D29        1.06464  -0.00024  -0.00297   0.00274  -0.00025   1.06439
   D30        0.95276  -0.00045  -0.00503   0.00855   0.00367   0.95643
   D31        3.08244  -0.00025  -0.00222   0.00854   0.00634   3.08878
   D32       -1.09779  -0.00037  -0.00475   0.00518   0.00048  -1.09731
   D33       -1.12479  -0.00020  -0.00589   0.00750   0.00170  -1.12309
   D34        1.00489  -0.00000  -0.00308   0.00748   0.00437   1.00926
   D35        3.10784  -0.00012  -0.00561   0.00413  -0.00149   3.10636
   D36        3.11519  -0.00032  -0.00325   0.00611   0.00294   3.11813
   D37       -1.03832  -0.00012  -0.00044   0.00610   0.00561  -1.03270
   D38        1.06464  -0.00024  -0.00297   0.00274  -0.00025   1.06439
   D39        0.95276  -0.00045  -0.00503   0.00855   0.00367   0.95643
   D40        3.08244  -0.00025  -0.00222   0.00854   0.00634   3.08878
   D41       -1.09779  -0.00037  -0.00475   0.00518   0.00048  -1.09731
   D42       -1.12479  -0.00020  -0.00589   0.00750   0.00170  -1.12309
   D43        1.00489  -0.00000  -0.00308   0.00748   0.00437   1.00926
   D44        3.10784  -0.00012  -0.00561   0.00413  -0.00149   3.10636
   D45        3.11519  -0.00032  -0.00325   0.00611   0.00294   3.11813
   D46       -1.03832  -0.00012  -0.00044   0.00610   0.00561  -1.03270
   D47        1.06464  -0.00024  -0.00297   0.00274  -0.00025   1.06439
   D48        0.95276  -0.00045  -0.00503   0.00855   0.00367   0.95643
   D49        3.08244  -0.00025  -0.00222   0.00854   0.00634   3.08878
   D50       -1.09779  -0.00037  -0.00475   0.00518   0.00048  -1.09731
   D51       -1.12479  -0.00020  -0.00589   0.00750   0.00170  -1.12309
   D52        1.00489  -0.00000  -0.00308   0.00748   0.00437   1.00926
   D53        3.10784  -0.00012  -0.00561   0.00413  -0.00149   3.10636
   D54        3.11519  -0.00032  -0.00325   0.00611   0.00294   3.11813
   D55       -1.03832  -0.00012  -0.00044   0.00610   0.00561  -1.03270
   D56        1.06464  -0.00024  -0.00297   0.00274  -0.00025   1.06439
   D57        0.31370  -0.00082   0.00088   0.01346   0.01431   0.32801
   D58       -1.84643  -0.00063  -0.00188   0.01404   0.01211  -1.83432
   D59        2.41314  -0.00065   0.00056   0.01517   0.01587   2.42901
   D60        0.31370  -0.00082   0.00088   0.01346   0.01431   0.32801
   D61       -1.84643  -0.00063  -0.00188   0.01404   0.01211  -1.83432
   D62        2.41314  -0.00065   0.00056   0.01517   0.01587   2.42901
   D63        0.31370  -0.00082   0.00088   0.01346   0.01431   0.32801
   D64       -1.84643  -0.00063  -0.00188   0.01404   0.01211  -1.83432
   D65        2.41314  -0.00065   0.00056   0.01517   0.01587   2.42901
   D66        0.31370  -0.00082   0.00088   0.01346   0.01431   0.32801
   D67       -1.84643  -0.00063  -0.00188   0.01404   0.01211  -1.83432
   D68        2.41314  -0.00065   0.00056   0.01517   0.01587   2.42901
   D69        1.24438  -0.00126   0.00088  -0.04014  -0.03917   1.20522
   D70        1.24438  -0.00126   0.00088  -0.04014  -0.03917   1.20522
   D71        1.24438  -0.00126   0.00088  -0.04014  -0.03917   1.20522
   D72        1.24438  -0.00126   0.00088  -0.04014  -0.03917   1.20522
   D73       -1.14473  -0.00002   0.00558  -0.01247  -0.00687  -1.15160
   D74        3.03474   0.00012   0.00524  -0.01031  -0.00505   3.02968
   D75        0.99438  -0.00016   0.00526  -0.01185  -0.00655   0.98783
   D76        0.94362  -0.00004   0.00574  -0.01291  -0.00721   0.93640
   D77       -1.16010   0.00010   0.00540  -0.01075  -0.00540  -1.16549
   D78        3.08273  -0.00017   0.00542  -0.01229  -0.00689   3.07583
   D79        3.03421  -0.00003   0.00498  -0.01146  -0.00647   3.02774
   D80        0.93050   0.00011   0.00464  -0.00930  -0.00466   0.92584
   D81       -1.10986  -0.00016   0.00466  -0.01084  -0.00615  -1.11601
   D82       -1.14473  -0.00002   0.00558  -0.01247  -0.00687  -1.15160
   D83        3.03474   0.00012   0.00524  -0.01031  -0.00505   3.02968
   D84        0.99438  -0.00016   0.00526  -0.01185  -0.00655   0.98783
   D85        0.94362  -0.00004   0.00574  -0.01291  -0.00721   0.93640
   D86       -1.16010   0.00010   0.00540  -0.01075  -0.00540  -1.16549
   D87        3.08273  -0.00017   0.00542  -0.01229  -0.00689   3.07583
   D88        3.03421  -0.00003   0.00498  -0.01146  -0.00647   3.02774
   D89        0.93050   0.00011   0.00464  -0.00930  -0.00466   0.92584
   D90       -1.10986  -0.00016   0.00466  -0.01084  -0.00615  -1.11601
   D91       -1.14473  -0.00002   0.00558  -0.01247  -0.00687  -1.15160
   D92        3.03474   0.00012   0.00524  -0.01031  -0.00505   3.02968
   D93        0.99438  -0.00016   0.00526  -0.01185  -0.00655   0.98783
   D94        0.94362  -0.00004   0.00574  -0.01291  -0.00721   0.93640
   D95       -1.16010   0.00010   0.00540  -0.01075  -0.00540  -1.16549
   D96        3.08273  -0.00017   0.00542  -0.01229  -0.00689   3.07583
   D97        3.03421  -0.00003   0.00498  -0.01146  -0.00647   3.02774
   D98        0.93050   0.00011   0.00464  -0.00930  -0.00466   0.92584
   D99       -1.10986  -0.00016   0.00466  -0.01084  -0.00615  -1.11601
   D100      -1.14473  -0.00002   0.00558  -0.01247  -0.00687  -1.15160
   D101       3.03474   0.00012   0.00524  -0.01031  -0.00505   3.02968
   D102       0.99438  -0.00016   0.00526  -0.01185  -0.00655   0.98783
   D103       0.94362  -0.00004   0.00574  -0.01291  -0.00721   0.93640
   D104      -1.16010   0.00010   0.00540  -0.01075  -0.00540  -1.16549
   D105       3.08273  -0.00017   0.00542  -0.01229  -0.00689   3.07583
   D106       3.03421  -0.00003   0.00498  -0.01146  -0.00647   3.02774
   D107       0.93050   0.00011   0.00464  -0.00930  -0.00466   0.92584
   D108      -1.10986  -0.00016   0.00466  -0.01084  -0.00615  -1.11601
   D109       1.78805  -0.00019   0.00527  -0.01206  -0.00676   1.78129
   D110      -1.34334  -0.00013   0.00582  -0.00777  -0.00192  -1.34526
   D111      -2.37616  -0.00024   0.00625  -0.01501  -0.00874  -2.38490
   D112       0.77564  -0.00018   0.00681  -0.01072  -0.00390   0.77173
   D113      -0.36318   0.00003   0.00433  -0.01037  -0.00604  -0.36921
   D114       2.78862   0.00009   0.00489  -0.00608  -0.00120   2.78742
   D115       1.78805  -0.00019   0.00527  -0.01206  -0.00676   1.78129
   D116      -1.34334  -0.00013   0.00582  -0.00777  -0.00192  -1.34526
   D117      -2.37616  -0.00024   0.00625  -0.01501  -0.00874  -2.38490
   D118       0.77564  -0.00018   0.00681  -0.01072  -0.00390   0.77173
   D119      -0.36318   0.00003   0.00433  -0.01037  -0.00604  -0.36921
   D120       2.78862   0.00009   0.00489  -0.00608  -0.00120   2.78742
   D121       1.78805  -0.00019   0.00527  -0.01206  -0.00676   1.78129
   D122      -1.34334  -0.00013   0.00582  -0.00777  -0.00192  -1.34526
   D123      -2.37616  -0.00024   0.00625  -0.01501  -0.00874  -2.38490
   D124       0.77564  -0.00018   0.00681  -0.01072  -0.00390   0.77173
   D125      -0.36318   0.00003   0.00433  -0.01037  -0.00604  -0.36921
   D126       2.78862   0.00009   0.00489  -0.00608  -0.00120   2.78742
   D127       1.78805  -0.00019   0.00527  -0.01206  -0.00676   1.78129
   D128      -1.34334  -0.00013   0.00582  -0.00777  -0.00192  -1.34526
   D129      -2.37616  -0.00024   0.00625  -0.01501  -0.00874  -2.38490
   D130       0.77564  -0.00018   0.00681  -0.01072  -0.00390   0.77173
   D131      -0.36318   0.00003   0.00433  -0.01037  -0.00604  -0.36921
   D132       2.78862   0.00009   0.00489  -0.00608  -0.00120   2.78742
   D133      -3.13003   0.00049   0.00397   0.01108   0.01499  -3.11504
   D134       0.01847   0.00010   0.00136   0.00255   0.00388   0.02235
   D135       0.00249   0.00044   0.00349   0.00723   0.01067   0.01316
   D136      -3.13220   0.00004   0.00088  -0.00130  -0.00044  -3.13264
   D137       3.13145  -0.00055  -0.00541  -0.01271  -0.01804   3.11341
   D138       0.04348   0.00020   0.00592  -0.01168  -0.00578   0.03770
   D139      -0.00197  -0.00050  -0.00495  -0.00930  -0.01420  -0.01617
   D140      -3.08995   0.00025   0.00637  -0.00827  -0.00194  -3.09189
   D141      -3.13003   0.00049   0.00397   0.01108   0.01499  -3.11504
   D142       0.01847   0.00010   0.00136   0.00255   0.00388   0.02235
   D143       0.00249   0.00044   0.00349   0.00723   0.01067   0.01316
   D144      -3.13220   0.00004   0.00088  -0.00130  -0.00044  -3.13264
   D145       3.13145  -0.00055  -0.00541  -0.01271  -0.01804   3.11341
   D146       0.04348   0.00020   0.00592  -0.01168  -0.00578   0.03770
   D147      -0.00197  -0.00050  -0.00495  -0.00930  -0.01420  -0.01617
   D148      -3.08995   0.00025   0.00637  -0.00827  -0.00194  -3.09189
   D149      -3.13003   0.00049   0.00397   0.01108   0.01499  -3.11504
   D150       0.01847   0.00010   0.00136   0.00255   0.00388   0.02235
   D151       0.00249   0.00044   0.00349   0.00723   0.01067   0.01316
   D152      -3.13220   0.00004   0.00088  -0.00130  -0.00044  -3.13264
   D153       3.13145  -0.00055  -0.00541  -0.01271  -0.01804   3.11341
   D154       0.04348   0.00020   0.00592  -0.01168  -0.00578   0.03770
   D155      -0.00197  -0.00050  -0.00495  -0.00930  -0.01420  -0.01617
   D156      -3.08995   0.00025   0.00637  -0.00827  -0.00194  -3.09189
   D157      -3.13003   0.00049   0.00397   0.01108   0.01499  -3.11504
   D158       0.01847   0.00010   0.00136   0.00255   0.00388   0.02235
   D159       0.00249   0.00044   0.00349   0.00723   0.01067   0.01316
   D160      -3.13220   0.00004   0.00088  -0.00130  -0.00044  -3.13264
   D161       3.13145  -0.00055  -0.00541  -0.01271  -0.01804   3.11341
   D162       0.04348   0.00020   0.00592  -0.01168  -0.00578   0.03770
   D163      -0.00197  -0.00050  -0.00495  -0.00930  -0.01420  -0.01617
   D164      -3.08995   0.00025   0.00637  -0.00827  -0.00194  -3.09189
   D165      -0.00212  -0.00022  -0.00085  -0.00269  -0.00352  -0.00564
   D166      -3.08800  -0.00025  -0.00351  -0.00417  -0.00765  -3.09565
   D167       3.13334   0.00013   0.00146   0.00490   0.00632   3.13967
   D168       0.04747   0.00010  -0.00120   0.00342   0.00220   0.04966
   D169       0.00064   0.00037   0.00447   0.00768   0.01211   0.01275
   D170       3.10496   0.00034   0.00364   0.01409   0.01763   3.12259
   D171       3.09149  -0.00034  -0.00585   0.00653   0.00065   3.09215
   D172      -0.08737  -0.00037  -0.00668   0.01294   0.00618  -0.08119
   D173      -0.00212  -0.00022  -0.00085  -0.00269  -0.00352  -0.00564
   D174      -3.08800  -0.00025  -0.00351  -0.00417  -0.00765  -3.09565
   D175       3.13334   0.00013   0.00146   0.00490   0.00632   3.13967
   D176       0.04747   0.00010  -0.00120   0.00342   0.00220   0.04966
   D177       0.00064   0.00037   0.00447   0.00768   0.01211   0.01275
   D178       3.10496   0.00034   0.00364   0.01409   0.01763   3.12259
   D179       3.09149  -0.00034  -0.00585   0.00653   0.00065   3.09215
   D180      -0.08737  -0.00037  -0.00668   0.01294   0.00618  -0.08119
   D181      -0.00212  -0.00022  -0.00085  -0.00269  -0.00352  -0.00564
   D182      -3.08800  -0.00025  -0.00351  -0.00417  -0.00765  -3.09565
   D183       3.13334   0.00013   0.00146   0.00490   0.00632   3.13967
   D184       0.04747   0.00010  -0.00120   0.00342   0.00220   0.04966
   D185       0.00064   0.00037   0.00447   0.00768   0.01211   0.01275
   D186       3.10496   0.00034   0.00364   0.01409   0.01763   3.12259
   D187       3.09149  -0.00034  -0.00585   0.00653   0.00065   3.09215
   D188      -0.08737  -0.00037  -0.00668   0.01294   0.00618  -0.08119
   D189      -0.00212  -0.00022  -0.00085  -0.00269  -0.00352  -0.00564
   D190      -3.08800  -0.00025  -0.00351  -0.00417  -0.00765  -3.09565
   D191       3.13334   0.00013   0.00146   0.00490   0.00632   3.13967
   D192       0.04747   0.00010  -0.00120   0.00342   0.00220   0.04966
   D193       0.00064   0.00037   0.00447   0.00768   0.01211   0.01275
   D194       3.10496   0.00034   0.00364   0.01409   0.01763   3.12259
   D195       3.09149  -0.00034  -0.00585   0.00653   0.00065   3.09215
   D196      -0.08737  -0.00037  -0.00668   0.01294   0.00618  -0.08119
   D197       0.00093  -0.00009  -0.00227  -0.00315  -0.00542  -0.00448
   D198      -3.10290  -0.00009  -0.00129  -0.00951  -0.01078  -3.11368
   D199       3.08784  -0.00006   0.00037  -0.00176  -0.00139   3.08645
   D200      -0.01599  -0.00006   0.00135  -0.00812  -0.00676  -0.02275
   D201      -2.47645  -0.00068  -0.01135   0.00504  -0.00617  -2.48262
   D202       0.62189  -0.00068  -0.01240   0.01243   0.00013   0.62202
   D203       0.00093  -0.00009  -0.00227  -0.00315  -0.00542  -0.00448
   D204      -3.10290  -0.00009  -0.00129  -0.00951  -0.01078  -3.11368
   D205       3.08784  -0.00006   0.00037  -0.00176  -0.00139   3.08645
   D206      -0.01599  -0.00006   0.00135  -0.00812  -0.00676  -0.02275
   D207      -2.47645  -0.00068  -0.01135   0.00504  -0.00617  -2.48262
   D208       0.62189  -0.00068  -0.01240   0.01243   0.00013   0.62202
   D209       0.00093  -0.00009  -0.00227  -0.00315  -0.00542  -0.00448
   D210      -3.10290  -0.00009  -0.00129  -0.00951  -0.01078  -3.11368
   D211       3.08784  -0.00006   0.00037  -0.00176  -0.00139   3.08645
   D212      -0.01599  -0.00006   0.00135  -0.00812  -0.00676  -0.02275
   D213      -2.47645  -0.00068  -0.01135   0.00504  -0.00617  -2.48262
   D214       0.62189  -0.00068  -0.01240   0.01243   0.00013   0.62202
   D215       0.00093  -0.00009  -0.00227  -0.00315  -0.00542  -0.00448
   D216      -3.10290  -0.00009  -0.00129  -0.00951  -0.01078  -3.11368
   D217       3.08784  -0.00006   0.00037  -0.00176  -0.00139   3.08645
   D218      -0.01599  -0.00006   0.00135  -0.00812  -0.00676  -0.02275
   D219      -2.47645  -0.00068  -0.01135   0.00504  -0.00617  -2.48262
   D220       0.62189  -0.00068  -0.01240   0.01243   0.00013   0.62202
         Item               Value     Threshold  Converged?
 Maximum Force            0.002485     0.000450     NO 
 RMS     Force            0.000427     0.000300     NO 
 Maximum Displacement     0.172592     0.001800     NO 
 RMS     Displacement     0.040039     0.001200     NO 
 Predicted change in Energy=-6.710652D-04
 Lowest energy point so far.  Saving SCF results.
 GradGradGradGradGradGradGradGradGradGradGradGradGradGradGradGradGradGrad

 Leave Link  103 at Fri May  7 16:12:00 2021, MaxMem=  7516192768 cpu:              21.3 elap:               1.0
 (Enter /PARA/pp801/luchenlin/g16/l202.exe)
 Stoichiometry    C28H52Au4N8S4
 Framework group  C4[X(C28H52Au4N8S4)]
 Deg. of freedom    70
 Full point group                 C4      NOp   4
 RotChk:  IX=0 Diff= 4.77D-04
 Largest Abelian subgroup         C2      NOp   2
 Largest concise Abelian subgroup C2      NOp   2
                         Standard orientation:                         
 ---------------------------------------------------------------------
 Center     Atomic      Atomic             Coordinates (Angstroms)
 Number     Number       Type             X           Y           Z
 ---------------------------------------------------------------------
      1         16           0        2.564431    2.531953   -0.442736
      2         16           0        2.531953   -2.564431   -0.442736
      3         16           0       -2.564431   -2.531953   -0.442736
      4         16           0       -2.531953    2.564431   -0.442736
      5          6           0        4.078161    3.522896   -0.708886
      6          6           0        3.522896   -4.078161   -0.708886
      7          6           0       -4.078161   -3.522896   -0.708886
      8          6           0       -3.522896    4.078161   -0.708886
      9          6           0        4.490672    4.372129    0.479401
     10          1           0        4.861223    2.801735   -0.958106
     11          1           0        3.953220    4.153849   -1.589539
     12          6           0        4.372129   -4.490672    0.479401
     13          1           0        2.801735   -4.861223   -0.958106
     14          1           0        4.153849   -3.953220   -1.589539
     15          6           0       -4.490672   -4.372129    0.479401
     16          1           0       -4.861223   -2.801735   -0.958106
     17          1           0       -3.953220   -4.153849   -1.589539
     18          6           0       -4.372129    4.490672    0.479401
     19          1           0       -2.801735    4.861223   -0.958106
     20          1           0       -4.153849    3.953220   -1.589539
     21          1           0        4.605024    3.784039    1.392230
     22          1           0        3.784039   -4.605024    1.392230
     23          1           0       -4.605024   -3.784039    1.392230
     24          1           0       -3.784039    4.605024    1.392230
     25          6           0        2.495034    7.646447    0.042452
     26          6           0        7.646447   -2.495034    0.042452
     27          6           0       -2.495034   -7.646447    0.042452
     28          6           0       -7.646447    2.495034    0.042452
     29          6           0        1.216726    7.587015   -0.798586
     30          1           0        2.427328    8.424581    0.805347
     31          6           0        7.587015   -1.216726   -0.798586
     32          1           0        8.424581   -2.427328    0.805347
     33          6           0       -1.216726   -7.587015   -0.798586
     34          1           0       -2.427328   -8.424581    0.805347
     35          6           0       -7.587015    1.216726   -0.798586
     36          1           0       -8.424581    2.427328    0.805347
     37          6           0        0.016537    7.154598   -0.027724
     38          1           0        1.357342    6.881557   -1.621849
     39          1           0        1.017414    8.561784   -1.250338
     40          6           0        7.154598   -0.016537   -0.027724
     41          1           0        6.881557   -1.357342   -1.621849
     42          1           0        8.561784   -1.017414   -1.250338
     43          6           0       -0.016537   -7.154598   -0.027724
     44          1           0       -1.357342   -6.881557   -1.621849
     45          1           0       -1.017414   -8.561784   -1.250338
     46          6           0       -7.154598    0.016537   -0.027724
     47          1           0       -6.881557    1.357342   -1.621849
     48          1           0       -8.561784    1.017414   -1.250338
     49          6           0       -1.017123    7.884308    0.485236
     50          7           0       -0.200314    5.831867    0.302647
     51          6           0        7.884308    1.017123    0.485236
     52          7           0        5.831867    0.200314    0.302647
     53          6           0        1.017123   -7.884308    0.485236
     54          7           0        0.200314   -5.831867    0.302647
     55          6           0       -7.884308   -1.017123    0.485236
     56          7           0       -5.831867   -0.200314    0.302647
     57          7           0       -1.838745    6.991113    1.135796
     58          1           0       -1.233156    8.937428    0.448013
     59          6           0       -1.309608    5.762991    1.005535
     60          7           0        6.991113    1.838745    1.135796
     61          1           0        8.937428    1.233156    0.448013
     62          6           0        5.762991    1.309608    1.005535
     63          7           0        1.838745   -6.991113    1.135796
     64          1           0        1.233156   -8.937428    0.448013
     65          6           0        1.309608   -5.762991    1.005535
     66          7           0       -6.991113   -1.838745    1.135796
     67          1           0       -8.937428   -1.233156    0.448013
     68          6           0       -5.762991   -1.309608    1.005535
     69          1           0       -2.708819    7.200293    1.590504
     70          1           0       -1.732718    4.848544    1.384475
     71          1           0        7.200293    2.708819    1.590504
     72          1           0        4.848544    1.732718    1.384475
     73          1           0        2.708819   -7.200293    1.590504
     74          1           0        1.732718   -4.848544    1.384475
     75          1           0       -7.200293   -2.708819    1.590504
     76          1           0       -4.848544   -1.732718    1.384475
     77         79           0        1.017123    4.194802   -0.088606
     78         79           0        4.194802   -1.017123   -0.088606
     79         79           0       -4.194802    1.017123   -0.088606
     80         79           0       -1.017123   -4.194802   -0.088606
     81          1           0        4.904229   -5.430787    0.287887
     82          1           0        5.110292   -3.723753    0.699760
     83          1           0        6.696993   -2.659353    0.546082
     84          1           0        7.854463   -3.362987   -0.584507
     85          1           0       -2.659353   -6.696993    0.546082
     86          1           0       -3.362987   -7.854463   -0.584507
     87          1           0       -5.430787   -4.904229    0.287887
     88          1           0       -3.723753   -5.110292    0.699760
     89          1           0       -6.696993    2.659353    0.546082
     90          1           0       -7.854463    3.362987   -0.584507
     91          1           0       -4.904229    5.430787    0.287887
     92          1           0       -5.110292    3.723753    0.699760
     93          1           0        2.659353    6.696993    0.546082
     94          1           0        3.362987    7.854463   -0.584507
     95          1           0        5.430787    4.904229    0.287887
     96          1           0        3.723753    5.110292    0.699760
 ---------------------------------------------------------------------
 Rotational constants (GHZ):           0.0246993           0.0246993           0.0125328
 Leave Link  202 at Fri May  7 16:12:00 2021, MaxMem=  7516192768 cpu:               1.3 elap:               0.1
 (Enter /PARA/pp801/luchenlin/g16/l301.exe)
 Basis read from rwf:  (5D, 7F)
 Pseudo-potential data read from rwf file.
 There are   552 symmetry adapted cartesian basis functions of A   symmetry.
 There are   552 symmetry adapted cartesian basis functions of B   symmetry.
 There are   526 symmetry adapted basis functions of A   symmetry.
 There are   526 symmetry adapted basis functions of B   symmetry.
  1052 basis functions,  1856 primitive gaussians,  1104 cartesian basis functions
   208 alpha electrons      208 beta electrons
       nuclear repulsion energy      7495.8230009492 Hartrees.
 IExCor= 1009 DFT=T Ex+Corr=PBE1PBE ExCW=0 ScaHFX=  0.250000
 ScaDFX=  0.750000  0.750000  1.000000  1.000000 ScalE2=  1.000000  1.000000
 IRadAn=      5 IRanWt=     -1 IRanGd=            0 ICorTp=0 IEmpDi=141
 NAtoms=   96 NActive=   96 NUniq=   24 SFac= 4.00D+00 NAtFMM=   60 NAOKFM=T Big=F
 Integral buffers will be    131072 words long.
 Raffenetti 2 integral format.
 Two-electron integral symmetry is turned on.
 R6Disp:  Grimme-D3(BJ) Dispersion energy=       -0.1257083606 Hartrees.
 Nuclear repulsion after empirical dispersion term =     7495.6972925885 Hartrees.
 No density basis found on file    724.
 Leave Link  301 at Fri May  7 16:12:00 2021, MaxMem=  7516192768 cpu:               4.1 elap:               0.2
 (Enter /PARA/pp801/luchenlin/g16/l302.exe)
 NPDir=0 NMtPBC=     1 NCelOv=     1 NCel=       1 NClECP=     1 NCelD=      1
         NCelK=      1 NCelE2=     1 NClLst=     1 CellRange=     0.0.
 One-electron integrals computed using PRISM.
 One-electron integral symmetry used in STVInt
   4 Symmetry operations used in ECPInt.
 ECPInt:  NShTT=   97020 NPrTT=  378094 LenC2=   58919 LenP2D=  131910.
 LDataN:  DoStor=T MaxTD1= 6 Len=  172
 NBasis=  1052 RedAO= T EigKep=  5.99D-04  NBF=   526   526
 NBsUse=  1052 1.00D-06 EigRej= -1.00D+00 NBFU=   526   526
 Precomputing XC quadrature grid using
 IXCGrd= 4 IRadAn=           5 IRanWt=          -1 IRanGd=           0 AccXCQ= 0.00D+00.
 Defaulting to unpruned grid for atomic number  79.
 Generated NRdTot=       0 NPtTot=           0 NUsed=           0 NTot=          32
 NSgBfM=   944   944   944   944   944 MxSgAt=    96 MxSgA2=    96.
 Leave Link  302 at Fri May  7 16:12:04 2021, MaxMem=  7516192768 cpu:              73.0 elap:               3.1
 (Enter /PARA/pp801/luchenlin/g16/l303.exe)
 DipDrv:  MaxL=1.
 Leave Link  303 at Fri May  7 16:12:04 2021, MaxMem=  7516192768 cpu:               9.7 elap:               0.5
 (Enter /PARA/pp801/luchenlin/g16/l401.exe)
 Initial guess from the checkpoint file:  "/PARA/pp801/luchenlin/tmp/Gau-15907.chk"
 B after Tr=     0.000000    0.000000   -0.000000
         Rot=    1.000000    0.000000    0.000000    0.000184 Ang=   0.02 deg.
 Guess basis will be translated and rotated to current coordinates.
 JPrj=2 DoOrth=T DoCkMO=T.
 Initial guess orbital symmetries:
       Occupied  (A) (E) (E) (B) (A) (E) (E) (B) (E) (E) (B) (A)
                 (B) (E) (E) (A) (A) (E) (E) (B) (B) (E) (E) (A)
                 (B) (E) (E) (A) (E) (E) (A) (B) (B) (A) (E) (E)
                 (A) (E) (E) (B) (A) (E) (E) (B) (B) (E) (E) (A)
                 (B) (E) (E) (A) (A) (E) (E) (B) (A) (E) (E) (B)
                 (B) (E) (E) (A) (A) (E) (E) (B) (A) (E) (E) (B)
                 (B) (E) (E) (A) (A) (E) (E) (B) (B) (E) (E) (A)
                 (A) (E) (E) (B) (B) (E) (E) (A) (B) (E) (E) (A)
                 (A) (E) (E) (B) (A) (E) (E) (B) (B) (E) (E) (A)
                 (B) (E) (E) (A) (B) (E) (E) (A) (B) (E) (E) (A)
                 (B) (E) (E) (A) (A) (E) (E) (B) (A) (E) (E) (B)
                 (A) (E) (E) (B) (A) (E) (E) (B) (B) (A) (E) (E)
                 (B) (E) (E) (A) (B) (E) (E) (A) (A) (E) (E) (B)
                 (B) (E) (E) (A) (B) (E) (E) (A) (A) (E) (E) (B)
                 (B) (E) (E) (A) (A) (E) (E) (B) (B) (E) (E) (A)
                 (A) (E) (E) (B) (B) (E) (E) (A) (B) (E) (E) (A)
                 (A) (B) (E) (E) (A) (E) (E) (B) (B) (E) (E) (A)
                 (A) (E) (E) (B)
       Virtual   (A) (E) (E) (B) (A) (E) (E) (B) (B) (E) (E) (A)
                 (B) (A) (E) (E) (A) (E) (E) (B) (A) (E) (E) (B)
                 (A) (A) (E) (E) (E) (E) (B) (A) (B) (E) (E) (B)
                 (B) (E) (E) (A) (E) (E) (A) (B) (B) (E) (E) (A)
                 (A) (B) (A) (E) (E) (A) (E) (E) (B) (E) (E) (A)
                 (B) (A) (E) (E) (B) (E) (E) (B) (A) (B) (E) (E)
                 (B) (E) (E) (A) (B) (E) (E) (A) (E) (E) (A) (B)
                 (A) (B) (E) (E) (A) (E) (E) (B) (A) (B) (E) (E)
                 (A) (E) (E) (B) (A) (E) (E) (B) (A) (B) (E) (E)
                 (A) (E) (E) (B) (A) (E) (E) (B) (E) (E) (A) (B)
                 (A) (E) (E) (B) (E) (E) (A) (B) (E) (E) (A) (B)
                 (E) (E) (A) (B) (A) (E) (E) (B) (A) (E) (E) (B)
                 (B) (A) (E) (E) (E) (E) (A) (B) (B) (E) (E) (A)
                 (A) (B) (E) (E) (B) (A) (E) (E) (B) (E) (E) (E)
                 (E) (B) (A) (A) (A) (B) (E) (E) (A) (E) (E) (B)
                 (B) (A) (E) (E) (B) (E) (E) (B) (A) (E) (E) (A)
                 (A) (B) (E) (E) (B) (E) (E) (A) (E) (E) (B) (A)
                 (A) (E) (E) (B) (E) (E) (B) (A) (A) (E) (E) (B)
                 (B) (E) (E) (A) (A) (E) (E) (B) (A) (B) (E) (E)
                 (A) (E) (E) (B) (E) (E) (B) (A) (A) (E) (E) (B)
                 (B) (E) (E) (A) (E) (E) (B) (B) (A) (A) (E) (E)
                 (A) (E) (E) (A) (B) (E) (E) (B) (A) (E) (E) (B)
                 (A) (E) (E) (B) (A) (B) (E) (E) (A) (B) (A) (E)
                 (E) (E) (E) (B) (E) (E) (B) (A) (E) (E) (B) (A)
                 (B) (E) (E) (A) (A) (B) (A) (E) (E) (E) (E) (B)
                 (E) (E) (A) (B) (A) (E) (E) (B) (A) (B) (E) (E)
                 (A) (E) (E) (B) (A) (B) (E) (E) (A) (B) (E) (E)
                 (A) (B) (E) (E) (A) (E) (E) (B) (E) (E) (A) (B)
                 (E) (E) (B) (A) (B) (E) (E) (A) (B) (E) (E) (A)
                 (A) (E) (E) (B) (E) (E) (A) (B) (B) (E) (E) (A)
                 (A) (E) (E) (B) (E) (E) (A) (B) (A) (B) (E) (E)
                 (B) (E) (E) (A) (E) (E) (A) (A) (B) (B) (E) (E)
                 (B) (E) (E) (A) (B) (E) (E) (A) (B) (E) (E) (A)
                 (B) (E) (E) (A) (B) (E) (E) (A) (A) (E) (E) (B)
                 (A) (E) (E) (B) (E) (E) (B) (A) (A) (E) (E) (B)
                 (B) (E) (E) (A) (A) (E) (E) (B) (A) (E) (E) (B)
                 (A) (E) (E) (B) (A) (E) (E) (B) (A) (E) (E) (B)
                 (E) (E) (B) (A) (A) (E) (E) (B) (A) (B) (E) (E)
                 (A) (E) (E) (B) (E) (E) (A) (B) (B) (A) (E) (E)
                 (A) (E) (E) (B) (A) (E) (E) (B) (A) (E) (E) (B)
                 (B) (A) (E) (E) (A) (E) (E) (B) (A) (E) (E) (B)
                 (B) (E) (E) (A) (A) (E) (E) (B) (A) (E) (E) (B)
                 (A) (E) (E) (B) (E) (E) (B) (A) (A) (E) (E) (B)
                 (B) (E) (E) (A) (A) (E) (E) (B) (B) (E) (E) (A)
                 (A) (E) (E) (B) (B) (E) (E) (A) (A) (E) (E) (B)
                 (A) (E) (E) (B) (A) (E) (E) (B) (B) (E) (E) (A)
                 (E) (E) (B) (A) (A) (B) (E) (E) (A) (E) (E) (B)
                 (A) (E) (E) (B) (B) (E) (E) (A) (A) (E) (E) (B)
                 (A) (E) (E) (B) (A) (B) (E) (E) (A) (E) (E) (B)
                 (B) (E) (E) (A) (E) (E) (A) (B) (B) (A) (E) (E)
                 (A) (E) (E) (B) (A) (E) (E) (B) (B) (A) (E) (E)
                 (B) (E) (E) (A) (A) (E) (E) (B) (A) (B) (E) (E)
                 (B) (E) (E) (A) (A) (E) (E) (B) (E) (E) (A) (B)
                 (B) (E) (E) (A) (A) (E) (E) (B) (E) (E) (B) (A)
                 (B) (A) (E) (E) (B) (E) (E) (A) (B) (E) (E) (A)
                 (B) (E) (E) (A) (B) (E) (E) (A) (A) (E) (E) (B)
                 (B) (E) (E) (A) (B) (E) (E) (A) (B) (E) (E) (A)
                 (A) (E) (E) (B) (A) (E) (E) (B) (A) (E) (E) (B)
                 (B) (E) (E) (A) (B) (E) (E) (A) (E) (E) (B) (A)
                 (A) (E) (E) (B) (B) (E) (E) (A) (B) (E) (E) (A)
                 (A) (E) (E) (B) (B) (E) (E) (A) (A) (E) (E) (B)
                 (A) (E) (E) (B) (A) (E) (E) (B) (B) (E) (E) (A)
                 (B) (E) (E) (A) (A) (E) (E) (B) (B) (A) (E) (E)
                 (A) (B) (E) (E) (B) (E) (E) (A) (A) (E) (E) (B)
                 (A) (B) (E) (E) (B) (E) (E) (A) (B) (E) (E) (A)
                 (A) (E) (E) (B) (A) (E) (E) (B) (A) (E) (E) (B)
                 (A) (B) (E) (E) (E) (E) (A) (B) (B) (E) (E) (A)
                 (A) (E) (E) (B) (A) (E) (E) (B) (B) (E) (E) (A)
                 (B) (E) (E) (A) (A) (E) (E) (B) (A) (E) (E) (B)
                 (A) (E) (E) (B) (A) (E) (E) (B) (B) (E) (E) (A)
                 (B) (E) (E) (A)
 The electronic state of the initial guess is 1-A.
 Generating alternative initial guess.
 ExpMin= 1.50D-02 ExpMax= 9.34D+04 ExpMxC= 3.17D+03 IAcc=3 IRadAn=         5 AccDes= 0.00D+00
 Harris functional with IExCor= 1009 and IRadAn=       5 diagonalized for initial guess.
 HarFok:  IExCor= 1009 AccDes= 0.00D+00 IRadAn=         5 IDoV= 1 UseB2=F ITyADJ=14
 ICtDFT=  3500011 ScaDFX=  1.000000  1.000000  1.000000  1.000000
 Defaulting to unpruned grid for atomic number  79.
 FoFCou: FMM=F IPFlag=           0 FMFlag=      100000 FMFlg1=        2000
         NFxFlg=           0 DoJE=T BraDBF=F KetDBF=T FulRan=T
         wScrn=  0.000000 ICntrl=       500 IOpCl=  0 I1Cent=   200000004 NGrid=           0
         NMat0=    1 NMatS0=      1 NMatT0=    0 NMatD0=    1 NMtDS0=    0 NMtDT0=    0
 Petite list used in FoFCou.
 Harris En= -3670.28249057085    
 Leave Link  401 at Fri May  7 16:12:12 2021, MaxMem=  7516192768 cpu:             187.0 elap:               7.9
 (Enter /PARA/pp801/luchenlin/g16/l502.exe)
 Integral symmetry usage will be decided dynamically.
 Closed shell SCF:
 Using DIIS extrapolation, IDIIS=  1040.
 NGot=  7516192768 LenX=  7513711694 LenY=  7512491774
 Requested convergence on RMS density matrix=1.00D-08 within 128 cycles.
 Requested convergence on MAX density matrix=1.00D-06.
 Requested convergence on             energy=1.00D-06.
 No special actions if energy rises.
 Fock matrices will be formed incrementally for  20 cycles.

 Cycle   1  Pass 1  IDiag  1:
 FoFJK:  IHMeth= 1 ICntrl=       0 DoSepK=F KAlg= 0 I1Cent=           0 FoldK=F
 IRaf= 500000000 NMat=       1 IRICut=       1 DoRegI=T DoRafI=F ISym2E= 1 IDoP0=0 IntGTp=1.
 FoFCou: FMM=F IPFlag=           0 FMFlag=      100000 FMFlg1=        2000
         NFxFlg=           0 DoJE=F BraDBF=F KetDBF=F FulRan=T
         wScrn=  0.000000 ICntrl=         0 IOpCl=  0 I1Cent=           0 NGrid=           0
         NMat0=    1 NMatS0=      1 NMatT0=    0 NMatD0=    1 NMtDS0=    0 NMtDT0=    0
 Petite list used in FoFCou.
 Defaulting to unpruned grid for atomic number  79.
 Defaulting to unpruned grid for atomic number  79.
 Defaulting to unpruned grid for atomic number  79.
 Defaulting to unpruned grid for atomic number  79.
 Defaulting to unpruned grid for atomic number  79.
 Defaulting to unpruned grid for atomic number  79.
 Defaulting to unpruned grid for atomic number  79.
 Defaulting to unpruned grid for atomic number  79.
 Defaulting to unpruned grid for atomic number  79.
 Defaulting to unpruned grid for atomic number  79.
 Defaulting to unpruned grid for atomic number  79.
 Defaulting to unpruned grid for atomic number  79.
 Defaulting to unpruned grid for atomic number  79.
 Defaulting to unpruned grid for atomic number  79.
 Defaulting to unpruned grid for atomic number  79.
 Defaulting to unpruned grid for atomic number  79.
 Defaulting to unpruned grid for atomic number  79.
 Defaulting to unpruned grid for atomic number  79.
 Defaulting to unpruned grid for atomic number  79.
 Defaulting to unpruned grid for atomic number  79.
 Defaulting to unpruned grid for atomic number  79.
 Defaulting to unpruned grid for atomic number  79.
 Defaulting to unpruned grid for atomic number  79.
 Defaulting to unpruned grid for atomic number  79.
 E= -3670.30515054842    
 DIIS: error= 2.73D-03 at cycle   1 NSaved=   1.
 NSaved= 1 IEnMin= 1 EnMin= -3670.30515054842     IErMin= 1 ErrMin= 2.73D-03
 ErrMax= 2.73D-03  0.00D+00 EMaxC= 1.00D-01 BMatC= 1.22D-02 BMatP= 1.22D-02
 IDIUse=3 WtCom= 9.73D-01 WtEn= 2.73D-02
 Coeff-Com:  0.100D+01
 Coeff-En:   0.100D+01
 Coeff:      0.100D+01
 Gap=     0.177 Goal=   None    Shift=    0.000
 GapD=    0.177 DampG=1.000 DampE=1.000 DampFc=1.0000 IDamp=-1.
 RMSDP=1.51D-04 MaxDP=1.08D-02              OVMax= 1.95D-02

 Cycle   2  Pass 1  IDiag  1:
 RMSU=  1.51D-04    CP:  1.00D+00
 E= -3670.31349377029     Delta-E=       -0.008343221869 Rises=F Damp=F
 DIIS: error= 2.22D-04 at cycle   2 NSaved=   2.
 NSaved= 2 IEnMin= 2 EnMin= -3670.31349377029     IErMin= 2 ErrMin= 2.22D-04
 ErrMax= 2.22D-04  0.00D+00 EMaxC= 1.00D-01 BMatC= 1.28D-04 BMatP= 1.22D-02
 IDIUse=3 WtCom= 9.98D-01 WtEn= 2.22D-03
 Coeff-Com: -0.138D-01 0.101D+01
 Coeff-En:   0.000D+00 0.100D+01
 Coeff:     -0.138D-01 0.101D+01
 Gap=     0.176 Goal=   None    Shift=    0.000
 RMSDP=2.42D-05 MaxDP=1.10D-03 DE=-8.34D-03 OVMax= 2.42D-03

 Cycle   3  Pass 1  IDiag  1:
 RMSU=  2.40D-05    CP:  1.00D+00  1.02D+00
 E= -3670.31361248446     Delta-E=       -0.000118714170 Rises=F Damp=F
 DIIS: error= 1.64D-04 at cycle   3 NSaved=   3.
 NSaved= 3 IEnMin= 3 EnMin= -3670.31361248446     IErMin= 3 ErrMin= 1.64D-04
 ErrMax= 1.64D-04  0.00D+00 EMaxC= 1.00D-01 BMatC= 6.94D-05 BMatP= 1.28D-04
 IDIUse=3 WtCom= 9.98D-01 WtEn= 1.64D-03
 Coeff-Com: -0.128D-01 0.424D+00 0.589D+00
 Coeff-En:   0.000D+00 0.201D-01 0.980D+00
 Coeff:     -0.128D-01 0.423D+00 0.590D+00
 Gap=     0.175 Goal=   None    Shift=    0.000
 RMSDP=1.30D-05 MaxDP=7.98D-04 DE=-1.19D-04 OVMax= 1.63D-03

 Cycle   4  Pass 1  IDiag  1:
 RMSU=  7.28D-06    CP:  1.00D+00  1.05D+00  5.96D-01
 E= -3670.31367698980     Delta-E=       -0.000064505342 Rises=F Damp=F
 DIIS: error= 8.59D-05 at cycle   4 NSaved=   4.
 NSaved= 4 IEnMin= 4 EnMin= -3670.31367698980     IErMin= 4 ErrMin= 8.59D-05
 ErrMax= 8.59D-05  0.00D+00 EMaxC= 1.00D-01 BMatC= 9.53D-06 BMatP= 6.94D-05
 IDIUse=1 WtCom= 1.00D+00 WtEn= 0.00D+00
 Coeff-Com: -0.428D-02 0.960D-01 0.291D+00 0.618D+00
 Coeff:     -0.428D-02 0.960D-01 0.291D+00 0.618D+00
 Gap=     0.175 Goal=   None    Shift=    0.000
 RMSDP=4.50D-06 MaxDP=2.93D-04 DE=-6.45D-05 OVMax= 5.78D-04

 Cycle   5  Pass 1  IDiag  1:
 RMSU=  3.00D-06    CP:  1.00D+00  1.06D+00  6.63D-01  6.44D-01
 E= -3670.31368621041     Delta-E=       -0.000009220606 Rises=F Damp=F
 DIIS: error= 2.89D-05 at cycle   5 NSaved=   5.
 NSaved= 5 IEnMin= 5 EnMin= -3670.31368621041     IErMin= 5 ErrMin= 2.89D-05
 ErrMax= 2.89D-05  0.00D+00 EMaxC= 1.00D-01 BMatC= 1.02D-06 BMatP= 9.53D-06
 IDIUse=1 WtCom= 1.00D+00 WtEn= 0.00D+00
 Coeff-Com: -0.478D-03-0.112D-01 0.702D-01 0.304D+00 0.637D+00
 Coeff:     -0.478D-03-0.112D-01 0.702D-01 0.304D+00 0.637D+00
 Gap=     0.175 Goal=   None    Shift=    0.000
 RMSDP=1.23D-06 MaxDP=4.55D-05 DE=-9.22D-06 OVMax= 1.63D-04

 Cycle   6  Pass 1  IDiag  1:
 RMSU=  7.89D-07    CP:  1.00D+00  1.06D+00  6.77D-01  7.34D-01  8.12D-01
 E= -3670.31368715458     Delta-E=       -0.000000944174 Rises=F Damp=F
 DIIS: error= 8.36D-06 at cycle   6 NSaved=   6.
 NSaved= 6 IEnMin= 6 EnMin= -3670.31368715458     IErMin= 6 ErrMin= 8.36D-06
 ErrMax= 8.36D-06  0.00D+00 EMaxC= 1.00D-01 BMatC= 8.46D-08 BMatP= 1.02D-06
 IDIUse=1 WtCom= 1.00D+00 WtEn= 0.00D+00
 Coeff-Com:  0.660D-04-0.141D-01 0.156D-01 0.113D+00 0.323D+00 0.562D+00
 Coeff:      0.660D-04-0.141D-01 0.156D-01 0.113D+00 0.323D+00 0.562D+00
 Gap=     0.175 Goal=   None    Shift=    0.000
 RMSDP=3.80D-07 MaxDP=1.77D-05 DE=-9.44D-07 OVMax= 4.62D-05

 Cycle   7  Pass 1  IDiag  1:
 RMSU=  2.04D-07    CP:  1.00D+00  1.06D+00  6.78D-01  7.55D-01  8.12D-01
                    CP:  6.42D-01
 E= -3670.31368723951     Delta-E=       -0.000000084927 Rises=F Damp=F
 DIIS: error= 2.16D-06 at cycle   7 NSaved=   7.
 NSaved= 7 IEnMin= 7 EnMin= -3670.31368723951     IErMin= 7 ErrMin= 2.16D-06
 ErrMax= 2.16D-06  0.00D+00 EMaxC= 1.00D-01 BMatC= 5.79D-09 BMatP= 8.46D-08
 IDIUse=1 WtCom= 1.00D+00 WtEn= 0.00D+00
 Coeff-Com:  0.651D-04-0.616D-02 0.330D-02 0.346D-01 0.109D+00 0.269D+00
 Coeff-Com:  0.591D+00
 Coeff:      0.651D-04-0.616D-02 0.330D-02 0.346D-01 0.109D+00 0.269D+00
 Coeff:      0.591D+00
 Gap=     0.175 Goal=   None    Shift=    0.000
 RMSDP=1.21D-07 MaxDP=6.95D-06 DE=-8.49D-08 OVMax= 1.30D-05

 Cycle   8  Pass 1  IDiag  1:
 RMSU=  7.55D-08    CP:  1.00D+00  1.06D+00  6.79D-01  7.51D-01  8.26D-01
                    CP:  6.76D-01  6.63D-01
 E= -3670.31368724479     Delta-E=       -0.000000005282 Rises=F Damp=F
 DIIS: error= 9.50D-07 at cycle   8 NSaved=   8.
 NSaved= 8 IEnMin= 8 EnMin= -3670.31368724479     IErMin= 8 ErrMin= 9.50D-07
 ErrMax= 9.50D-07  0.00D+00 EMaxC= 1.00D-01 BMatC= 1.24D-09 BMatP= 5.79D-09
 IDIUse=1 WtCom= 1.00D+00 WtEn= 0.00D+00
 Coeff-Com:  0.276D-04-0.170D-02 0.257D-03 0.606D-02 0.202D-01 0.824D-01
 Coeff-Com:  0.348D+00 0.545D+00
 Coeff:      0.276D-04-0.170D-02 0.257D-03 0.606D-02 0.202D-01 0.824D-01
 Coeff:      0.348D+00 0.545D+00
 Gap=     0.175 Goal=   None    Shift=    0.000
 RMSDP=3.89D-08 MaxDP=2.44D-06 DE=-5.28D-09 OVMax= 4.93D-06

 Cycle   9  Pass 1  IDiag  1:
 RMSU=  3.01D-08    CP:  1.00D+00  1.06D+00  6.79D-01  7.52D-01  8.27D-01
                    CP:  6.80D-01  7.33D-01  8.03D-01
 E= -3670.31368724589     Delta-E=       -0.000000001102 Rises=F Damp=F
 DIIS: error= 3.37D-07 at cycle   9 NSaved=   9.
 NSaved= 9 IEnMin= 9 EnMin= -3670.31368724589     IErMin= 9 ErrMin= 3.37D-07
 ErrMax= 3.37D-07  0.00D+00 EMaxC= 1.00D-01 BMatC= 1.41D-10 BMatP= 1.24D-09
 IDIUse=1 WtCom= 1.00D+00 WtEn= 0.00D+00
 Coeff-Com:  0.439D-05 0.135D-03-0.364D-03-0.244D-02-0.832D-02-0.268D-02
 Coeff-Com:  0.899D-01 0.299D+00 0.625D+00
 Coeff:      0.439D-05 0.135D-03-0.364D-03-0.244D-02-0.832D-02-0.268D-02
 Coeff:      0.899D-01 0.299D+00 0.625D+00
 Gap=     0.175 Goal=   None    Shift=    0.000
 RMSDP=1.51D-08 MaxDP=7.62D-07 DE=-1.10D-09 OVMax= 2.12D-06

 Cycle  10  Pass 1  IDiag  1:
 RMSU=  8.77D-09    CP:  1.00D+00  1.06D+00  6.79D-01  7.53D-01  8.27D-01
                    CP:  6.84D-01  7.68D-01  8.50D-01  7.49D-01
 E= -3670.31368724596     Delta-E=       -0.000000000069 Rises=F Damp=F
 DIIS: error= 1.65D-07 at cycle  10 NSaved=  10.
 NSaved=10 IEnMin=10 EnMin= -3670.31368724596     IErMin=10 ErrMin= 1.65D-07
 ErrMax= 1.65D-07  0.00D+00 EMaxC= 1.00D-01 BMatC= 2.03D-11 BMatP= 1.41D-10
 IDIUse=1 WtCom= 1.00D+00 WtEn= 0.00D+00
 Coeff-Com:  0.127D-06 0.247D-03-0.250D-03-0.211D-02-0.727D-02-0.101D-01
 Coeff-Com:  0.211D-01 0.131D+00 0.371D+00 0.496D+00
 Coeff:      0.127D-06 0.247D-03-0.250D-03-0.211D-02-0.727D-02-0.101D-01
 Coeff:      0.211D-01 0.131D+00 0.371D+00 0.496D+00
 Gap=     0.175 Goal=   None    Shift=    0.000
 RMSDP=4.83D-09 MaxDP=2.57D-07 DE=-6.91D-11 OVMax= 7.17D-07

 SCF Done:  E(RPBE1PBE) =  -3670.31368725     A.U. after   10 cycles
            NFock= 10  Conv=0.48D-08     -V/T= 2.1113
 KE= 3.302596752240D+03 PE=-2.349169039473D+04 EE= 9.023082662657D+03
 Leave Link  502 at Fri May  7 16:13:52 2021, MaxMem=  7516192768 cpu:            2383.5 elap:              99.8
 (Enter /PARA/pp801/luchenlin/g16/l701.exe)
 ... and contract with generalized density number  0.
 Compute integral first derivatives.
 R6Disp: Adding Grimme-D3(BJ) dispersion energy 1st derivatives to the gradient.
   4 Symmetry operations used in ECPInt.
 ECPInt:  NShTT=   97020 NPrTT=  378094 LenC2=   58919 LenP2D=  131910.
 LDataN:  DoStor=T MaxTD1= 7 Len=  274
 Leave Link  701 at Fri May  7 16:13:55 2021, MaxMem=  7516192768 cpu:              76.0 elap:               3.3
 (Enter /PARA/pp801/luchenlin/g16/l702.exe)
 L702 exits ... SP integral derivatives will be done elsewhere.
 Leave Link  702 at Fri May  7 16:13:56 2021, MaxMem=  7516192768 cpu:               1.9 elap:               0.1
 (Enter /PARA/pp801/luchenlin/g16/l703.exe)
 Integral derivatives from FoFJK, PRISM(SPDF).
 Compute integral first derivatives, UseDBF=F ICtDFT=           0.
 Calling FoFJK, ICntrl=      2127 FMM=F ISym2X=1 I1Cent= 0 IOpClX= 0 NMat=1 NMatS=1 NMatT=0.
 FoFJK:  IHMeth= 1 ICntrl=    2127 DoSepK=F KAlg= 0 I1Cent=           0 FoldK=F
 IRaf=         0 NMat=       1 IRICut=       1 DoRegI=T DoRafI=F ISym2E= 1 IDoP0=0 IntGTp=1.
 FoFCou: FMM=F IPFlag=           0 FMFlag=      100000 FMFlg1=        2800
         NFxFlg=           0 DoJE=F BraDBF=F KetDBF=F FulRan=T
         wScrn=  0.000000 ICntrl=      2127 IOpCl=  0 I1Cent=           0 NGrid=           0
         NMat0=    1 NMatS0=      1 NMatT0=    0 NMatD0=    1 NMtDS0=    0 NMtDT0=    0
 Petite list used in FoFCou.
 Defaulting to unpruned grid for atomic number  79.
 Defaulting to unpruned grid for atomic number  79.
 Defaulting to unpruned grid for atomic number  79.
 Defaulting to unpruned grid for atomic number  79.
 Defaulting to unpruned grid for atomic number  79.
 Defaulting to unpruned grid for atomic number  79.
 Defaulting to unpruned grid for atomic number  79.
 Defaulting to unpruned grid for atomic number  79.
 Defaulting to unpruned grid for atomic number  79.
 Defaulting to unpruned grid for atomic number  79.
 Defaulting to unpruned grid for atomic number  79.
 Defaulting to unpruned grid for atomic number  79.
 Defaulting to unpruned grid for atomic number  79.
 Defaulting to unpruned grid for atomic number  79.
 Defaulting to unpruned grid for atomic number  79.
 Defaulting to unpruned grid for atomic number  79.
 Defaulting to unpruned grid for atomic number  79.
 Defaulting to unpruned grid for atomic number  79.
 Defaulting to unpruned grid for atomic number  79.
 Defaulting to unpruned grid for atomic number  79.
 Defaulting to unpruned grid for atomic number  79.
 Defaulting to unpruned grid for atomic number  79.
 Defaulting to unpruned grid for atomic number  79.
 Defaulting to unpruned grid for atomic number  79.
 Leave Link  703 at Fri May  7 16:14:22 2021, MaxMem=  7516192768 cpu:             622.6 elap:              26.1
 (Enter /PARA/pp801/luchenlin/g16/l716.exe)
 Dipole        = 2.47801779D-13-2.34479103D-13 2.99963794D+00
 ***** Axes restored to original set *****
 -------------------------------------------------------------------
 Center     Atomic                   Forces (Hartrees/Bohr)
 Number     Number              X              Y              Z
 -------------------------------------------------------------------
      1       16          -0.000201935   -0.000064487    0.000744576
      2       16          -0.000064487    0.000201935    0.000744576
      3       16           0.000201935    0.000064487    0.000744576
      4       16           0.000064487   -0.000201935    0.000744576
      5        6          -0.000397238    0.000859727    0.001650021
      6        6           0.000859727    0.000397238    0.001650021
      7        6           0.000397238   -0.000859727    0.001650021
      8        6          -0.000859727   -0.000397238    0.001650021
      9        6           0.001148982   -0.002153607   -0.001623376
     10        1          -0.000571904   -0.001179426   -0.000321621
     11        1           0.000842957    0.000557413   -0.001167874
     12        6          -0.002153607   -0.001148982   -0.001623376
     13        1          -0.001179426    0.000571904   -0.000321621
     14        1           0.000557413   -0.000842957   -0.001167874
     15        6          -0.001148982    0.002153607   -0.001623376
     16        1           0.000571904    0.001179426   -0.000321621
     17        1          -0.000842957   -0.000557413   -0.001167874
     18        6           0.002153607    0.001148982   -0.001623376
     19        1           0.001179426   -0.000571904   -0.000321621
     20        1          -0.000557413    0.000842957   -0.001167874
     21        1          -0.000967446   -0.000233842    0.000681249
     22        1          -0.000233842    0.000967446    0.000681249
     23        1           0.000967446    0.000233842    0.000681249
     24        1           0.000233842   -0.000967446    0.000681249
     25        6          -0.000960604    0.005954582   -0.001128953
     26        6           0.005954582    0.000960604   -0.001128953
     27        6           0.000960604   -0.005954582   -0.001128953
     28        6          -0.005954582   -0.000960604   -0.001128953
     29        6           0.000066394   -0.000400629    0.001139785
     30        1           0.000753742    0.000519253    0.000851399
     31        6          -0.000400629   -0.000066394    0.001139785
     32        1           0.000519253   -0.000753742    0.000851399
     33        6          -0.000066394    0.000400629    0.001139785
     34        1          -0.000753742   -0.000519253    0.000851399
     35        6           0.000400629    0.000066394    0.001139785
     36        1          -0.000519253    0.000753742    0.000851399
     37        6          -0.000310588   -0.000902509   -0.001315347
     38        1          -0.000712272   -0.000558499   -0.000874060
     39        1           0.000807748    0.000697510   -0.000400520
[truncated: 2,422,919 more chars]
