# Supplementary material for: Design of a gold clustering site in an engineered apo-ferritin cage
Source: Commun Chem. 2022 Mar 21;5:39. doi: 10.1038/s42004-022-00651-1 (PMC9814837; doi:10.1038/s42004-022-00651-1)
Supplement: Supplementary file 3 — Supplementary Data 1 [file 42004_2022_651_MOESM3_ESM.zip › Supplementary Data/4Au1_mod2-optimized.log]

 Entering Gaussian System, Link 0=/PARA/pp801/luchenlin/g16/g16
 Input=168H169C_4Au1_mod2-opt.gjf
 Output=168H169C_4Au1_mod2-opt.log
 Initial command:
 /PARA/pp801/luchenlin/g16/l1.exe "/PARA/pp801/luchenlin/tmp/Gau-17697.inp" -scrdir="/PARA/pp801/luchenlin/tmp/"
 Default is to use a total of  24 processors:
                               24 via shared-memory
                                1 via Linda
 Entering Link 1 = /PARA/pp801/luchenlin/g16/l1.exe PID=     17701.
  
 Copyright (c) 1988-2019, Gaussian, Inc.  All Rights Reserved.
  
 This is part of the Gaussian(R) 16 program.  It is based on
 the Gaussian(R) 09 system (copyright 2009, Gaussian, Inc.),
 the Gaussian(R) 03 system (copyright 2003, Gaussian, Inc.),
 the Gaussian(R) 98 system (copyright 1998, Gaussian, Inc.),
 the Gaussian(R) 94 system (copyright 1995, Gaussian, Inc.),
 the Gaussian 92(TM) system (copyright 1992, Gaussian, Inc.),
 the Gaussian 90(TM) system (copyright 1990, Gaussian, Inc.),
 the Gaussian 88(TM) system (copyright 1988, Gaussian, Inc.),
 the Gaussian 86(TM) system (copyright 1986, Carnegie Mellon
 University), and the Gaussian 82(TM) system (copyright 1983,
 Carnegie Mellon University). Gaussian is a federally registered
 trademark of Gaussian, Inc.
  
 This software contains proprietary and confidential information,
 including trade secrets, belonging to Gaussian, Inc.
  
 This software is provided under written license and may be
 used, copied, transmitted, or stored only in accord with that
 written license.
  
 The following legend is applicable only to US Government
 contracts under FAR:
  
                    RESTRICTED RIGHTS LEGEND
  
 Use, reproduction and disclosure by the US Government is
 subject to restrictions as set forth in subparagraphs (a)
 and (c) of the Commercial Computer Software - Restricted
 Rights clause in FAR 52.227-19.
  
 Gaussian, Inc.
 340 Quinnipiac St., Bldg. 40, Wallingford CT 06492
  
  
 ---------------------------------------------------------------
 Warning -- This program may not be used in any manner that
 competes with the business of Gaussian, Inc. or will provide
 assistance to any competitor of Gaussian, Inc.  The licensee
 of this program is prohibited from giving any competitor of
 Gaussian, Inc. access to this program.  By using this program,
 the user acknowledges that Gaussian, Inc. is engaged in the
 business of creating and licensing software in the field of
 computational chemistry and represents and warrants to the
 licensee that it is not a competitor of Gaussian, Inc. and that
 it will not use this program in any manner prohibited above.
 ---------------------------------------------------------------
  

 Cite this work as:
 Gaussian 16, Revision C.01,
 M. J. Frisch, G. W. Trucks, H. B. Schlegel, G. E. Scuseria, 
 M. A. Robb, J. R. Cheeseman, G. Scalmani, V. Barone, 
 G. A. Petersson, H. Nakatsuji, X. Li, M. Caricato, A. V. Marenich, 
 J. Bloino, B. G. Janesko, R. Gomperts, B. Mennucci, H. P. Hratchian, 
 J. V. Ortiz, A. F. Izmaylov, J. L. Sonnenberg, D. Williams-Young, 
 F. Ding, F. Lipparini, F. Egidi, J. Goings, B. Peng, A. Petrone, 
 T. Henderson, D. Ranasinghe, V. G. Zakrzewski, J. Gao, N. Rega, 
 G. Zheng, W. Liang, M. Hada, M. Ehara, K. Toyota, R. Fukuda, 
 J. Hasegawa, M. Ishida, T. Nakajima, Y. Honda, O. Kitao, H. Nakai, 
 T. Vreven, K. Throssell, J. A. Montgomery, Jr., J. E. Peralta, 
 F. Ogliaro, M. J. Bearpark, J. J. Heyd, E. N. Brothers, K. N. Kudin, 
 V. N. Staroverov, T. A. Keith, R. Kobayashi, J. Normand, 
 K. Raghavachari, A. P. Rendell, J. C. Burant, S. S. Iyengar, 
 J. Tomasi, M. Cossi, J. M. Millam, M. Klene, C. Adamo, R. Cammi, 
 J. W. Ochterski, R. L. Martin, K. Morokuma, O. Farkas, 
 J. B. Foresman, and D. J. Fox, Gaussian, Inc., Wallingford CT, 2019.
 
 ******************************************
 Gaussian 16:  ES64L-G16RevC.01  3-Jul-2019
                 7-May-2021 
 ******************************************
 -------------------------------------------------------------------
 #p opt=(modredundant) freq pbe1pbe/genecp empiricaldispersion=gd3bj
 -------------------------------------------------------------------
 1/18=120,19=15,26=3,38=1/1,3;
 2/9=110,12=2,17=6,18=5,40=1/2;
 3/5=7,11=2,16=1,17=8,25=1,30=1,71=1,74=-13,124=41/1,2,3;
 4//1;
 5/5=2,38=5/2;
 6/7=2,8=2,9=2,10=2,28=1/1;
 7//1,2,3,16;
 1/18=20,19=15,26=3/3(2);
 2/9=110/2;
 99//99;
 2/9=110/2;
 3/5=7,6=1,11=2,16=1,17=8,25=1,30=1,71=1,74=-13,82=7,124=41/1,2,3;
 4/5=5,16=3,69=1/1;
 5/5=2,38=5/2;
 7//1,2,3,16;
 1/18=20,19=15,26=3/3(-5);
 2/9=110/2;
 6/7=2,8=2,9=2,10=2,19=2,28=1/1;
 99/9=1/99;
 Leave Link    1 at Fri May  7 16:04:03 2021, MaxMem=           0 cpu:               4.1 elap:               0.2
 (Enter /PARA/pp801/luchenlin/g16/l101.exe)
 -------------------
 Title Card Required
 -------------------
 Symbolic Z-matrix:
 Charge =  0 Multiplicity = 1
 Au                    0.32115   1.75838  -0.22057 
 Au                    1.75838  -0.32115  -0.22057 
 Au                   -1.75838   0.32115  -0.22057 
 Au                   -0.32115  -1.75838  -0.22057 
 S                     3.56446  -1.47926   0.57387 
 S                     1.47926   3.56446   0.57387 
 S                    -3.56446   1.47926   0.57387 
 S                    -1.47926  -3.56446   0.57387 
 C                     4.84438  -1.5553   -0.73464 
 C                     1.5553    4.84438  -0.73464 
 C                    -4.84438   1.5553   -0.73464 
 C                    -1.5553   -4.84438  -0.73464 
 C                     6.1734   -1.08223  -0.15954 
 H                     4.88217  -2.60489  -1.06324 
 H                     4.54648  -0.93758  -1.59324 
 C                     1.08223   6.1734   -0.15954 
 H                     2.60489   4.88217  -1.06324 
 H                     0.93758   4.54648  -1.59324 
 C                    -6.1734    1.08223  -0.15954 
 H                    -4.88217   2.60489  -1.06324 
 H                    -4.54648   0.93758  -1.59324 
 C                    -1.08223  -6.1734   -0.15954 
 H                    -2.60489  -4.88217  -1.06324 
 H                    -0.93758  -4.54648  -1.59324 
 H                     6.42436  -1.62622   0.7637 
 H                     1.62622   6.42436   0.7637 
 H                    -6.42436   1.62622   0.7637 
 H                    -1.62622  -6.42436   0.7637 
 C                     6.36971  -4.91094   0.2773 
 C                     4.91094   6.36971   0.2773 
 C                    -6.36971   4.91094   0.2773 
 C                    -4.91094  -6.36971   0.2773 
 C                     5.23068  -5.83862   0.67583 
 H                     6.27687  -4.62489  -0.78063 
 C                     5.83862   5.23068   0.67583 
 H                     4.62489   6.27687  -0.78063 
 C                    -5.23068   5.83862   0.67583 
 H                    -6.27687   4.62489  -0.78063 
 C                    -5.83862  -5.23068   0.67583 
 H                    -4.62489  -6.27687  -0.78063 
 C                     3.88584  -5.23068   0.45333 
 H                     5.32145  -6.13132   1.73374 
 H                     5.29985  -6.77126   0.08885 
 C                     5.23068   3.88584   0.45333 
 H                     6.13132   5.32145   1.73374 
 H                     6.77126   5.29985   0.08885 
 C                    -3.88584   5.23068   0.45333 
 H                    -5.32145   6.13132   1.73374 
 H                    -5.29985   6.77126   0.08885 
 C                    -5.23068  -3.88584   0.45333 
 H                    -6.13132  -5.32145   1.73374 
 H                    -6.77126  -5.29985   0.08885 
 C                     2.84933  -5.07217   1.35193 
 N                     3.51476  -4.73358  -0.76924 
 C                     5.07217   2.84933   1.35193 
 N                     4.73358   3.51476  -0.76924 
 C                    -2.84933   5.07217   1.35193 
 N                    -3.51476   4.73358  -0.76924 
 C                    -5.07217  -2.84933   1.35193 
 N                    -4.73358  -3.51476  -0.76924 
 N                     1.8375   -4.48217   0.6477 
 H                     2.75675  -5.32692   2.40436 
 C                     2.28761  -4.29297  -0.6185 
 N                     4.48217   1.8375    0.6477 
 H                     5.32692   2.75675   2.40436 
 C                     4.29297   2.28761  -0.6185 
 N                    -1.8375    4.48217   0.6477 
 H                    -2.75675   5.32692   2.40436 
 C                    -2.28761   4.29297  -0.6185 
 N                    -4.48217  -1.8375    0.6477 
 H                    -5.32692  -2.75675   2.40436 
 C                    -4.29297  -2.28761  -0.6185 
 H                     0.91742  -4.202     0.98873 
 H                     1.67016  -3.83808  -1.39399 
 H                     4.202     0.91742   0.98873 
 H                     3.83808   1.67016  -1.39399 
 H                    -0.91742   4.202     0.98873 
 H                    -1.67016   3.83808  -1.39399 
 H                    -4.202    -0.91742   0.98873 
 H                    -3.83808  -1.67016  -1.39399 
 H                     1.2772    6.97753  -0.8872 
 H                     0.00701   6.16681   0.06247 
 H                     3.98981   6.35433   0.87948 
 H                     5.39341   7.34905   0.41669 
 H                    -6.35433   3.98981   0.87948 
 H                    -7.34905   5.39341   0.41669 
 H                    -6.97753   1.2772   -0.8872 
 H                    -6.16681   0.00701   0.06247 
 H                    -3.98981  -6.35433   0.87948 
 H                    -5.39341  -7.34905   0.41669 
 H                    -1.2772   -6.97753  -0.8872 
 H                    -0.00701  -6.16681   0.06247 
 H                     6.35433  -3.98981   0.87948 
 H                     7.34905  -5.39341   0.41669 
 H                     6.97753  -1.2772   -0.8872 
 H                     6.16681  -0.00701   0.06247 
 
 Add virtual bond connecting atoms S6         and H77        Dist= 4.75D+00.
 Add virtual bond connecting atoms H20        and H38        Dist= 4.67D+00.
 Add virtual bond connecting atoms H27        and H85        Dist= 4.47D+00.
 Add virtual bond connecting atoms H82        and H77        Dist= 4.46D+00.
 Add virtual bond connecting atoms S7         and H79        Dist= 4.75D+00.
 Add virtual bond connecting atoms H23        and H40        Dist= 4.67D+00.
 Add virtual bond connecting atoms H28        and H89        Dist= 4.47D+00.
 Add virtual bond connecting atoms H88        and H79        Dist= 4.46D+00.
 Add virtual bond connecting atoms S8         and H73        Dist= 4.75D+00.
 Add virtual bond connecting atoms H14        and H34        Dist= 4.67D+00.
 Add virtual bond connecting atoms H25        and H93        Dist= 4.47D+00.
 Add virtual bond connecting atoms H92        and H73        Dist= 4.46D+00.
 Add virtual bond connecting atoms S5         and H75        Dist= 4.75D+00.
 Add virtual bond connecting atoms H17        and H36        Dist= 4.67D+00.
 Add virtual bond connecting atoms H26        and H83        Dist= 4.47D+00.
 Add virtual bond connecting atoms H96        and H75        Dist= 4.46D+00.
 The following ModRedundant input section has been read:
 X      13 F                                                                   
 X      16 F                                                                   
 X      19 F                                                                   
 X      22 F                                                                   
 X      29 F                                                                   
 X      30 F                                                                   
 X      31 F                                                                   
 X      32 F                                                                   
 X       1 F                                                                   
 X       2 F                                                                   
 X       3 F                                                                   
 X       4 F                                                                   
 
 ITRead=  0  0  0  0  0  0  0  0  0  0  0  0  0  0  0  0  0  0  0  0
 ITRead=  0  0  0  0  0  0  0  0  0  0  0  0  0  0  0  0  0  0  0  0
 ITRead=  0  0  0  0  0  0  0  0  0  0  0  0  0  0  0  0  0  0  0  0
 ITRead=  0  0  0  0  0  0  0  0  0  0  0  0  0  0  0  0  0  0  0  0
 ITRead=  0  0  0  0  0  0  0  0  0  0  0  0  0  0  0  0
 MicOpt= -1 -1 -1 -1 -1 -1 -1 -1 -1 -1 -1 -1 -1 -1 -1 -1 -1 -1 -1 -1
 MicOpt= -1 -1 -1 -1 -1 -1 -1 -1 -1 -1 -1 -1 -1 -1 -1 -1 -1 -1 -1 -1
 MicOpt= -1 -1 -1 -1 -1 -1 -1 -1 -1 -1 -1 -1 -1 -1 -1 -1 -1 -1 -1 -1
 MicOpt= -1 -1 -1 -1 -1 -1 -1 -1 -1 -1 -1 -1 -1 -1 -1 -1 -1 -1 -1 -1
 MicOpt= -1 -1 -1 -1 -1 -1 -1 -1 -1 -1 -1 -1 -1 -1 -1 -1
 NAtoms=     96 NQM=       96 NQMF=       0 NMMI=      0 NMMIF=      0
                NMic=       0 NMicF=      0.
                    Isotopes and Nuclear Properties:
 (Nuclear quadrupole moments (NQMom) in fm**2, nuclear magnetic moments (NMagM)
  in nuclear magnetons)

  Atom         1           2           3           4           5           6           7           8           9          10
 IAtWgt=         197         197         197         197          32          32          32          32          12          12
 AtmWgt= 196.9666000 196.9666000 196.9666000 196.9666000  31.9720718  31.9720718  31.9720718  31.9720718  12.0000000  12.0000000
 NucSpn=           3           3           3           3           0           0           0           0           0           0
 AtZEff=  -0.0000000  -0.0000000  -0.0000000  -0.0000000  -0.0000000  -0.0000000  -0.0000000  -0.0000000  -0.0000000  -0.0000000
 NQMom=   54.7000000  54.7000000  54.7000000  54.7000000   0.0000000   0.0000000   0.0000000   0.0000000   0.0000000   0.0000000
 NMagM=    0.1481590   0.1481590   0.1481590   0.1481590   0.0000000   0.0000000   0.0000000   0.0000000   0.0000000   0.0000000
 AtZNuc=  79.0000000  79.0000000  79.0000000  79.0000000  16.0000000  16.0000000  16.0000000  16.0000000   6.0000000   6.0000000

  Atom        11          12          13          14          15          16          17          18          19          20
 IAtWgt=          12          12          12           1           1          12           1           1          12           1
 AtmWgt=  12.0000000  12.0000000  12.0000000   1.0078250   1.0078250  12.0000000   1.0078250   1.0078250  12.0000000   1.0078250
 NucSpn=           0           0           0           1           1           0           1           1           0           1
 AtZEff=  -0.0000000  -0.0000000  -0.0000000  -0.0000000  -0.0000000  -0.0000000  -0.0000000  -0.0000000  -0.0000000  -0.0000000
 NQMom=    0.0000000   0.0000000   0.0000000   0.0000000   0.0000000   0.0000000   0.0000000   0.0000000   0.0000000   0.0000000
 NMagM=    0.0000000   0.0000000   0.0000000   2.7928460   2.7928460   0.0000000   2.7928460   2.7928460   0.0000000   2.7928460
 AtZNuc=   6.0000000   6.0000000   6.0000000   1.0000000   1.0000000   6.0000000   1.0000000   1.0000000   6.0000000   1.0000000

  Atom        21          22          23          24          25          26          27          28          29          30
 IAtWgt=           1          12           1           1           1           1           1           1          12          12
 AtmWgt=   1.0078250  12.0000000   1.0078250   1.0078250   1.0078250   1.0078250   1.0078250   1.0078250  12.0000000  12.0000000
 NucSpn=           1           0           1           1           1           1           1           1           0           0
 AtZEff=  -0.0000000  -0.0000000  -0.0000000  -0.0000000  -0.0000000  -0.0000000  -0.0000000  -0.0000000  -0.0000000  -0.0000000
 NQMom=    0.0000000   0.0000000   0.0000000   0.0000000   0.0000000   0.0000000   0.0000000   0.0000000   0.0000000   0.0000000
 NMagM=    2.7928460   0.0000000   2.7928460   2.7928460   2.7928460   2.7928460   2.7928460   2.7928460   0.0000000   0.0000000
 AtZNuc=   1.0000000   6.0000000   1.0000000   1.0000000   1.0000000   1.0000000   1.0000000   1.0000000   6.0000000   6.0000000

  Atom        31          32          33          34          35          36          37          38          39          40
 IAtWgt=          12          12          12           1          12           1          12           1          12           1
 AtmWgt=  12.0000000  12.0000000  12.0000000   1.0078250  12.0000000   1.0078250  12.0000000   1.0078250  12.0000000   1.0078250
 NucSpn=           0           0           0           1           0           1           0           1           0           1
 AtZEff=  -0.0000000  -0.0000000  -0.0000000  -0.0000000  -0.0000000  -0.0000000  -0.0000000  -0.0000000  -0.0000000  -0.0000000
 NQMom=    0.0000000   0.0000000   0.0000000   0.0000000   0.0000000   0.0000000   0.0000000   0.0000000   0.0000000   0.0000000
 NMagM=    0.0000000   0.0000000   0.0000000   2.7928460   0.0000000   2.7928460   0.0000000   2.7928460   0.0000000   2.7928460
 AtZNuc=   6.0000000   6.0000000   6.0000000   1.0000000   6.0000000   1.0000000   6.0000000   1.0000000   6.0000000   1.0000000

  Atom        41          42          43          44          45          46          47          48          49          50
 IAtWgt=          12           1           1          12           1           1          12           1           1          12
 AtmWgt=  12.0000000   1.0078250   1.0078250  12.0000000   1.0078250   1.0078250  12.0000000   1.0078250   1.0078250  12.0000000
 NucSpn=           0           1           1           0           1           1           0           1           1           0
 AtZEff=  -0.0000000  -0.0000000  -0.0000000  -0.0000000  -0.0000000  -0.0000000  -0.0000000  -0.0000000  -0.0000000  -0.0000000
 NQMom=    0.0000000   0.0000000   0.0000000   0.0000000   0.0000000   0.0000000   0.0000000   0.0000000   0.0000000   0.0000000
 NMagM=    0.0000000   2.7928460   2.7928460   0.0000000   2.7928460   2.7928460   0.0000000   2.7928460   2.7928460   0.0000000
 AtZNuc=   6.0000000   1.0000000   1.0000000   6.0000000   1.0000000   1.0000000   6.0000000   1.0000000   1.0000000   6.0000000

  Atom        51          52          53          54          55          56          57          58          59          60
 IAtWgt=           1           1          12          14          12          14          12          14          12          14
 AtmWgt=   1.0078250   1.0078250  12.0000000  14.0030740  12.0000000  14.0030740  12.0000000  14.0030740  12.0000000  14.0030740
 NucSpn=           1           1           0           2           0           2           0           2           0           2
 AtZEff=  -0.0000000  -0.0000000  -0.0000000  -0.0000000  -0.0000000  -0.0000000  -0.0000000  -0.0000000  -0.0000000  -0.0000000
 NQMom=    0.0000000   0.0000000   0.0000000   2.0440000   0.0000000   2.0440000   0.0000000   2.0440000   0.0000000   2.0440000
 NMagM=    2.7928460   2.7928460   0.0000000   0.4037610   0.0000000   0.4037610   0.0000000   0.4037610   0.0000000   0.4037610
 AtZNuc=   1.0000000   1.0000000   6.0000000   7.0000000   6.0000000   7.0000000   6.0000000   7.0000000   6.0000000   7.0000000

  Atom        61          62          63          64          65          66          67          68          69          70
 IAtWgt=          14           1          12          14           1          12          14           1          12          14
 AtmWgt=  14.0030740   1.0078250  12.0000000  14.0030740   1.0078250  12.0000000  14.0030740   1.0078250  12.0000000  14.0030740
 NucSpn=           2           1           0           2           1           0           2           1           0           2
 AtZEff=  -0.0000000  -0.0000000  -0.0000000  -0.0000000  -0.0000000  -0.0000000  -0.0000000  -0.0000000  -0.0000000  -0.0000000
 NQMom=    2.0440000   0.0000000   0.0000000   2.0440000   0.0000000   0.0000000   2.0440000   0.0000000   0.0000000   2.0440000
 NMagM=    0.4037610   2.7928460   0.0000000   0.4037610   2.7928460   0.0000000   0.4037610   2.7928460   0.0000000   0.4037610
 AtZNuc=   7.0000000   1.0000000   6.0000000   7.0000000   1.0000000   6.0000000   7.0000000   1.0000000   6.0000000   7.0000000

  Atom        71          72          73          74          75          76          77          78          79          80
 IAtWgt=           1          12           1           1           1           1           1           1           1           1
 AtmWgt=   1.0078250  12.0000000   1.0078250   1.0078250   1.0078250   1.0078250   1.0078250   1.0078250   1.0078250   1.0078250
 NucSpn=           1           0           1           1           1           1           1           1           1           1
 AtZEff=  -0.0000000  -0.0000000  -0.0000000  -0.0000000  -0.0000000  -0.0000000  -0.0000000  -0.0000000  -0.0000000  -0.0000000
 NQMom=    0.0000000   0.0000000   0.0000000   0.0000000   0.0000000   0.0000000   0.0000000   0.0000000   0.0000000   0.0000000
 NMagM=    2.7928460   0.0000000   2.7928460   2.7928460   2.7928460   2.7928460   2.7928460   2.7928460   2.7928460   2.7928460
 AtZNuc=   1.0000000   6.0000000   1.0000000   1.0000000   1.0000000   1.0000000   1.0000000   1.0000000   1.0000000   1.0000000

  Atom        81          82          83          84          85          86          87          88          89          90
 IAtWgt=           1           1           1           1           1           1           1           1           1           1
 AtmWgt=   1.0078250   1.0078250   1.0078250   1.0078250   1.0078250   1.0078250   1.0078250   1.0078250   1.0078250   1.0078250
 NucSpn=           1           1           1           1           1           1           1           1           1           1
 AtZEff=  -0.0000000  -0.0000000  -0.0000000  -0.0000000  -0.0000000  -0.0000000  -0.0000000  -0.0000000  -0.0000000  -0.0000000
 NQMom=    0.0000000   0.0000000   0.0000000   0.0000000   0.0000000   0.0000000   0.0000000   0.0000000   0.0000000   0.0000000
 NMagM=    2.7928460   2.7928460   2.7928460   2.7928460   2.7928460   2.7928460   2.7928460   2.7928460   2.7928460   2.7928460
 AtZNuc=   1.0000000   1.0000000   1.0000000   1.0000000   1.0000000   1.0000000   1.0000000   1.0000000   1.0000000   1.0000000

  Atom        91          92          93          94          95          96
 IAtWgt=           1           1           1           1           1           1
 AtmWgt=   1.0078250   1.0078250   1.0078250   1.0078250   1.0078250   1.0078250
 NucSpn=           1           1           1           1           1           1
 AtZEff=  -0.0000000  -0.0000000  -0.0000000  -0.0000000  -0.0000000  -0.0000000
 NQMom=    0.0000000   0.0000000   0.0000000   0.0000000   0.0000000   0.0000000
 NMagM=    2.7928460   2.7928460   2.7928460   2.7928460   2.7928460   2.7928460
 AtZNuc=   1.0000000   1.0000000   1.0000000   1.0000000   1.0000000   1.0000000
 Leave Link  101 at Fri May  7 16:04:04 2021, MaxMem=  7516192768 cpu:              23.9 elap:               1.1
 (Enter /PARA/pp801/luchenlin/g16/l103.exe)

 GradGradGradGradGradGradGradGradGradGradGradGradGradGradGradGradGradGrad
 Berny optimization.
 Initialization pass.
                           ----------------------------
                           !    Initial Parameters    !
                           ! (Angstroms and Degrees)  !
 --------------------------                            --------------------------
 ! Name  Definition              Value          Derivative Info.                !
 --------------------------------------------------------------------------------
 ! X1    R(1,-1)                 0.3211         Frozen                          !
 ! Y1    R(1,-2)                 1.7584         Frozen                          !
 ! Z1    R(1,-3)                -0.2206         Frozen                          !
 ! X2    R(2,-1)                 1.7584         Frozen                          !
 ! Y2    R(2,-2)                -0.3211         Frozen                          !
 ! Z2    R(2,-3)                -0.2206         Frozen                          !
 ! X3    R(3,-1)                -1.7584         Frozen                          !
 ! Y3    R(3,-2)                 0.3211         Frozen                          !
 ! Z3    R(3,-3)                -0.2206         Frozen                          !
 ! X4    R(4,-1)                -0.3211         Frozen                          !
 ! Y4    R(4,-2)                -1.7584         Frozen                          !
 ! Z4    R(4,-3)                -0.2206         Frozen                          !
 ! X13   R(13,-1)                6.1734         Frozen                          !
 ! Y13   R(13,-2)               -1.0822         Frozen                          !
 ! Z13   R(13,-3)               -0.1595         Frozen                          !
 ! X16   R(16,-1)                1.0822         Frozen                          !
 ! Y16   R(16,-2)                6.1734         Frozen                          !
 ! Z16   R(16,-3)               -0.1595         Frozen                          !
 ! X19   R(19,-1)               -6.1734         Frozen                          !
 ! Y19   R(19,-2)                1.0822         Frozen                          !
 ! Z19   R(19,-3)               -0.1595         Frozen                          !
 ! X22   R(22,-1)               -1.0822         Frozen                          !
 ! Y22   R(22,-2)               -6.1734         Frozen                          !
 ! Z22   R(22,-3)               -0.1595         Frozen                          !
 ! X29   R(29,-1)                6.3697         Frozen                          !
 ! Y29   R(29,-2)               -4.9109         Frozen                          !
 ! Z29   R(29,-3)                0.2773         Frozen                          !
 ! X30   R(30,-1)                4.9109         Frozen                          !
 ! Y30   R(30,-2)                6.3697         Frozen                          !
 ! Z30   R(30,-3)                0.2773         Frozen                          !
 ! X31   R(31,-1)               -6.3697         Frozen                          !
 ! Y31   R(31,-2)                4.9109         Frozen                          !
 ! Z31   R(31,-3)                0.2773         Frozen                          !
 ! X32   R(32,-1)               -4.9109         Frozen                          !
 ! Y32   R(32,-2)               -6.3697         Frozen                          !
 ! Z32   R(32,-3)                0.2773         Frozen                          !
 ! R1    R(1,2)                  2.5279         estimate D2E/DX2                !
 ! R2    R(1,3)                  2.5279         estimate D2E/DX2                !
 ! R3    R(1,6)                  2.2879         estimate D2E/DX2                !
 ! R4    R(2,4)                  2.5279         estimate D2E/DX2                !
 ! R5    R(2,5)                  2.2879         estimate D2E/DX2                !
 ! R6    R(3,4)                  2.5279         estimate D2E/DX2                !
 ! R7    R(3,7)                  2.2879         estimate D2E/DX2                !
 ! R8    R(4,8)                  2.2879         estimate D2E/DX2                !
 ! R9    R(5,9)                  1.832          estimate D2E/DX2                !
 ! R10   R(5,75)                 2.5145         estimate D2E/DX2                !
 ! R11   R(6,10)                 1.832          estimate D2E/DX2                !
 ! R12   R(6,77)                 2.5145         estimate D2E/DX2                !
 ! R13   R(7,11)                 1.832          estimate D2E/DX2                !
 ! R14   R(7,79)                 2.5145         estimate D2E/DX2                !
 ! R15   R(8,12)                 1.832          estimate D2E/DX2                !
 ! R16   R(8,73)                 2.5145         estimate D2E/DX2                !
 ! R17   R(9,13)                 1.5234         estimate D2E/DX2                !
 ! R18   R(9,14)                 1.1005         estimate D2E/DX2                !
 ! R19   R(9,15)                 1.0989         estimate D2E/DX2                !
 ! R20   R(10,16)                1.5234         estimate D2E/DX2                !
 ! R21   R(10,17)                1.1005         estimate D2E/DX2                !
 ! R22   R(10,18)                1.0989         estimate D2E/DX2                !
 ! R23   R(11,19)                1.5234         estimate D2E/DX2                !
 ! R24   R(11,20)                1.1005         estimate D2E/DX2                !
 ! R25   R(11,21)                1.0989         estimate D2E/DX2                !
 ! R26   R(12,22)                1.5234         estimate D2E/DX2                !
 ! R27   R(12,23)                1.1005         estimate D2E/DX2                !
 ! R28   R(12,24)                1.0989         estimate D2E/DX2                !
 ! R29   R(13,25)                1.1006         estimate D2E/DX2                !
 ! R30   R(13,95)                1.1019         estimate D2E/DX2                !
 ! R31   R(13,96)                1.0979         estimate D2E/DX2                !
 ! R32   R(14,34)                2.4709         estimate D2E/DX2                !
 ! R33   R(16,26)                1.1006         estimate D2E/DX2                !
 ! R34   R(16,81)                1.1019         estimate D2E/DX2                !
 ! R35   R(16,82)                1.0979         estimate D2E/DX2                !
 ! R36   R(17,36)                2.4709         estimate D2E/DX2                !
 ! R37   R(19,27)                1.1006         estimate D2E/DX2                !
 ! R38   R(19,87)                1.1019         estimate D2E/DX2                !
 ! R39   R(19,88)                1.0979         estimate D2E/DX2                !
 ! R40   R(20,38)                2.4709         estimate D2E/DX2                !
 ! R41   R(22,28)                1.1006         estimate D2E/DX2                !
 ! R42   R(22,91)                1.1019         estimate D2E/DX2                !
 ! R43   R(22,92)                1.0979         estimate D2E/DX2                !
 ! R44   R(23,40)                2.4709         estimate D2E/DX2                !
 ! R45   R(25,93)                2.3675         estimate D2E/DX2                !
 ! R46   R(26,83)                2.3675         estimate D2E/DX2                !
 ! R47   R(27,85)                2.3675         estimate D2E/DX2                !
 ! R48   R(28,89)                2.3675         estimate D2E/DX2                !
 ! R49   R(29,33)                1.5221         estimate D2E/DX2                !
 ! R50   R(29,34)                1.0998         estimate D2E/DX2                !
 ! R51   R(29,93)                1.1006         estimate D2E/DX2                !
 ! R52   R(29,94)                1.1006         estimate D2E/DX2                !
 ! R53   R(30,35)                1.5221         estimate D2E/DX2                !
 ! R54   R(30,36)                1.0998         estimate D2E/DX2                !
 ! R55   R(30,83)                1.1006         estimate D2E/DX2                !
 ! R56   R(30,84)                1.1006         estimate D2E/DX2                !
 ! R57   R(31,37)                1.5221         estimate D2E/DX2                !
 ! R58   R(31,38)                1.0998         estimate D2E/DX2                !
 ! R59   R(31,85)                1.1006         estimate D2E/DX2                !
 ! R60   R(31,86)                1.1006         estimate D2E/DX2                !
 ! R61   R(32,39)                1.5221         estimate D2E/DX2                !
 ! R62   R(32,40)                1.0998         estimate D2E/DX2                !
 ! R63   R(32,89)                1.1006         estimate D2E/DX2                !
 ! R64   R(32,90)                1.1006         estimate D2E/DX2                !
 ! R65   R(33,41)                1.4925         estimate D2E/DX2                !
 ! R66   R(33,42)                1.1014         estimate D2E/DX2                !
 ! R67   R(33,43)                1.1042         estimate D2E/DX2                !
 ! R68   R(35,44)                1.4925         estimate D2E/DX2                !
 ! R69   R(35,45)                1.1014         estimate D2E/DX2                !
 ! R70   R(35,46)                1.1042         estimate D2E/DX2                !
 ! R71   R(37,47)                1.4925         estimate D2E/DX2                !
 ! R72   R(37,48)                1.1014         estimate D2E/DX2                !
 ! R73   R(37,49)                1.1042         estimate D2E/DX2                !
 ! R74   R(39,50)                1.4925         estimate D2E/DX2                !
 ! R75   R(39,51)                1.1014         estimate D2E/DX2                !
 ! R76   R(39,52)                1.1042         estimate D2E/DX2                !
 ! R77   R(41,53)                1.3809         estimate D2E/DX2                !
 ! R78   R(41,54)                1.3709         estimate D2E/DX2                !
 ! R79   R(44,55)                1.3809         estimate D2E/DX2                !
 ! R80   R(44,56)                1.3709         estimate D2E/DX2                !
 ! R81   R(47,57)                1.3809         estimate D2E/DX2                !
 ! R82   R(47,58)                1.3709         estimate D2E/DX2                !
 ! R83   R(50,59)                1.3809         estimate D2E/DX2                !
 ! R84   R(50,60)                1.3709         estimate D2E/DX2                !
 ! R85   R(53,61)                1.3667         estimate D2E/DX2                !
 ! R86   R(53,62)                1.0868         estimate D2E/DX2                !
 ! R87   R(54,63)                1.3125         estimate D2E/DX2                !
 ! R88   R(55,64)                1.3667         estimate D2E/DX2                !
 ! R89   R(55,65)                1.0868         estimate D2E/DX2                !
 ! R90   R(56,66)                1.3125         estimate D2E/DX2                !
 ! R91   R(57,67)                1.3667         estimate D2E/DX2                !
 ! R92   R(57,68)                1.0868         estimate D2E/DX2                !
 ! R93   R(58,69)                1.3125         estimate D2E/DX2                !
 ! R94   R(59,70)                1.3667         estimate D2E/DX2                !
 ! R95   R(59,71)                1.0868         estimate D2E/DX2                !
 ! R96   R(60,72)                1.3125         estimate D2E/DX2                !
 ! R97   R(61,63)                1.3571         estimate D2E/DX2                !
 ! R98   R(61,73)                1.0205         estimate D2E/DX2                !
 ! R99   R(63,74)                1.0907         estimate D2E/DX2                !
 ! R100  R(64,66)                1.3571         estimate D2E/DX2                !
 ! R101  R(64,75)                1.0205         estimate D2E/DX2                !
 ! R102  R(66,76)                1.0907         estimate D2E/DX2                !
 ! R103  R(67,69)                1.3571         estimate D2E/DX2                !
 ! R104  R(67,77)                1.0205         estimate D2E/DX2                !
 ! R105  R(69,78)                1.0907         estimate D2E/DX2                !
 ! R106  R(70,72)                1.3571         estimate D2E/DX2                !
 ! R107  R(70,79)                1.0205         estimate D2E/DX2                !
 ! R108  R(72,80)                1.0907         estimate D2E/DX2                !
 ! R109  R(73,92)                2.3607         estimate D2E/DX2                !
 ! R110  R(75,96)                2.3607         estimate D2E/DX2                !
 ! R111  R(77,82)                2.3607         estimate D2E/DX2                !
 ! R112  R(79,88)                2.3607         estimate D2E/DX2                !
 ! A1    A(2,1,3)               90.0            estimate D2E/DX2                !
 ! A2    A(2,1,6)              111.199          estimate D2E/DX2                !
 ! A3    A(3,1,6)              149.9116         estimate D2E/DX2                !
 ! A4    A(1,2,4)               90.0            estimate D2E/DX2                !
 ! A5    A(1,2,5)              149.9116         estimate D2E/DX2                !
 ! A6    A(4,2,5)              111.199          estimate D2E/DX2                !
 ! A7    A(1,3,4)               90.0            estimate D2E/DX2                !
 ! A8    A(1,3,7)              111.199          estimate D2E/DX2                !
 ! A9    A(4,3,7)              149.9116         estimate D2E/DX2                !
 ! A10   A(2,4,3)               90.0            estimate D2E/DX2                !
 ! A11   A(2,4,8)              149.9116         estimate D2E/DX2                !
 ! A12   A(3,4,8)              111.199          estimate D2E/DX2                !
 ! A13   A(2,5,9)              108.9366         estimate D2E/DX2                !
 ! A14   A(2,5,75)              76.995          estimate D2E/DX2                !
 ! A15   A(9,5,75)              88.8692         estimate D2E/DX2                !
 ! A16   A(1,6,10)             108.9366         estimate D2E/DX2                !
 ! A17   A(1,6,77)              76.995          estimate D2E/DX2                !
 ! A18   A(10,6,77)             88.8692         estimate D2E/DX2                !
 ! A19   A(3,7,11)             108.9366         estimate D2E/DX2                !
 ! A20   A(3,7,79)              76.995          estimate D2E/DX2                !
 ! A21   A(11,7,79)             88.8692         estimate D2E/DX2                !
 ! A22   A(4,8,12)             108.9366         estimate D2E/DX2                !
 ! A23   A(4,8,73)              76.995          estimate D2E/DX2                !
 ! A24   A(12,8,73)             88.8692         estimate D2E/DX2                !
 ! A25   A(5,9,13)             109.085          estimate D2E/DX2                !
 ! A26   A(5,9,14)             106.0721         estimate D2E/DX2                !
 ! A27   A(5,9,15)             110.2029         estimate D2E/DX2                !
 ! A28   A(13,9,14)            112.2677         estimate D2E/DX2                !
 ! A29   A(13,9,15)            110.9105         estimate D2E/DX2                !
 ! A30   A(14,9,15)            108.189          estimate D2E/DX2                !
 ! A31   A(6,10,16)            109.085          estimate D2E/DX2                !
 ! A32   A(6,10,17)            106.0721         estimate D2E/DX2                !
 ! A33   A(6,10,18)            110.2029         estimate D2E/DX2                !
 ! A34   A(16,10,17)           112.2677         estimate D2E/DX2                !
 ! A35   A(16,10,18)           110.9105         estimate D2E/DX2                !
 ! A36   A(17,10,18)           108.189          estimate D2E/DX2                !
 ! A37   A(7,11,19)            109.085          estimate D2E/DX2                !
 ! A38   A(7,11,20)            106.0721         estimate D2E/DX2                !
 ! A39   A(7,11,21)            110.2029         estimate D2E/DX2                !
 ! A40   A(19,11,20)           112.2677         estimate D2E/DX2                !
 ! A41   A(19,11,21)           110.9105         estimate D2E/DX2                !
 ! A42   A(20,11,21)           108.189          estimate D2E/DX2                !
 ! A43   A(8,12,22)            109.085          estimate D2E/DX2                !
 ! A44   A(8,12,23)            106.0721         estimate D2E/DX2                !
 ! A45   A(8,12,24)            110.2029         estimate D2E/DX2                !
 ! A46   A(22,12,23)           112.2677         estimate D2E/DX2                !
 ! A47   A(22,12,24)           110.9105         estimate D2E/DX2                !
 ! A48   A(23,12,24)           108.189          estimate D2E/DX2                !
 ! A49   A(9,13,25)            111.2305         estimate D2E/DX2                !
 ! A50   A(9,13,95)            109.4151         estimate D2E/DX2                !
 ! A51   A(9,13,96)            112.0375         estimate D2E/DX2                !
 ! A52   A(25,13,95)           107.4639         estimate D2E/DX2                !
 ! A53   A(25,13,96)           108.4087         estimate D2E/DX2                !
 ! A54   A(95,13,96)           108.1313         estimate D2E/DX2                !
 ! A55   A(9,14,34)            139.9015         estimate D2E/DX2                !
 ! A56   A(10,16,26)           111.2305         estimate D2E/DX2                !
 ! A57   A(10,16,81)           109.4151         estimate D2E/DX2                !
 ! A58   A(10,16,82)           112.0375         estimate D2E/DX2                !
 ! A59   A(26,16,81)           107.4639         estimate D2E/DX2                !
 ! A60   A(26,16,82)           108.4087         estimate D2E/DX2                !
 ! A61   A(81,16,82)           108.1313         estimate D2E/DX2                !
 ! A62   A(10,17,36)           139.9015         estimate D2E/DX2                !
 ! A63   A(11,19,27)           111.2305         estimate D2E/DX2                !
 ! A64   A(11,19,87)           109.4151         estimate D2E/DX2                !
 ! A65   A(11,19,88)           112.0375         estimate D2E/DX2                !
 ! A66   A(27,19,87)           107.4639         estimate D2E/DX2                !
 ! A67   A(27,19,88)           108.4087         estimate D2E/DX2                !
 ! A68   A(87,19,88)           108.1313         estimate D2E/DX2                !
 ! A69   A(11,20,38)           139.9015         estimate D2E/DX2                !
 ! A70   A(12,22,28)           111.2305         estimate D2E/DX2                !
 ! A71   A(12,22,91)           109.4151         estimate D2E/DX2                !
 ! A72   A(12,22,92)           112.0375         estimate D2E/DX2                !
 ! A73   A(28,22,91)           107.4639         estimate D2E/DX2                !
 ! A74   A(28,22,92)           108.4087         estimate D2E/DX2                !
 ! A75   A(91,22,92)           108.1313         estimate D2E/DX2                !
 ! A76   A(12,23,40)           139.9015         estimate D2E/DX2                !
 ! A77   A(13,25,93)           121.8533         estimate D2E/DX2                !
 ! A78   A(16,26,83)           121.8533         estimate D2E/DX2                !
 ! A79   A(19,27,85)           121.8533         estimate D2E/DX2                !
 ! A80   A(22,28,89)           121.8533         estimate D2E/DX2                !
 ! A81   A(33,29,34)           110.3159         estimate D2E/DX2                !
 ! A82   A(33,29,93)           110.8777         estimate D2E/DX2                !
 ! A83   A(33,29,94)           111.4416         estimate D2E/DX2                !
 ! A84   A(34,29,93)           107.9041         estimate D2E/DX2                !
 ! A85   A(34,29,94)           108.1159         estimate D2E/DX2                !
 ! A86   A(93,29,94)           108.0609         estimate D2E/DX2                !
 ! A87   A(35,30,36)           110.3159         estimate D2E/DX2                !
 ! A88   A(35,30,83)           110.8777         estimate D2E/DX2                !
 ! A89   A(35,30,84)           111.4416         estimate D2E/DX2                !
 ! A90   A(36,30,83)           107.9041         estimate D2E/DX2                !
 ! A91   A(36,30,84)           108.1159         estimate D2E/DX2                !
 ! A92   A(83,30,84)           108.0609         estimate D2E/DX2                !
 ! A93   A(37,31,38)           110.3159         estimate D2E/DX2                !
 ! A94   A(37,31,85)           110.8777         estimate D2E/DX2                !
 ! A95   A(37,31,86)           111.4416         estimate D2E/DX2                !
 ! A96   A(38,31,85)           107.9041         estimate D2E/DX2                !
 ! A97   A(38,31,86)           108.1159         estimate D2E/DX2                !
 ! A98   A(85,31,86)           108.0609         estimate D2E/DX2                !
 ! A99   A(39,32,40)           110.3159         estimate D2E/DX2                !
 ! A100  A(39,32,89)           110.8777         estimate D2E/DX2                !
 ! A101  A(39,32,90)           111.4416         estimate D2E/DX2                !
 ! A102  A(40,32,89)           107.9041         estimate D2E/DX2                !
 ! A103  A(40,32,90)           108.1159         estimate D2E/DX2                !
 ! A104  A(89,32,90)           108.0609         estimate D2E/DX2                !
 ! A105  A(29,33,41)           112.7676         estimate D2E/DX2                !
 ! A106  A(29,33,42)           110.5965         estimate D2E/DX2                !
 ! A107  A(29,33,43)           109.1917         estimate D2E/DX2                !
 ! A108  A(41,33,42)           109.0073         estimate D2E/DX2                !
 ! A109  A(41,33,43)           108.7381         estimate D2E/DX2                !
 ! A110  A(42,33,43)           106.3188         estimate D2E/DX2                !
 ! A111  A(14,34,29)           111.733          estimate D2E/DX2                !
 ! A112  A(30,35,44)           112.7676         estimate D2E/DX2                !
 ! A113  A(30,35,45)           110.5965         estimate D2E/DX2                !
 ! A114  A(30,35,46)           109.1917         estimate D2E/DX2                !
 ! A115  A(44,35,45)           109.0073         estimate D2E/DX2                !
 ! A116  A(44,35,46)           108.7381         estimate D2E/DX2                !
 ! A117  A(45,35,46)           106.3188         estimate D2E/DX2                !
 ! A118  A(17,36,30)           111.733          estimate D2E/DX2                !
 ! A119  A(31,37,47)           112.7676         estimate D2E/DX2                !
 ! A120  A(31,37,48)           110.5965         estimate D2E/DX2                !
 ! A121  A(31,37,49)           109.1917         estimate D2E/DX2                !
 ! A122  A(47,37,48)           109.0073         estimate D2E/DX2                !
 ! A123  A(47,37,49)           108.7381         estimate D2E/DX2                !
 ! A124  A(48,37,49)           106.3188         estimate D2E/DX2                !
 ! A125  A(20,38,31)           111.733          estimate D2E/DX2                !
 ! A126  A(32,39,50)           112.7676         estimate D2E/DX2                !
 ! A127  A(32,39,51)           110.5965         estimate D2E/DX2                !
 ! A128  A(32,39,52)           109.1917         estimate D2E/DX2                !
 ! A129  A(50,39,51)           109.0073         estimate D2E/DX2                !
 ! A130  A(50,39,52)           108.7381         estimate D2E/DX2                !
 ! A131  A(51,39,52)           106.3188         estimate D2E/DX2                !
 ! A132  A(23,40,32)           111.733          estimate D2E/DX2                !
 ! A133  A(33,41,53)           128.7598         estimate D2E/DX2                !
 ! A134  A(33,41,54)           121.6359         estimate D2E/DX2                !
 ! A135  A(53,41,54)           109.6037         estimate D2E/DX2                !
 ! A136  A(35,44,55)           128.7598         estimate D2E/DX2                !
 ! A137  A(35,44,56)           121.6359         estimate D2E/DX2                !
 ! A138  A(55,44,56)           109.6037         estimate D2E/DX2                !
 ! A139  A(37,47,57)           128.7598         estimate D2E/DX2                !
 ! A140  A(37,47,58)           121.6359         estimate D2E/DX2                !
 ! A141  A(57,47,58)           109.6037         estimate D2E/DX2                !
 ! A142  A(39,50,59)           128.7598         estimate D2E/DX2                !
 ! A143  A(39,50,60)           121.6359         estimate D2E/DX2                !
 ! A144  A(59,50,60)           109.6037         estimate D2E/DX2                !
 ! A145  A(41,53,61)           105.661          estimate D2E/DX2                !
 ! A146  A(41,53,62)           131.8507         estimate D2E/DX2                !
 ! A147  A(61,53,62)           122.4883         estimate D2E/DX2                !
 ! A148  A(41,54,63)           105.8053         estimate D2E/DX2                !
 ! A149  A(44,55,64)           105.661          estimate D2E/DX2                !
 ! A150  A(44,55,65)           131.8507         estimate D2E/DX2                !
 ! A151  A(64,55,65)           122.4883         estimate D2E/DX2                !
 ! A152  A(44,56,66)           105.8053         estimate D2E/DX2                !
 ! A153  A(47,57,67)           105.661          estimate D2E/DX2                !
 ! A154  A(47,57,68)           131.8507         estimate D2E/DX2                !
 ! A155  A(67,57,68)           122.4883         estimate D2E/DX2                !
 ! A156  A(47,58,69)           105.8053         estimate D2E/DX2                !
 ! A157  A(50,59,70)           105.661          estimate D2E/DX2                !
 ! A158  A(50,59,71)           131.8507         estimate D2E/DX2                !
 ! A159  A(70,59,71)           122.4883         estimate D2E/DX2                !
 ! A160  A(50,60,72)           105.8053         estimate D2E/DX2                !
 ! A161  A(53,61,63)           107.1821         estimate D2E/DX2                !
 ! A162  A(53,61,73)           127.8679         estimate D2E/DX2                !
 ! A163  A(63,61,73)           124.9305         estimate D2E/DX2                !
 ! A164  A(54,63,61)           111.7433         estimate D2E/DX2                !
 ! A165  A(54,63,74)           125.9898         estimate D2E/DX2                !
 ! A166  A(61,63,74)           122.2621         estimate D2E/DX2                !
 ! A167  A(55,64,66)           107.1821         estimate D2E/DX2                !
 ! A168  A(55,64,75)           127.8679         estimate D2E/DX2                !
 ! A169  A(66,64,75)           124.9305         estimate D2E/DX2                !
 ! A170  A(56,66,64)           111.7433         estimate D2E/DX2                !
 ! A171  A(56,66,76)           125.9898         estimate D2E/DX2                !
 ! A172  A(64,66,76)           122.2621         estimate D2E/DX2                !
 ! A173  A(57,67,69)           107.1821         estimate D2E/DX2                !
 ! A174  A(57,67,77)           127.8679         estimate D2E/DX2                !
 ! A175  A(69,67,77)           124.9305         estimate D2E/DX2                !
 ! A176  A(58,69,67)           111.7433         estimate D2E/DX2                !
 ! A177  A(58,69,78)           125.9898         estimate D2E/DX2                !
 ! A178  A(67,69,78)           122.2621         estimate D2E/DX2                !
 ! A179  A(59,70,72)           107.1821         estimate D2E/DX2                !
 ! A180  A(59,70,79)           127.8679         estimate D2E/DX2                !
 ! A181  A(72,70,79)           124.9305         estimate D2E/DX2                !
 ! A182  A(60,72,70)           111.7433         estimate D2E/DX2                !
 ! A183  A(60,72,80)           125.9898         estimate D2E/DX2                !
 ! A184  A(70,72,80)           122.2621         estimate D2E/DX2                !
 ! A185  A(8,73,61)            150.9104         estimate D2E/DX2                !
 ! A186  A(8,73,92)             76.8823         estimate D2E/DX2                !
 ! A187  A(61,73,92)            89.6239         estimate D2E/DX2                !
 ! A188  A(5,75,64)            150.9104         estimate D2E/DX2                !
 ! A189  A(5,75,96)             76.8823         estimate D2E/DX2                !
 ! A190  A(64,75,96)            89.6239         estimate D2E/DX2                !
 ! A191  A(6,77,67)            150.9104         estimate D2E/DX2                !
 ! A192  A(6,77,82)             76.8823         estimate D2E/DX2                !
 ! A193  A(67,77,82)            89.6239         estimate D2E/DX2                !
 ! A194  A(7,79,70)            150.9104         estimate D2E/DX2                !
 ! A195  A(7,79,88)             76.8823         estimate D2E/DX2                !
 ! A196  A(70,79,88)            89.6239         estimate D2E/DX2                !
 ! A197  A(16,82,77)           117.8929         estimate D2E/DX2                !
 ! A198  A(26,83,30)           143.9391         estimate D2E/DX2                !
 ! A199  A(27,85,31)           143.9391         estimate D2E/DX2                !
 ! A200  A(19,88,79)           117.8929         estimate D2E/DX2                !
 ! A201  A(28,89,32)           143.9391         estimate D2E/DX2                !
 ! A202  A(22,92,73)           117.8929         estimate D2E/DX2                !
 ! A203  A(25,93,29)           143.9391         estimate D2E/DX2                !
 ! A204  A(13,96,75)           117.8929         estimate D2E/DX2                !
 ! D1    D(3,1,2,4)              0.0            estimate D2E/DX2                !
 ! D2    D(3,1,2,5)           -136.1612         estimate D2E/DX2                !
 ! D3    D(6,1,2,4)            158.1336         estimate D2E/DX2                !
 ! D4    D(6,1,2,5)             21.9724         estimate D2E/DX2                !
 ! D5    D(2,1,3,4)              0.0            estimate D2E/DX2                !
 ! D6    D(2,1,3,7)            158.1336         estimate D2E/DX2                !
 ! D7    D(6,1,3,4)           -136.1612         estimate D2E/DX2                !
 ! D8    D(6,1,3,7)             21.9724         estimate D2E/DX2                !
 ! D9    D(2,1,6,10)           119.4657         estimate D2E/DX2                !
 ! D10   D(2,1,6,77)          -156.3112         estimate D2E/DX2                !
 ! D11   D(3,1,6,10)          -108.5137         estimate D2E/DX2                !
 ! D12   D(3,1,6,77)           -24.2906         estimate D2E/DX2                !
 ! D13   D(1,2,4,3)              0.0            estimate D2E/DX2                !
 ! D14   D(1,2,4,8)           -136.1612         estimate D2E/DX2                !
 ! D15   D(5,2,4,3)            158.1336         estimate D2E/DX2                !
 ! D16   D(5,2,4,8)             21.9724         estimate D2E/DX2                !
 ! D17   D(1,2,5,9)           -108.5137         estimate D2E/DX2                !
 ! D18   D(1,2,5,75)           -24.2906         estimate D2E/DX2                !
 ! D19   D(4,2,5,9)            119.4657         estimate D2E/DX2                !
 ! D20   D(4,2,5,75)          -156.3112         estimate D2E/DX2                !
 ! D21   D(1,3,4,2)              0.0            estimate D2E/DX2                !
 ! D22   D(1,3,4,8)            158.1336         estimate D2E/DX2                !
 ! D23   D(7,3,4,2)           -136.1612         estimate D2E/DX2                !
 ! D24   D(7,3,4,8)             21.9724         estimate D2E/DX2                !
 ! D25   D(1,3,7,11)           119.4657         estimate D2E/DX2                !
 ! D26   D(1,3,7,79)          -156.3112         estimate D2E/DX2                !
 ! D27   D(4,3,7,11)          -108.5137         estimate D2E/DX2                !
 ! D28   D(4,3,7,79)           -24.2906         estimate D2E/DX2                !
 ! D29   D(2,4,8,12)          -108.5137         estimate D2E/DX2                !
 ! D30   D(2,4,8,73)           -24.2906         estimate D2E/DX2                !
 ! D31   D(3,4,8,12)           119.4657         estimate D2E/DX2                !
 ! D32   D(3,4,8,73)          -156.3112         estimate D2E/DX2                !
 ! D33   D(2,5,9,13)           128.5009         estimate D2E/DX2                !
 ! D34   D(2,5,9,14)          -110.3701         estimate D2E/DX2                !
 ! D35   D(2,5,9,15)             6.5126         estimate D2E/DX2                !
 ! D36   D(75,5,9,13)           52.6669         estimate D2E/DX2                !
 ! D37   D(75,5,9,14)          173.7959         estimate D2E/DX2                !
 ! D38   D(75,5,9,15)          -69.3214         estimate D2E/DX2                !
 ! D39   D(2,5,75,64)          -70.3797         estimate D2E/DX2                !
 ! D40   D(2,5,75,96)         -134.7394         estimate D2E/DX2                !
 ! D41   D(9,5,75,64)           39.3564         estimate D2E/DX2                !
 ! D42   D(9,5,75,96)          -25.0033         estimate D2E/DX2                !
 ! D43   D(1,6,10,16)          128.5009         estimate D2E/DX2                !
 ! D44   D(1,6,10,17)         -110.3701         estimate D2E/DX2                !
 ! D45   D(1,6,10,18)            6.5126         estimate D2E/DX2                !
 ! D46   D(77,6,10,16)          52.6669         estimate D2E/DX2                !
 ! D47   D(77,6,10,17)         173.7959         estimate D2E/DX2                !
 ! D48   D(77,6,10,18)         -69.3214         estimate D2E/DX2                !
 ! D49   D(1,6,77,67)          -70.3797         estimate D2E/DX2                !
 ! D50   D(1,6,77,82)         -134.7394         estimate D2E/DX2                !
 ! D51   D(10,6,77,67)          39.3564         estimate D2E/DX2                !
 ! D52   D(10,6,77,82)         -25.0033         estimate D2E/DX2                !
 ! D53   D(3,7,11,19)          128.5009         estimate D2E/DX2                !
 ! D54   D(3,7,11,20)         -110.3701         estimate D2E/DX2                !
 ! D55   D(3,7,11,21)            6.5126         estimate D2E/DX2                !
 ! D56   D(79,7,11,19)          52.6669         estimate D2E/DX2                !
 ! D57   D(79,7,11,20)         173.7959         estimate D2E/DX2                !
 ! D58   D(79,7,11,21)         -69.3214         estimate D2E/DX2                !
 ! D59   D(3,7,79,70)          -70.3797         estimate D2E/DX2                !
 ! D60   D(3,7,79,88)         -134.7394         estimate D2E/DX2                !
 ! D61   D(11,7,79,70)          39.3564         estimate D2E/DX2                !
 ! D62   D(11,7,79,88)         -25.0033         estimate D2E/DX2                !
 ! D63   D(4,8,12,22)          128.5009         estimate D2E/DX2                !
 ! D64   D(4,8,12,23)         -110.3701         estimate D2E/DX2                !
 ! D65   D(4,8,12,24)            6.5126         estimate D2E/DX2                !
 ! D66   D(73,8,12,22)          52.6669         estimate D2E/DX2                !
 ! D67   D(73,8,12,23)         173.7959         estimate D2E/DX2                !
 ! D68   D(73,8,12,24)         -69.3214         estimate D2E/DX2                !
 ! D69   D(4,8,73,61)          -70.3797         estimate D2E/DX2                !
 ! D70   D(4,8,73,92)         -134.7394         estimate D2E/DX2                !
 ! D71   D(12,8,73,61)          39.3564         estimate D2E/DX2                !
 ! D72   D(12,8,73,92)         -25.0033         estimate D2E/DX2                !
 ! D73   D(5,9,13,25)           52.3779         estimate D2E/DX2                !
 ! D74   D(5,9,13,95)          170.9517         estimate D2E/DX2                !
 ! D75   D(5,9,13,96)          -69.1386         estimate D2E/DX2                !
 ! D76   D(14,9,13,25)         -64.895          estimate D2E/DX2                !
 ! D77   D(14,9,13,95)          53.6788         estimate D2E/DX2                !
 ! D78   D(14,9,13,96)         173.5885         estimate D2E/DX2                !
 ! D79   D(15,9,13,25)         173.9378         estimate D2E/DX2                !
 ! D80   D(15,9,13,95)         -67.4884         estimate D2E/DX2                !
 ! D81   D(15,9,13,96)          52.4213         estimate D2E/DX2                !
 ! D82   D(5,9,14,34)         -102.5813         estimate D2E/DX2                !
 ! D83   D(13,9,14,34)          16.4747         estimate D2E/DX2                !
 ! D84   D(15,9,14,34)         139.1921         estimate D2E/DX2                !
 ! D85   D(6,10,16,26)          52.3779         estimate D2E/DX2                !
 ! D86   D(6,10,16,81)         170.9517         estimate D2E/DX2                !
 ! D87   D(6,10,16,82)         -69.1386         estimate D2E/DX2                !
 ! D88   D(17,10,16,26)        -64.895          estimate D2E/DX2                !
 ! D89   D(17,10,16,81)         53.6788         estimate D2E/DX2                !
 ! D90   D(17,10,16,82)        173.5885         estimate D2E/DX2                !
 ! D91   D(18,10,16,26)        173.9378         estimate D2E/DX2                !
 ! D92   D(18,10,16,81)        -67.4884         estimate D2E/DX2                !
 ! D93   D(18,10,16,82)         52.4213         estimate D2E/DX2                !
 ! D94   D(6,10,17,36)        -102.5813         estimate D2E/DX2                !
 ! D95   D(16,10,17,36)         16.4747         estimate D2E/DX2                !
 ! D96   D(18,10,17,36)        139.1921         estimate D2E/DX2                !
 ! D97   D(7,11,19,27)          52.3779         estimate D2E/DX2                !
 ! D98   D(7,11,19,87)         170.9517         estimate D2E/DX2                !
 ! D99   D(7,11,19,88)         -69.1386         estimate D2E/DX2                !
 ! D100  D(20,11,19,27)        -64.895          estimate D2E/DX2                !
 ! D101  D(20,11,19,87)         53.6788         estimate D2E/DX2                !
 ! D102  D(20,11,19,88)        173.5885         estimate D2E/DX2                !
 ! D103  D(21,11,19,27)        173.9378         estimate D2E/DX2                !
 ! D104  D(21,11,19,87)        -67.4884         estimate D2E/DX2                !
 ! D105  D(21,11,19,88)         52.4213         estimate D2E/DX2                !
 ! D106  D(7,11,20,38)        -102.5813         estimate D2E/DX2                !
 ! D107  D(19,11,20,38)         16.4747         estimate D2E/DX2                !
 ! D108  D(21,11,20,38)        139.1921         estimate D2E/DX2                !
 ! D109  D(8,12,22,28)          52.3779         estimate D2E/DX2                !
 ! D110  D(8,12,22,91)         170.9517         estimate D2E/DX2                !
 ! D111  D(8,12,22,92)         -69.1386         estimate D2E/DX2                !
 ! D112  D(23,12,22,28)        -64.895          estimate D2E/DX2                !
 ! D113  D(23,12,22,91)         53.6788         estimate D2E/DX2                !
 ! D114  D(23,12,22,92)        173.5885         estimate D2E/DX2                !
 ! D115  D(24,12,22,28)        173.9378         estimate D2E/DX2                !
 ! D116  D(24,12,22,91)        -67.4884         estimate D2E/DX2                !
 ! D117  D(24,12,22,92)         52.4213         estimate D2E/DX2                !
 ! D118  D(8,12,23,40)        -102.5813         estimate D2E/DX2                !
 ! D119  D(22,12,23,40)         16.4747         estimate D2E/DX2                !
 ! D120  D(24,12,23,40)        139.1921         estimate D2E/DX2                !
 ! D121  D(9,13,25,93)          50.0435         estimate D2E/DX2                !
 ! D122  D(95,13,25,93)        -69.6965         estimate D2E/DX2                !
 ! D123  D(96,13,25,93)        173.6537         estimate D2E/DX2                !
 ! D124  D(9,13,96,75)          39.5285         estimate D2E/DX2                !
 ! D125  D(25,13,96,75)        -83.5956         estimate D2E/DX2                !
 ! D126  D(95,13,96,75)        160.1855         estimate D2E/DX2                !
 ! D127  D(9,14,34,29)          57.7246         estimate D2E/DX2                !
 ! D128  D(10,16,26,83)         50.0435         estimate D2E/DX2                !
 ! D129  D(81,16,26,83)        -69.6965         estimate D2E/DX2                !
 ! D130  D(82,16,26,83)        173.6537         estimate D2E/DX2                !
 ! D131  D(10,16,82,77)         39.5285         estimate D2E/DX2                !
 ! D132  D(26,16,82,77)        -83.5956         estimate D2E/DX2                !
 ! D133  D(81,16,82,77)        160.1855         estimate D2E/DX2                !
 ! D134  D(10,17,36,30)         57.7246         estimate D2E/DX2                !
 ! D135  D(11,19,27,85)         50.0435         estimate D2E/DX2                !
 ! D136  D(87,19,27,85)        -69.6965         estimate D2E/DX2                !
 ! D137  D(88,19,27,85)        173.6537         estimate D2E/DX2                !
 ! D138  D(11,19,88,79)         39.5285         estimate D2E/DX2                !
 ! D139  D(27,19,88,79)        -83.5956         estimate D2E/DX2                !
 ! D140  D(87,19,88,79)        160.1855         estimate D2E/DX2                !
 ! D141  D(11,20,38,31)         57.7246         estimate D2E/DX2                !
 ! D142  D(12,22,28,89)         50.0435         estimate D2E/DX2                !
 ! D143  D(91,22,28,89)        -69.6965         estimate D2E/DX2                !
 ! D144  D(92,22,28,89)        173.6537         estimate D2E/DX2                !
 ! D145  D(12,22,92,73)         39.5285         estimate D2E/DX2                !
 ! D146  D(28,22,92,73)        -83.5956         estimate D2E/DX2                !
 ! D147  D(91,22,92,73)        160.1855         estimate D2E/DX2                !
 ! D148  D(12,23,40,32)         57.7246         estimate D2E/DX2                !
 ! D149  D(13,25,93,29)         20.3677         estimate D2E/DX2                !
 ! D150  D(16,26,83,30)         20.3677         estimate D2E/DX2                !
 ! D151  D(19,27,85,31)         20.3677         estimate D2E/DX2                !
 ! D152  D(22,28,89,32)         20.3677         estimate D2E/DX2                !
 ! D153  D(34,29,33,41)        -57.8816         estimate D2E/DX2                !
 ! D154  D(34,29,33,42)        179.7709         estimate D2E/DX2                !
 ! D155  D(34,29,33,43)         63.1144         estimate D2E/DX2                !
 ! D156  D(93,29,33,41)         61.5948         estimate D2E/DX2                !
 ! D157  D(93,29,33,42)        -60.7528         estimate D2E/DX2                !
 ! D158  D(93,29,33,43)       -177.4093         estimate D2E/DX2                !
 ! D159  D(94,29,33,41)       -177.9888         estimate D2E/DX2                !
 ! D160  D(94,29,33,42)         59.6636         estimate D2E/DX2                !
 ! D161  D(94,29,33,43)        -56.9929         estimate D2E/DX2                !
 ! D162  D(33,29,34,14)         88.5029         estimate D2E/DX2                !
 ! D163  D(93,29,34,14)        -32.7599         estimate D2E/DX2                !
 ! D164  D(94,29,34,14)       -149.4068         estimate D2E/DX2                !
 ! D165  D(33,29,93,25)       -130.2441         estimate D2E/DX2                !
 ! D166  D(34,29,93,25)         -9.3315         estimate D2E/DX2                !
 ! D167  D(94,29,93,25)        107.3513         estimate D2E/DX2                !
 ! D168  D(36,30,35,44)        -57.8816         estimate D2E/DX2                !
 ! D169  D(36,30,35,45)        179.7709         estimate D2E/DX2                !
 ! D170  D(36,30,35,46)         63.1144         estimate D2E/DX2                !
 ! D171  D(83,30,35,44)         61.5948         estimate D2E/DX2                !
 ! D172  D(83,30,35,45)        -60.7528         estimate D2E/DX2                !
 ! D173  D(83,30,35,46)       -177.4093         estimate D2E/DX2                !
 ! D174  D(84,30,35,44)       -177.9888         estimate D2E/DX2                !
 ! D175  D(84,30,35,45)         59.6636         estimate D2E/DX2                !
 ! D176  D(84,30,35,46)        -56.9929         estimate D2E/DX2                !
 ! D177  D(35,30,36,17)         88.5029         estimate D2E/DX2                !
 ! D178  D(83,30,36,17)        -32.7599         estimate D2E/DX2                !
 ! D179  D(84,30,36,17)       -149.4068         estimate D2E/DX2                !
 ! D180  D(35,30,83,26)       -130.2441         estimate D2E/DX2                !
 ! D181  D(36,30,83,26)         -9.3315         estimate D2E/DX2                !
 ! D182  D(84,30,83,26)        107.3513         estimate D2E/DX2                !
 ! D183  D(38,31,37,47)        -57.8816         estimate D2E/DX2                !
 ! D184  D(38,31,37,48)        179.7709         estimate D2E/DX2                !
 ! D185  D(38,31,37,49)         63.1144         estimate D2E/DX2                !
 ! D186  D(85,31,37,47)         61.5948         estimate D2E/DX2                !
 ! D187  D(85,31,37,48)        -60.7528         estimate D2E/DX2                !
 ! D188  D(85,31,37,49)       -177.4093         estimate D2E/DX2                !
 ! D189  D(86,31,37,47)       -177.9888         estimate D2E/DX2                !
 ! D190  D(86,31,37,48)         59.6636         estimate D2E/DX2                !
 ! D191  D(86,31,37,49)        -56.9929         estimate D2E/DX2                !
 ! D192  D(37,31,38,20)         88.5029         estimate D2E/DX2                !
 ! D193  D(85,31,38,20)        -32.7599         estimate D2E/DX2                !
 ! D194  D(86,31,38,20)       -149.4068         estimate D2E/DX2                !
 ! D195  D(37,31,85,27)       -130.2441         estimate D2E/DX2                !
 ! D196  D(38,31,85,27)         -9.3315         estimate D2E/DX2                !
 ! D197  D(86,31,85,27)        107.3513         estimate D2E/DX2                !
 ! D198  D(40,32,39,50)        -57.8816         estimate D2E/DX2                !
 ! D199  D(40,32,39,51)        179.7709         estimate D2E/DX2                !
 ! D200  D(40,32,39,52)         63.1144         estimate D2E/DX2                !
 ! D201  D(89,32,39,50)         61.5948         estimate D2E/DX2                !
 ! D202  D(89,32,39,51)        -60.7528         estimate D2E/DX2                !
 ! D203  D(89,32,39,52)       -177.4093         estimate D2E/DX2                !
 ! D204  D(90,32,39,50)       -177.9888         estimate D2E/DX2                !
 ! D205  D(90,32,39,51)         59.6636         estimate D2E/DX2                !
 ! D206  D(90,32,39,52)        -56.9929         estimate D2E/DX2                !
 ! D207  D(39,32,40,23)         88.5029         estimate D2E/DX2                !
 ! D208  D(89,32,40,23)        -32.7599         estimate D2E/DX2                !
 ! D209  D(90,32,40,23)       -149.4068         estimate D2E/DX2                !
 ! D210  D(39,32,89,28)       -130.2441         estimate D2E/DX2                !
 ! D211  D(40,32,89,28)         -9.3315         estimate D2E/DX2                !
 ! D212  D(90,32,89,28)        107.3513         estimate D2E/DX2                !
 ! D213  D(29,33,41,53)       -125.7244         estimate D2E/DX2                !
 ! D214  D(29,33,41,54)         54.5869         estimate D2E/DX2                !
 ! D215  D(42,33,41,53)         -2.4887         estimate D2E/DX2                !
 ! D216  D(42,33,41,54)        177.8227         estimate D2E/DX2                !
 ! D217  D(43,33,41,53)        113.0215         estimate D2E/DX2                !
 ! D218  D(43,33,41,54)        -66.6671         estimate D2E/DX2                !
 ! D219  D(30,35,44,55)       -125.7244         estimate D2E/DX2                !
 ! D220  D(30,35,44,56)         54.5869         estimate D2E/DX2                !
 ! D221  D(45,35,44,55)         -2.4887         estimate D2E/DX2                !
 ! D222  D(45,35,44,56)        177.8227         estimate D2E/DX2                !
 ! D223  D(46,35,44,55)        113.0215         estimate D2E/DX2                !
 ! D224  D(46,35,44,56)        -66.6671         estimate D2E/DX2                !
 ! D225  D(31,37,47,57)       -125.7244         estimate D2E/DX2                !
 ! D226  D(31,37,47,58)         54.5869         estimate D2E/DX2                !
 ! D227  D(48,37,47,57)         -2.4887         estimate D2E/DX2                !
 ! D228  D(48,37,47,58)        177.8227         estimate D2E/DX2                !
 ! D229  D(49,37,47,57)        113.0215         estimate D2E/DX2                !
 ! D230  D(49,37,47,58)        -66.6671         estimate D2E/DX2                !
 ! D231  D(32,39,50,59)       -125.7244         estimate D2E/DX2                !
 ! D232  D(32,39,50,60)         54.5869         estimate D2E/DX2                !
 ! D233  D(51,39,50,59)         -2.4887         estimate D2E/DX2                !
 ! D234  D(51,39,50,60)        177.8227         estimate D2E/DX2                !
 ! D235  D(52,39,50,59)        113.0215         estimate D2E/DX2                !
 ! D236  D(52,39,50,60)        -66.6671         estimate D2E/DX2                !
 ! D237  D(33,41,53,61)       -179.1058         estimate D2E/DX2                !
 ! D238  D(33,41,53,62)          0.8095         estimate D2E/DX2                !
 ! D239  D(54,41,53,61)          0.6128         estimate D2E/DX2                !
 ! D240  D(54,41,53,62)       -179.4719         estimate D2E/DX2                !
 ! D241  D(33,41,54,63)        179.4393         estimate D2E/DX2                !
 ! D242  D(53,41,54,63)         -0.303          estimate D2E/DX2                !
 ! D243  D(35,44,55,64)       -179.1058         estimate D2E/DX2                !
 ! D244  D(35,44,55,65)          0.8095         estimate D2E/DX2                !
 ! D245  D(56,44,55,64)          0.6128         estimate D2E/DX2                !
 ! D246  D(56,44,55,65)       -179.4719         estimate D2E/DX2                !
 ! D247  D(35,44,56,66)        179.4393         estimate D2E/DX2                !
 ! D248  D(55,44,56,66)         -0.303          estimate D2E/DX2                !
 ! D249  D(37,47,57,67)       -179.1058         estimate D2E/DX2                !
 ! D250  D(37,47,57,68)          0.8095         estimate D2E/DX2                !
 ! D251  D(58,47,57,67)          0.6128         estimate D2E/DX2                !
 ! D252  D(58,47,57,68)       -179.4719         estimate D2E/DX2                !
 ! D253  D(37,47,58,69)        179.4393         estimate D2E/DX2                !
 ! D254  D(57,47,58,69)         -0.303          estimate D2E/DX2                !
 ! D255  D(39,50,59,70)       -179.1058         estimate D2E/DX2                !
 ! D256  D(39,50,59,71)          0.8095         estimate D2E/DX2                !
 ! D257  D(60,50,59,70)          0.6128         estimate D2E/DX2                !
 ! D258  D(60,50,59,71)       -179.4719         estimate D2E/DX2                !
 ! D259  D(39,50,60,72)        179.4393         estimate D2E/DX2                !
 ! D260  D(59,50,60,72)         -0.303          estimate D2E/DX2                !
 ! D261  D(41,53,61,63)         -0.6748         estimate D2E/DX2                !
 ! D262  D(41,53,61,73)       -179.1155         estimate D2E/DX2                !
 ! D263  D(62,53,61,63)        179.4            estimate D2E/DX2                !
 ! D264  D(62,53,61,73)          0.9593         estimate D2E/DX2                !
 ! D265  D(41,54,63,61)         -0.1374         estimate D2E/DX2                !
 ! D266  D(41,54,63,74)       -179.3538         estimate D2E/DX2                !
 ! D267  D(44,55,64,66)         -0.6748         estimate D2E/DX2                !
 ! D268  D(44,55,64,75)       -179.1155         estimate D2E/DX2                !
 ! D269  D(65,55,64,66)        179.4            estimate D2E/DX2                !
 ! D270  D(65,55,64,75)          0.9593         estimate D2E/DX2                !
 ! D271  D(44,56,66,64)         -0.1374         estimate D2E/DX2                !
 ! D272  D(44,56,66,76)       -179.3538         estimate D2E/DX2                !
 ! D273  D(47,57,67,69)         -0.6748         estimate D2E/DX2                !
 ! D274  D(47,57,67,77)       -179.1155         estimate D2E/DX2                !
 ! D275  D(68,57,67,69)        179.4            estimate D2E/DX2                !
 ! D276  D(68,57,67,77)          0.9593         estimate D2E/DX2                !
 ! D277  D(47,58,69,67)         -0.1374         estimate D2E/DX2                !
 ! D278  D(47,58,69,78)       -179.3538         estimate D2E/DX2                !
 ! D279  D(50,59,70,72)         -0.6748         estimate D2E/DX2                !
 ! D280  D(50,59,70,79)       -179.1155         estimate D2E/DX2                !
 ! D281  D(71,59,70,72)        179.4            estimate D2E/DX2                !
 ! D282  D(71,59,70,79)          0.9593         estimate D2E/DX2                !
 ! D283  D(50,60,72,70)         -0.1374         estimate D2E/DX2                !
 ! D284  D(50,60,72,80)       -179.3538         estimate D2E/DX2                !
 ! D285  D(53,61,63,54)          0.5249         estimate D2E/DX2                !
 ! D286  D(53,61,63,74)        179.7751         estimate D2E/DX2                !
 ! D287  D(73,61,63,54)        179.0235         estimate D2E/DX2                !
 ! D288  D(73,61,63,74)         -1.7263         estimate D2E/DX2                !
 ! D289  D(53,61,73,8)        -161.3855         estimate D2E/DX2                !
 ! D290  D(53,61,73,92)        -99.9807         estimate D2E/DX2                !
 ! D291  D(63,61,73,8)          20.4316         estimate D2E/DX2                !
 ! D292  D(63,61,73,92)         81.8364         estimate D2E/DX2                !
 ! D293  D(55,64,66,56)          0.5249         estimate D2E/DX2                !
 ! D294  D(55,64,66,76)        179.7751         estimate D2E/DX2                !
 ! D295  D(75,64,66,56)        179.0235         estimate D2E/DX2                !
 ! D296  D(75,64,66,76)         -1.7263         estimate D2E/DX2                !
 ! D297  D(55,64,75,5)        -161.3855         estimate D2E/DX2                !
 ! D298  D(55,64,75,96)        -99.9807         estimate D2E/DX2                !
 ! D299  D(66,64,75,5)          20.4316         estimate D2E/DX2                !
 ! D300  D(66,64,75,96)         81.8364         estimate D2E/DX2                !
 ! D301  D(57,67,69,58)          0.5249         estimate D2E/DX2                !
 ! D302  D(57,67,69,78)        179.7751         estimate D2E/DX2                !
 ! D303  D(77,67,69,58)        179.0235         estimate D2E/DX2                !
 ! D304  D(77,67,69,78)         -1.7263         estimate D2E/DX2                !
 ! D305  D(57,67,77,6)        -161.3855         estimate D2E/DX2                !
 ! D306  D(57,67,77,82)        -99.9807         estimate D2E/DX2                !
 ! D307  D(69,67,77,6)          20.4316         estimate D2E/DX2                !
 ! D308  D(69,67,77,82)         81.8364         estimate D2E/DX2                !
 ! D309  D(59,70,72,60)          0.5249         estimate D2E/DX2                !
 ! D310  D(59,70,72,80)        179.7751         estimate D2E/DX2                !
 ! D311  D(79,70,72,60)        179.0235         estimate D2E/DX2                !
 ! D312  D(79,70,72,80)         -1.7263         estimate D2E/DX2                !
 ! D313  D(59,70,79,7)        -161.3855         estimate D2E/DX2                !
 ! D314  D(59,70,79,88)        -99.9807         estimate D2E/DX2                !
 ! D315  D(72,70,79,7)          20.4316         estimate D2E/DX2                !
 ! D316  D(72,70,79,88)         81.8364         estimate D2E/DX2                !
 ! D317  D(8,73,92,22)          -3.5483         estimate D2E/DX2                !
 ! D318  D(61,73,92,22)       -157.5521         estimate D2E/DX2                !
 ! D319  D(5,75,96,13)          -3.5483         estimate D2E/DX2                !
 ! D320  D(64,75,96,13)       -157.5521         estimate D2E/DX2                !
 ! D321  D(6,77,82,16)          -3.5483         estimate D2E/DX2                !
 ! D322  D(67,77,82,16)       -157.5521         estimate D2E/DX2                !
 ! D323  D(7,79,88,19)          -3.5483         estimate D2E/DX2                !
 ! D324  D(70,79,88,19)       -157.5521         estimate D2E/DX2                !
 --------------------------------------------------------------------------------
 Trust Radius=3.00D-01 FncErr=1.00D-07 GrdErr=1.00D-06 EigMax=2.50D+02 EigMin=1.00D-04
 Number of steps in this run=    576 maximum allowed number of steps=    576.
 GradGradGradGradGradGradGradGradGradGradGradGradGradGradGradGradGradGrad

 Leave Link  103 at Fri May  7 16:04:04 2021, MaxMem=  7516192768 cpu:               1.8 elap:               0.1
 (Enter /PARA/pp801/luchenlin/g16/l202.exe)
 Stoichiometry    C28H52Au4N8S4
 Framework group  C4[X(C28H52Au4N8S4)]
 Deg. of freedom    70
 Full point group                 C4      NOp   4
 Largest Abelian subgroup         C2      NOp   2
 Largest concise Abelian subgroup C2      NOp   2
                         Standard orientation:                         
 ---------------------------------------------------------------------
 Center     Atomic      Atomic             Coordinates (Angstroms)
 Number     Number       Type             X           Y           Z
 ---------------------------------------------------------------------
      1         79           0        0.321149    1.758383   -0.220569
      2         79           0        1.758383   -0.321149   -0.220569
      3         79           0       -1.758383    0.321149   -0.220569
      4         79           0       -0.321149   -1.758383   -0.220569
      5         16           0        3.564460   -1.479259    0.573866
      6         16           0        1.479259    3.564460    0.573866
      7         16           0       -3.564460    1.479259    0.573866
      8         16           0       -1.479259   -3.564460    0.573866
      9          6           0        4.844382   -1.555296   -0.734644
     10          6           0        1.555296    4.844382   -0.734644
     11          6           0       -4.844382    1.555296   -0.734644
     12          6           0       -1.555296   -4.844382   -0.734644
     13          6           0        6.173395   -1.082233   -0.159542
     14          1           0        4.882169   -2.604893   -1.063239
     15          1           0        4.546478   -0.937578   -1.593243
     16          6           0        1.082233    6.173395   -0.159542
     17          1           0        2.604893    4.882169   -1.063239
     18          1           0        0.937578    4.546478   -1.593243
     19          6           0       -6.173395    1.082233   -0.159542
     20          1           0       -4.882169    2.604893   -1.063239
     21          1           0       -4.546478    0.937578   -1.593243
     22          6           0       -1.082233   -6.173395   -0.159542
     23          1           0       -2.604893   -4.882169   -1.063239
     24          1           0       -0.937578   -4.546478   -1.593243
     25          1           0        6.424355   -1.626219    0.763696
     26          1           0        1.626219    6.424355    0.763696
     27          1           0       -6.424355    1.626219    0.763696
     28          1           0       -1.626219   -6.424355    0.763696
     29          6           0        6.369707   -4.910944    0.277303
     30          6           0        4.910944    6.369707    0.277303
     31          6           0       -6.369707    4.910944    0.277303
     32          6           0       -4.910944   -6.369707    0.277303
     33          6           0        5.230679   -5.838616    0.675826
     34          1           0        6.276872   -4.624890   -0.780625
     35          6           0        5.838616    5.230679    0.675826
     36          1           0        4.624890    6.276872   -0.780625
     37          6           0       -5.230679    5.838616    0.675826
     38          1           0       -6.276872    4.624890   -0.780625
     39          6           0       -5.838616   -5.230679    0.675826
     40          1           0       -4.624890   -6.276872   -0.780625
     41          6           0        3.885837   -5.230679    0.453326
     42          1           0        5.321448   -6.131321    1.733744
     43          1           0        5.299850   -6.771260    0.088845
     44          6           0        5.230679    3.885837    0.453326
     45          1           0        6.131321    5.321448    1.733744
     46          1           0        6.771260    5.299850    0.088845
     47          6           0       -3.885837    5.230679    0.453326
     48          1           0       -5.321448    6.131321    1.733744
     49          1           0       -5.299850    6.771260    0.088845
     50          6           0       -5.230679   -3.885837    0.453326
     51          1           0       -6.131321   -5.321448    1.733744
     52          1           0       -6.771260   -5.299850    0.088845
     53          6           0        2.849326   -5.072174    1.351928
     54          7           0        3.514762   -4.733578   -0.769237
     55          6           0        5.072174    2.849326    1.351928
     56          7           0        4.733578    3.514762   -0.769237
     57          6           0       -2.849326    5.072174    1.351928
     58          7           0       -3.514762    4.733578   -0.769237
     59          6           0       -5.072174   -2.849326    1.351928
     60          7           0       -4.733578   -3.514762   -0.769237
     61          7           0        1.837503   -4.482174    0.647701
     62          1           0        2.756750   -5.326924    2.404360
     63          6           0        2.287609   -4.292973   -0.618499
     64          7           0        4.482174    1.837503    0.647701
     65          1           0        5.326924    2.756750    2.404360
     66          6           0        4.292973    2.287609   -0.618499
     67          7           0       -1.837503    4.482174    0.647701
     68          1           0       -2.756750    5.326924    2.404360
     69          6           0       -2.287609    4.292973   -0.618499
     70          7           0       -4.482174   -1.837503    0.647701
     71          1           0       -5.326924   -2.756750    2.404360
     72          6           0       -4.292973   -2.287609   -0.618499
     73          1           0        0.917421   -4.202004    0.988733
     74          1           0        1.670160   -3.838078   -1.393994
     75          1           0        4.202004    0.917421    0.988733
     76          1           0        3.838078    1.670160   -1.393994
     77          1           0       -0.917421    4.202004    0.988733
     78          1           0       -1.670160    3.838078   -1.393994
     79          1           0       -4.202004   -0.917421    0.988733
     80          1           0       -3.838078   -1.670160   -1.393994
     81          1           0        1.277204    6.977525   -0.887201
     82          1           0        0.007012    6.166814    0.062468
     83          1           0        3.989807    6.354327    0.879480
     84          1           0        5.393409    7.349047    0.416688
     85          1           0       -6.354327    3.989807    0.879480
     86          1           0       -7.349047    5.393409    0.416688
     87          1           0       -6.977525    1.277204   -0.887201
     88          1           0       -6.166814    0.007012    0.062468
     89          1           0       -3.989807   -6.354327    0.879480
     90          1           0       -5.393409   -7.349047    0.416688
     91          1           0       -1.277204   -6.977525   -0.887201
     92          1           0       -0.007012   -6.166814    0.062468
     93          1           0        6.354327   -3.989807    0.879480
     94          1           0        7.349047   -5.393409    0.416688
     95          1           0        6.977525   -1.277204   -0.887201
     96          1           0        6.166814   -0.007012    0.062468
 ---------------------------------------------------------------------
 Rotational constants (GHZ):           0.0407135           0.0407135           0.0209969
 Leave Link  202 at Fri May  7 16:04:05 2021, MaxMem=  7516192768 cpu:               1.6 elap:               0.1
 (Enter /PARA/pp801/luchenlin/g16/l301.exe)
 General basis read from cards:  (5D, 7F)
 Centers:       1      2      3      4
 SDD
 ****
 Centers:       9     10     11     12     13     16     19     22     29     30
 Centers:      31     32     33     35     37     39     41     44     47     50
 Centers:      53     55     57     59     63     66     69     72     54     56
 Centers:      58     60     61     64     67     70      5      6      7      8
 Centers:      14     15     17     18     20     21     23     24     25     26
 Centers:      27     28     34     36     38     40     42     43     45     46
 Centers:      48     49     51     52     62     65     68     71     73     74
 Centers:      75     76     77     78     79     80     81     82     83     84
 Centers:      85     86     87     88     89     90     91     92     93     94
 Centers:      95     96
 6-311G*
 ****
 ======================================================================================================
                                       Pseudopotential Parameters
 ======================================================================================================
  Center     Atomic      Valence      Angular      Power
  Number     Number     Electrons     Momentum     of R      Exponent        Coefficient   SO-Coeffient
 ======================================================================================================
    1         79           19
                                      G and up 
                                                     2        1.0000000        0.00000000    0.00000000
                                      S - G
                                                     2       13.2051000      426.84667900    0.00000000
                                                     2        6.6025500       37.00708300    0.00000000
                                      P - G
                                                     2       10.4520200      261.19958000    0.00000000
                                                     2        5.2260100       26.96249600    0.00000000
                                      D - G
                                                     2        7.8511000      124.79066600    0.00000000
                                                     2        3.9255500       16.30072600    0.00000000
                                      F - G
                                                     2        4.7898200       30.49008900    0.00000000
                                                     2        2.3949100        5.17107400    0.00000000
    2         79           19
                                      G and up 
                                                     2        1.0000000        0.00000000    0.00000000
                                      S - G
                                                     2       13.2051000      426.84667900    0.00000000
                                                     2        6.6025500       37.00708300    0.00000000
                                      P - G
                                                     2       10.4520200      261.19958000    0.00000000
                                                     2        5.2260100       26.96249600    0.00000000
                                      D - G
                                                     2        7.8511000      124.79066600    0.00000000
                                                     2        3.9255500       16.30072600    0.00000000
                                      F - G
                                                     2        4.7898200       30.49008900    0.00000000
                                                     2        2.3949100        5.17107400    0.00000000
    3         79           19
                                      G and up 
                                                     2        1.0000000        0.00000000    0.00000000
                                      S - G
                                                     2       13.2051000      426.84667900    0.00000000
                                                     2        6.6025500       37.00708300    0.00000000
                                      P - G
                                                     2       10.4520200      261.19958000    0.00000000
                                                     2        5.2260100       26.96249600    0.00000000
                                      D - G
                                                     2        7.8511000      124.79066600    0.00000000
                                                     2        3.9255500       16.30072600    0.00000000
                                      F - G
                                                     2        4.7898200       30.49008900    0.00000000
                                                     2        2.3949100        5.17107400    0.00000000
    4         79           19
                                      G and up 
                                                     2        1.0000000        0.00000000    0.00000000
                                      S - G
                                                     2       13.2051000      426.84667900    0.00000000
                                                     2        6.6025500       37.00708300    0.00000000
                                      P - G
                                                     2       10.4520200      261.19958000    0.00000000
                                                     2        5.2260100       26.96249600    0.00000000
                                      D - G
                                                     2        7.8511000      124.79066600    0.00000000
                                                     2        3.9255500       16.30072600    0.00000000
                                      F - G
                                                     2        4.7898200       30.49008900    0.00000000
                                                     2        2.3949100        5.17107400    0.00000000
    5         16
                                   No pseudopotential on this center.
    6         16
                                   No pseudopotential on this center.
    7         16
                                   No pseudopotential on this center.
    8         16
                                   No pseudopotential on this center.
    9          6
                                   No pseudopotential on this center.
   10          6
                                   No pseudopotential on this center.
   11          6
                                   No pseudopotential on this center.
   12          6
                                   No pseudopotential on this center.
   13          6
                                   No pseudopotential on this center.
   14          1
                                   No pseudopotential on this center.
   15          1
                                   No pseudopotential on this center.
   16          6
                                   No pseudopotential on this center.
   17          1
                                   No pseudopotential on this center.
   18          1
                                   No pseudopotential on this center.
   19          6
                                   No pseudopotential on this center.
   20          1
                                   No pseudopotential on this center.
   21          1
                                   No pseudopotential on this center.
   22          6
                                   No pseudopotential on this center.
   23          1
                                   No pseudopotential on this center.
   24          1
                                   No pseudopotential on this center.
   25          1
                                   No pseudopotential on this center.
   26          1
                                   No pseudopotential on this center.
   27          1
                                   No pseudopotential on this center.
   28          1
                                   No pseudopotential on this center.
   29          6
                                   No pseudopotential on this center.
   30          6
                                   No pseudopotential on this center.
   31          6
                                   No pseudopotential on this center.
   32          6
                                   No pseudopotential on this center.
   33          6
                                   No pseudopotential on this center.
   34          1
                                   No pseudopotential on this center.
   35          6
                                   No pseudopotential on this center.
   36          1
                                   No pseudopotential on this center.
   37          6
                                   No pseudopotential on this center.
   38          1
                                   No pseudopotential on this center.
   39          6
                                   No pseudopotential on this center.
   40          1
                                   No pseudopotential on this center.
   41          6
                                   No pseudopotential on this center.
   42          1
                                   No pseudopotential on this center.
   43          1
                                   No pseudopotential on this center.
   44          6
                                   No pseudopotential on this center.
   45          1
                                   No pseudopotential on this center.
   46          1
                                   No pseudopotential on this center.
   47          6
                                   No pseudopotential on this center.
   48          1
                                   No pseudopotential on this center.
   49          1
                                   No pseudopotential on this center.
   50          6
                                   No pseudopotential on this center.
   51          1
                                   No pseudopotential on this center.
   52          1
                                   No pseudopotential on this center.
   53          6
                                   No pseudopotential on this center.
   54          7
                                   No pseudopotential on this center.
   55          6
                                   No pseudopotential on this center.
   56          7
                                   No pseudopotential on this center.
   57          6
                                   No pseudopotential on this center.
   58          7
                                   No pseudopotential on this center.
   59          6
                                   No pseudopotential on this center.
   60          7
                                   No pseudopotential on this center.
   61          7
                                   No pseudopotential on this center.
   62          1
                                   No pseudopotential on this center.
   63          6
                                   No pseudopotential on this center.
   64          7
                                   No pseudopotential on this center.
   65          1
                                   No pseudopotential on this center.
   66          6
                                   No pseudopotential on this center.
   67          7
                                   No pseudopotential on this center.
   68          1
                                   No pseudopotential on this center.
   69          6
                                   No pseudopotential on this center.
   70          7
                                   No pseudopotential on this center.
   71          1
                                   No pseudopotential on this center.
   72          6
                                   No pseudopotential on this center.
   73          1
                                   No pseudopotential on this center.
   74          1
                                   No pseudopotential on this center.
   75          1
                                   No pseudopotential on this center.
   76          1
                                   No pseudopotential on this center.
   77          1
                                   No pseudopotential on this center.
   78          1
                                   No pseudopotential on this center.
   79          1
                                   No pseudopotential on this center.
   80          1
                                   No pseudopotential on this center.
   81          1
                                   No pseudopotential on this center.
   82          1
                                   No pseudopotential on this center.
   83          1
                                   No pseudopotential on this center.
   84          1
                                   No pseudopotential on this center.
   85          1
                                   No pseudopotential on this center.
   86          1
                                   No pseudopotential on this center.
   87          1
                                   No pseudopotential on this center.
   88          1
                                   No pseudopotential on this center.
   89          1
                                   No pseudopotential on this center.
   90          1
                                   No pseudopotential on this center.
   91          1
                                   No pseudopotential on this center.
   92          1
                                   No pseudopotential on this center.
   93          1
                                   No pseudopotential on this center.
   94          1
                                   No pseudopotential on this center.
   95          1
                                   No pseudopotential on this center.
   96          1
                                   No pseudopotential on this center.
 ======================================================================================================
 Ernie: Thresh=  0.10000D-02 Tol=  0.10000D-05 Strict=F.
 There are   552 symmetry adapted cartesian basis functions of A   symmetry.
 There are   552 symmetry adapted cartesian basis functions of B   symmetry.
 There are   526 symmetry adapted basis functions of A   symmetry.
 There are   526 symmetry adapted basis functions of B   symmetry.
  1052 basis functions,  1856 primitive gaussians,  1104 cartesian basis functions
   208 alpha electrons      208 beta electrons
       nuclear repulsion energy      8210.4595115709 Hartrees.
 IExCor= 1009 DFT=T Ex+Corr=PBE1PBE ExCW=0 ScaHFX=  0.250000
 ScaDFX=  0.750000  0.750000  1.000000  1.000000 ScalE2=  1.000000  1.000000
 IRadAn=      5 IRanWt=     -1 IRanGd=            0 ICorTp=0 IEmpDi=141
 NAtoms=   96 NActive=   96 NUniq=   24 SFac= 4.00D+00 NAtFMM=   60 NAOKFM=T Big=F
 Integral buffers will be    131072 words long.
 Raffenetti 2 integral format.
 Two-electron integral symmetry is turned on.
 R6Disp:  Grimme-D3(BJ) Dispersion energy=       -0.1432101717 Hartrees.
 Nuclear repulsion after empirical dispersion term =     8210.3163013992 Hartrees.
 Leave Link  301 at Fri May  7 16:04:05 2021, MaxMem=  7516192768 cpu:               4.4 elap:               0.2
 (Enter /PARA/pp801/luchenlin/g16/l302.exe)
 NPDir=0 NMtPBC=     1 NCelOv=     1 NCel=       1 NClECP=     1 NCelD=      1
         NCelK=      1 NCelE2=     1 NClLst=     1 CellRange=     0.0.
 One-electron integrals computed using PRISM.
 One-electron integral symmetry used in STVInt
   4 Symmetry operations used in ECPInt.
 ECPInt:  NShTT=   97020 NPrTT=  378094 LenC2=   64105 LenP2D=  144648.
 LDataN:  DoStor=T MaxTD1= 6 Len=  172
 NBasis=  1052 RedAO= T EigKep=  6.47D-05  NBF=   526   526
 NBsUse=  1052 1.00D-06 EigRej= -1.00D+00 NBFU=   526   526
 Precomputing XC quadrature grid using
 IXCGrd= 4 IRadAn=           5 IRanWt=          -1 IRanGd=           0 AccXCQ= 0.00D+00.
 Defaulting to unpruned grid for atomic number  79.
 Generated NRdTot=       0 NPtTot=           0 NUsed=           0 NTot=          32
 NSgBfM=  1025  1025  1025  1025  1025 MxSgAt=    96 MxSgA2=    96.
 Leave Link  302 at Fri May  7 16:04:09 2021, MaxMem=  7516192768 cpu:              81.0 elap:               3.5
 (Enter /PARA/pp801/luchenlin/g16/l303.exe)
 DipDrv:  MaxL=1.
 Leave Link  303 at Fri May  7 16:04:10 2021, MaxMem=  7516192768 cpu:               9.3 elap:               0.5
 (Enter /PARA/pp801/luchenlin/g16/l401.exe)
 ExpMin= 1.50D-02 ExpMax= 9.34D+04 ExpMxC= 3.17D+03 IAcc=3 IRadAn=         5 AccDes= 0.00D+00
 Harris functional with IExCor= 1009 and IRadAn=       5 diagonalized for initial guess.
 HarFok:  IExCor= 1009 AccDes= 0.00D+00 IRadAn=         5 IDoV= 1 UseB2=F ITyADJ=14
 ICtDFT=  3500011 ScaDFX=  1.000000  1.000000  1.000000  1.000000
 Defaulting to unpruned grid for atomic number  79.
 FoFCou: FMM=F IPFlag=           0 FMFlag=      100000 FMFlg1=        2000
         NFxFlg=           0 DoJE=T BraDBF=F KetDBF=T FulRan=T
         wScrn=  0.000000 ICntrl=       500 IOpCl=  0 I1Cent=   200000004 NGrid=           0
         NMat0=    1 NMatS0=      1 NMatT0=    0 NMatD0=    1 NMtDS0=    0 NMtDT0=    0
 Petite list used in FoFCou.
 Harris En= -3670.35165241085    
 JPrj=0 DoOrth=F DoCkMO=F.
 Initial guess orbital symmetries:
       Occupied  (B) (E) (E) (A) (B) (E) (E) (A) (B) (E) (E) (A)
                 (B) (E) (E) (A) (B) (A) (E) (E) (E) (E) (B) (A)
                 (B) (E) (E) (A) (A) (E) (E) (B) (E) (E) (B) (A)
                 (E) (E) (B) (A) (B) (E) (E) (A) (B) (E) (E) (A)
                 (E) (E) (B) (A) (B) (E) (E) (A) (A) (E) (E) (B)
                 (A) (E) (E) (B) (A) (E) (E) (B) (B) (E) (E) (A)
                 (A) (E) (E) (B) (B) (E) (E) (A) (A) (E) (E) (B)
                 (A) (E) (E) (B) (B) (E) (E) (A) (A) (E) (E) (B)
                 (A) (E) (E) (B) (B) (E) (E) (A) (B) (E) (E) (A)
                 (A) (E) (E) (B) (B) (E) (E) (A) (A) (E) (E) (B)
                 (A) (E) (E) (B) (B) (E) (E) (A) (A) (E) (E) (B)
                 (B) (E) (E) (A) (B) (E) (E) (A) (B) (E) (E) (A)
                 (B) (E) (E) (A) (B) (E) (E) (A) (A) (E) (E) (B)
                 (A) (E) (E) (B) (B) (E) (E) (A) (A) (E) (E) (B)
                 (B) (E) (E) (A) (B) (E) (E) (A) (A) (E) (E) (B)
                 (A) (E) (E) (B) (A) (B) (E) (E) (A) (A) (B) (E)
                 (E) (B) (A) (E) (E) (A) (E) (E) (E) (E) (B) (E)
                 (E) (B) (A) (B)
       Virtual   (A) (A) (E) (E) (B) (B) (E) (E) (A) (A) (E) (E)
                 (B) (E) (E) (A) (B) (E) (E) (A) (B) (B) (E) (E)
                 (B) (A) (E) (E) (A) (E) (E) (A) (B) (E) (E) (B)
                 (A) (B) (E) (E) (E) (E) (A) (A) (B) (E) (E) (A)
                 (B) (A) (E) (E) (B) (B) (E) (E) (A) (B) (A) (E)
                 (E) (E) (E) (A) (B) (A) (E) (E) (B) (B) (A) (E)
                 (E) (E) (E) (A) (B) (A) (E) (E) (B) (B) (E) (E)
                 (A) (E) (E) (A) (E) (E) (B) (A) (B) (A) (E) (E)
                 (E) (E) (B) (A) (B) (A) (E) (E) (B) (A) (B) (E)
                 (E) (B) (E) (E) (A) (E) (E) (A) (E) (E) (B) (B)
                 (A) (B) (A) (B) (E) (E) (A) (E) (E) (E) (E) (B)
                 (E) (E) (A) (E) (E) (B) (A) (A) (E) (E) (B) (A)
                 (B) (E) (E) (B) (A) (E) (E) (A) (B) (B) (A) (E)
                 (E) (A) (E) (E) (E) (E) (A) (B) (A) (B) (E) (E)
                 (B) (E) (E) (A) (B) (E) (E) (A) (B) (E) (E) (B)
                 (A) (E) (E) (B) (A) (E) (E) (B) (A) (E) (E) (B)
                 (E) (E) (A) (B) (A) (E) (E) (A) (E) (E) (B) (A)
                 (B) (E) (E) (A) (E) (E) (B) (A) (B) (E) (E) (B)
                 (A) (E) (E) (A) (E) (E) (A) (B) (A) (B) (B) (E)
                 (E) (A) (E) (E) (B) (B) (E) (E) (E) (E) (A) (B)
                 (A) (E) (E) (E) (E) (A) (B) (B) (E) (E) (A) (B)
                 (A) (E) (E) (E) (E) (B) (A) (B) (E) (E) (A) (E)
                 (E) (A) (B) (A) (B) (E) (E) (B) (A) (E) (E) (B)
                 (A) (E) (E) (A) (B) (E) (E) (B) (A) (E) (E) (A)
                 (E) (E) (B) (A) (B) (E) (E) (B) (E) (E) (B) (A)
                 (B) (A) (E) (E) (A) (B) (E) (E) (A) (E) (E) (A)
                 (B) (E) (E) (A) (B) (A) (B) (E) (E) (B) (A) (E)
                 (E) (B) (A) (E) (E) (A) (E) (E) (A) (B) (E) (E)
                 (A) (B) (E) (E) (E) (E) (B) (A) (A) (B) (E) (E)
                 (A) (B) (E) (E) (A) (B) (E) (E) (B) (A) (E) (E)
                 (B) (A) (E) (E) (A) (E) (E) (B) (A) (B) (E) (E)
                 (E) (E) (A) (B) (B) (A) (E) (E) (E) (E) (B) (A)
                 (B) (E) (E) (A) (E) (E) (B) (A) (B) (A) (E) (E)
                 (B) (B) (E) (E) (A) (E) (E) (B) (A) (E) (E) (B)
                 (A) (E) (E) (B) (A) (E) (E) (A) (A) (E) (E) (E)
                 (E) (B) (B) (A) (B) (E) (E) (A) (B) (E) (E) (A)
                 (B) (E) (E) (B) (A) (E) (E) (B) (E) (E) (B) (A)
                 (A) (E) (E) (B) (A) (A) (E) (E) (E) (E) (B) (A)
                 (B) (E) (E) (A) (E) (E) (B) (A) (B) (E) (E) (B)
                 (A) (E) (E) (A) (B) (E) (E) (A) (B) (B) (E) (E)
                 (A) (B) (E) (E) (A) (E) (E) (A) (B) (B) (E) (E)
                 (A) (B) (A) (E) (E) (B) (E) (E) (A) (B) (E) (E)
                 (A) (B) (E) (E) (A) (A) (B) (E) (E) (B) (E) (E)
                 (B) (E) (E) (A) (A) (B) (E) (E) (A) (E) (E) (B)
                 (B) (E) (E) (A) (A) (E) (E) (B) (A) (E) (E) (A)
                 (E) (E) (B) (B) (A) (E) (E) (B) (A) (E) (E) (B)
                 (A) (B) (E) (E) (B) (A) (A) (E) (E) (B) (E) (E)
                 (A) (B) (E) (E) (E) (E) (A) (B) (A) (E) (E) (B)
                 (B) (E) (E) (A) (A) (E) (E) (B) (A) (E) (E) (B)
                 (A) (E) (E) (B) (E) (E) (A) (B) (A) (E) (E) (B)
                 (A) (E) (E) (B) (B) (E) (E) (A) (E) (E) (B) (A)
                 (E) (E) (B) (A) (A) (B) (E) (E) (E) (E) (A) (B)
                 (B) (A) (E) (E) (A) (E) (E) (B) (A) (E) (E) (A)
                 (E) (E) (B) (B) (A) (E) (E) (B) (A) (E) (E) (A)
                 (B) (E) (E) (B) (A) (E) (E) (B) (A) (E) (E) (A)
                 (B) (A) (E) (E) (B) (E) (E) (B) (A) (E) (E) (A)
                 (B) (E) (E) (B) (A) (E) (E) (A) (E) (E) (B) (A)
                 (E) (E) (B) (A) (E) (E) (B) (E) (E) (A) (B) (B)
                 (E) (E) (A) (B) (A) (E) (E) (B) (A) (E) (E) (A)
                 (B) (E) (E) (B) (A) (E) (E) (B) (A) (E) (E) (B)
                 (B) (E) (E) (A) (A) (E) (E) (B) (E) (E) (B) (A)
                 (A) (E) (E) (B) (B) (A) (E) (E) (A) (E) (E) (B)
                 (B) (E) (E) (A) (B) (E) (E) (A) (A) (E) (E) (B)
                 (A) (E) (E) (B) (A) (B) (E) (E) (A) (E) (E) (B)
                 (A) (E) (E) (B) (A) (E) (E) (B) (A) (B) (E) (E)
                 (A) (E) (E) (B) (B) (A) (E) (E) (A) (E) (E) (B)
                 (B) (A) (E) (E) (A) (B) (E) (E) (A) (E) (E) (B)
                 (A) (E) (E) (B) (A) (B) (E) (E) (E) (E) (B) (A)
                 (A) (E) (E) (B) (A) (E) (E) (B) (A) (E) (E) (B)
                 (B) (A) (E) (E) (A) (B) (E) (E) (A) (E) (E) (B)
                 (A) (E) (E) (B)
 The electronic state of the initial guess is 1-A.
 Leave Link  401 at Fri May  7 16:04:17 2021, MaxMem=  7516192768 cpu:             145.9 elap:               6.3
 (Enter /PARA/pp801/luchenlin/g16/l502.exe)
 Integral symmetry usage will be decided dynamically.
 Closed shell SCF:
 Using DIIS extrapolation, IDIIS=  1040.
 NGot=  7516192768 LenX=  7513711694 LenY=  7512491774
 Requested convergence on RMS density matrix=1.00D-08 within 128 cycles.
 Requested convergence on MAX density matrix=1.00D-06.
 Requested convergence on             energy=1.00D-06.
 No special actions if energy rises.
 Fock matrices will be formed incrementally for  20 cycles.

 Cycle   1  Pass 1  IDiag  1:
 FoFJK:  IHMeth= 1 ICntrl=       0 DoSepK=F KAlg= 0 I1Cent=           0 FoldK=F
 IRaf= 560000000 NMat=       1 IRICut=       1 DoRegI=T DoRafI=F ISym2E= 1 IDoP0=0 IntGTp=1.
 FoFCou: FMM=F IPFlag=           0 FMFlag=      100000 FMFlg1=        2000
         NFxFlg=           0 DoJE=F BraDBF=F KetDBF=F FulRan=T
         wScrn=  0.000000 ICntrl=         0 IOpCl=  0 I1Cent=           0 NGrid=           0
         NMat0=    1 NMatS0=      1 NMatT0=    0 NMatD0=    1 NMtDS0=    0 NMtDT0=    0
 Petite list used in FoFCou.
 Defaulting to unpruned grid for atomic number  79.
 Defaulting to unpruned grid for atomic number  79.
 Defaulting to unpruned grid for atomic number  79.
 Defaulting to unpruned grid for atomic number  79.
 Defaulting to unpruned grid for atomic number  79.
 Defaulting to unpruned grid for atomic number  79.
 Defaulting to unpruned grid for atomic number  79.
 Defaulting to unpruned grid for atomic number  79.
 Defaulting to unpruned grid for atomic number  79.
 Defaulting to unpruned grid for atomic number  79.
 Defaulting to unpruned grid for atomic number  79.
 Defaulting to unpruned grid for atomic number  79.
 Defaulting to unpruned grid for atomic number  79.
 Defaulting to unpruned grid for atomic number  79.
 Defaulting to unpruned grid for atomic number  79.
 Defaulting to unpruned grid for atomic number  79.
 Defaulting to unpruned grid for atomic number  79.
 Defaulting to unpruned grid for atomic number  79.
 Defaulting to unpruned grid for atomic number  79.
 Defaulting to unpruned grid for atomic number  79.
 Defaulting to unpruned grid for atomic number  79.
 Defaulting to unpruned grid for atomic number  79.
 Defaulting to unpruned grid for atomic number  79.
 Defaulting to unpruned grid for atomic number  79.
 E= -3666.78204448036    
 DIIS: error= 3.71D-02 at cycle   1 NSaved=   1.
 NSaved= 1 IEnMin= 1 EnMin= -3666.78204448036     IErMin= 1 ErrMin= 3.71D-02
 ErrMax= 3.71D-02  0.00D+00 EMaxC= 1.00D-01 BMatC= 3.97D+00 BMatP= 3.97D+00
 IDIUse=3 WtCom= 6.29D-01 WtEn= 3.71D-01
 Coeff-Com:  0.100D+01
 Coeff-En:   0.100D+01
 Coeff:      0.100D+01
 Gap=     0.121 Goal=   None    Shift=    0.000
 GapD=    0.121 DampG=1.000 DampE=0.250 DampFc=0.2500 IDamp=-1.
 Damping current iteration by 2.50D-01
 RMSDP=1.83D-02 MaxDP=4.28D+00              OVMax= 8.68D-01

 Cycle   2  Pass 1  IDiag  1:
 RMSU=  4.51D-03    CP:  1.08D+00
 E= -3666.79199389197     Delta-E=       -0.009949411618 Rises=F Damp=T
 DIIS: error= 1.89D-02 at cycle   2 NSaved=   2.
 NSaved= 2 IEnMin= 2 EnMin= -3666.79199389197     IErMin= 2 ErrMin= 1.89D-02
 ErrMax= 1.89D-02  0.00D+00 EMaxC= 1.00D-01 BMatC= 5.80D-01 BMatP= 3.97D+00
 IDIUse=3 WtCom= 8.11D-01 WtEn= 1.89D-01
 Coeff-Com: -0.824D-01 0.108D+01
 Coeff-En:   0.498D+00 0.502D+00
 Coeff:      0.276D-01 0.972D+00
 Gap=     0.466 Goal=   None    Shift=    0.000
 DSYEVD-2 returned Info=      260864 IAlg= 4 N=   526 NDim=  1052 NE2=     7141150 trying  DSYEV.
 RMSDP=5.21D-03 MaxDP=9.40D-01 DE=-9.95D-03 OVMax= 9.21D-01

 Cycle   3  Pass 1  IDiag  1:
 RMSU=  3.26D-03    CP:  1.00D+00  1.15D-01
 E= -3668.62095168052     Delta-E=       -1.828957788550 Rises=F Damp=F
 DIIS: error= 4.99D-02 at cycle   3 NSaved=   3.
 NSaved= 3 IEnMin= 3 EnMin= -3668.62095168052     IErMin= 2 ErrMin= 1.89D-02
 ErrMax= 4.99D-02  0.00D+00 EMaxC= 1.00D-01 BMatC= 1.25D+00 BMatP= 5.80D-01
 IDIUse=2 WtCom= 0.00D+00 WtEn= 1.00D+00
 Coeff-En:   0.000D+00 0.189D+00 0.811D+00
 Coeff:      0.000D+00 0.189D+00 0.811D+00
 Gap=     0.536 Goal=   None    Shift=    0.000
 RMSDP=7.27D-03 MaxDP=8.31D-01 DE=-1.83D+00 OVMax= 8.90D-01

 Cycle   4  Pass 1  IDiag  1:
 RMSU=  5.11D-03    CP:  9.95D-01  8.94D-01 -1.64D-01
 E= -3656.68237255252     Delta-E=       11.938579128004 Rises=F Damp=F
 DIIS: error= 1.45D-01 at cycle   4 NSaved=   4.
 NSaved= 4 IEnMin= 3 EnMin= -3668.62095168052     IErMin= 2 ErrMin= 1.89D-02
 ErrMax= 1.45D-01  0.00D+00 EMaxC= 1.00D-01 BMatC= 7.89D+00 BMatP= 5.80D-01
 IDIUse=2 WtCom= 0.00D+00 WtEn= 1.00D+00
 EnCoef did     3 forward-backward iterations
 Coeff-En:   0.278D-01 0.000D+00 0.804D+00 0.168D+00
 Coeff:      0.278D-01 0.000D+00 0.804D+00 0.168D+00
 Gap=     0.077 Goal=   None    Shift=    0.000
 RMSDP=5.29D-03 MaxDP=1.18D+00 DE= 1.19D+01 OVMax= 9.91D-01

 Cycle   5  Pass 1  IDiag  1:
 RMSU=  2.43D-03    CP:  9.24D-01  9.93D-02 -3.39D-02  4.26D-01
 E= -3669.57768664045     Delta-E=      -12.895314087926 Rises=F Damp=F
 DIIS: error= 2.95D-02 at cycle   5 NSaved=   5.
 NSaved= 5 IEnMin= 5 EnMin= -3669.57768664045     IErMin= 2 ErrMin= 1.89D-02
 ErrMax= 2.95D-02  0.00D+00 EMaxC= 1.00D-01 BMatC= 4.90D-01 BMatP= 5.80D-01
 IDIUse=3 WtCom= 7.05D-01 WtEn= 2.95D-01
 Coeff-Com: -0.359D-01 0.246D+00 0.365D+00 0.615D-02 0.419D+00
 Coeff-En:   0.000D+00 0.000D+00 0.309D+00 0.000D+00 0.691D+00
 Coeff:     -0.253D-01 0.173D+00 0.349D+00 0.434D-02 0.499D+00
 Gap=     0.027 Goal=   None    Shift=    0.000
 RMSDP=2.27D-03 MaxDP=1.73D-01 DE=-1.29D+01 OVMax= 8.23D-01

 Cycle   6  Pass 1  IDiag  1:
 RMSU=  1.23D-03    CP:  9.23D-01 -5.63D-02  2.53D-01  1.90D-01  6.23D-01
 E= -3670.00265999375     Delta-E=       -0.424973353302 Rises=F Damp=F
 DIIS: error= 1.26D-02 at cycle   6 NSaved=   6.
 NSaved= 6 IEnMin= 6 EnMin= -3670.00265999375     IErMin= 6 ErrMin= 1.26D-02
 ErrMax= 1.26D-02  0.00D+00 EMaxC= 1.00D-01 BMatC= 1.69D-01 BMatP= 4.90D-01
 IDIUse=3 WtCom= 8.74D-01 WtEn= 1.26D-01
 Coeff-Com: -0.688D-01 0.136D+00 0.160D+00-0.166D-01 0.357D+00 0.432D+00
 Coeff-En:   0.000D+00 0.000D+00 0.000D+00 0.000D+00 0.282D+00 0.718D+00
 Coeff:     -0.601D-01 0.119D+00 0.140D+00-0.145D-01 0.347D+00 0.468D+00
 Gap=     0.051 Goal=   None    Shift=    0.000
 RMSDP=7.46D-04 MaxDP=4.80D-02 DE=-4.25D-01 OVMax= 1.44D-01

 Cycle   7  Pass 1  IDiag  1:
 RMSU=  4.35D-04    CP:  9.15D-01 -3.41D-02  1.82D-01  2.64D-01  7.74D-01
                    CP:  8.90D-01
 E= -3670.19422137107     Delta-E=       -0.191561377324 Rises=F Damp=F
 DIIS: error= 5.01D-03 at cycle   7 NSaved=   7.
 NSaved= 7 IEnMin= 7 EnMin= -3670.19422137107     IErMin= 7 ErrMin= 5.01D-03
 ErrMax= 5.01D-03  0.00D+00 EMaxC= 1.00D-01 BMatC= 1.06D-02 BMatP= 1.69D-01
 IDIUse=3 WtCom= 9.50D-01 WtEn= 5.01D-02
 Coeff-Com: -0.223D-01 0.247D-01-0.273D-01 0.142D-02 0.749D-01 0.154D+00
 Coeff-Com:  0.795D+00
 Coeff-En:   0.000D+00 0.000D+00 0.000D+00 0.000D+00 0.000D+00 0.000D+00
 Coeff-En:   0.100D+01
 Coeff:     -0.211D-01 0.235D-01-0.259D-01 0.135D-02 0.712D-01 0.146D+00
 Coeff:      0.805D+00
 Gap=     0.048 Goal=   None    Shift=    0.000
 RMSDP=3.08D-04 MaxDP=4.15D-02 DE=-1.92D-01 OVMax= 4.72D-02

 Cycle   8  Pass 1  IDiag  1:
 RMSU=  2.52D-04    CP:  9.20D-01 -1.40D-02  1.50D-01  2.66D-01  7.59D-01
                    CP:  8.59D-01  8.09D-01
 E= -3670.20317709045     Delta-E=       -0.008955719382 Rises=F Damp=F
 DIIS: error= 1.51D-03 at cycle   8 NSaved=   8.
 NSaved= 8 IEnMin= 8 EnMin= -3670.20317709045     IErMin= 8 ErrMin= 1.51D-03
 ErrMax= 1.51D-03  0.00D+00 EMaxC= 1.00D-01 BMatC= 3.93D-03 BMatP= 1.06D-02
 IDIUse=3 WtCom= 9.85D-01 WtEn= 1.51D-02
 Coeff-Com: -0.152D-01 0.190D-01-0.309D-01 0.517D-03 0.140D-01 0.421D-01
 Coeff-Com:  0.507D+00 0.464D+00
 Coeff-En:   0.000D+00 0.000D+00 0.000D+00 0.000D+00 0.000D+00 0.000D+00
 Coeff-En:   0.126D+00 0.874D+00
 Coeff:     -0.149D-01 0.187D-01-0.304D-01 0.509D-03 0.138D-01 0.415D-01
 Coeff:      0.501D+00 0.470D+00
 Gap=     0.047 Goal=   None    Shift=    0.000
 RMSDP=1.55D-04 MaxDP=1.81D-02 DE=-8.96D-03 OVMax= 2.55D-02

 Cycle   9  Pass 1  IDiag  1:
 RMSU=  6.88D-05    CP:  9.18D-01 -1.50D-02  1.46D-01  2.77D-01  7.83D-01
                    CP:  8.54D-01  9.82D-01  6.88D-01
 E= -3670.20762624740     Delta-E=       -0.004449156950 Rises=F Damp=F
 DIIS: error= 5.19D-04 at cycle   9 NSaved=   9.
 NSaved= 9 IEnMin= 9 EnMin= -3670.20762624740     IErMin= 9 ErrMin= 5.19D-04
 ErrMax= 5.19D-04  0.00D+00 EMaxC= 1.00D-01 BMatC= 1.84D-04 BMatP= 3.93D-03
 IDIUse=3 WtCom= 9.95D-01 WtEn= 5.19D-03
 Coeff-Com: -0.131D-02 0.241D-02-0.374D-02 0.100D-03 0.129D-02-0.128D-01
 Coeff-Com: -0.555D-02 0.134D+00 0.886D+00
 Coeff-En:   0.000D+00 0.000D+00 0.000D+00 0.000D+00 0.000D+00 0.000D+00
 Coeff-En:   0.000D+00 0.000D+00 0.100D+01
 Coeff:     -0.130D-02 0.239D-02-0.372D-02 0.995D-04 0.128D-02-0.128D-01
 Coeff:     -0.552D-02 0.133D+00 0.886D+00
 Gap=     0.046 Goal=   None    Shift=    0.000
 RMSDP=3.92D-05 MaxDP=4.52D-03 DE=-4.45D-03 OVMax= 1.23D-02

 Cycle  10  Pass 1  IDiag  1:
 RMSU=  1.93D-05    CP:  9.18D-01 -1.21D-02  1.41D-01  2.78D-01  7.85D-01
                    CP:  8.46D-01  9.79D-01  7.84D-01  1.03D+00
 E= -3670.20788384129     Delta-E=       -0.000257593891 Rises=F Damp=F
 DIIS: error= 8.18D-05 at cycle  10 NSaved=  10.
 NSaved=10 IEnMin=10 EnMin= -3670.20788384129     IErMin=10 ErrMin= 8.18D-05
 ErrMax= 8.18D-05  0.00D+00 EMaxC= 1.00D-01 BMatC= 1.68D-05 BMatP= 1.84D-04
 IDIUse=1 WtCom= 1.00D+00 WtEn= 0.00D+00
 Coeff-Com:  0.918D-03-0.959D-03-0.428D-03 0.130D-03-0.995D-04-0.798D-02
 Coeff-Com: -0.259D-01 0.441D-01 0.383D+00 0.607D+00
 Coeff:      0.918D-03-0.959D-03-0.428D-03 0.130D-03-0.995D-04-0.798D-02
 Coeff:     -0.259D-01 0.441D-01 0.383D+00 0.607D+00
 Gap=     0.046 Goal=   None    Shift=    0.000
 RMSDP=1.00D-05 MaxDP=5.57D-04 DE=-2.58D-04 OVMax= 4.00D-03

 Cycle  11  Pass 1  IDiag  1:
 RMSU=  8.25D-06    CP:  9.18D-01 -1.22D-02  1.42D-01  2.78D-01  7.84D-01
                    CP:  8.44D-01  9.85D-01  7.94D-01  1.07D+00  9.32D-01
 E= -3670.20790114645     Delta-E=       -0.000017305156 Rises=F Damp=F
 DIIS: error= 3.76D-05 at cycle  11 NSaved=  11.
 NSaved=11 IEnMin=11 EnMin= -3670.20790114645     IErMin=11 ErrMin= 3.76D-05
 ErrMax= 3.76D-05  0.00D+00 EMaxC= 1.00D-01 BMatC= 4.72D-06 BMatP= 1.68D-05
 IDIUse=1 WtCom= 1.00D+00 WtEn= 0.00D+00
 Coeff-Com:  0.539D-03-0.620D-03 0.565D-04 0.369D-04 0.349D-03-0.807D-03
 Coeff-Com: -0.402D-02 0.186D-01 0.980D-01 0.287D+00 0.601D+00
 Coeff:      0.539D-03-0.620D-03 0.565D-04 0.369D-04 0.349D-03-0.807D-03
 Coeff:     -0.402D-02 0.186D-01 0.980D-01 0.287D+00 0.601D+00
 Gap=     0.046 Goal=   None    Shift=    0.000
 RMSDP=5.18D-06 MaxDP=4.73D-04 DE=-1.73D-05 OVMax= 1.17D-03

 Cycle  12  Pass 1  IDiag  1:
 RMSU=  2.60D-06    CP:  9.18D-01 -1.24D-02  1.43D-01  2.78D-01  7.83D-01
                    CP:  8.44D-01  9.83D-01  7.93D-01  1.05D+00  1.04D+00
                    CP:  1.09D+00
 E= -3670.20790700302     Delta-E=       -0.000005856575 Rises=F Damp=F
 DIIS: error= 3.80D-05 at cycle  12 NSaved=  12.
 NSaved=12 IEnMin=12 EnMin= -3670.20790700302     IErMin=11 ErrMin= 3.76D-05
 ErrMax= 3.80D-05  0.00D+00 EMaxC= 1.00D-01 BMatC= 9.02D-07 BMatP= 4.72D-06
 IDIUse=1 WtCom= 1.00D+00 WtEn= 0.00D+00
 Coeff-Com:  0.754D-04-0.390D-04-0.210D-04-0.743D-05-0.330D-03 0.112D-02
 Coeff-Com:  0.585D-02 0.423D-02-0.246D-01-0.226D-01 0.552D-01 0.981D+00
 Coeff:      0.754D-04-0.390D-04-0.210D-04-0.743D-05-0.330D-03 0.112D-02
 Coeff:      0.585D-02 0.423D-02-0.246D-01-0.226D-01 0.552D-01 0.981D+00
 Gap=     0.047 Goal=   None    Shift=    0.000
 RMSDP=3.09D-06 MaxDP=2.76D-04 DE=-5.86D-06 OVMax= 1.37D-03

 Cycle  13  Pass 1  IDiag  1:
 RMSU=  1.00D-06    CP:  9.18D-01 -1.25D-02  1.43D-01  2.77D-01  7.83D-01
                    CP:  8.44D-01  9.83D-01  7.94D-01  1.05D+00  1.11D+00
                    CP:  1.24D+00  1.48D+00
 E= -3670.20790852986     Delta-E=       -0.000001526836 Rises=F Damp=F
 DIIS: error= 7.22D-06 at cycle  13 NSaved=  13.
 NSaved=13 IEnMin=13 EnMin= -3670.20790852986     IErMin=13 ErrMin= 7.22D-06
 ErrMax= 7.22D-06  0.00D+00 EMaxC= 1.00D-01 BMatC= 1.15D-07 BMatP= 9.02D-07
 IDIUse=1 WtCom= 1.00D+00 WtEn= 0.00D+00
 Coeff-Com: -0.323D-04 0.162D-04-0.551D-04 0.142D-06-0.162D-03 0.875D-03
 Coeff-Com:  0.375D-02-0.382D-03-0.276D-01-0.678D-01-0.113D+00 0.435D+00
 Coeff-Com:  0.770D+00
 Coeff:     -0.323D-04 0.162D-04-0.551D-04 0.142D-06-0.162D-03 0.875D-03
 Coeff:      0.375D-02-0.382D-03-0.276D-01-0.678D-01-0.113D+00 0.435D+00
 Coeff:      0.770D+00
 Gap=     0.047 Goal=   None    Shift=    0.000
 RMSDP=1.70D-06 MaxDP=1.66D-04 DE=-1.53D-06 OVMax= 6.75D-04

 Cycle  14  Pass 1  IDiag  1:
 RMSU=  5.22D-07    CP:  9.18D-01 -1.26D-02  1.43D-01  2.77D-01  7.83D-01
                    CP:  8.44D-01  9.83D-01  7.94D-01  1.05D+00  1.14D+00
                    CP:  1.34D+00  1.70D+00  1.07D+00
 E= -3670.20790876965     Delta-E=       -0.000000239788 Rises=F Damp=F
 DIIS: error= 1.62D-06 at cycle  14 NSaved=  14.
 NSaved=14 IEnMin=14 EnMin= -3670.20790876965     IErMin=14 ErrMin= 1.62D-06
 ErrMax= 1.62D-06  0.00D+00 EMaxC= 1.00D-01 BMatC= 8.19D-09 BMatP= 1.15D-07
 IDIUse=1 WtCom= 1.00D+00 WtEn= 0.00D+00
 Coeff-Com: -0.247D-04 0.151D-04-0.233D-04 0.223D-05-0.682D-04 0.249D-03
 Coeff-Com:  0.859D-03-0.569D-03-0.942D-02-0.291D-01-0.614D-01 0.904D-01
 Coeff-Com:  0.384D+00 0.625D+00
 Coeff:     -0.247D-04 0.151D-04-0.233D-04 0.223D-05-0.682D-04 0.249D-03
 Coeff:      0.859D-03-0.569D-03-0.942D-02-0.291D-01-0.614D-01 0.904D-01
 Coeff:      0.384D+00 0.625D+00
 Gap=     0.047 Goal=   None    Shift=    0.000
 RMSDP=3.81D-07 MaxDP=3.39D-05 DE=-2.40D-07 OVMax= 1.94D-04

 Cycle  15  Pass 1  IDiag  1:
 RMSU=  1.38D-07    CP:  9.18D-01 -1.26D-02  1.43D-01  2.77D-01  7.83D-01
                    CP:  8.44D-01  9.83D-01  7.94D-01  1.05D+00  1.15D+00
                    CP:  1.35D+00  1.77D+00  1.16D+00  9.97D-01
 E= -3670.20790878516     Delta-E=       -0.000000015507 Rises=F Damp=F
 DIIS: error= 1.06D-06 at cycle  15 NSaved=  15.
 NSaved=15 IEnMin=15 EnMin= -3670.20790878516     IErMin=15 ErrMin= 1.06D-06
 ErrMax= 1.06D-06  0.00D+00 EMaxC= 1.00D-01 BMatC= 1.51D-09 BMatP= 8.19D-09
 IDIUse=1 WtCom= 1.00D+00 WtEn= 0.00D+00
 Coeff-Com: -0.712D-05 0.653D-05 0.926D-05 0.469D-07-0.889D-06-0.525D-04
 Coeff-Com: -0.379D-03-0.264D-03 0.169D-03-0.270D-03 0.314D-04-0.288D-01
 Coeff-Com:  0.258D-01 0.149D+00 0.854D+00
 Coeff:     -0.712D-05 0.653D-05 0.926D-05 0.469D-07-0.889D-06-0.525D-04
 Coeff:     -0.379D-03-0.264D-03 0.169D-03-0.270D-03 0.314D-04-0.288D-01
 Coeff:      0.258D-01 0.149D+00 0.854D+00
 Gap=     0.047 Goal=   None    Shift=    0.000
 RMSDP=1.67D-07 MaxDP=1.48D-05 DE=-1.55D-08 OVMax= 9.12D-05

 Cycle  16  Pass 1  IDiag  1:
 RMSU=  4.84D-08    CP:  9.18D-01 -1.26D-02  1.43D-01  2.77D-01  7.83D-01
                    CP:  8.44D-01  9.83D-01  7.95D-01  1.05D+00  1.16D+00
                    CP:  1.35D+00  1.79D+00  1.21D+00  1.08D+00  1.26D+00
 E= -3670.20790878870     Delta-E=       -0.000000003545 Rises=F Damp=F
 DIIS: error= 3.82D-07 at cycle  16 NSaved=  16.
 NSaved=16 IEnMin=16 EnMin= -3670.20790878870     IErMin=16 ErrMin= 3.82D-07
 ErrMax= 3.82D-07  0.00D+00 EMaxC= 1.00D-01 BMatC= 2.76D-10 BMatP= 1.51D-09
 IDIUse=1 WtCom= 1.00D+00 WtEn= 0.00D+00
 Coeff-Com: -0.102D-05 0.192D-05 0.727D-05-0.129D-06 0.545D-05-0.540D-04
 Coeff-Com: -0.257D-03-0.454D-04 0.875D-03 0.256D-02 0.744D-02-0.190D-01
 Coeff-Com: -0.246D-01-0.306D-01 0.319D+00 0.745D+00
 Coeff:     -0.102D-05 0.192D-05 0.727D-05-0.129D-06 0.545D-05-0.540D-04
 Coeff:     -0.257D-03-0.454D-04 0.875D-03 0.256D-02 0.744D-02-0.190D-01
 Coeff:     -0.246D-01-0.306D-01 0.319D+00 0.745D+00
 Gap=     0.047 Goal=   None    Shift=    0.000
 RMSDP=5.60D-08 MaxDP=4.64D-06 DE=-3.55D-09 OVMax= 2.63D-05

 Cycle  17  Pass 1  IDiag  1:
 RMSU=  1.70D-08    CP:  9.18D-01 -1.26D-02  1.43D-01  2.77D-01  7.83D-01
                    CP:  8.44D-01  9.83D-01  7.95D-01  1.05D+00  1.16D+00
                    CP:  1.35D+00  1.79D+00  1.22D+00  1.12D+00  1.38D+00
                    CP:  1.07D+00
 E= -3670.20790878945     Delta-E=       -0.000000000753 Rises=F Damp=F
 DIIS: error= 1.51D-07 at cycle  17 NSaved=  17.
 NSaved=17 IEnMin=17 EnMin= -3670.20790878945     IErMin=17 ErrMin= 1.51D-07
 ErrMax= 1.51D-07  0.00D+00 EMaxC= 1.00D-01 BMatC= 3.15D-11 BMatP= 2.76D-10
 IDIUse=1 WtCom= 1.00D+00 WtEn= 0.00D+00
 Coeff-Com:  0.198D-06-0.139D-08 0.281D-05 0.923D-07 0.317D-05-0.194D-04
 Coeff-Com: -0.709D-04 0.354D-05 0.305D-03 0.975D-03 0.328D-02-0.509D-02
 Coeff-Com: -0.129D-01-0.391D-01 0.158D-01 0.298D+00 0.739D+00
 Coeff:      0.198D-06-0.139D-08 0.281D-05 0.923D-07 0.317D-05-0.194D-04
 Coeff:     -0.709D-04 0.354D-05 0.305D-03 0.975D-03 0.328D-02-0.509D-02
 Coeff:     -0.129D-01-0.391D-01 0.158D-01 0.298D+00 0.739D+00
 Gap=     0.047 Goal=   None    Shift=    0.000
 RMSDP=1.96D-08 MaxDP=1.72D-06 DE=-7.53D-10 OVMax= 1.06D-05

 Cycle  18  Pass 1  IDiag  1:
 RMSU=  4.69D-09    CP:  9.18D-01 -1.26D-02  1.43D-01  2.77D-01  7.83D-01
                    CP:  8.44D-01  9.83D-01  7.95D-01  1.05D+00  1.16D+00
                    CP:  1.35D+00  1.80D+00  1.23D+00  1.13D+00  1.44D+00
                    CP:  1.15D+00  1.02D+00
 E= -3670.20790878929     Delta-E=        0.000000000164 Rises=F Damp=F
 DIIS: error= 4.90D-08 at cycle  18 NSaved=  18.
 NSaved=18 IEnMin=17 EnMin= -3670.20790878945     IErMin=18 ErrMin= 4.90D-08
 ErrMax= 4.90D-08  0.00D+00 EMaxC= 1.00D-01 BMatC= 3.02D-12 BMatP= 3.15D-11
 IDIUse=1 WtCom= 1.00D+00 WtEn= 0.00D+00
 Coeff-Com:  0.100D-06-0.186D-06 0.636D-06 0.156D-07 0.806D-06-0.321D-05
 Coeff-Com: -0.526D-05 0.235D-05 0.319D-04 0.154D-03 0.674D-03-0.899D-04
 Coeff-Com: -0.200D-02-0.140D-01-0.245D-01 0.473D-01 0.307D+00 0.685D+00
 Coeff:      0.100D-06-0.186D-06 0.636D-06 0.156D-07 0.806D-06-0.321D-05
 Coeff:     -0.526D-05 0.235D-05 0.319D-04 0.154D-03 0.674D-03-0.899D-04
 Coeff:     -0.200D-02-0.140D-01-0.245D-01 0.473D-01 0.307D+00 0.685D+00
 Gap=     0.047 Goal=   None    Shift=    0.000
 RMSDP=5.38D-09 MaxDP=5.33D-07 DE= 1.64D-10 OVMax= 1.42D-06

 SCF Done:  E(RPBE1PBE) =  -3670.20790879     A.U. after   18 cycles
            NFock= 18  Conv=0.54D-08     -V/T= 2.1115
 KE= 3.301891389234D+03 PE=-2.490926781781D+04 EE= 9.726852218391D+03
 Leave Link  502 at Fri May  7 16:08:04 2021, MaxMem=  7516192768 cpu:            5394.5 elap:             225.7
 (Enter /PARA/pp801/luchenlin/g16/l601.exe)
 Copying SCF densities to generalized density rwf, IOpCl= 0 IROHF=0.

 **********************************************************************

            Population analysis using the SCF Density.

 **********************************************************************

 Orbital symmetries:
       Occupied  (B) (E) (E) (A) (B) (E) (E) (A) (B) (E) (E) (A)
                 (E) (E) (B) (A) (B) (E) (E) (A) (A) (E) (E) (B)
                 (E) (E) (B) (A) (B) (E) (E) (A) (E) (E) (B) (A)
                 (B) (A) (E) (E) (B) (E) (E) (A) (A) (E) (E) (B)
                 (E) (E) (B) (A) (B) (E) (E) (A) (A) (E) (E) (B)
                 (A) (E) (E) (B) (B) (E) (E) (A) (A) (E) (E) (B)
                 (A) (E) (E) (B) (B) (E) (E) (A) (A) (E) (E) (B)
                 (A) (E) (E) (B) (B) (E) (E) (A) (A) (E) (E) (B)
                 (A) (E) (E) (B) (B) (E) (E) (A) (A) (E) (E) (B)
                 (A) (E) (E) (B) (B) (E) (E) (A) (A) (E) (E) (B)
                 (A) (E) (E) (B) (A) (B) (E) (E) (B) (E) (E) (A)
                 (A) (B) (E) (E) (A) (B) (E) (E) (B) (A) (A) (E)
                 (E) (E) (E) (B) (A) (A) (E) (E) (B) (A) (B) (E)
                 (E) (E) (E) (B) (A) (B) (E) (E) (A) (E) (E) (B)
                 (E) (E) (A) (B) (E) (E) (A) (B) (E) (E) (A) (B)
                 (E) (E) (A) (B) (A) (E) (E) (A) (B) (E) (E) (B)
                 (E) (E) (A) (B) (E) (E) (A) (B) (A) (E) (E) (B)
                 (A) (B) (E) (E)
       Virtual   (A) (E) (E) (A) (B) (E) (E) (A) (B) (E) (E) (A)
                 (E) (E) (B) (B) (A) (E) (E) (B) (B) (A) (A) (B)
                 (E) (E) (B) (E) (E) (A) (E) (E) (A) (A) (E) (E)
                 (A) (E) (E) (B) (B) (A) (E) (E) (B) (A) (E) (E)
                 (E) (E) (B) (A) (A) (B) (E) (E) (B) (E) (E) (A)
                 (B) (B) (A) (E) (E) (A) (E) (E) (B) (E) (E) (B)
                 (A) (E) (E) (B) (A) (B) (A) (E) (E) (E) (E) (A)
                 (B) (E) (E) (A) (B) (A) (B) (E) (E) (E) (E) (A)
                 (A) (B) (E) (E) (B) (A) (E) (E) (A) (B) (E) (E)
                 (A) (E) (E) (B) (E) (E) (B) (B) (A) (A) (E) (E)
                 (E) (E) (B) (B) (A) (E) (E) (B) (A) (B) (E) (E)
                 (A) (E) (E) (A) (E) (E) (B) (A) (B) (E) (E) (E)
                 (E) (A) (B) (A) (B) (A) (E) (E) (B) (E) (E) (B)
                 (E) (E) (A) (A) (E) (E) (B) (A) (B) (E) (E) (B)
                 (A) (E) (E) (B) (E) (E) (A) (E) (E) (B) (A) (B)
                 (A) (E) (E) (B) (A) (E) (E) (A) (B) (E) (E) (A)
                 (A) (E) (E) (B) (B) (E) (E) (A) (E) (E) (B) (A)
                 (E) (E) (B) (B) (A) (B) (E) (E) (B) (E) (E) (A)
                 (A) (A) (E) (E) (B) (B) (E) (E) (A) (A) (E) (E)
                 (E) (E) (B) (E) (E) (B) (A) (B) (A) (E) (E) (B)
                 (A) (A) (E) (E) (B) (E) (E) (A) (A) (B) (E) (E)
                 (A) (B) (E) (E) (A) (E) (E) (B) (E) (E) (B) (A)
                 (B) (A) (E) (E) (B) (A) (B) (E) (E) (B) (A) (E)
                 (E) (E) (E) (A) (B) (B) (A) (E) (E) (A) (E) (E)
                 (E) (E) (A) (B) (B) (A) (B) (E) (E) (E) (E) (A)
                 (B) (E) (E) (E) (E) (A) (B) (A) (B) (B) (E) (E)
                 (A) (A) (E) (E) (B) (E) (E) (A) (B) (B) (A) (E)
                 (E) (E) (E) (A) (B) (E) (E) (A) (A) (E) (E) (B)
                 (E) (E) (A) (B) (E) (E) (B) (B) (A) (E) (E) (A)
                 (B) (A) (E) (E) (A) (E) (E) (A) (B) (B) (E) (E)
                 (B) (A) (E) (E) (A) (B) (E) (E) (E) (E) (B) (A)
                 (B) (E) (E) (A) (B) (A) (B) (E) (E) (E) (E) (B)
                 (A) (E) (E) (A) (B) (E) (E) (A) (B) (E) (E) (B)
                 (A) (E) (E) (B) (A) (E) (E) (A) (E) (E) (B) (B)
                 (B) (A) (E) (E) (A) (E) (E) (A) (B) (A) (E) (E)
                 (B) (A) (E) (E) (E) (E) (B) (A) (B) (E) (E) (A)
                 (B) (E) (E) (E) (E) (B) (A) (A) (B) (A) (E) (E)
                 (B) (B) (E) (E) (A) (B) (B) (E) (E) (A) (A) (E)
                 (E) (B) (A) (E) (E) (B) (E) (E) (A) (B) (B) (E)
                 (E) (E) (E) (A) (B) (E) (E) (A) (E) (E) (A) (B)
                 (A) (E) (E) (B) (B) (A) (E) (E) (A) (E) (E) (B)
                 (A) (E) (E) (B) (A) (E) (E) (A) (B) (E) (E) (B)
                 (B) (E) (E) (A) (B) (A) (E) (E) (A) (E) (E) (B)
                 (A) (E) (E) (B) (A) (B) (E) (E) (A) (E) (E) (B)
                 (A) (E) (E) (B) (A) (E) (E) (A) (B) (E) (E) (A)
                 (B) (E) (E) (B) (A) (B) (E) (E) (A) (E) (E) (B)
                 (A) (E) (E) (B) (B) (E) (E) (A) (A) (E) (E) (B)
                 (A) (B) (E) (E) (E) (E) (A) (B) (A) (E) (E) (B)
                 (E) (E) (B) (A) (E) (E) (A) (B) (A) (E) (E) (B)
                 (E) (E) (A) (B) (A) (E) (E) (B) (E) (E) (A) (B)
                 (A) (E) (E) (B) (A) (B) (E) (E) (A) (E) (E) (B)
                 (A) (B) (E) (E) (A) (E) (E) (B) (E) (E) (A) (B)
                 (A) (B) (E) (E) (A) (E) (E) (B) (A) (E) (E) (B)
                 (A) (B) (E) (E) (A) (E) (E) (A) (B) (E) (E) (A)
                 (B) (E) (E) (A) (E) (E) (B) (A) (E) (E) (B) (B)
                 (A) (E) (E) (B) (A) (E) (E) (B) (A) (E) (E) (B)
                 (A) (E) (E) (B) (E) (E) (A) (B) (A) (E) (E) (B)
                 (A) (E) (E) (B) (A) (E) (E) (B) (A) (E) (E) (B)
                 (E) (E) (A) (B) (A) (E) (E) (E) (E) (B) (A) (B)
                 (A) (B) (E) (E) (A) (E) (E) (B) (E) (E) (A) (B)
                 (B) (A) (E) (E) (A) (E) (E) (B) (E) (E) (B) (A)
                 (A) (B) (E) (E) (B) (A) (E) (E) (A) (E) (E) (B)
                 (B) (E) (E) (A) (B) (E) (E) (A) (A) (E) (E) (B)
                 (A) (E) (E) (B) (A) (B) (E) (E) (A) (E) (E) (B)
                 (A) (E) (E) (B) (A) (E) (E) (B) (A) (B) (E) (E)
                 (A) (E) (E) (B) (A) (B) (E) (E) (A) (E) (E) (B)
                 (A) (B) (E) (E) (A) (B) (E) (E) (A) (E) (E) (B)
                 (A) (B) (E) (E) (A) (B) (E) (E) (E) (E) (B) (A)
                 (A) (E) (E) (B) (A) (E) (E) (B) (A) (E) (E) (B)
                 (B) (A) (E) (E) (A) (B) (E) (E) (A) (E) (E) (B)
                 (A) (E) (E) (B)
 The electronic state is 1-A.
 Alpha  occ. eigenvalues --  -89.03337 -89.03337 -89.03337 -89.03337 -14.43204
 Alpha  occ. eigenvalues --  -14.43204 -14.43204 -14.43204 -14.35643 -14.35643
 Alpha  occ. eigenvalues --  -14.35643 -14.35643 -10.27430 -10.27430 -10.27430
 Alpha  occ. eigenvalues --  -10.27430 -10.25803 -10.25803 -10.25803 -10.25803
 Alpha  occ. eigenvalues --  -10.24707 -10.24707 -10.24707 -10.24707 -10.23842
 Alpha  occ. eigenvalues --  -10.23842 -10.23842 -10.23842 -10.22384 -10.22384
 Alpha  occ. eigenvalues --  -10.22384 -10.22384 -10.22053 -10.22053 -10.22053
 Alpha  occ. eigenvalues --  -10.22053 -10.20626 -10.20626 -10.20626 -10.20626
 Alpha  occ. eigenvalues --   -8.01557  -8.01557  -8.01557  -8.01556  -5.95211
 Alpha  occ. eigenvalues --   -5.95211  -5.95211  -5.95211  -5.94907  -5.94907
 Alpha  occ. eigenvalues --   -5.94907  -5.94907  -5.94513  -5.94513  -5.94513
 Alpha  occ. eigenvalues --   -5.94513  -4.24560  -4.24499  -4.24499  -4.24439
 Alpha  occ. eigenvalues --   -2.42805  -2.42458  -2.42458  -2.42107  -2.41408
 Alpha  occ. eigenvalues --   -2.41033  -2.41033  -2.40705  -2.40058  -2.39963
 Alpha  occ. eigenvalues --   -2.39963  -2.39866  -1.04749  -1.04748  -1.04748
 Alpha  occ. eigenvalues --   -1.04747  -0.90012  -0.90008  -0.90008  -0.90002
 Alpha  occ. eigenvalues --   -0.82741  -0.82724  -0.82724  -0.82707  -0.80621
 Alpha  occ. eigenvalues --   -0.80621  -0.80621  -0.80620  -0.75010  -0.74997
 Alpha  occ. eigenvalues --   -0.74997  -0.74985  -0.72089  -0.72012  -0.72012
 Alpha  occ. eigenvalues --   -0.71974  -0.65503  -0.65489  -0.65489  -0.65474
 Alpha  occ. eigenvalues --   -0.63181  -0.63109  -0.63109  -0.63028  -0.61936
 Alpha  occ. eigenvalues --   -0.61763  -0.61763  -0.61662  -0.58856  -0.58854
 Alpha  occ. eigenvalues --   -0.58854  -0.58852  -0.55856  -0.55795  -0.55795
 Alpha  occ. eigenvalues --   -0.55737  -0.49697  -0.48717  -0.48717  -0.48557
 Alpha  occ. eigenvalues --   -0.48054  -0.47781  -0.47781  -0.47762  -0.47577
 Alpha  occ. eigenvalues --   -0.47339  -0.47176  -0.47176  -0.46306  -0.45782
 Alpha  occ. eigenvalues --   -0.45782  -0.45714  -0.45280  -0.44836  -0.44802
 Alpha  occ. eigenvalues --   -0.44802  -0.44722  -0.44494  -0.44112  -0.44112
 Alpha  occ. eigenvalues --   -0.43972  -0.43840  -0.43172  -0.42970  -0.42970
 Alpha  occ. eigenvalues --   -0.42353  -0.42353  -0.42345  -0.42262  -0.42036
 Alpha  occ. eigenvalues --   -0.41466  -0.41466  -0.41384  -0.40374  -0.40241
 Alpha  occ. eigenvalues --   -0.40187  -0.40187  -0.39521  -0.39521  -0.38846
 Alpha  occ. eigenvalues --   -0.38777  -0.38671  -0.38658  -0.38658  -0.38064
 Alpha  occ. eigenvalues --   -0.37624  -0.37624  -0.37370  -0.36956  -0.36956
 Alpha  occ. eigenvalues --   -0.36820  -0.36078  -0.36013  -0.36013  -0.36009
 Alpha  occ. eigenvalues --   -0.35873  -0.35348  -0.35348  -0.35294  -0.35263
 Alpha  occ. eigenvalues --   -0.35251  -0.35251  -0.34089  -0.33295  -0.32589
 Alpha  occ. eigenvalues --   -0.32547  -0.32547  -0.32387  -0.32083  -0.29837
 Alpha  occ. eigenvalues --   -0.29837  -0.29192  -0.29070  -0.29070  -0.29051
 Alpha  occ. eigenvalues --   -0.28626  -0.28511  -0.28511  -0.28500  -0.26843
 Alpha  occ. eigenvalues --   -0.25911  -0.24773  -0.24773  -0.24761  -0.23564
 Alpha  occ. eigenvalues --   -0.23087  -0.22952  -0.22952
 Alpha virt. eigenvalues --   -0.18294  -0.08459  -0.08459  -0.06895  -0.03844
 Alpha virt. eigenvalues --   -0.00302  -0.00302   0.00601   0.00629   0.01219
 Alpha virt. eigenvalues --    0.01219   0.02563   0.02847   0.02847   0.03182
 Alpha virt. eigenvalues --    0.03431   0.04035   0.04572   0.04572   0.05023
 Alpha virt. eigenvalues --    0.05554   0.05607   0.05791   0.05912   0.05990
 Alpha virt. eigenvalues --    0.05990   0.06197   0.06459   0.06459   0.07036
 Alpha virt. eigenvalues --    0.07633   0.07633   0.07706   0.08139   0.08480
 Alpha virt. eigenvalues --    0.08480   0.08531   0.09004   0.09004   0.09037
 Alpha virt. eigenvalues --    0.09135   0.09463   0.09808   0.09808   0.09979
 Alpha virt. eigenvalues --    0.10555   0.10724   0.10724   0.11281   0.11281
 Alpha virt. eigenvalues --    0.11509   0.11649   0.11976   0.11993   0.12225
 Alpha virt. eigenvalues --    0.12225   0.12336   0.12650   0.12650   0.13068
 Alpha virt. eigenvalues --    0.13126   0.13510   0.13665   0.13776   0.13776
 Alpha virt. eigenvalues --    0.14110   0.14323   0.14323   0.14399   0.15003
 Alpha virt. eigenvalues --    0.15003   0.15089   0.15221   0.15444   0.15444
 Alpha virt. eigenvalues --    0.16174   0.16320   0.16615   0.17172   0.17275
 Alpha virt. eigenvalues --    0.17275   0.17898   0.17898   0.17975   0.18603
 Alpha virt. eigenvalues --    0.18840   0.18840   0.18993   0.19686   0.19841
 Alpha virt. eigenvalues --    0.20591   0.20752   0.20752   0.20909   0.20909
 Alpha virt. eigenvalues --    0.21170   0.21665   0.22011   0.22309   0.22309
 Alpha virt. eigenvalues --    0.22641   0.23043   0.23236   0.23236   0.23767
 Alpha virt. eigenvalues --    0.23885   0.23939   0.23939   0.24289   0.24403
 Alpha virt. eigenvalues --    0.24403   0.24495   0.25013   0.25013   0.25137
 Alpha virt. eigenvalues --    0.25510   0.25562   0.26328   0.26342   0.26342
 Alpha virt. eigenvalues --    0.26640   0.26640   0.27320   0.27471   0.27741
 Alpha virt. eigenvalues --    0.27910   0.27910   0.28100   0.28966   0.29140
 Alpha virt. eigenvalues --    0.29461   0.29461   0.30033   0.30616   0.30616
 Alpha virt. eigenvalues --    0.30666   0.30834   0.30834   0.31040   0.31388
 Alpha virt. eigenvalues --    0.31491   0.31630   0.31630   0.32314   0.32314
 Alpha virt. eigenvalues --    0.32515   0.32609   0.33232   0.33812   0.34167
 Alpha virt. eigenvalues --    0.34256   0.34256   0.34902   0.35700   0.35700
 Alpha virt. eigenvalues --    0.36017   0.36615   0.36615   0.37124   0.37458
 Alpha virt. eigenvalues --    0.37935   0.37935   0.38012   0.38138   0.39123
 Alpha virt. eigenvalues --    0.39977   0.39977   0.40006   0.40259   0.40678
 Alpha virt. eigenvalues --    0.40678   0.41083   0.41912   0.41912   0.42645
 Alpha virt. eigenvalues --    0.42893   0.42893   0.43399   0.43447   0.43772
 Alpha virt. eigenvalues --    0.44472   0.44607   0.44607   0.45211   0.45393
 Alpha virt. eigenvalues --    0.45481   0.45481   0.45960   0.47004   0.47530
 Alpha virt. eigenvalues --    0.47530   0.47621   0.48386   0.48449   0.48449
 Alpha virt. eigenvalues --    0.48599   0.49651   0.49757   0.49757   0.50092
 Alpha virt. eigenvalues --    0.50786   0.50786   0.51007   0.51167   0.52107
 Alpha virt. eigenvalues --    0.52107   0.52661   0.53095   0.54283   0.54489
 Alpha virt. eigenvalues --    0.54576   0.54576   0.55306   0.55428   0.55428
 Alpha virt. eigenvalues --    0.55431   0.56162   0.56342   0.56534   0.56534
 Alpha virt. eigenvalues --    0.57206   0.58055   0.58057   0.58057   0.58460
 Alpha virt. eigenvalues --    0.58636   0.58832   0.58832   0.59204   0.59204
 Alpha virt. eigenvalues --    0.59339   0.59703   0.59703   0.59731   0.59764
 Alpha virt. eigenvalues --    0.59930   0.60613   0.60685   0.60685   0.60693
 Alpha virt. eigenvalues --    0.60956   0.61523   0.61541   0.61541   0.61986
 Alpha virt. eigenvalues --    0.62548   0.62548   0.62619   0.63182   0.63539
 Alpha virt. eigenvalues --    0.63582   0.63582   0.63690   0.64007   0.64132
 Alpha virt. eigenvalues --    0.64132   0.64451   0.64481   0.64481   0.64709
 Alpha virt. eigenvalues --    0.65078   0.65078   0.65253   0.65284   0.65417
 Alpha virt. eigenvalues --    0.66096   0.66845   0.66845   0.67080   0.67098
 Alpha virt. eigenvalues --    0.67257   0.67502   0.67502   0.67902   0.68257
 Alpha virt. eigenvalues --    0.68541   0.68541   0.69504   0.69504   0.69517
 Alpha virt. eigenvalues --    0.69683   0.70226   0.70692   0.71236   0.71236
 Alpha virt. eigenvalues --    0.71693   0.71720   0.71720   0.72434   0.72434
 Alpha virt. eigenvalues --    0.72691   0.72990   0.73613   0.74031   0.74274
 Alpha virt. eigenvalues --    0.74279   0.74279   0.74826   0.74826   0.75040
 Alpha virt. eigenvalues --    0.75191   0.75516   0.75516   0.76369   0.76369
 Alpha virt. eigenvalues --    0.76975   0.77196   0.77289   0.77731   0.78085
 Alpha virt. eigenvalues --    0.78124   0.78124   0.78622   0.80078   0.80224
 Alpha virt. eigenvalues --    0.80224   0.80340   0.81040   0.81040   0.81592
 Alpha virt. eigenvalues --    0.81619   0.82518   0.82672   0.82771   0.82771
 Alpha virt. eigenvalues --    0.83770   0.83770   0.84026   0.84207   0.85240
 Alpha virt. eigenvalues --    0.85240   0.85268   0.86279   0.86931   0.86931
 Alpha virt. eigenvalues --    0.87605   0.88151   0.88151   0.88290   0.88954
 Alpha virt. eigenvalues --    0.89136   0.89136   0.90059   0.91013   0.91232
 Alpha virt. eigenvalues --    0.91912   0.91912   0.92164   0.93234   0.93537
 Alpha virt. eigenvalues --    0.93864   0.93864   0.95328   0.95344   0.95344
 Alpha virt. eigenvalues --    0.95789   0.96517   0.96690   0.97276   0.97276
 Alpha virt. eigenvalues --    0.97367   0.98113   0.98691   0.98691   1.00005
 Alpha virt. eigenvalues --    1.00098   1.00460   1.00460   1.02333   1.02333
 Alpha virt. eigenvalues --    1.03442   1.04052   1.04248   1.04784   1.04784
 Alpha virt. eigenvalues --    1.05247   1.06631   1.07810   1.08050   1.08256
 Alpha virt. eigenvalues --    1.08256   1.09404   1.09404   1.10037   1.10667
 Alpha virt. eigenvalues --    1.10869   1.10869   1.11175   1.13488   1.13648
 Alpha virt. eigenvalues --    1.13648   1.13713   1.15249   1.16265   1.16265
 Alpha virt. eigenvalues --    1.16586   1.17157   1.17775   1.17775   1.22760
 Alpha virt. eigenvalues --    1.22823   1.23027   1.23027   1.23454   1.23758
 Alpha virt. eigenvalues --    1.23758   1.24112   1.24954   1.25080   1.25102
 Alpha virt. eigenvalues --    1.25185   1.25185   1.25558   1.27912   1.27912
 Alpha virt. eigenvalues --    1.28120   1.28180   1.29958   1.30181   1.30181
 Alpha virt. eigenvalues --    1.31088   1.31256   1.31431   1.31431   1.33027
 Alpha virt. eigenvalues --    1.33027   1.34073   1.35359   1.37007   1.37709
 Alpha virt. eigenvalues --    1.37709   1.39303   1.39321   1.39793   1.39793
 Alpha virt. eigenvalues --    1.41420   1.41420   1.41736   1.41846   1.43663
 Alpha virt. eigenvalues --    1.43805   1.46366   1.46451   1.46451   1.46461
 Alpha virt. eigenvalues --    1.46866   1.46967   1.46967   1.47454   1.50805
 Alpha virt. eigenvalues --    1.51530   1.51773   1.51773   1.52390   1.52648
 Alpha virt. eigenvalues --    1.52908   1.52908   1.53917   1.55022   1.55088
 Alpha virt. eigenvalues --    1.55088   1.55185   1.56011   1.56011   1.56015
 Alpha virt. eigenvalues --    1.56685   1.57480   1.58728   1.58728   1.59472
 Alpha virt. eigenvalues --    1.59472   1.60215   1.60252   1.60393   1.60393
 Alpha virt. eigenvalues --    1.61779   1.62935   1.62935   1.62981   1.63119
 Alpha virt. eigenvalues --    1.63891   1.63934   1.63934   1.64620   1.65041
 Alpha virt. eigenvalues --    1.65499   1.65628   1.65628   1.67107   1.67771
 Alpha virt. eigenvalues --    1.67771   1.68305   1.68373   1.69136   1.69136
 Alpha virt. eigenvalues --    1.69431   1.71055   1.72128   1.72128   1.73247
 Alpha virt. eigenvalues --    1.73969   1.74178   1.74178   1.74383   1.75035
 Alpha virt. eigenvalues --    1.75109   1.75109   1.76066   1.76380   1.76640
 Alpha virt. eigenvalues --    1.76657   1.76657   1.77415   1.77715   1.77715
 Alpha virt. eigenvalues --    1.77943   1.78071   1.78820   1.78820   1.79123
 Alpha virt. eigenvalues --    1.81422   1.81444   1.82060   1.82060   1.83184
 Alpha virt. eigenvalues --    1.85121   1.85121   1.86113   1.87872   1.88009
 Alpha virt. eigenvalues --    1.88009   1.88133   1.91286   1.92098   1.92098
 Alpha virt. eigenvalues --    1.93258   1.93726   1.94093   1.94093   1.95071
 Alpha virt. eigenvalues --    1.95338   1.95608   1.95608   1.96167   1.97130
 Alpha virt. eigenvalues --    1.98472   1.99477   1.99477   2.01373   2.02585
 Alpha virt. eigenvalues --    2.02585   2.03760   2.04105   2.04199   2.04199
 Alpha virt. eigenvalues --    2.04409   2.04761   2.07067   2.07067   2.07397
 Alpha virt. eigenvalues --    2.11005   2.11397   2.11397   2.11435   2.22111
 Alpha virt. eigenvalues --    2.22636   2.23189   2.23189   2.26771   2.26771
 Alpha virt. eigenvalues --    2.26841   2.27256   2.28767   2.28813   2.28813
 Alpha virt. eigenvalues --    2.28846   2.30852   2.30852   2.30868   2.30943
 Alpha virt. eigenvalues --    2.39647   2.39647   2.39904   2.40176   2.40549
 Alpha virt. eigenvalues --    2.41061   2.41061   2.41214   2.43682   2.43682
 Alpha virt. eigenvalues --    2.43865   2.43981   2.44475   2.44764   2.44764
 Alpha virt. eigenvalues --    2.45395   2.45705   2.45705   2.45742   2.46095
 Alpha virt. eigenvalues --    2.47545   2.47561   2.47561   2.47982   2.49549
 Alpha virt. eigenvalues --    2.49761   2.49790   2.49790   2.51863   2.52012
 Alpha virt. eigenvalues --    2.52012   2.52216   2.52649   2.53162   2.53320
 Alpha virt. eigenvalues --    2.53320   2.54125   2.54465   2.54465   2.54508
 Alpha virt. eigenvalues --    2.55459   2.55459   2.55818   2.56215   2.57182
 Alpha virt. eigenvalues --    2.58932   2.59179   2.59179   2.59630   2.60234
 Alpha virt. eigenvalues --    2.60234   2.61778   2.62945   2.63008   2.63008
 Alpha virt. eigenvalues --    2.63103   2.63486   2.63529   2.63534   2.63534
 Alpha virt. eigenvalues --    2.65930   2.67379   2.67379   2.68369   2.68643
 Alpha virt. eigenvalues --    2.74593   2.74593   2.75946   2.76311   2.76488
 Alpha virt. eigenvalues --    2.76488   2.80624   2.81006   2.81006   2.81144
 Alpha virt. eigenvalues --    2.91837   2.92307   2.92307   2.92586   2.93269
 Alpha virt. eigenvalues --    2.94725   2.94829   2.94829   2.96322   2.96784
 Alpha virt. eigenvalues --    2.97009   2.97009   2.97732   2.99273   2.99452
 Alpha virt. eigenvalues --    2.99452   3.00408   3.02292   3.02833   3.02833
 Alpha virt. eigenvalues --    3.03135   3.07728   3.07728   3.07902   3.08503
 Alpha virt. eigenvalues --    3.08571   3.10734   3.10734   3.12191   3.15125
 Alpha virt. eigenvalues --    3.15488   3.15488   3.15798   3.16916   3.17039
 Alpha virt. eigenvalues --    3.17039   3.17189   3.17997   3.18033   3.18033
 Alpha virt. eigenvalues --    3.18281   3.19930   3.19930   3.20063   3.20186
 Alpha virt. eigenvalues --    3.22058   3.22706   3.22706   3.23282   3.23282
 Alpha virt. eigenvalues --    3.23431   3.23449   3.24479   3.25872   3.26206
 Alpha virt. eigenvalues --    3.26214   3.26214   3.30632   3.31067   3.31067
 Alpha virt. eigenvalues --    3.31450   3.40498   3.40498   3.40542   3.41298
 Alpha virt. eigenvalues --    3.47380   3.47506   3.47717   3.47717   3.51173
 Alpha virt. eigenvalues --    3.51335   3.51335   3.51579   3.61844   3.61844
 Alpha virt. eigenvalues --    3.61864   3.62232   3.69815   3.69916   3.69939
 Alpha virt. eigenvalues --    3.69939   3.81387   3.81528   3.81947   3.81947
 Alpha virt. eigenvalues --    3.85505   3.85932   3.85932   3.86501   3.89108
 Alpha virt. eigenvalues --    3.89187   3.89187   3.89559   3.95812   3.95976
 Alpha virt. eigenvalues --    3.95976   3.96361   4.12311   4.12465   4.12465
 Alpha virt. eigenvalues --    4.12662   4.46724   4.47070   4.47070   4.47418
 Alpha virt. eigenvalues --    4.57047   4.57478   4.57492   4.57492   4.72675
 Alpha virt. eigenvalues --    4.72993   4.72993   4.73151   5.24583   5.24780
 Alpha virt. eigenvalues --    5.24780   5.24932   7.98786   8.05220   8.05220
 Alpha virt. eigenvalues --    8.05543  17.44388  17.45951  17.46154  17.46154
 Alpha virt. eigenvalues --   17.48202  17.49657  17.49657  17.51803  17.54169
 Alpha virt. eigenvalues --   17.54187  17.54981  17.54981  23.51511  23.53803
 Alpha virt. eigenvalues --   23.53803  23.54745  23.58111  23.58119  23.58174
 Alpha virt. eigenvalues --   23.58174  23.74401  23.74703  23.74828  23.74828
 Alpha virt. eigenvalues --   23.75171  23.75487  23.75487  23.76577  23.85708
 Alpha virt. eigenvalues --   23.85834  23.85884  23.85884  23.90989  23.91580
 Alpha virt. eigenvalues --   23.91789  23.91789  24.16129  24.16129  24.16137
 Alpha virt. eigenvalues --   24.16151  35.57366  35.57683  35.57683  35.58157
 Alpha virt. eigenvalues --   35.78017  35.78189  35.78189  35.78662  44.04846
 Alpha virt. eigenvalues --   44.08676  44.08676  44.12464  44.15863  44.17322
 Alpha virt. eigenvalues --   44.25698  44.25698  44.31838  44.31866  44.33068
 Alpha virt. eigenvalues --   44.33068  88.89422  88.96055  88.96055  89.11366
 Alpha virt. eigenvalues --  189.35822 189.43736 189.43736 189.44186
          Condensed to atoms (all electrons):
 Mulliken charges:
               1
     1  Au   0.063625
     2  Au   0.063625
     3  Au   0.063625
     4  Au   0.063625
     5  S   -0.102806
     6  S   -0.102806
     7  S   -0.102806
     8  S   -0.102806
     9  C   -0.677006
    10  C   -0.677006
    11  C   -0.677006
    12  C   -0.677006
    13  C   -0.696715
    14  H    0.309448
    15  H    0.278204
    16  C   -0.696715
    17  H    0.309448
    18  H    0.278204
    19  C   -0.696715
    20  H    0.309448
    21  H    0.278204
    22  C   -0.696715
    23  H    0.309448
    24  H    0.278204
    25  H    0.242274
    26  H    0.242274
    27  H    0.242274
    28  H    0.242274
    29  C   -0.672683
    30  C   -0.672683
    31  C   -0.672683
    32  C   -0.672683
    33  C   -0.506756
    34  H    0.241306
    35  C   -0.506756
    36  H    0.241306
    37  C   -0.506756
    38  H    0.241306
    39  C   -0.506756
    40  H    0.241306
    41  C    0.099037
    42  H    0.220969
    43  H    0.236113
    44  C    0.099037
    45  H    0.220969
    46  H    0.236113
    47  C    0.099037
    48  H    0.220969
    49  H    0.236113
    50  C    0.099037
    51  H    0.220969
    52  H    0.236113
    53  C   -0.072625
    54  N   -0.343787
    55  C   -0.072625
    56  N   -0.343787
    57  C   -0.072625
    58  N   -0.343787
    59  C   -0.072625
    60  N   -0.343787
    61  N   -0.493929
    62  H    0.222213
    63  C    0.053910
    64  N   -0.493929
    65  H    0.222213
    66  C    0.053910
    67  N   -0.493929
    68  H    0.222213
    69  C    0.053910
    70  N   -0.493929
    71  H    0.222213
    72  C    0.053910
    73  H    0.408580
    74  H    0.237499
    75  H    0.408580
    76  H    0.237499
    77  H    0.408580
    78  H    0.237499
    79  H    0.408580
    80  H    0.237499
    81  H    0.239756
    82  H    0.261902
    83  H    0.232015
    84  H    0.219454
    85  H    0.232015
    86  H    0.219454
    87  H    0.239756
    88  H    0.261902
    89  H    0.232015
    90  H    0.219454
    91  H    0.239756
    92  H    0.261902
    93  H    0.232015
    94  H    0.219454
    95  H    0.239756
    96  H    0.261902
 Sum of Mulliken charges =  -0.00000
 Mulliken charges with hydrogens summed into heavy atoms:
               1
     1  Au   0.063625
     2  Au   0.063625
     3  Au   0.063625
     4  Au   0.063625
     5  S   -0.102806
     6  S   -0.102806
     7  S   -0.102806
     8  S   -0.102806
     9  C   -0.089354
    10  C   -0.089354
    11  C   -0.089354
    12  C   -0.089354
    13  C    0.047217
    16  C    0.047217
    19  C    0.047217
    22  C    0.047217
    29  C    0.020093
    30  C    0.020093
    31  C    0.020093
    32  C    0.020093
    33  C   -0.049674
    35  C   -0.049674
    37  C   -0.049674
    39  C   -0.049674
    41  C    0.099037
    44  C    0.099037
    47  C    0.099037
    50  C    0.099037
    53  C    0.149588
    54  N   -0.343787
    55  C    0.149588
    56  N   -0.343787
    57  C    0.149588
    58  N   -0.343787
    59  C    0.149588
    60  N   -0.343787
    61  N   -0.085348
    63  C    0.291409
    64  N   -0.085348
    66  C    0.291409
    67  N   -0.085348
    69  C    0.291409
    70  N   -0.085348
    72  C    0.291409
 Electronic spatial extent (au):  <R**2>=          45155.0120
 Charge=             -0.0000 electrons
 Dipole moment (field-independent basis, Debye):
    X=              0.0000    Y=              0.0000    Z=              3.1090  Tot=              3.1090
 Quadrupole moment (field-independent basis, Debye-Ang):
   XX=           -372.6899   YY=           -372.6899   ZZ=           -364.8482
   XY=              0.0000   XZ=              0.0000   YZ=              0.0000
 Traceless Quadrupole moment (field-independent basis, Debye-Ang):
   XX=             -2.6139   YY=             -2.6139   ZZ=              5.2278
   XY=              0.0000   XZ=              0.0000   YZ=              0.0000
 Octapole moment (field-independent basis, Debye-Ang**2):
  XXX=              0.0000  YYY=              0.0000  ZZZ=            -80.6970  XYY=              0.0000
  XXY=              0.0000  XXZ=             77.3219  XZZ=              0.0000  YZZ=             -0.0000
  YYZ=             77.3219  XYZ=             -0.0000
 Hexadecapole moment (field-independent basis, Debye-Ang**3):
 XXXX=         -30449.6349 YYYY=         -30449.6349 ZZZZ=          -1369.7757 XXXY=           -347.6738
 XXXZ=              0.0000 YYYX=            347.6738 YYYZ=              0.0000 ZZZX=             -0.0000
 ZZZY=             -0.0000 XXYY=         -10300.7008 XXZZ=          -5302.0540 YYZZ=          -5302.0540
 XXYZ=              0.0000 YYXZ=             -0.0000 ZZXY=             -0.0000
 N-N= 8.210316301399D+03 E-N=-2.490926784408D+04  KE= 3.301891389234D+03
 Symmetry A    KE= 1.650432403168D+03
 Symmetry B    KE= 1.651458986067D+03
 No NMR shielding tensors so no spin-rotation constants.
 Leave Link  601 at Fri May  7 16:08:07 2021, MaxMem=  7516192768 cpu:              52.0 elap:               2.4
 (Enter /PARA/pp801/luchenlin/g16/l701.exe)
 ... and contract with generalized density number  0.
 Compute integral first derivatives.
 R6Disp: Adding Grimme-D3(BJ) dispersion energy 1st derivatives to the gradient.
   4 Symmetry operations used in ECPInt.
 ECPInt:  NShTT=   97020 NPrTT=  378094 LenC2=   64105 LenP2D=  144648.
 LDataN:  DoStor=T MaxTD1= 7 Len=  274
 Leave Link  701 at Fri May  7 16:08:10 2021, MaxMem=  7516192768 cpu:              55.6 elap:               2.4
 (Enter /PARA/pp801/luchenlin/g16/l702.exe)
 L702 exits ... SP integral derivatives will be done elsewhere.
 Leave Link  702 at Fri May  7 16:08:10 2021, MaxMem=  7516192768 cpu:               1.9 elap:               0.1
 (Enter /PARA/pp801/luchenlin/g16/l703.exe)
 Integral derivatives from FoFJK, PRISM(SPDF).
 Compute integral first derivatives, UseDBF=F ICtDFT=           0.
 Calling FoFJK, ICntrl=      2127 FMM=F ISym2X=1 I1Cent= 0 IOpClX= 0 NMat=1 NMatS=1 NMatT=0.
 FoFJK:  IHMeth= 1 ICntrl=    2127 DoSepK=F KAlg= 0 I1Cent=           0 FoldK=F
 IRaf=         0 NMat=       1 IRICut=       1 DoRegI=T DoRafI=F ISym2E= 1 IDoP0=0 IntGTp=1.
 FoFCou: FMM=F IPFlag=           0 FMFlag=      100000 FMFlg1=        2800
         NFxFlg=           0 DoJE=F BraDBF=F KetDBF=F FulRan=T
         wScrn=  0.000000 ICntrl=      2127 IOpCl=  0 I1Cent=           0 NGrid=           0
         NMat0=    1 NMatS0=      1 NMatT0=    0 NMatD0=    1 NMtDS0=    0 NMtDT0=    0
 Petite list used in FoFCou.
 Defaulting to unpruned grid for atomic number  79.
 Defaulting to unpruned grid for atomic number  79.
 Defaulting to unpruned grid for atomic number  79.
 Defaulting to unpruned grid for atomic number  79.
 Defaulting to unpruned grid for atomic number  79.
 Defaulting to unpruned grid for atomic number  79.
 Defaulting to unpruned grid for atomic number  79.
 Defaulting to unpruned grid for atomic number  79.
 Defaulting to unpruned grid for atomic number  79.
 Defaulting to unpruned grid for atomic number  79.
 Defaulting to unpruned grid for atomic number  79.
 Defaulting to unpruned grid for atomic number  79.
 Defaulting to unpruned grid for atomic number  79.
 Defaulting to unpruned grid for atomic number  79.
 Defaulting to unpruned grid for atomic number  79.
 Defaulting to unpruned grid for atomic number  79.
 Defaulting to unpruned grid for atomic number  79.
 Defaulting to unpruned grid for atomic number  79.
 Defaulting to unpruned grid for atomic number  79.
 Defaulting to unpruned grid for atomic number  79.
 Defaulting to unpruned grid for atomic number  79.
 Defaulting to unpruned grid for atomic number  79.
 Defaulting to unpruned grid for atomic number  79.
 Defaulting to unpruned grid for atomic number  79.
 Leave Link  703 at Fri May  7 16:08:43 2021, MaxMem=  7516192768 cpu:             770.1 elap:              32.2
 (Enter /PARA/pp801/luchenlin/g16/l716.exe)
 Dipole        =-1.24344979D-13-1.29896094D-14 1.22315617D+00
 ***** Axes restored to original set *****
 -------------------------------------------------------------------
 Center     Atomic                   Forces (Hartrees/Bohr)
 Number     Number              X              Y              Z
 -------------------------------------------------------------------
      1       79          -0.002384125    0.033655130    0.002101720
      2       79           0.033655130    0.002384125    0.002101720
      3       79          -0.033655130   -0.002384125    0.002101720
      4       79           0.002384125   -0.033655130    0.002101720
      5       16          -0.000154606    0.000544191    0.000308870
      6       16          -0.000544191   -0.000154606    0.000308870
      7       16           0.000154606   -0.000544191    0.000308870
      8       16           0.000544191    0.000154606    0.000308870
      9        6          -0.001408041   -0.002758732   -0.006169371
     10        6           0.002758732   -0.001408041   -0.006169371
     11        6           0.001408041    0.002758732   -0.006169371
     12        6          -0.002758732    0.001408041   -0.006169371
     13        6           0.003249219   -0.002044977   -0.000635401
     14        1           0.000304037    0.005695394    0.001504875
     15        1           0.001573536   -0.002776483    0.004194060
     16        6           0.002044977    0.003249219   -0.000635401
     17        1          -0.005695394    0.000304037    0.001504875
     18        1           0.002776483    0.001573536    0.004194060
     19        6          -0.003249219    0.002044977   -0.000635401
     20        1          -0.000304037   -0.005695394    0.001504875
     21        1          -0.001573536    0.002776483    0.004194060
     22        6          -0.002044977   -0.003249219   -0.000635401
     23        1           0.005695394   -0.000304037    0.001504875
     24        1          -0.002776483   -0.001573536    0.004194060
     25        1          -0.000893996    0.002663471   -0.004091524
     26        1          -0.002663471   -0.000893996   -0.004091524
     27        1           0.000893996   -0.002663471   -0.004091524
     28        1           0.002663471    0.000893996   -0.004091524
     29        6           0.003821554    0.003049608   -0.001242349
     30        6          -0.003049608    0.003821554   -0.001242349
     31        6          -0.003821554   -0.003049608   -0.001242349
     32        6           0.003049608   -0.003821554   -0.001242349
     33        6          -0.001252723   -0.004806848    0.001218727
     34        1           0.000673560   -0.001228396    0.004768688
     35        6           0.004806848   -0.001252723    0.001218727
     36        1           0.001228396    0.000673560    0.004768688
     37        6           0.001252723    0.004806848    0.001218727
     38        1          -0.000673560    0.001228396    0.004768688
     39        6          -0.004806848    0.001252723    0.001218727
     40        1          -0.001228396   -0.000673560    0.004768688
     41        6          -0.002805401    0.000700103    0.004663657
     42        1          -0.000022937    0.001078301   -0.003977359
     43        1          -0.000031113    0.003647018    0.002473035
     44        6          -0.000700103   -0.002805401    0.004663657
     45        1          -0.001078301   -0.000022937   -0.003977359
     46        1          -0.003647018   -0.000031113    0.002473035
     47        6           0.002805401   -0.000700103    0.004663657
     48        1           0.000022937   -0.001078301   -0.003977359
     49        1           0.000031113   -0.003647018    0.002473035
     50        6           0.000700103    0.002805401    0.004663657
     51        1           0.001078301    0.000022937   -0.003977359
     52        1           0.003647018    0.000031113    0.002473035
     53        6           0.003822603   -0.002255751    0.001782719
     54        7          -0.000656503    0.000163295   -0.002055366
     55        6           0.002255751    0.003822603    0.001782719
     56        7          -0.000163295   -0.000656503   -0.002055366
     57        6          -0.003822603    0.002255751    0.001782719
     58        7           0.000656503   -0.000163295   -0.002055366
     59        6          -0.002255751   -0.003822603    0.001782719
     60        7           0.000163295    0.000656503   -0.002055366
     61        7          -0.004979230    0.001245121    0.001412588
     62        1           0.000001742    0.001541747   -0.005531147
     63        6          -0.003434513    0.002097815   -0.002659693
     64        7          -0.001245121   -0.004979230    0.001412588
     65        1          -0.001541747    0.000001742   -0.005531147
     66        6          -0.002097815   -0.003434513   -0.002659693
     67        7           0.004979230   -0.001245121    0.001412588
     68        1          -0.000001742   -0.001541747   -0.005531147
     69        6           0.003434513   -0.002097815   -0.002659693
     70        7           0.001245121    0.004979230    0.001412588
     71        1           0.001541747   -0.000001742   -0.005531147
     72        6           0.002097815    0.003434513   -0.002659693
     73        1           0.006197310   -0.001302383   -0.001691003
     74        1           0.003807774   -0.002650939    0.004543808
     75        1           0.001302383    0.006197310   -0.001691003
     76        1           0.002650939    0.003807774    0.004543808
     77        1          -0.006197310    0.001302383   -0.001691003
     78        1          -0.003807774    0.002650939    0.004543808
     79        1          -0.001302383   -0.006197310   -0.001691003
     80        1          -0.002650939   -0.003807774    0.004543808
     81        1          -0.000895987   -0.003279521    0.003152023
     82        1           0.004915820    0.000187326   -0.001007780
     83        1           0.003886301    0.000251460   -0.002467535
     84        1          -0.002055025   -0.004079874   -0.000596243
     85        1          -0.000251460    0.003886301   -0.002467535
     86        1           0.004079874   -0.002055025   -0.000596243
     87        1           0.003279521   -0.000895987    0.003152023
     88        1          -0.000187326    0.004915820   -0.001007780
     89        1          -0.003886301   -0.000251460   -0.002467535
     90        1           0.002055025    0.004079874   -0.000596243
     91        1           0.000895987    0.003279521    0.003152023
     92        1          -0.004915820   -0.000187326   -0.001007780
     93        1           0.000251460   -0.003886301   -0.002467535
     94        1          -0.004079874    0.002055025   -0.000596243
     95        1          -0.003279521    0.000895987    0.003152023
     96        1           0.000187326   -0.004915820   -0.001007780
 -------------------------------------------------------------------
 Cartesian Forces:  Max     0.033655130 RMS     0.004891136
 Leave Link  716 at Fri May  7 16:08:44 2021, MaxMem=  7516192768 cpu:               2.3 elap:               0.1
 (Enter /PARA/pp801/luchenlin/g16/l103.exe)

 GradGradGradGradGradGradGradGradGradGradGradGradGradGradGradGradGradGrad
 Berny optimization.
 FormGI is forming the generalized inverse of G from B-inverse, IUseBI=4.
 Internal  Forces:  Max     0.014006741 RMS     0.002069714
 Search for a local minimum.
 Step number   1 out of a maximum of  576
 All quantities printed in internal units (Hartrees-Bohrs-Radians)
 RMS Force = .14397D-02 SwitMx=.10000D-02 MixMth= 1
 Mixed Optimization -- RFO/linear search
 Second derivative matrix not updated -- first step.
 ITU=  0
     Eigenvalues ---    0.00416   0.00430   0.00430   0.00444   0.00677
     Eigenvalues ---    0.00677   0.00682   0.00683   0.00706   0.00716
     Eigenvalues ---    0.00716   0.00718   0.00801   0.00835   0.00835
     Eigenvalues ---    0.00875   0.00911   0.00915   0.00915   0.00947
     Eigenvalues ---    0.01123   0.01302   0.01302   0.01438   0.01684
     Eigenvalues ---    0.01704   0.01704   0.01717   0.01832   0.01848
     Eigenvalues ---    0.01848   0.01881   0.01990   0.02066   0.02066
     Eigenvalues ---    0.02163   0.02200   0.02204   0.02204   0.02207
     Eigenvalues ---    0.02262   0.02263   0.02263   0.02264   0.02472
     Eigenvalues ---    0.02472   0.02472   0.02472   0.02568   0.02575
     Eigenvalues ---    0.02575   0.02580   0.02733   0.02920   0.02920
     Eigenvalues ---    0.02984   0.03093   0.03093   0.03102   0.03125
     Eigenvalues ---    0.03471   0.03509   0.03509   0.03572   0.03838
     Eigenvalues ---    0.03838   0.03923   0.03987   0.04274   0.04396
     Eigenvalues ---    0.04396   0.04515   0.04519   0.04630   0.04630
     Eigenvalues ---    0.04655   0.05038   0.05067   0.05069   0.05069
     Eigenvalues ---    0.05318   0.05429   0.05429   0.05469   0.05722
     Eigenvalues ---    0.05746   0.05746   0.05831   0.06153   0.06153
     Eigenvalues ---    0.06201   0.06246   0.06287   0.06543   0.06575
     Eigenvalues ---    0.06575   0.06833   0.06998   0.06998   0.07185
     Eigenvalues ---    0.07201   0.07293   0.07293   0.07438   0.08139
     Eigenvalues ---    0.08235   0.08235   0.08440   0.08614   0.08726
     Eigenvalues ---    0.08726   0.08749   0.08934   0.08946   0.08946
     Eigenvalues ---    0.09174   0.09354   0.09535   0.09538   0.09538
     Eigenvalues ---    0.09553   0.09750   0.09750   0.10370   0.11300
     Eigenvalues ---    0.11472   0.11472   0.11685   0.11693   0.12331
     Eigenvalues ---    0.12331   0.12997   0.13433   0.14013   0.14013
     Eigenvalues ---    0.14040   0.14935   0.14935   0.14936   0.15204
     Eigenvalues ---    0.15999   0.15999   0.15999   0.15999   0.16000
     Eigenvalues ---    0.16000   0.16000   0.16000   0.16339   0.16435
     Eigenvalues ---    0.16435   0.16539   0.19427   0.19646   0.19646
     Eigenvalues ---    0.19822   0.20490   0.20680   0.20680   0.20960
     Eigenvalues ---    0.21727   0.22048   0.22048   0.22291   0.23211
     Eigenvalues ---    0.23260   0.23260   0.23307   0.24554   0.24694
     Eigenvalues ---    0.24694   0.24861   0.25443   0.25463   0.25463
     Eigenvalues ---    0.25492   0.26871   0.26925   0.26925   0.26929
     Eigenvalues ---    0.29777   0.30010   0.30010   0.30188   0.30693
     Eigenvalues ---    0.30714   0.30714   0.30731   0.31337   0.31340
     Eigenvalues ---    0.31340   0.31351   0.32050   0.32061   0.32061
     Eigenvalues ---    0.32067   0.32984   0.33052   0.33052   0.33121
     Eigenvalues ---    0.33227   0.33227   0.33227   0.33227   0.33476
     Eigenvalues ---    0.33476   0.33476   0.33476   0.33527   0.33527
     Eigenvalues ---    0.33527   0.33527   0.33616   0.33616   0.33616
     Eigenvalues ---    0.33616   0.33807   0.33807   0.33807   0.33807
     Eigenvalues ---    0.34735   0.34735   0.34735   0.34735   0.35188
     Eigenvalues ---    0.35188   0.35188   0.35188   0.39925   0.39976
     Eigenvalues ---    0.39976   0.40012   0.43918   0.43918   0.43919
     Eigenvalues ---    0.43919   0.45567   0.45569   0.45569   0.45571
     Eigenvalues ---    0.50430   0.50449   0.50449   0.50461   0.51879
     Eigenvalues ---    0.51880   0.51880   0.51883   0.59994   0.59998
     Eigenvalues ---    0.59998   0.600031000.000001000.000001000.00000
     Eigenvalues --- 1000.000001000.000001000.000001000.000001000.00000
     Eigenvalues --- 1000.000001000.000001000.000001000.000001000.00000
     Eigenvalues --- 1000.000001000.000001000.000001000.000001000.00000
     Eigenvalues --- 1000.000001000.000001000.000001000.000001000.00000
     Eigenvalues --- 1000.000001000.000001000.000001000.000001000.00000
     Eigenvalues --- 1000.000001000.000001000.000001000.000001000.00000
     Eigenvalues --- 1000.000001000.000001000.000001000.000001000.00000
     Eigenvalues --- 1000.000001000.000001000.000001000.000001000.00000
     Eigenvalues --- 1000.000001000.000001000.000001000.000001000.00000
     Eigenvalues --- 1000.000001000.000001000.000001000.000001000.00000
     Eigenvalues --- 1000.000001000.000001000.000001000.000001000.00000
     Eigenvalues --- 1000.000001000.000001000.000001000.000001000.00000
     Eigenvalues --- 1000.000001000.000001000.000001000.000001000.00000
     Eigenvalues --- 1000.000001000.000001000.000001000.000001000.00000
     Eigenvalues --- 1000.000001000.000001000.000001000.000001000.00000
     Eigenvalues --- 1000.000001000.000001000.000001000.000001000.00000
     Eigenvalues --- 1000.000001000.000001000.000001000.000001000.00000
     Eigenvalues --- 1000.000001000.000001000.000001000.000001000.00000
     Eigenvalues --- 1000.000001000.000001000.000001000.000001000.00000
     Eigenvalues --- 1000.000001000.000001000.000001000.000001000.00000
     Eigenvalues --- 1000.000001000.000001000.000001000.000001000.00000
     Eigenvalues --- 1000.000001000.000001000.000001000.000001000.00000
     Eigenvalues --- 1000.000001000.000001000.000001000.000001000.00000
     Eigenvalues --- 1000.000001000.000001000.000001000.000001000.00000
     Eigenvalues --- 1000.000001000.000001000.000001000.000001000.00000
     Eigenvalues --- 1000.000001000.000001000.000001000.000001000.00000
     Eigenvalues --- 1000.000001000.000001000.000001000.000001000.00000
     Eigenvalues --- 1000.000001000.000001000.000001000.000001000.00000
     Eigenvalues --- 1000.000001000.000001000.000001000.000001000.00000
     Eigenvalues --- 1000.000001000.000001000.000001000.000001000.00000
     Eigenvalues --- 1000.000001000.000001000.000001000.000001000.00000
     Eigenvalues --- 1000.000001000.000001000.000001000.000001000.00000
     Eigenvalues --- 1000.000001000.000001000.000001000.000001000.00000
     Eigenvalues --- 1000.000001000.000001000.000001000.000001000.00000
     Eigenvalues --- 1000.000001000.000001000.000001000.000001000.00000
     Eigenvalues --- 1000.000001000.000001000.000001000.000001000.00000
     Eigenvalues --- 1000.000001000.000001000.000001000.000001000.00000
     Eigenvalues --- 1000.000001000.000001000.000001000.000001000.00000
     Eigenvalues --- 1000.000001000.000001000.000001000.000001000.00000
     Eigenvalues --- 1000.000001000.000001000.000001000.000001000.00000
     Eigenvalues --- 1000.000001000.000001000.000001000.000001000.00000
     Eigenvalues --- 1000.000001000.000001000.000001000.000001000.00000
     Eigenvalues --- 1000.000001000.000001000.000001000.000001000.00000
     Eigenvalues --- 1000.000001000.000001000.000001000.000001000.00000
     Eigenvalues --- 1000.000001000.000001000.000001000.000001000.00000
     Eigenvalues --- 1000.000001000.000001000.000001000.000001000.00000
     Eigenvalues --- 1000.000001000.000001000.000001000.000001000.00000
     Eigenvalues --- 1000.000001000.000001000.000001000.000001000.00000
     Eigenvalues --- 1000.000001000.000001000.000001000.000001000.00000
     Eigenvalues --- 1000.000001000.000001000.000001000.000001000.00000
     Eigenvalues --- 1000.000001000.000001000.000001000.000001000.00000
     Eigenvalues --- 1000.000001000.000001000.000001000.000001000.00000
     Eigenvalues --- 1000.000001000.000001000.000001000.000001000.00000
     Eigenvalues --- 1000.000001000.000001000.000001000.000001000.00000
     Eigenvalues --- 1000.000001000.000001000.000001000.000001000.00000
     Eigenvalues --- 1000.000001000.000001000.000001000.000001000.00000
     Eigenvalues --- 1000.000001000.000001000.000001000.000001000.00000
     Eigenvalues --- 1000.000001000.000001000.000001000.000001000.00000
     Eigenvalues --- 1000.000001000.000001000.000001000.000001000.00000
     Eigenvalues --- 1000.000001000.000001000.000001000.000001000.00000
     Eigenvalues --- 1000.000001000.000001000.000001000.000001000.00000
     Eigenvalues --- 1000.000001000.000001000.000001000.000001000.00000
     Eigenvalues --- 1000.000001000.000001000.000001000.000001000.00000
     Eigenvalues --- 1000.000001000.000001000.000001000.000001000.00000
     Eigenvalues --- 1000.000001000.000001000.000001000.000001000.00000
     Eigenvalues --- 1000.000001000.000001000.000001000.000001000.00000
     Eigenvalues --- 1000.000001000.000001000.000001000.000001000.00000
     Eigenvalues --- 1000.000001000.000001000.000001000.000001000.00000
     Eigenvalues --- 1000.000001000.000001000.000001000.000001000.00000
     Eigenvalues --- 1000.000001000.000001000.000001000.000001000.00000
     Eigenvalues --- 1000.000001000.000001000.000001000.000001000.00000
     Eigenvalues --- 1000.000001000.000001000.000001000.000001000.00000
     Eigenvalues --- 1000.000001000.000001000.000001000.000001000.00000
     Eigenvalues --- 1000.000001000.000001000.000001000.000001000.00000
     Eigenvalues --- 1000.000001000.000001000.000001000.000001000.00000
     Eigenvalues --- 1000.000001000.000001000.000001000.000001000.00000
     Eigenvalues --- 1000.000001000.000001000.000001000.000001000.00000
     Eigenvalues --- 1000.000001000.000001000.000001000.000001000.00000
     Eigenvalues --- 1000.000001000.000001000.000001000.000001000.00000
     Eigenvalues --- 1000.000001000.000001000.000001000.000001000.00000
     Eigenvalues --- 1000.000001000.000001000.000001000.000001000.00000
     Eigenvalues --- 1000.000001000.000001000.000001000.000001000.00000
     Eigenvalues --- 1000.000001000.000001000.000001000.000001000.00000
     Eigenvalues --- 1000.000001000.000001000.000001000.000001000.00000
     Eigenvalues --- 1000.00000
 RFO step:  Lambda=-4.41374844D-03 EMin= 4.16164724D-03
 Linear search not attempted -- first point.
 Iteration  1 RMS(Cart)=  0.01063971 RMS(Int)=  0.00004250
 Iteration  2 RMS(Cart)=  0.00003909 RMS(Int)=  0.00000997
 New curvilinear step failed, DQL= 2.06D-05 SP=-6.72D-04.
 ITry= 1 IFail=1 DXMaxC= 6.93D-02 DCOld= 1.00D+10 DXMaxT= 3.00D-01 DXLimC= 3.00D+00 Rises=F
 Iteration  1 RMS(Cart)=  0.00957583 RMS(Int)=  0.00003441
 Iteration  2 RMS(Cart)=  0.00003167 RMS(Int)=  0.00000807
 New curvilinear step failed, DQL= 1.67D-05 SP=-5.47D-04.
 ITry= 2 IFail=1 DXMaxC= 6.23D-02 DCOld= 1.00D+10 DXMaxT= 3.00D-01 DXLimC= 3.00D+00 Rises=F
 Iteration  1 RMS(Cart)=  0.00851192 RMS(Int)=  0.00002718
 Iteration  2 RMS(Cart)=  0.00002502 RMS(Int)=  0.00000638
 Iteration  3 RMS(Cart)=  0.00000048 RMS(Int)=  0.00000640
 ITry= 3 IFail=0 DXMaxC= 5.54D-02 DCOld= 1.00D+10 DXMaxT= 3.00D-01 DXLimC= 3.00D+00 Rises=F
 ClnCor:  largest displacement from symmetrization is 2.07D-09 for atom    78.
 Variable       Old X    -DE/DX   Delta X   Delta X   Delta X     New X
                                 (Linear)    (Quad)   (Total)
    X1        0.60688  -0.00211   0.00000   0.00000   0.00000   0.60688
    Y1        3.32286   0.01045   0.00000   0.00000   0.00000   3.32286
    Z1       -0.41682   0.00216   0.00000   0.00000   0.00000  -0.41682
    X2        3.32286   0.01045   0.00000   0.00000   0.00000   3.32286
    Y2       -0.60688   0.00211   0.00000   0.00000   0.00000  -0.60688
    Z2       -0.41682   0.00216   0.00000   0.00000   0.00000  -0.41682
    X3       -3.32286  -0.01045   0.00000   0.00000   0.00000  -3.32286
    Y3        0.60688  -0.00211   0.00000   0.00000   0.00000   0.60688
    Z3       -0.41682   0.00216   0.00000   0.00000   0.00000  -0.41682
    X4       -0.60688   0.00211   0.00000   0.00000   0.00000  -0.60688
    Y4       -3.32286  -0.01045   0.00000   0.00000   0.00000  -3.32286
    Z4       -0.41682   0.00216   0.00000   0.00000   0.00000  -0.41682
   X13       11.66603   0.00264   0.00000   0.00000   0.00000  11.66603
   Y13       -2.04512  -0.00246   0.00000   0.00000   0.00000  -2.04512
   Z13       -0.30149  -0.00196   0.00000   0.00000   0.00000  -0.30149
   X16        2.04512   0.00246   0.00000   0.00000   0.00000   2.04512
   Y16       11.66603   0.00264   0.00000   0.00000   0.00000  11.66603
   Z16       -0.30149  -0.00196   0.00000   0.00000   0.00000  -0.30149
   X19      -11.66603  -0.00264   0.00000   0.00000   0.00000 -11.66603
   Y19        2.04512   0.00246   0.00000   0.00000   0.00000   2.04512
   Z19       -0.30149  -0.00196   0.00000   0.00000   0.00000  -0.30149
   X22       -2.04512  -0.00246   0.00000   0.00000   0.00000  -2.04512
   Y22      -11.66603  -0.00264   0.00000   0.00000   0.00000 -11.66603
   Z22       -0.30149  -0.00196   0.00000   0.00000   0.00000  -0.30149
   X29       12.03700  -0.00065   0.00000   0.00000   0.00000  12.03700
   Y29       -9.28034   0.00132   0.00000   0.00000   0.00000  -9.28034
   Z29        0.52403  -0.00020   0.00000   0.00000   0.00000   0.52403
   X30        9.28034  -0.00132   0.00000   0.00000   0.00000   9.28034
   Y30       12.03700  -0.00065   0.00000   0.00000   0.00000  12.03700
   Z30        0.52403  -0.00020   0.00000   0.00000   0.00000   0.52403
   X31      -12.03700   0.00065   0.00000   0.00000   0.00000 -12.03700
   Y31        9.28034  -0.00132   0.00000   0.00000   0.00000   9.28034
   Z31        0.52403  -0.00020   0.00000   0.00000   0.00000   0.52403
   X32       -9.28034   0.00132   0.00000   0.00000   0.00000  -9.28034
   Y32      -12.03700   0.00065   0.00000   0.00000   0.00000 -12.03700
   Z32        0.52403  -0.00020   0.00000   0.00000   0.00000   0.52403
    R1        4.77697   0.01401   0.00000   0.00000   0.00000   4.77697
    R2        4.77697   0.01401   0.00000  -0.00000   0.00000   4.77697
    R3        4.32341  -0.00220   0.00000  -0.00180  -0.00144   4.32197
    R4        4.77697   0.01401   0.00000  -0.00000   0.00000   4.77697
    R5        4.32341  -0.00220   0.00000  -0.00180  -0.00144   4.32197
    R6        4.77697   0.01401   0.00000  -0.00000   0.00000   4.77697
    R7        4.32341  -0.00220   0.00000  -0.00180  -0.00144   4.32197
    R8        4.32341  -0.00220   0.00000  -0.00180  -0.00144   4.32197
    R9        3.46196  -0.00183   0.00000   0.00148   0.00118   3.46314
   R10        4.75169   0.00028   0.00000   0.01524   0.01219   4.76389
   R11        3.46196  -0.00183   0.00000   0.00148   0.00118   3.46314
   R12        4.75169   0.00028   0.00000   0.01524   0.01219   4.76389
   R13        3.46196  -0.00183   0.00000   0.00148   0.00118   3.46314
   R14        4.75169   0.00028   0.00000   0.01524   0.01219   4.76389
   R15        3.46196  -0.00183   0.00000   0.00148   0.00118   3.46314
   R16        4.75169   0.00028   0.00000   0.01524   0.01219   4.76389
   R17        2.87885  -0.00292   0.00000  -0.00178  -0.00143   2.87742
   R18        2.07961  -0.00522   0.00000  -0.01631  -0.01305   2.06655
   R19        2.07656  -0.00526   0.00000  -0.01537  -0.01230   2.06427
   R20        2.87885  -0.00292   0.00000  -0.00178  -0.00143   2.87742
   R21        2.07961  -0.00522   0.00000  -0.01631  -0.01305   2.06655
   R22        2.07656  -0.00526   0.00000  -0.01537  -0.01230   2.06427
   R23        2.87885  -0.00292   0.00000  -0.00178  -0.00143   2.87742
   R24        2.07961  -0.00522   0.00000  -0.01631  -0.01305   2.06655
   R25        2.07656  -0.00526   0.00000  -0.01537  -0.01230   2.06427
   R26        2.87885  -0.00292   0.00000  -0.00178  -0.00143   2.87742
   R27        2.07961  -0.00522   0.00000  -0.01631  -0.01305   2.06655
   R28        2.07656  -0.00526   0.00000  -0.01537  -0.01230   2.06427
   R29        2.07979  -0.00418   0.00000  -0.01393  -0.01114   2.06865
   R30        2.08224  -0.00463   0.00000  -0.01366  -0.01094   2.07131
   R31        2.07477  -0.00353   0.00000  -0.01336  -0.01068   2.06409
   R32        4.66937   0.00070   0.00000   0.01912   0.01530   4.68466
   R33        2.07979  -0.00418   0.00000  -0.01393  -0.01114   2.06865
   R34        2.08224  -0.00463   0.00000  -0.01366  -0.01094   2.07131
   R35        2.07477  -0.00353   0.00000  -0.01336  -0.01068   2.06409
   R36        4.66937   0.00070   0.00000   0.01912   0.01530   4.68466
   R37        2.07979  -0.00418   0.00000  -0.01393  -0.01114   2.06865
   R38        2.08224  -0.00463   0.00000  -0.01366  -0.01094   2.07131
   R39        2.07477  -0.00353   0.00000  -0.01336  -0.01068   2.06409
   R40        4.66937   0.00070   0.00000   0.01912   0.01530   4.68466
   R41        2.07979  -0.00418   0.00000  -0.01393  -0.01114   2.06865
   R42        2.08224  -0.00463   0.00000  -0.01366  -0.01094   2.07131
   R43        2.07477  -0.00353   0.00000  -0.01336  -0.01068   2.06409
   R44        4.66937   0.00070   0.00000   0.01912   0.01530   4.68466
   R45        4.47385   0.00121   0.00000   0.01750   0.01400   4.48785
   R46        4.47385   0.00121   0.00000   0.01750   0.01400   4.48785
   R47        4.47385   0.00121   0.00000   0.01750   0.01400   4.48785
   R48        4.47385   0.00121   0.00000   0.01750   0.01400   4.48785
   R49        2.87635   0.00131   0.00000   0.00120   0.00097   2.87732
   R50        2.07840  -0.00431   0.00000  -0.01402  -0.01121   2.06719
   R51        2.07986  -0.00368   0.00000  -0.01270  -0.01016   2.06970
   R52        2.07982  -0.00461   0.00000  -0.01353  -0.01084   2.06899
   R53        2.87635   0.00131   0.00000   0.00120   0.00097   2.87732
   R54        2.07840  -0.00431   0.00000  -0.01402  -0.01121   2.06719
   R55        2.07986  -0.00368   0.00000  -0.01270  -0.01016   2.06970
   R56        2.07982  -0.00461   0.00000  -0.01353  -0.01084   2.06899
   R57        2.87635   0.00131   0.00000   0.00120   0.00097   2.87732
   R58        2.07840  -0.00431   0.00000  -0.01402  -0.01121   2.06719
   R59        2.07986  -0.00368   0.00000  -0.01270  -0.01016   2.06970
   R60        2.07982  -0.00461   0.00000  -0.01353  -0.01084   2.06899
   R61        2.87635   0.00131   0.00000   0.00120   0.00097   2.87732
   R62        2.07840  -0.00431   0.00000  -0.01402  -0.01121   2.06719
   R63        2.07986  -0.00368   0.00000  -0.01270  -0.01016   2.06970
   R64        2.07982  -0.00461   0.00000  -0.01353  -0.01084   2.06899
   R65        2.82050  -0.00040   0.00000  -0.00350  -0.00279   2.81771
   R66        2.08136  -0.00411   0.00000  -0.01210  -0.00968   2.07169
   R67        2.08655  -0.00440   0.00000  -0.01306  -0.01045   2.07610
   R68        2.82050  -0.00040   0.00000  -0.00350  -0.00279   2.81771
   R69        2.08136  -0.00411   0.00000  -0.01210  -0.00968   2.07169
   R70        2.08655  -0.00440   0.00000  -0.01306  -0.01045   2.07610
   R71        2.82050  -0.00040   0.00000  -0.00350  -0.00279   2.81771
   R72        2.08136  -0.00411   0.00000  -0.01210  -0.00968   2.07169
   R73        2.08655  -0.00440   0.00000  -0.01306  -0.01045   2.07610
   R74        2.82050  -0.00040   0.00000  -0.00350  -0.00279   2.81771
   R75        2.08136  -0.00411   0.00000  -0.01210  -0.00968   2.07169
   R76        2.08655  -0.00440   0.00000  -0.01306  -0.01045   2.07610
   R77        2.60958  -0.00428   0.00000  -0.01009  -0.00807   2.60150
   R78        2.59069   0.00127   0.00000   0.00256   0.00205   2.59275
   R79        2.60958  -0.00428   0.00000  -0.01009  -0.00807   2.60150
   R80        2.59069   0.00127   0.00000   0.00256   0.00205   2.59275
   R81        2.60958  -0.00428   0.00000  -0.01009  -0.00807   2.60150
   R82        2.59069   0.00127   0.00000   0.00256   0.00205   2.59275
   R83        2.60958  -0.00428   0.00000  -0.01009  -0.00807   2.60150
   R84        2.59069   0.00127   0.00000   0.00256   0.00205   2.59275
   R85        2.58266   0.00001   0.00000  -0.00101  -0.00081   2.58185
   R86        2.05371  -0.00572   0.00000  -0.01605  -0.01284   2.04087
   R87        2.48034  -0.00060   0.00000  -0.00107  -0.00085   2.47949
   R88        2.58266   0.00001   0.00000  -0.00101  -0.00081   2.58185
   R89        2.05371  -0.00572   0.00000  -0.01605  -0.01284   2.04087
   R90        2.48034  -0.00060   0.00000  -0.00107  -0.00085   2.47949
   R91        2.58266   0.00001   0.00000  -0.00101  -0.00081   2.58185
   R92        2.05371  -0.00572   0.00000  -0.01605  -0.01284   2.04087
   R93        2.48034  -0.00060   0.00000  -0.00107  -0.00085   2.47949
   R94        2.58266   0.00001   0.00000  -0.00101  -0.00081   2.58185
   R95        2.05371  -0.00572   0.00000  -0.01605  -0.01284   2.04087
   R96        2.48034  -0.00060   0.00000  -0.00107  -0.00085   2.47949
   R97        2.56450  -0.00132   0.00000  -0.00262  -0.00210   2.56241
   R98        1.92840  -0.00497   0.00000  -0.01308  -0.01046   1.91794
   R99        2.06107  -0.00649   0.00000  -0.01846  -0.01476   2.04631
   R100       2.56450  -0.00132   0.00000  -0.00262  -0.00210   2.56241
   R101       1.92840  -0.00497   0.00000  -0.01308  -0.01046   1.91794
   R102       2.06107  -0.00649   0.00000  -0.01846  -0.01476   2.04631
   R103       2.56450  -0.00132   0.00000  -0.00262  -0.00210   2.56241
   R104       1.92840  -0.00497   0.00000  -0.01308  -0.01046   1.91794
   R105       2.06107  -0.00649   0.00000  -0.01846  -0.01476   2.04631
   R106       2.56450  -0.00132   0.00000  -0.00262  -0.00210   2.56241
   R107       1.92840  -0.00497   0.00000  -0.01308  -0.01046   1.91794
   R108       2.06107  -0.00649   0.00000  -0.01846  -0.01476   2.04631
   R109       4.46112   0.00067   0.00000   0.00889   0.00712   4.46825
   R110       4.46112   0.00067   0.00000   0.00889   0.00712   4.46825
   R111       4.46112   0.00067   0.00000   0.00889   0.00712   4.46825
   R112       4.46112   0.00067   0.00000   0.00889   0.00712   4.46825
    A1        1.57080  -0.00000   0.00000  -0.00000   0.00000   1.57080
    A2        1.94079  -0.00120   0.00000   0.00312   0.00250   1.94329
    A3        2.61645   0.00133   0.00000  -0.00391  -0.00313   2.61333
    A4        1.57080  -0.00000   0.00000  -0.00000   0.00000   1.57080
    A5        2.61645   0.00133   0.00000  -0.00391  -0.00313   2.61333
    A6        1.94079  -0.00120   0.00000   0.00312   0.00250   1.94329
    A7        1.57080  -0.00000   0.00000   0.00000   0.00000   1.57080
    A8        1.94079  -0.00120   0.00000   0.00312   0.00250   1.94329
    A9        2.61645   0.00133   0.00000  -0.00391  -0.00313   2.61333
   A10        1.57080   0.00000   0.00000   0.00000   0.00000   1.57080
   A11        2.61645   0.00133   0.00000  -0.00391  -0.00313   2.61333
   A12        1.94079  -0.00120   0.00000   0.00312   0.00250   1.94329
   A13        1.90130   0.00014   0.00000  -0.00065  -0.00052   1.90078
   A14        1.34382  -0.00061   0.00000   0.00530   0.00425   1.34807
   A15        1.55106   0.00107   0.00000  -0.00026  -0.00021   1.55085
   A16        1.90130   0.00014   0.00000  -0.00065  -0.00052   1.90078
   A17        1.34382  -0.00061   0.00000   0.00530   0.00425   1.34807
   A18        1.55106   0.00107   0.00000  -0.00026  -0.00021   1.55085
   A19        1.90130   0.00014   0.00000  -0.00065  -0.00052   1.90078
   A20        1.34382  -0.00061   0.00000   0.00530   0.00425   1.34807
   A21        1.55106   0.00107   0.00000  -0.00026  -0.00021   1.55085
   A22        1.90130   0.00014   0.00000  -0.00065  -0.00052   1.90078
   A23        1.34382  -0.00061   0.00000   0.00530   0.00425   1.34807
   A24        1.55106   0.00107   0.00000  -0.00026  -0.00021   1.55085
   A25        1.90389  -0.00139   0.00000  -0.00220  -0.00176   1.90213
   A26        1.85131   0.00035   0.00000   0.00438   0.00350   1.85481
   A27        1.92340   0.00061   0.00000   0.00067   0.00053   1.92393
   A28        1.95944   0.00014   0.00000  -0.00250  -0.00200   1.95744
   A29        1.93575   0.00025   0.00000  -0.00143  -0.00114   1.93461
   A30        1.88825   0.00007   0.00000   0.00139   0.00110   1.88936
   A31        1.90389  -0.00139   0.00000  -0.00220  -0.00176   1.90213
   A32        1.85131   0.00035   0.00000   0.00438   0.00350   1.85481
   A33        1.92340   0.00061   0.00000   0.00067   0.00053   1.92393
   A34        1.95944   0.00014   0.00000  -0.00250  -0.00200   1.95744
   A35        1.93575   0.00025   0.00000  -0.00143  -0.00114   1.93461
   A36        1.88825   0.00007   0.00000   0.00139   0.00110   1.88936
   A37        1.90389  -0.00139   0.00000  -0.00220  -0.00176   1.90213
   A38        1.85131   0.00035   0.00000   0.00438   0.00350   1.85481
   A39        1.92340   0.00061   0.00000   0.00067   0.00053   1.92393
   A40        1.95944   0.00014   0.00000  -0.00250  -0.00200   1.95744
   A41        1.93575   0.00025   0.00000  -0.00143  -0.00114   1.93461
   A42        1.88825   0.00007   0.00000   0.00139   0.00110   1.88936
   A43        1.90389  -0.00139   0.00000  -0.00220  -0.00176   1.90213
   A44        1.85131   0.00035   0.00000   0.00438   0.00350   1.85481
   A45        1.92340   0.00061   0.00000   0.00067   0.00053   1.92393
   A46        1.95944   0.00014   0.00000  -0.00250  -0.00200   1.95744
   A47        1.93575   0.00025   0.00000  -0.00143  -0.00114   1.93461
   A48        1.88825   0.00007   0.00000   0.00139   0.00110   1.88936
   A49        1.94134  -0.00000   0.00000   0.00063   0.00051   1.94185
   A50        1.90965  -0.00024   0.00000  -0.00013  -0.00010   1.90955
   A51        1.95542   0.00064   0.00000   0.00345   0.00276   1.95818
   A52        1.87560  -0.00011   0.00000  -0.00172  -0.00137   1.87422
   A53        1.89209  -0.00004   0.00000  -0.00013  -0.00012   1.89197
   A54        1.88725  -0.00029   0.00000  -0.00240  -0.00192   1.88533
   A55        2.44174   0.00026   0.00000   0.00178   0.00142   2.44316
   A56        1.94134  -0.00000   0.00000   0.00063   0.00051   1.94185
   A57        1.90965  -0.00024   0.00000  -0.00013  -0.00010   1.90955
   A58        1.95542   0.00064   0.00000   0.00345   0.00276   1.95818
   A59        1.87560  -0.00011   0.00000  -0.00172  -0.00137   1.87422
   A60        1.89209  -0.00004   0.00000  -0.00013  -0.00012   1.89197
   A61        1.88725  -0.00029   0.00000  -0.00240  -0.00192   1.88533
   A62        2.44174   0.00026   0.00000   0.00178   0.00142   2.44316
   A63        1.94134  -0.00000   0.00000   0.00063   0.00051   1.94185
   A64        1.90965  -0.00024   0.00000  -0.00013  -0.00010   1.90955
   A65        1.95542   0.00064   0.00000   0.00345   0.00276   1.95818
   A66        1.87560  -0.00011   0.00000  -0.00172  -0.00137   1.87422
   A67        1.89209  -0.00004   0.00000  -0.00013  -0.00012   1.89197
   A68        1.88725  -0.00029   0.00000  -0.00240  -0.00192   1.88533
   A69        2.44174   0.00026   0.00000   0.00178   0.00142   2.44316
   A70        1.94134  -0.00000   0.00000   0.00063   0.00051   1.94185
   A71        1.90965  -0.00024   0.00000  -0.00013  -0.00010   1.90955
   A72        1.95542   0.00064   0.00000   0.00345   0.00276   1.95818
   A73        1.87560  -0.00011   0.00000  -0.00172  -0.00137   1.87422
   A74        1.89209  -0.00004   0.00000  -0.00013  -0.00012   1.89197
   A75        1.88725  -0.00029   0.00000  -0.00240  -0.00192   1.88533
   A76        2.44174   0.00026   0.00000   0.00178   0.00142   2.44316
   A77        2.12674   0.00039   0.00000   0.00048   0.00039   2.12713
   A78        2.12674   0.00039   0.00000   0.00048   0.00039   2.12713
   A79        2.12674   0.00039   0.00000   0.00048   0.00039   2.12713
   A80        2.12674   0.00039   0.00000   0.00048   0.00039   2.12713
   A81        1.92538   0.00036   0.00000   0.00288   0.00230   1.92768
   A82        1.93518   0.00059   0.00000   0.00254   0.00202   1.93720
   A83        1.94502  -0.00030   0.00000  -0.00110  -0.00088   1.94415
   A84        1.88328  -0.00072   0.00000  -0.00208  -0.00167   1.88161
   A85        1.88698  -0.00004   0.00000  -0.00095  -0.00076   1.88622
   A86        1.88602   0.00007   0.00000  -0.00149  -0.00118   1.88483
   A87        1.92538   0.00036   0.00000   0.00288   0.00230   1.92768
   A88        1.93518   0.00059   0.00000   0.00254   0.00202   1.93720
   A89        1.94502  -0.00030   0.00000  -0.00110  -0.00088   1.94415
   A90        1.88328  -0.00072   0.00000  -0.00208  -0.00167   1.88161
   A91        1.88698  -0.00004   0.00000  -0.00095  -0.00076   1.88622
   A92        1.88602   0.00007   0.00000  -0.00149  -0.00118   1.88483
   A93        1.92538   0.00036   0.00000   0.00288   0.00230   1.92768
   A94        1.93518   0.00059   0.00000   0.00254   0.00202   1.93720
   A95        1.94502  -0.00030   0.00000  -0.00110  -0.00088   1.94415
   A96        1.88328  -0.00072   0.00000  -0.00208  -0.00167   1.88161
   A97        1.88698  -0.00004   0.00000  -0.00095  -0.00076   1.88622
   A98        1.88602   0.00007   0.00000  -0.00149  -0.00118   1.88483
   A99        1.92538   0.00036   0.00000   0.00288   0.00230   1.92768
   A100       1.93518   0.00059   0.00000   0.00254   0.00202   1.93720
   A101       1.94502  -0.00030   0.00000  -0.00110  -0.00088   1.94415
   A102       1.88328  -0.00072   0.00000  -0.00208  -0.00167   1.88161
   A103       1.88698  -0.00004   0.00000  -0.00095  -0.00076   1.88622
   A104       1.88602   0.00007   0.00000  -0.00149  -0.00118   1.88483
   A105       1.96817   0.00103   0.00000  -0.00003  -0.00001   1.96816
   A106       1.93027  -0.00048   0.00000  -0.00380  -0.00305   1.92722
   A107       1.90576  -0.00041   0.00000   0.00069   0.00054   1.90630
   A108       1.90254  -0.00021   0.00000   0.00152   0.00120   1.90374
   A109       1.89784  -0.00007   0.00000   0.00271   0.00217   1.90001
   A110       1.85561   0.00009   0.00000  -0.00104  -0.00083   1.85478
   A111       1.95011   0.00052   0.00000   0.00150   0.00121   1.95132
   A112       1.96817   0.00103   0.00000  -0.00003  -0.00001   1.96816
   A113       1.93027  -0.00048   0.00000  -0.00380  -0.00305   1.92722
   A114       1.90576  -0.00041   0.00000   0.00069   0.00054   1.90630
   A115       1.90254  -0.00021   0.00000   0.00152   0.00120   1.90374
   A116       1.89784  -0.00007   0.00000   0.00271   0.00217   1.90001
   A117       1.85561   0.00009   0.00000  -0.00104  -0.00083   1.85478
   A118       1.95011   0.00052   0.00000   0.00150   0.00121   1.95132
   A119       1.96817   0.00103   0.00000  -0.00003  -0.00001   1.96816
   A120       1.93027  -0.00048   0.00000  -0.00380  -0.00305   1.92722
   A121       1.90576  -0.00041   0.00000   0.00069   0.00054   1.90630
   A122       1.90254  -0.00021   0.00000   0.00152   0.00120   1.90374
   A123       1.89784  -0.00007   0.00000   0.00271   0.00217   1.90001
   A124       1.85561   0.00009   0.00000  -0.00104  -0.00083   1.85478
   A125       1.95011   0.00052   0.00000   0.00150   0.00121   1.95132
   A126       1.96817   0.00103   0.00000  -0.00003  -0.00001   1.96816
   A127       1.93027  -0.00048   0.00000  -0.00380  -0.00305   1.92722
   A128       1.90576  -0.00041   0.00000   0.00069   0.00054   1.90630
   A129       1.90254  -0.00021   0.00000   0.00152   0.00120   1.90374
   A130       1.89784  -0.00007   0.00000   0.00271   0.00217   1.90001
   A131       1.85561   0.00009   0.00000  -0.00104  -0.00083   1.85478
   A132       1.95011   0.00052   0.00000   0.00150   0.00121   1.95132
   A133       2.24728  -0.00032   0.00000  -0.00143  -0.00116   2.24613
   A134       2.12295  -0.00005   0.00000  -0.00078  -0.00061   2.12234
   A135       1.91295   0.00037   0.00000   0.00219   0.00174   1.91469
   A136       2.24728  -0.00032   0.00000  -0.00143  -0.00116   2.24613
   A137       2.12295  -0.00005   0.00000  -0.00078  -0.00061   2.12234
   A138       1.91295   0.00037   0.00000   0.00219   0.00174   1.91469
   A139       2.24728  -0.00032   0.00000  -0.00143  -0.00116   2.24613
   A140       2.12295  -0.00005   0.00000  -0.00078  -0.00061   2.12234
   A141       1.91295   0.00037   0.00000   0.00219   0.00174   1.91469
   A142       2.24728  -0.00032   0.00000  -0.00143  -0.00116   2.24613
   A143       2.12295  -0.00005   0.00000  -0.00078  -0.00061   2.12234
   A144       1.91295   0.00037   0.00000   0.00219   0.00174   1.91469
   A145       1.84413   0.00075   0.00000   0.00121   0.00097   1.84510
   A146       2.30123   0.00017   0.00000   0.00268   0.00214   2.30337
   A147       2.13782  -0.00091   0.00000  -0.00388  -0.00311   2.13471
   A148       1.84665  -0.00097   0.00000  -0.00355  -0.00284   1.84381
   A149       1.84413   0.00075   0.00000   0.00121   0.00097   1.84510
   A150       2.30123   0.00017   0.00000   0.00268   0.00214   2.30337
   A151       2.13782  -0.00091   0.00000  -0.00388  -0.00311   2.13471
   A152       1.84665  -0.00097   0.00000  -0.00355  -0.00284   1.84381
   A153       1.84413   0.00075   0.00000   0.00121   0.00097   1.84510
   A154       2.30123   0.00017   0.00000   0.00268   0.00214   2.30337
   A155       2.13782  -0.00091   0.00000  -0.00388  -0.00311   2.13471
   A156       1.84665  -0.00097   0.00000  -0.00355  -0.00284   1.84381
   A157       1.84413   0.00075   0.00000   0.00121   0.00097   1.84510
   A158       2.30123   0.00017   0.00000   0.00268   0.00214   2.30337
   A159       2.13782  -0.00091   0.00000  -0.00388  -0.00311   2.13471
   A160       1.84665  -0.00097   0.00000  -0.00355  -0.00284   1.84381
   A161       1.87068  -0.00049   0.00000  -0.00102  -0.00082   1.86986
   A162       2.23172   0.00077   0.00000   0.00160   0.00127   2.23299
   A163       2.18045  -0.00029   0.00000  -0.00066  -0.00051   2.17994
   A164       1.95029   0.00035   0.00000   0.00125   0.00100   1.95129
   A165       2.19894  -0.00031   0.00000  -0.00149  -0.00119   2.19774
   A166       2.13388  -0.00003   0.00000   0.00025   0.00020   2.13408
   A167       1.87068  -0.00049   0.00000  -0.00102  -0.00082   1.86986
   A168       2.23172   0.00077   0.00000   0.00160   0.00127   2.23299
   A169       2.18045  -0.00029   0.00000  -0.00066  -0.00051   2.17994
   A170       1.95029   0.00035   0.00000   0.00125   0.00100   1.95129
   A171       2.19894  -0.00031   0.00000  -0.00149  -0.00119   2.19774
   A172       2.13388  -0.00003   0.00000   0.00025   0.00020   2.13408
   A173       1.87068  -0.00049   0.00000  -0.00102  -0.00082   1.86986
   A174       2.23172   0.00077   0.00000   0.00160   0.00127   2.23299
   A175       2.18045  -0.00029   0.00000  -0.00066  -0.00051   2.17994
   A176       1.95029   0.00035   0.00000   0.00125   0.00100   1.95129
   A177       2.19894  -0.00031   0.00000  -0.00149  -0.00119   2.19774
   A178       2.13388  -0.00003   0.00000   0.00025   0.00020   2.13408
   A179       1.87068  -0.00049   0.00000  -0.00102  -0.00082   1.86986
   A180       2.23172   0.00077   0.00000   0.00160   0.00127   2.23299
   A181       2.18045  -0.00029   0.00000  -0.00066  -0.00051   2.17994
   A182       1.95029   0.00035   0.00000   0.00125   0.00100   1.95129
   A183       2.19894  -0.00031   0.00000  -0.00149  -0.00119   2.19774
   A184       2.13388  -0.00003   0.00000   0.00025   0.00020   2.13408
   A185       2.63388  -0.00009   0.00000  -0.00044  -0.00034   2.63354
   A186       1.34185  -0.00217   0.00000  -0.00553  -0.00442   1.33743
   A187       1.56423   0.00212   0.00000   0.00093   0.00075   1.56498
   A188       2.63388  -0.00009   0.00000  -0.00044  -0.00034   2.63354
   A189       1.34185  -0.00217   0.00000  -0.00553  -0.00442   1.33743
   A190       1.56423   0.00212   0.00000   0.00093   0.00075   1.56498
   A191       2.63388  -0.00009   0.00000  -0.00044  -0.00034   2.63354
   A192       1.34185  -0.00217   0.00000  -0.00553  -0.00442   1.33743
   A193       1.56423   0.00212   0.00000   0.00093   0.00075   1.56498
   A194       2.63388  -0.00009   0.00000  -0.00044  -0.00034   2.63354
   A195       1.34185  -0.00217   0.00000  -0.00553  -0.00442   1.33743
   A196       1.56423   0.00212   0.00000   0.00093   0.00075   1.56498
   A197       2.05762   0.00118   0.00000   0.00346   0.00278   2.06040
   A198       2.51221  -0.00020   0.00000  -0.00036  -0.00029   2.51192
   A199       2.51221  -0.00020   0.00000  -0.00036  -0.00029   2.51192
   A200       2.05762   0.00118   0.00000   0.00346   0.00278   2.06040
   A201       2.51221  -0.00020   0.00000  -0.00036  -0.00029   2.51192
   A202       2.05762   0.00118   0.00000   0.00346   0.00278   2.06040
   A203       2.51221  -0.00020   0.00000  -0.00036  -0.00029   2.51192
   A204       2.05762   0.00118   0.00000   0.00346   0.00278   2.06040
    D1        0.00000   0.00000   0.00000   0.00000   0.00000   0.00000
    D2       -2.37646   0.00082   0.00000  -0.00137  -0.00110  -2.37757
    D3        2.75995   0.00076   0.00000  -0.00262  -0.00209   2.75786
    D4        0.38349   0.00158   0.00000  -0.00399  -0.00320   0.38029
    D5        0.00000  -0.00000   0.00000  -0.00000   0.00000   0.00000
    D6        2.75995   0.00076   0.00000  -0.00262  -0.00209   2.75786
    D7       -2.37646   0.00082   0.00000  -0.00137  -0.00110  -2.37757
    D8        0.38349   0.00158   0.00000  -0.00399  -0.00320   0.38029
    D9        2.08507  -0.00190   0.00000  -0.00437  -0.00349   2.08158
   D10       -2.72814  -0.00100   0.00000  -0.00253  -0.00202  -2.73017
   D11       -1.89392  -0.00234   0.00000  -0.00413  -0.00330  -1.89722
   D12       -0.42395  -0.00143   0.00000  -0.00229  -0.00183  -0.42578
   D13        0.00000  -0.00000   0.00000  -0.00000   0.00000   0.00000
   D14       -2.37646   0.00082   0.00000  -0.00137  -0.00110  -2.37757
   D15        2.75995   0.00076   0.00000  -0.00262  -0.00209   2.75786
   D16        0.38349   0.00158   0.00000  -0.00399  -0.00320   0.38029
   D17       -1.89392  -0.00234   0.00000  -0.00413  -0.00330  -1.89722
   D18       -0.42395  -0.00143   0.00000  -0.00229  -0.00183  -0.42578
   D19        2.08507  -0.00190   0.00000  -0.00437  -0.00349   2.08158
   D20       -2.72814  -0.00100   0.00000  -0.00253  -0.00202  -2.73017
   D21        0.00000   0.00000   0.00000   0.00000   0.00000   0.00000
   D22        2.75995   0.00076   0.00000  -0.00262  -0.00209   2.75786
   D23       -2.37646   0.00082   0.00000  -0.00137  -0.00110  -2.37757
   D24        0.38349   0.00158   0.00000  -0.00399  -0.00320   0.38029
   D25        2.08507  -0.00190   0.00000  -0.00437  -0.00349   2.08158
   D26       -2.72814  -0.00100   0.00000  -0.00253  -0.00202  -2.73017
   D27       -1.89392  -0.00234   0.00000  -0.00413  -0.00330  -1.89722
   D28       -0.42395  -0.00143   0.00000  -0.00229  -0.00183  -0.42578
   D29       -1.89392  -0.00234   0.00000  -0.00413  -0.00330  -1.89722
   D30       -0.42395  -0.00143   0.00000  -0.00229  -0.00183  -0.42578
   D31        2.08507  -0.00190   0.00000  -0.00437  -0.00349   2.08158
   D32       -2.72814  -0.00100   0.00000  -0.00253  -0.00202  -2.73017
   D33        2.24276   0.00008   0.00000   0.00586   0.00469   2.24746
   D34       -1.92632  -0.00031   0.00000   0.00421   0.00337  -1.92295
   D35        0.11367   0.00028   0.00000   0.00864   0.00692   0.12058
   D36        0.91921   0.00035   0.00000   0.00025   0.00020   0.91941
   D37        3.03331  -0.00003   0.00000  -0.00140  -0.00112   3.03219
   D38       -1.20989   0.00056   0.00000   0.00303   0.00242  -1.20747
   D39       -1.22836   0.00008   0.00000  -0.00948  -0.00758  -1.23594
   D40       -2.35165  -0.00043   0.00000  -0.00050  -0.00040  -2.35204
   D41        0.68690   0.00001   0.00000  -0.01063  -0.00851   0.67839
   D42       -0.43639  -0.00049   0.00000  -0.00166  -0.00132  -0.43771
   D43        2.24276   0.00008   0.00000   0.00586   0.00469   2.24746
   D44       -1.92632  -0.00031   0.00000   0.00421   0.00337  -1.92295
   D45        0.11367   0.00028   0.00000   0.00864   0.00692   0.12058
   D46        0.91921   0.00035   0.00000   0.00025   0.00020   0.91941
   D47        3.03331  -0.00003   0.00000  -0.00140  -0.00112   3.03219
   D48       -1.20989   0.00056   0.00000   0.00303   0.00242  -1.20747
   D49       -1.22836   0.00008   0.00000  -0.00948  -0.00758  -1.23594
   D50       -2.35165  -0.00043   0.00000  -0.00050  -0.00040  -2.35204
   D51        0.68690   0.00001   0.00000  -0.01063  -0.00851   0.67839
   D52       -0.43639  -0.00049   0.00000  -0.00166  -0.00132  -0.43771
   D53        2.24276   0.00008   0.00000   0.00586   0.00469   2.24746
   D54       -1.92632  -0.00031   0.00000   0.00421   0.00337  -1.92295
   D55        0.11367   0.00028   0.00000   0.00864   0.00692   0.12058
   D56        0.91921   0.00035   0.00000   0.00025   0.00020   0.91941
   D57        3.03331  -0.00003   0.00000  -0.00140  -0.00112   3.03219
   D58       -1.20989   0.00056   0.00000   0.00303   0.00242  -1.20747
   D59       -1.22836   0.00008   0.00000  -0.00948  -0.00758  -1.23594
   D60       -2.35165  -0.00043   0.00000  -0.00050  -0.00040  -2.35204
   D61        0.68690   0.00001   0.00000  -0.01063  -0.00851   0.67839
   D62       -0.43639  -0.00049   0.00000  -0.00166  -0.00132  -0.43771
   D63        2.24276   0.00008   0.00000   0.00586   0.00469   2.24746
   D64       -1.92632  -0.00031   0.00000   0.00421   0.00337  -1.92295
   D65        0.11367   0.00028   0.00000   0.00864   0.00692   0.12058
   D66        0.91921   0.00035   0.00000   0.00025   0.00020   0.91941
   D67        3.03331  -0.00003   0.00000  -0.00140  -0.00112   3.03219
   D68       -1.20989   0.00056   0.00000   0.00303   0.00242  -1.20747
   D69       -1.22836   0.00008   0.00000  -0.00948  -0.00758  -1.23594
   D70       -2.35165  -0.00043   0.00000  -0.00050  -0.00040  -2.35204
   D71        0.68690   0.00001   0.00000  -0.01063  -0.00851   0.67839
   D72       -0.43639  -0.00049   0.00000  -0.00166  -0.00132  -0.43771
   D73        0.91417   0.00025   0.00000   0.00148   0.00118   0.91535
   D74        2.98367  -0.00004   0.00000  -0.00034  -0.00027   2.98340
   D75       -1.20670  -0.00015   0.00000  -0.00123  -0.00098  -1.20767
   D76       -1.13263   0.00061   0.00000  -0.00102  -0.00082  -1.13345
   D77        0.93687   0.00033   0.00000  -0.00284  -0.00227   0.93460
   D78        3.02969   0.00021   0.00000  -0.00373  -0.00298   3.02671
   D79        3.03579   0.00025   0.00000  -0.00006  -0.00005   3.03574
   D80       -1.17789  -0.00004   0.00000  -0.00187  -0.00150  -1.17939
   D81        0.91492  -0.00015   0.00000  -0.00277  -0.00221   0.91272
   D82       -1.79038   0.00136   0.00000   0.00562   0.00450  -1.78588
   D83        0.28754  -0.00003   0.00000   0.00431   0.00344   0.29098
   D84        2.42936   0.00043   0.00000   0.00184   0.00147   2.43083
   D85        0.91417   0.00025   0.00000   0.00148   0.00118   0.91535
   D86        2.98367  -0.00004   0.00000  -0.00034  -0.00027   2.98340
   D87       -1.20670  -0.00015   0.00000  -0.00123  -0.00098  -1.20767
   D88       -1.13263   0.00061   0.00000  -0.00102  -0.00082  -1.13345
   D89        0.93687   0.00033   0.00000  -0.00284  -0.00227   0.93460
   D90        3.02969   0.00021   0.00000  -0.00373  -0.00298   3.02671
   D91        3.03579   0.00025   0.00000  -0.00006  -0.00005   3.03574
   D92       -1.17789  -0.00004   0.00000  -0.00187  -0.00150  -1.17939
   D93        0.91492  -0.00015   0.00000  -0.00277  -0.00221   0.91272
   D94       -1.79038   0.00136   0.00000   0.00562   0.00450  -1.78588
   D95        0.28754  -0.00003   0.00000   0.00431   0.00344   0.29098
   D96        2.42936   0.00043   0.00000   0.00184   0.00147   2.43083
   D97        0.91417   0.00025   0.00000   0.00148   0.00118   0.91535
   D98        2.98367  -0.00004   0.00000  -0.00034  -0.00027   2.98340
   D99       -1.20670  -0.00015   0.00000  -0.00123  -0.00098  -1.20767
   D100      -1.13263   0.00061   0.00000  -0.00102  -0.00082  -1.13345
   D101       0.93687   0.00033   0.00000  -0.00284  -0.00227   0.93460
   D102       3.02969   0.00021   0.00000  -0.00373  -0.00298   3.02671
   D103       3.03579   0.00025   0.00000  -0.00006  -0.00005   3.03574
   D104      -1.17789  -0.00004   0.00000  -0.00187  -0.00150  -1.17939
   D105       0.91492  -0.00015   0.00000  -0.00277  -0.00221   0.91272
   D106      -1.79038   0.00136   0.00000   0.00562   0.00450  -1.78588
   D107       0.28754  -0.00003   0.00000   0.00431   0.00344   0.29098
   D108       2.42936   0.00043   0.00000   0.00184   0.00147   2.43083
   D109       0.91417   0.00025   0.00000   0.00148   0.00118   0.91535
   D110       2.98367  -0.00004   0.00000  -0.00034  -0.00027   2.98340
   D111      -1.20670  -0.00015   0.00000  -0.00123  -0.00098  -1.20767
   D112      -1.13263   0.00061   0.00000  -0.00102  -0.00082  -1.13345
   D113       0.93687   0.00033   0.00000  -0.00284  -0.00227   0.93460
   D114       3.02969   0.00021   0.00000  -0.00373  -0.00298   3.02671
   D115       3.03579   0.00025   0.00000  -0.00006  -0.00005   3.03574
   D116      -1.17789  -0.00004   0.00000  -0.00187  -0.00150  -1.17939
   D117       0.91492  -0.00015   0.00000  -0.00277  -0.00221   0.91272
   D118      -1.79038   0.00136   0.00000   0.00562   0.00450  -1.78588
   D119       0.28754  -0.00003   0.00000   0.00431   0.00344   0.29098
   D120       2.42936   0.00043   0.00000   0.00184   0.00147   2.43083
   D121       0.87342  -0.00021   0.00000   0.00107   0.00086   0.87429
   D122      -1.21643   0.00014   0.00000   0.00194   0.00155  -1.21488
   D123       3.03083   0.00056   0.00000   0.00574   0.00459   3.03542
   D124       0.68990   0.00063   0.00000   0.00011   0.00008   0.68998
   D125      -1.45902   0.00024   0.00000  -0.00289  -0.00232  -1.46133
   D126       2.79576   0.00054   0.00000   0.00049   0.00039   2.79615
   D127       1.00748   0.00072   0.00000  -0.00161  -0.00129   1.00619
   D128       0.87342  -0.00021   0.00000   0.00107   0.00086   0.87429
   D129      -1.21643   0.00014   0.00000   0.00194   0.00155  -1.21488
   D130       3.03083   0.00056   0.00000   0.00574   0.00459   3.03542
   D131       0.68990   0.00063   0.00000   0.00011   0.00008   0.68998
   D132      -1.45902   0.00024   0.00000  -0.00289  -0.00232  -1.46133
   D133       2.79576   0.00054   0.00000   0.00049   0.00039   2.79615
   D134       1.00748   0.00072   0.00000  -0.00161  -0.00129   1.00619
   D135       0.87342  -0.00021   0.00000   0.00107   0.00086   0.87429
   D136      -1.21643   0.00014   0.00000   0.00194   0.00155  -1.21488
   D137       3.03083   0.00056   0.00000   0.00574   0.00459   3.03542
   D138       0.68990   0.00063   0.00000   0.00011   0.00008   0.68998
   D139      -1.45902   0.00024   0.00000  -0.00289  -0.00232  -1.46133
   D140       2.79576   0.00054   0.00000   0.00049   0.00039   2.79615
   D141       1.00748   0.00072   0.00000  -0.00161  -0.00129   1.00619
   D142       0.87342  -0.00021   0.00000   0.00107   0.00086   0.87429
   D143      -1.21643   0.00014   0.00000   0.00194   0.00155  -1.21488
   D144       3.03083   0.00056   0.00000   0.00574   0.00459   3.03542
   D145       0.68990   0.00063   0.00000   0.00011   0.00008   0.68998
   D146      -1.45902   0.00024   0.00000  -0.00289  -0.00232  -1.46133
   D147       2.79576   0.00054   0.00000   0.00049   0.00039   2.79615
   D148       1.00748   0.00072   0.00000  -0.00161  -0.00129   1.00619
   D149       0.35548   0.00021   0.00000   0.00339   0.00272   0.35820
   D150       0.35548   0.00021   0.00000   0.00339   0.00272   0.35820
   D151       0.35548   0.00021   0.00000   0.00339   0.00272   0.35820
   D152       0.35548   0.00021   0.00000   0.00339   0.00272   0.35820
   D153      -1.01022  -0.00004   0.00000   0.00105   0.00084  -1.00938
   D154       3.13759  -0.00014   0.00000   0.00191   0.00153   3.13912
   D155       1.10155   0.00027   0.00000   0.00496   0.00397   1.10553
   D156       1.07503  -0.00032   0.00000   0.00195   0.00155   1.07658
   D157      -1.06034  -0.00042   0.00000   0.00280   0.00223  -1.05810
   D158      -3.09638  -0.00001   0.00000   0.00586   0.00468  -3.09170
   D159      -3.10649  -0.00002   0.00000   0.00104   0.00083  -3.10566
   D160       1.04133  -0.00013   0.00000   0.00189   0.00151   1.04284
   D161      -0.99471   0.00028   0.00000   0.00495   0.00396  -0.99075
   D162       1.54467   0.00062   0.00000   0.00571   0.00457   1.54923
   D163      -0.57177   0.00013   0.00000   0.00218   0.00176  -0.57001
   D164      -2.60764   0.00044   0.00000   0.00553   0.00442  -2.60322
   D165      -2.27319   0.00004   0.00000  -0.00481  -0.00385  -2.27704
   D166      -0.16287   0.00038   0.00000  -0.00106  -0.00087  -0.16374
   D167       1.87363  -0.00001   0.00000  -0.00406  -0.00326   1.87038
   D168      -1.01022  -0.00004   0.00000   0.00105   0.00084  -1.00938
   D169       3.13759  -0.00014   0.00000   0.00191   0.00153   3.13912
   D170       1.10155   0.00027   0.00000   0.00496   0.00397   1.10553
   D171       1.07503  -0.00032   0.00000   0.00195   0.00155   1.07658
   D172      -1.06034  -0.00042   0.00000   0.00280   0.00223  -1.05810
   D173      -3.09638  -0.00001   0.00000   0.00586   0.00468  -3.09170
   D174      -3.10649  -0.00002   0.00000   0.00104   0.00083  -3.10566
   D175       1.04133  -0.00013   0.00000   0.00189   0.00151   1.04284
   D176      -0.99471   0.00028   0.00000   0.00495   0.00396  -0.99075
   D177       1.54467   0.00062   0.00000   0.00571   0.00457   1.54923
   D178      -0.57177   0.00013   0.00000   0.00218   0.00176  -0.57001
   D179      -2.60764   0.00044   0.00000   0.00553   0.00442  -2.60322
   D180      -2.27319   0.00004   0.00000  -0.00481  -0.00385  -2.27704
   D181      -0.16287   0.00038   0.00000  -0.00106  -0.00087  -0.16374
   D182       1.87363  -0.00001   0.00000  -0.00406  -0.00326   1.87038
   D183      -1.01022  -0.00004   0.00000   0.00105   0.00084  -1.00938
   D184       3.13759  -0.00014   0.00000   0.00191   0.00153   3.13912
   D185       1.10155   0.00027   0.00000   0.00496   0.00397   1.10553
   D186       1.07503  -0.00032   0.00000   0.00195   0.00155   1.07658
   D187      -1.06034  -0.00042   0.00000   0.00280   0.00223  -1.05810
   D188      -3.09638  -0.00001   0.00000   0.00586   0.00468  -3.09170
   D189      -3.10649  -0.00002   0.00000   0.00104   0.00083  -3.10566
   D190       1.04133  -0.00013   0.00000   0.00189   0.00151   1.04284
   D191      -0.99471   0.00028   0.00000   0.00495   0.00396  -0.99075
   D192       1.54467   0.00062   0.00000   0.00571   0.00457   1.54923
   D193      -0.57177   0.00013   0.00000   0.00218   0.00176  -0.57001
   D194      -2.60764   0.00044   0.00000   0.00553   0.00442  -2.60322
   D195      -2.27319   0.00004   0.00000  -0.00481  -0.00385  -2.27704
   D196      -0.16287   0.00038   0.00000  -0.00106  -0.00087  -0.16374
   D197       1.87363  -0.00001   0.00000  -0.00406  -0.00326   1.87038
   D198      -1.01022  -0.00004   0.00000   0.00105   0.00084  -1.00938
   D199       3.13759  -0.00014   0.00000   0.00191   0.00153   3.13912
   D200       1.10155   0.00027   0.00000   0.00496   0.00397   1.10553
   D201       1.07503  -0.00032   0.00000   0.00195   0.00155   1.07658
   D202      -1.06034  -0.00042   0.00000   0.00280   0.00223  -1.05810
   D203      -3.09638  -0.00001   0.00000   0.00586   0.00468  -3.09170
   D204      -3.10649  -0.00002   0.00000   0.00104   0.00083  -3.10566
   D205       1.04133  -0.00013   0.00000   0.00189   0.00151   1.04284
   D206      -0.99471   0.00028   0.00000   0.00495   0.00396  -0.99075
   D207       1.54467   0.00062   0.00000   0.00571   0.00457   1.54923
   D208      -0.57177   0.00013   0.00000   0.00218   0.00176  -0.57001
   D209      -2.60764   0.00044   0.00000   0.00553   0.00442  -2.60322
   D210      -2.27319   0.00004   0.00000  -0.00481  -0.00385  -2.27704
   D211      -0.16287   0.00038   0.00000  -0.00106  -0.00087  -0.16374
   D212       1.87363  -0.00001   0.00000  -0.00406  -0.00326   1.87038
   D213      -2.19431  -0.00004   0.00000   0.00830   0.00664  -2.18766
   D214       0.95272   0.00003   0.00000   0.01338   0.01070   0.96343
   D215      -0.04344  -0.00010   0.00000   0.00450   0.00360  -0.03984
   D216       3.10359  -0.00003   0.00000   0.00958   0.00766   3.11125
   D217       1.97260  -0.00014   0.00000   0.00556   0.00445   1.97704
   D218      -1.16356  -0.00007   0.00000   0.01064   0.00851  -1.15506
   D219      -2.19431  -0.00004   0.00000   0.00830   0.00664  -2.18766
   D220       0.95272   0.00003   0.00000   0.01338   0.01070   0.96343
   D221      -0.04344  -0.00010   0.00000   0.00450   0.00360  -0.03984
   D222       3.10359  -0.00003   0.00000   0.00958   0.00766   3.11125
   D223       1.97260  -0.00014   0.00000   0.00556   0.00445   1.97704
   D224      -1.16356  -0.00007   0.00000   0.01064   0.00851  -1.15506
   D225      -2.19431  -0.00004   0.00000   0.00830   0.00664  -2.18766
   D226       0.95272   0.00003   0.00000   0.01338   0.01070   0.96343
   D227      -0.04344  -0.00010   0.00000   0.00450   0.00360  -0.03984
   D228       3.10359  -0.00003   0.00000   0.00958   0.00766   3.11125
   D229       1.97260  -0.00014   0.00000   0.00556   0.00445   1.97704
   D230      -1.16356  -0.00007   0.00000   0.01064   0.00851  -1.15506
   D231      -2.19431  -0.00004   0.00000   0.00830   0.00664  -2.18766
   D232       0.95272   0.00003   0.00000   0.01338   0.01070   0.96343
   D233      -0.04344  -0.00010   0.00000   0.00450   0.00360  -0.03984
   D234       3.10359  -0.00003   0.00000   0.00958   0.00766   3.11125
   D235       1.97260  -0.00014   0.00000   0.00556   0.00445   1.97704
   D236      -1.16356  -0.00007   0.00000   0.01064   0.00851  -1.15506
   D237      -3.12599  -0.00040   0.00000  -0.00437  -0.00350  -3.12949
   D238       0.01413   0.00010   0.00000   0.00311   0.00250   0.01663
   D239       0.01070  -0.00046   0.00000  -0.00896  -0.00718   0.00352
   D240      -3.13238   0.00003   0.00000  -0.00148  -0.00118  -3.13355
   D241       3.13181   0.00038   0.00000   0.00455   0.00364   3.13544
   D242      -0.00529   0.00044   0.00000   0.00876   0.00701   0.00172
   D243      -3.12599  -0.00040   0.00000  -0.00437  -0.00350  -3.12949
   D244       0.01413   0.00010   0.00000   0.00311   0.00250   0.01663
   D245       0.01070  -0.00046   0.00000  -0.00896  -0.00718   0.00352
   D246      -3.13238   0.00003   0.00000  -0.00148  -0.00118  -3.13355
   D247       3.13181   0.00038   0.00000   0.00455   0.00364   3.13544
   D248      -0.00529   0.00044   0.00000   0.00876   0.00701   0.00172
   D249      -3.12599  -0.00040   0.00000  -0.00437  -0.00350  -3.12949
   D250       0.01413   0.00010   0.00000   0.00311   0.00250   0.01663
   D251       0.01070  -0.00046   0.00000  -0.00896  -0.00718   0.00352
   D252      -3.13238   0.00003   0.00000  -0.00148  -0.00118  -3.13355
   D253       3.13181   0.00038   0.00000   0.00455   0.00364   3.13544
   D254      -0.00529   0.00044   0.00000   0.00876   0.00701   0.00172
   D255      -3.12599  -0.00040   0.00000  -0.00437  -0.00350  -3.12949
   D256       0.01413   0.00010   0.00000   0.00311   0.00250   0.01663
   D257       0.01070  -0.00046   0.00000  -0.00896  -0.00718   0.00352
   D258      -3.13238   0.00003   0.00000  -0.00148  -0.00118  -3.13355
   D259       3.13181   0.00038   0.00000   0.00455   0.00364   3.13544
   D260      -0.00529   0.00044   0.00000   0.00876   0.00701   0.00172
   D261      -0.01178   0.00030   0.00000   0.00566   0.00453  -0.00725
   D262      -3.12616   0.00070   0.00000   0.00876   0.00701  -3.11914
   D263       3.13112  -0.00014   0.00000  -0.00095  -0.00075   3.13037
   D264       0.01674   0.00026   0.00000   0.00215   0.00173   0.01847
   D265      -0.00240  -0.00026   0.00000  -0.00517  -0.00413  -0.00653
   D266      -3.13032  -0.00036   0.00000  -0.00588  -0.00470  -3.13501
   D267      -0.01178   0.00030   0.00000   0.00566   0.00453  -0.00725
   D268      -3.12616   0.00070   0.00000   0.00876   0.00701  -3.11914
   D269       3.13112  -0.00014   0.00000  -0.00095  -0.00075   3.13037
   D270       0.01674   0.00026   0.00000   0.00215   0.00173   0.01847
   D271      -0.00240  -0.00026   0.00000  -0.00517  -0.00413  -0.00653
   D272      -3.13032  -0.00036   0.00000  -0.00588  -0.00470  -3.13501
   D273      -0.01178   0.00030   0.00000   0.00566   0.00453  -0.00725
   D274      -3.12616   0.00070   0.00000   0.00876   0.00701  -3.11914
   D275       3.13112  -0.00014   0.00000  -0.00095  -0.00075   3.13037
   D276       0.01674   0.00026   0.00000   0.00215   0.00173   0.01847
   D277      -0.00240  -0.00026   0.00000  -0.00517  -0.00413  -0.00653
   D278      -3.13032  -0.00036   0.00000  -0.00588  -0.00470  -3.13501
   D279      -0.01178   0.00030   0.00000   0.00566   0.00453  -0.00725
   D280      -3.12616   0.00070   0.00000   0.00876   0.00701  -3.11914
   D281       3.13112  -0.00014   0.00000  -0.00095  -0.00075   3.13037
   D282       0.01674   0.00026   0.00000   0.00215   0.00173   0.01847
   D283      -0.00240  -0.00026   0.00000  -0.00517  -0.00413  -0.00653
   D284      -3.13032  -0.00036   0.00000  -0.00588  -0.00470  -3.13501
   D285       0.00916  -0.00004   0.00000  -0.00036  -0.00028   0.00888
   D286       3.13767   0.00006   0.00000   0.00030   0.00025   3.13792
   D287       3.12455  -0.00040   0.00000  -0.00330  -0.00263   3.12192
   D288      -0.03013  -0.00030   0.00000  -0.00263  -0.00210  -0.03223
   D289      -2.81671  -0.00050   0.00000  -0.00312  -0.00250  -2.81921
   D290      -1.74499  -0.00101   0.00000  -0.01340  -0.01072  -1.75572
   D291       0.35660  -0.00003   0.00000   0.00049   0.00039   0.35699
   D292       1.42831  -0.00054   0.00000  -0.00979  -0.00783   1.42048
   D293       0.00916  -0.00004   0.00000  -0.00036  -0.00028   0.00888
   D294       3.13767   0.00006   0.00000   0.00030   0.00025   3.13792
   D295       3.12455  -0.00040   0.00000  -0.00330  -0.00263   3.12192
   D296      -0.03013  -0.00030   0.00000  -0.00263  -0.00210  -0.03223
   D297      -2.81671  -0.00050   0.00000  -0.00312  -0.00250  -2.81921
   D298      -1.74499  -0.00101   0.00000  -0.01340  -0.01072  -1.75572
   D299       0.35660  -0.00003   0.00000   0.00049   0.00039   0.35699
   D300       1.42831  -0.00054   0.00000  -0.00979  -0.00783   1.42048
   D301       0.00916  -0.00004   0.00000  -0.00036  -0.00028   0.00888
   D302       3.13767   0.00006   0.00000   0.00030   0.00025   3.13792
   D303       3.12455  -0.00040   0.00000  -0.00330  -0.00263   3.12192
   D304      -0.03013  -0.00030   0.00000  -0.00263  -0.00210  -0.03223
   D305      -2.81671  -0.00050   0.00000  -0.00312  -0.00250  -2.81921
   D306      -1.74499  -0.00101   0.00000  -0.01340  -0.01072  -1.75572
   D307       0.35660  -0.00003   0.00000   0.00049   0.00039   0.35699
   D308       1.42831  -0.00054   0.00000  -0.00979  -0.00783   1.42048
   D309       0.00916  -0.00004   0.00000  -0.00036  -0.00028   0.00888
   D310       3.13767   0.00006   0.00000   0.00030   0.00025   3.13792
   D311       3.12455  -0.00040   0.00000  -0.00330  -0.00263   3.12192
   D312      -0.03013  -0.00030   0.00000  -0.00263  -0.00210  -0.03223
   D313      -2.81671  -0.00050   0.00000  -0.00312  -0.00250  -2.81921
   D314      -1.74499  -0.00101   0.00000  -0.01340  -0.01072  -1.75572
   D315       0.35660  -0.00003   0.00000   0.00049   0.00039   0.35699
   D316       1.42831  -0.00054   0.00000  -0.00979  -0.00783   1.42048
   D317      -0.06193   0.00037   0.00000   0.00226   0.00181  -0.06012
   D318      -2.74980   0.00056   0.00000   0.00054   0.00041  -2.74939
   D319      -0.06193   0.00037   0.00000   0.00226   0.00181  -0.06012
   D320      -2.74980   0.00056   0.00000   0.00054   0.00041  -2.74939
   D321      -0.06193   0.00037   0.00000   0.00226   0.00181  -0.06012
   D322      -2.74980   0.00056   0.00000   0.00054   0.00041  -2.74939
   D323      -0.06193   0.00037   0.00000   0.00226   0.00181  -0.06012
   D324      -2.74980   0.00056   0.00000   0.00054   0.00041  -2.74939
         Item               Value     Threshold  Converged?
 Maximum Force            0.006492     0.000450     NO 
 RMS     Force            0.001440     0.000300     NO 
 Maximum Displacement     0.055412     0.001800     NO 
 RMS     Displacement     0.008513     0.001200     NO 
 Predicted change in Energy=-2.152690D-03
 Lowest energy point so far.  Saving SCF results.
 GradGradGradGradGradGradGradGradGradGradGradGradGradGradGradGradGradGrad

 Leave Link  103 at Fri May  7 16:08:46 2021, MaxMem=  7516192768 cpu:              45.7 elap:               2.1
 (Enter /PARA/pp801/luchenlin/g16/l202.exe)
 Stoichiometry    C28H52Au4N8S4
 Framework group  C4[X(C28H52Au4N8S4)]
 Deg. of freedom    70
 Full point group                 C4      NOp   4
 RotChk:  IX=0 Diff= 1.14D-03
 Largest Abelian subgroup         C2      NOp   2
 Largest concise Abelian subgroup C2      NOp   2
                         Standard orientation:                         
 ---------------------------------------------------------------------
 Center     Atomic      Atomic             Coordinates (Angstroms)
 Number     Number       Type             X           Y           Z
 ---------------------------------------------------------------------
      1         79           0        0.319728    1.758642   -0.220174
      2         79           0        1.758642   -0.319728   -0.220174
      3         79           0       -1.758642    0.319728   -0.220174
      4         79           0       -0.319728   -1.758642   -0.220174
      5         16           0        3.567397   -1.470000    0.577359
      6         16           0        1.470000    3.567397    0.577359
      7         16           0       -3.567397    1.470000    0.577359
      8         16           0       -1.470000   -3.567397    0.577359
      9          6           0        4.845577   -1.549683   -0.733510
     10          6           0        1.549683    4.845577   -0.733510
     11          6           0       -4.845577    1.549683   -0.733510
     12          6           0       -1.549683   -4.845577   -0.733510
     13          6           0        6.174267   -1.077244   -0.159147
     14          1           0        4.885004   -2.592616   -1.060067
     15          1           0        4.550403   -0.934908   -1.586844
     16          6           0        1.077244    6.174267   -0.159147
     17          1           0        2.592616    4.885004   -1.060067
     18          1           0        0.934908    4.550403   -1.586844
     19          6           0       -6.174267    1.077244   -0.159147
     20          1           0       -4.885004    2.592616   -1.060067
     21          1           0       -4.550403    0.934908   -1.586844
     22          6           0       -1.077244   -6.174267   -0.159147
     23          1           0       -2.592616   -4.885004   -1.060067
     24          1           0       -0.934908   -4.550403   -1.586844
     25          1           0        6.424446   -1.618005    0.759177
     26          1           0        1.618005    6.424446    0.759177
     27          1           0       -6.424446    1.618005    0.759177
     28          1           0       -1.618005   -6.424446    0.759177
     29          6           0        6.373673   -4.905795    0.277698
     30          6           0        4.905795    6.373673    0.277698
     31          6           0       -6.373673    4.905795    0.277698
     32          6           0       -4.905795   -6.373673    0.277698
     33          6           0        5.238305   -5.839111    0.675448
     34          1           0        6.282702   -4.620002   -0.774295
     35          6           0        5.839111    5.238305    0.675448
     36          1           0        4.620002    6.282702   -0.774295
     37          6           0       -5.238305    5.839111    0.675448
     38          1           0       -6.282702    4.620002   -0.774295
     39          6           0       -5.839111   -5.238305    0.675448
     40          1           0       -4.620002   -6.282702   -0.774295
     41          6           0        3.892136   -5.238305    0.451513
     42          1           0        5.331294   -6.127253    1.729098
     43          1           0        5.313607   -6.768449    0.094383
     44          6           0        5.238305    3.892136    0.451513
     45          1           0        6.127253    5.331294    1.729098
     46          1           0        6.768449    5.313607    0.094383
     47          6           0       -3.892136    5.238305    0.451513
     48          1           0       -5.331294    6.127253    1.729098
     49          1           0       -5.313607    6.768449    0.094383
     50          6           0       -5.238305   -3.892136    0.451513
     51          1           0       -6.127253   -5.331294    1.729098
     52          1           0       -6.768449   -5.313607    0.094383
     53          6           0        2.860558   -5.079219    1.349133
     54          7           0        3.515949   -4.754465   -0.776016
     55          6           0        5.079219    2.860558    1.349133
     56          7           0        4.754465    3.515949   -0.776016
     57          6           0       -2.860558    5.079219    1.349133
     58          7           0       -3.515949    4.754465   -0.776016
     59          6           0       -5.079219   -2.860558    1.349133
     60          7           0       -4.754465   -3.515949   -0.776016
     61          7           0        1.845645   -4.493563    0.646555
     62          1           0        2.770910   -5.323907    2.397203
     63          6           0        2.289991   -4.313087   -0.621763
     64          7           0        4.493563    1.845645    0.646555
     65          1           0        5.323907    2.770910    2.397203
     66          6           0        4.313087    2.289991   -0.621763
     67          7           0       -1.845645    4.493563    0.646555
     68          1           0       -2.770910    5.323907    2.397203
     69          6           0       -2.289991    4.313087   -0.621763
     70          7           0       -4.493563   -1.845645    0.646555
     71          1           0       -5.323907   -2.770910    2.397203
     72          6           0       -4.313087   -2.289991   -0.621763
     73          1           0        0.932769   -4.210298    0.987880
     74          1           0        1.674093   -3.866049   -1.392094
     75          1           0        4.210298    0.932769    0.987880
     76          1           0        3.866049    1.674093   -1.392094
     77          1           0       -0.932769    4.210298    0.987880
     78          1           0       -1.674093    3.866049   -1.392094
     79          1           0       -4.210298   -0.932769    0.987880
     80          1           0       -3.866049   -1.674093   -1.392094
     81          1           0        1.272944    6.974036   -0.882666
     82          1           0        0.007300    6.171720    0.060558
     83          1           0        3.988980    6.356042    0.876598
     84          1           0        5.382106    7.349592    0.417091
     85          1           0       -6.356042    3.988980    0.876598
     86          1           0       -7.349592    5.382106    0.417091
     87          1           0       -6.974036    1.272944   -0.882666
     88          1           0       -6.171720    0.007300    0.060558
     89          1           0       -3.988980   -6.356042    0.876598
     90          1           0       -5.382106   -7.349592    0.417091
     91          1           0       -1.272944   -6.974036   -0.882666
     92          1           0       -0.007300   -6.171720    0.060558
     93          1           0        6.356042   -3.988980    0.876598
     94          1           0        7.349592   -5.382106    0.417091
     95          1           0        6.974036   -1.272944   -0.882666
     96          1           0        6.171720   -0.007300    0.060558
 ---------------------------------------------------------------------
 Rotational constants (GHZ):           0.0406392           0.0406392           0.0209575
 Leave Link  202 at Fri May  7 16:08:46 2021, MaxMem=  7516192768 cpu:               0.9 elap:               0.0
 (Enter /PARA/pp801/luchenlin/g16/l301.exe)
 Basis read from rwf:  (5D, 7F)
 Pseudo-potential data read from rwf file.
 There are   552 symmetry adapted cartesian basis functions of A   symmetry.
 There are   552 symmetry adapted cartesian basis functions of B   symmetry.
 There are   526 symmetry adapted basis functions of A   symmetry.
 There are   526 symmetry adapted basis functions of B   symmetry.
  1052 basis functions,  1856 primitive gaussians,  1104 cartesian basis functions
   208 alpha electrons      208 beta electrons
       nuclear repulsion energy      8204.5950068325 Hartrees.
 IExCor= 1009 DFT=T Ex+Corr=PBE1PBE ExCW=0 ScaHFX=  0.250000
 ScaDFX=  0.750000  0.750000  1.000000  1.000000 ScalE2=  1.000000  1.000000
 IRadAn=      5 IRanWt=     -1 IRanGd=            0 ICorTp=0 IEmpDi=141
 NAtoms=   96 NActive=   96 NUniq=   24 SFac= 4.00D+00 NAtFMM=   60 NAOKFM=T Big=F
 Integral buffers will be    131072 words long.
 Raffenetti 2 integral format.
 Two-electron integral symmetry is turned on.
 R6Disp:  Grimme-D3(BJ) Dispersion energy=       -0.1428384569 Hartrees.
 Nuclear repulsion after empirical dispersion term =     8204.4521683757 Hartrees.
 No density basis found on file    724.
 Leave Link  301 at Fri May  7 16:08:46 2021, MaxMem=  7516192768 cpu:               4.1 elap:               0.2
 (Enter /PARA/pp801/luchenlin/g16/l302.exe)
 NPDir=0 NMtPBC=     1 NCelOv=     1 NCel=       1 NClECP=     1 NCelD=      1
         NCelK=      1 NCelE2=     1 NClLst=     1 CellRange=     0.0.
 One-electron integrals computed using PRISM.
 One-electron integral symmetry used in STVInt
   4 Symmetry operations used in ECPInt.
 ECPInt:  NShTT=   97020 NPrTT=  378094 LenC2=   64073 LenP2D=  144552.
 LDataN:  DoStor=T MaxTD1= 6 Len=  172
 NBasis=  1052 RedAO= T EigKep=  6.57D-05  NBF=   526   526
 NBsUse=  1052 1.00D-06 EigRej= -1.00D+00 NBFU=   526   526
 Precomputing XC quadrature grid using
 IXCGrd= 4 IRadAn=           5 IRanWt=          -1 IRanGd=           0 AccXCQ= 0.00D+00.
 Defaulting to unpruned grid for atomic number  79.
 Generated NRdTot=       0 NPtTot=           0 NUsed=           0 NTot=          32
 NSgBfM=  1025  1025  1025  1025  1025 MxSgAt=    96 MxSgA2=    96.
 Leave Link  302 at Fri May  7 16:08:49 2021, MaxMem=  7516192768 cpu:              74.1 elap:               3.1
 (Enter /PARA/pp801/luchenlin/g16/l303.exe)
 DipDrv:  MaxL=1.
 Leave Link  303 at Fri May  7 16:08:50 2021, MaxMem=  7516192768 cpu:               9.3 elap:               0.4
 (Enter /PARA/pp801/luchenlin/g16/l401.exe)
 Initial guess from the checkpoint file:  "/PARA/pp801/luchenlin/tmp/Gau-17701.chk"
 B after Tr=     0.000000    0.000000   -0.000000
         Rot=    1.000000    0.000000   -0.000000   -0.000309 Ang=  -0.04 deg.
 Guess basis will be translated and rotated to current coordinates.
 JPrj=2 DoOrth=T DoCkMO=T.
 Initial guess orbital symmetries:
       Occupied  (B) (E) (E) (A) (B) (E) (E) (A) (B) (E) (E) (A)
                 (E) (E) (B) (A) (B) (E) (E) (A) (A) (E) (E) (B)
                 (E) (E) (B) (A) (B) (E) (E) (A) (E) (E) (B) (A)
                 (B) (A) (E) (E) (B) (E) (E) (A) (A) (E) (E) (B)
                 (E) (E) (B) (A) (B) (E) (E) (A) (A) (E) (E) (B)
                 (A) (E) (E) (B) (B) (E) (E) (A) (A) (E) (E) (B)
                 (A) (E) (E) (B) (B) (E) (E) (A) (A) (E) (E) (B)
                 (A) (E) (E) (B) (B) (E) (E) (A) (A) (E) (E) (B)
                 (A) (E) (E) (B) (B) (E) (E) (A) (A) (E) (E) (B)
                 (A) (E) (E) (B) (B) (E) (E) (A) (A) (E) (E) (B)
                 (A) (E) (E) (B) (A) (B) (E) (E) (B) (E) (E) (A)
                 (A) (B) (E) (E) (A) (B) (E) (E) (B) (A) (A) (E)
                 (E) (E) (E) (B) (A) (A) (E) (E) (B) (A) (B) (E)
                 (E) (E) (E) (B) (A) (B) (E) (E) (A) (E) (E) (B)
                 (E) (E) (A) (B) (E) (E) (A) (B) (E) (E) (A) (B)
                 (E) (E) (A) (B) (A) (E) (E) (A) (B) (E) (E) (B)
                 (E) (E) (A) (B) (E) (E) (A) (B) (A) (E) (E) (B)
                 (A) (B) (E) (E)
       Virtual   (A) (E) (E) (A) (B) (E) (E) (A) (B) (E) (E) (A)
                 (E) (E) (B) (B) (A) (E) (E) (B) (B) (A) (A) (B)
                 (E) (E) (B) (E) (E) (A) (E) (E) (A) (A) (E) (E)
                 (A) (E) (E) (B) (B) (A) (E) (E) (B) (A) (E) (E)
                 (E) (E) (B) (A) (A) (B) (E) (E) (B) (E) (E) (A)
                 (B) (B) (A) (E) (E) (A) (E) (E) (B) (E) (E) (B)
                 (A) (E) (E) (B) (A) (B) (A) (E) (E) (E) (E) (A)
                 (B) (E) (E) (A) (B) (A) (B) (E) (E) (E) (E) (A)
                 (A) (B) (E) (E) (B) (A) (E) (E) (A) (B) (E) (E)
                 (A) (E) (E) (B) (E) (E) (B) (B) (A) (A) (E) (E)
                 (E) (E) (B) (B) (A) (E) (E) (B) (A) (B) (E) (E)
                 (A) (E) (E) (A) (E) (E) (B) (A) (B) (E) (E) (E)
                 (E) (A) (B) (A) (B) (A) (E) (E) (B) (E) (E) (B)
                 (E) (E) (A) (A) (E) (E) (B) (A) (B) (E) (E) (B)
                 (A) (E) (E) (B) (E) (E) (A) (E) (E) (B) (A) (B)
                 (A) (E) (E) (B) (A) (E) (E) (A) (B) (E) (E) (A)
                 (A) (E) (E) (B) (B) (E) (E) (A) (E) (E) (B) (A)
                 (E) (E) (B) (B) (A) (B) (E) (E) (B) (E) (E) (A)
                 (A) (A) (E) (E) (B) (B) (E) (E) (A) (A) (E) (E)
                 (E) (E) (B) (E) (E) (B) (A) (B) (A) (E) (E) (B)
                 (A) (A) (E) (E) (B) (E) (E) (A) (A) (B) (E) (E)
                 (A) (B) (E) (E) (A) (E) (E) (B) (E) (E) (B) (A)
                 (B) (A) (E) (E) (B) (A) (B) (E) (E) (B) (A) (E)
                 (E) (E) (E) (A) (B) (B) (A) (E) (E) (A) (E) (E)
                 (E) (E) (A) (B) (B) (A) (B) (E) (E) (E) (E) (A)
                 (B) (E) (E) (E) (E) (A) (B) (A) (B) (B) (E) (E)
                 (A) (A) (E) (E) (B) (E) (E) (A) (B) (B) (A) (E)
                 (E) (E) (E) (A) (B) (E) (E) (A) (A) (E) (E) (B)
                 (E) (E) (A) (B) (E) (E) (B) (B) (A) (E) (E) (A)
                 (B) (A) (E) (E) (A) (E) (E) (A) (B) (B) (E) (E)
                 (B) (A) (E) (E) (A) (B) (E) (E) (E) (E) (B) (A)
                 (B) (E) (E) (A) (B) (A) (B) (E) (E) (E) (E) (B)
                 (A) (E) (E) (A) (B) (E) (E) (A) (B) (E) (E) (B)
                 (A) (E) (E) (B) (A) (E) (E) (A) (E) (E) (B) (B)
                 (B) (A) (E) (E) (A) (E) (E) (A) (B) (A) (E) (E)
                 (B) (A) (E) (E) (E) (E) (B) (A) (B) (E) (E) (A)
                 (B) (E) (E) (E) (E) (B) (A) (A) (B) (A) (E) (E)
                 (B) (B) (E) (E) (A) (B) (B) (E) (E) (A) (A) (E)
                 (E) (B) (A) (E) (E) (B) (E) (E) (A) (B) (B) (E)
                 (E) (E) (E) (A) (B) (E) (E) (A) (E) (E) (A) (B)
                 (A) (E) (E) (B) (B) (A) (E) (E) (A) (E) (E) (B)
                 (A) (E) (E) (B) (A) (E) (E) (A) (B) (E) (E) (B)
                 (B) (E) (E) (A) (B) (A) (E) (E) (A) (E) (E) (B)
                 (A) (E) (E) (B) (A) (B) (E) (E) (A) (E) (E) (B)
                 (A) (E) (E) (B) (A) (E) (E) (A) (B) (E) (E) (A)
                 (B) (E) (E) (B) (A) (B) (E) (E) (A) (E) (E) (B)
                 (A) (E) (E) (B) (B) (E) (E) (A) (A) (E) (E) (B)
                 (A) (B) (E) (E) (E) (E) (A) (B) (A) (E) (E) (B)
                 (E) (E) (B) (A) (E) (E) (A) (B) (A) (E) (E) (B)
                 (E) (E) (A) (B) (A) (E) (E) (B) (E) (E) (A) (B)
                 (A) (E) (E) (B) (A) (B) (E) (E) (A) (E) (E) (B)
                 (A) (B) (E) (E) (A) (E) (E) (B) (E) (E) (A) (B)
                 (A) (B) (E) (E) (A) (E) (E) (B) (A) (E) (E) (B)
                 (A) (B) (E) (E) (A) (E) (E) (A) (B) (E) (E) (A)
                 (B) (E) (E) (A) (E) (E) (B) (A) (E) (E) (B) (B)
                 (A) (E) (E) (B) (A) (E) (E) (B) (A) (E) (E) (B)
                 (A) (E) (E) (B) (E) (E) (A) (B) (A) (E) (E) (B)
                 (A) (E) (E) (B) (A) (E) (E) (B) (A) (E) (E) (B)
                 (E) (E) (A) (B) (A) (E) (E) (E) (E) (B) (A) (B)
                 (A) (B) (E) (E) (A) (E) (E) (B) (E) (E) (A) (B)
                 (B) (A) (E) (E) (A) (E) (E) (B) (E) (E) (B) (A)
                 (A) (B) (E) (E) (B) (A) (E) (E) (A) (E) (E) (B)
                 (B) (E) (E) (A) (B) (E) (E) (A) (A) (E) (E) (B)
                 (A) (E) (E) (B) (A) (B) (E) (E) (A) (E) (E) (B)
                 (A) (E) (E) (B) (A) (E) (E) (B) (A) (B) (E) (E)
                 (A) (E) (E) (B) (A) (B) (E) (E) (A) (E) (E) (B)
                 (A) (B) (E) (E) (A) (B) (E) (E) (A) (E) (E) (B)
                 (A) (B) (E) (E) (A) (B) (E) (E) (E) (E) (B) (A)
                 (A) (E) (E) (B) (A) (E) (E) (B) (A) (E) (E) (B)
                 (B) (A) (E) (E) (A) (B) (E) (E) (A) (E) (E) (B)
                 (A) (E) (E) (B)
 The electronic state of the initial guess is 1-A.
 Generating alternative initial guess.
 ExpMin= 1.50D-02 ExpMax= 9.34D+04 ExpMxC= 3.17D+03 IAcc=3 IRadAn=         5 AccDes= 0.00D+00
 Harris functional with IExCor= 1009 and IRadAn=       5 diagonalized for initial guess.
 HarFok:  IExCor= 1009 AccDes= 0.00D+00 IRadAn=         5 IDoV= 1 UseB2=F ITyADJ=14
 ICtDFT=  3500011 ScaDFX=  1.000000  1.000000  1.000000  1.000000
 Defaulting to unpruned grid for atomic number  79.
 FoFCou: FMM=F IPFlag=           0 FMFlag=      100000 FMFlg1=        2000
         NFxFlg=           0 DoJE=T BraDBF=F KetDBF=T FulRan=T
         wScrn=  0.000000 ICntrl=       500 IOpCl=  0 I1Cent=   200000004 NGrid=           0
         NMat0=    1 NMatS0=      1 NMatT0=    0 NMatD0=    1 NMtDS0=    0 NMtDT0=    0
 Petite list used in FoFCou.
 Harris En= -3670.37347080264    
 Leave Link  401 at Fri May  7 16:08:58 2021, MaxMem=  7516192768 cpu:             197.1 elap:               8.3
 (Enter /PARA/pp801/luchenlin/g16/l502.exe)
 Integral symmetry usage will be decided dynamically.
 Closed shell SCF:
 Using DIIS extrapolation, IDIIS=  1040.
 NGot=  7516192768 LenX=  7513711694 LenY=  7512491774
 Requested convergence on RMS density matrix=1.00D-08 within 128 cycles.
 Requested convergence on MAX density matrix=1.00D-06.
 Requested convergence on             energy=1.00D-06.
 No special actions if energy rises.
 Fock matrices will be formed incrementally for  20 cycles.

 Cycle   1  Pass 1  IDiag  1:
 FoFJK:  IHMeth= 1 ICntrl=       0 DoSepK=F KAlg= 0 I1Cent=           0 FoldK=F
 IRaf= 560000000 NMat=       1 IRICut=       1 DoRegI=T DoRafI=F ISym2E= 1 IDoP0=0 IntGTp=1.
 FoFCou: FMM=F IPFlag=           0 FMFlag=      100000 FMFlg1=        2000
         NFxFlg=           0 DoJE=F BraDBF=F KetDBF=F FulRan=T
         wScrn=  0.000000 ICntrl=         0 IOpCl=  0 I1Cent=           0 NGrid=           0
         NMat0=    1 NMatS0=      1 NMatT0=    0 NMatD0=    1 NMtDS0=    0 NMtDT0=    0
 Petite list used in FoFCou.
 Defaulting to unpruned grid for atomic number  79.
 Defaulting to unpruned grid for atomic number  79.
 Defaulting to unpruned grid for atomic number  79.
 Defaulting to unpruned grid for atomic number  79.
 Defaulting to unpruned grid for atomic number  79.
 Defaulting to unpruned grid for atomic number  79.
 Defaulting to unpruned grid for atomic number  79.
 Defaulting to unpruned grid for atomic number  79.
 Defaulting to unpruned grid for atomic number  79.
 Defaulting to unpruned grid for atomic number  79.
 Defaulting to unpruned grid for atomic number  79.
 Defaulting to unpruned grid for atomic number  79.
 Defaulting to unpruned grid for atomic number  79.
 Defaulting to unpruned grid for atomic number  79.
 Defaulting to unpruned grid for atomic number  79.
 Defaulting to unpruned grid for atomic number  79.
 Defaulting to unpruned grid for atomic number  79.
 Defaulting to unpruned grid for atomic number  79.
 Defaulting to unpruned grid for atomic number  79.
 Defaulting to unpruned grid for atomic number  79.
 Defaulting to unpruned grid for atomic number  79.
 Defaulting to unpruned grid for atomic number  79.
 Defaulting to unpruned grid for atomic number  79.
 Defaulting to unpruned grid for atomic number  79.
 E= -3670.20910117294    
 DIIS: error= 4.95D-04 at cycle   1 NSaved=   1.
 NSaved= 1 IEnMin= 1 EnMin= -3670.20910117294     IErMin= 1 ErrMin= 4.95D-04
 ErrMax= 4.95D-04  0.00D+00 EMaxC= 1.00D-01 BMatC= 7.18D-04 BMatP= 7.18D-04
 IDIUse=3 WtCom= 9.95D-01 WtEn= 4.95D-03
 Coeff-Com:  0.100D+01
 Coeff-En:   0.100D+01
 Coeff:      0.100D+01
 Gap=     0.048 Goal=   None    Shift=    0.000
 RMSDP=5.95D-05 MaxDP=2.35D-03              OVMax= 1.19D-02

 Cycle   2  Pass 1  IDiag  1:
 RMSU=  5.94D-05    CP:  1.00D+00
 E= -3670.20984018930     Delta-E=       -0.000739016359 Rises=F Damp=F
 DIIS: error= 3.37D-04 at cycle   2 NSaved=   2.
 NSaved= 2 IEnMin= 2 EnMin= -3670.20984018930     IErMin= 2 ErrMin= 3.37D-04
 ErrMax= 3.37D-04  0.00D+00 EMaxC= 1.00D-01 BMatC= 2.14D-04 BMatP= 7.18D-04
 IDIUse=3 WtCom= 9.97D-01 WtEn= 3.37D-03
 Coeff-Com:  0.283D+00 0.717D+00
 Coeff-En:   0.000D+00 0.100D+01
 Coeff:      0.283D+00 0.717D+00
 Gap=     0.046 Goal=   None    Shift=    0.000
 RMSDP=3.67D-05 MaxDP=2.62D-03 DE=-7.39D-04 OVMax= 9.34D-03

 Cycle   3  Pass 1  IDiag  1:
 RMSU=  3.62D-05    CP:  1.00D+00  9.07D-01
 E= -3670.20988219731     Delta-E=       -0.000042008010 Rises=F Damp=F
 DIIS: error= 3.43D-04 at cycle   3 NSaved=   3.
 NSaved= 3 IEnMin= 3 EnMin= -3670.20988219731     IErMin= 2 ErrMin= 3.37D-04
 ErrMax= 3.43D-04  0.00D+00 EMaxC= 1.00D-01 BMatC= 1.73D-04 BMatP= 2.14D-04
 IDIUse=3 WtCom= 9.97D-01 WtEn= 3.43D-03
 Coeff-Com:  0.222D-01 0.468D+00 0.510D+00
 Coeff-En:   0.000D+00 0.455D+00 0.545D+00
 Coeff:      0.222D-01 0.467D+00 0.510D+00
 Gap=     0.047 Goal=   None    Shift=    0.000
 RMSDP=3.23D-05 MaxDP=2.88D-03 DE=-4.20D-05 OVMax= 8.21D-03

 Cycle   4  Pass 1  IDiag  1:
 RMSU=  1.32D-05    CP:  1.00D+00  9.49D-01  1.92D-01
 E= -3670.21002357527     Delta-E=       -0.000141377959 Rises=F Damp=F
 DIIS: error= 1.51D-04 at cycle   4 NSaved=   4.
 NSaved= 4 IEnMin= 4 EnMin= -3670.21002357527     IErMin= 4 ErrMin= 1.51D-04
 ErrMax= 1.51D-04  0.00D+00 EMaxC= 1.00D-01 BMatC= 4.04D-05 BMatP= 1.73D-04
 IDIUse=3 WtCom= 9.98D-01 WtEn= 1.51D-03
 Coeff-Com: -0.142D-01 0.258D+00 0.367D+00 0.389D+00
 Coeff-En:   0.000D+00 0.000D+00 0.198D+00 0.802D+00
 Coeff:     -0.142D-01 0.258D+00 0.367D+00 0.389D+00
 Gap=     0.047 Goal=   None    Shift=    0.000
 RMSDP=1.41D-05 MaxDP=1.34D-03 DE=-1.41D-04 OVMax= 2.54D-03

 Cycle   5  Pass 1  IDiag  1:
 RMSU=  3.70D-06    CP:  1.00D+00  9.69D-01  4.91D-01  3.92D-01
 E= -3670.21006523067     Delta-E=       -0.000041655403 Rises=F Damp=F
 DIIS: error= 4.83D-05 at cycle   5 NSaved=   5.
 NSaved= 5 IEnMin= 5 EnMin= -3670.21006523067     IErMin= 5 ErrMin= 4.83D-05
 ErrMax= 4.83D-05  0.00D+00 EMaxC= 1.00D-01 BMatC= 1.94D-06 BMatP= 4.04D-05
 IDIUse=1 WtCom= 1.00D+00 WtEn= 0.00D+00
 Coeff-Com: -0.992D-02 0.983D-01 0.158D+00 0.226D+00 0.529D+00
 Coeff:     -0.992D-02 0.983D-01 0.158D+00 0.226D+00 0.529D+00
 Gap=     0.047 Goal=   None    Shift=    0.000
 RMSDP=3.12D-06 MaxDP=3.09D-04 DE=-4.17D-05 OVMax= 5.74D-04

 Cycle   6  Pass 1  IDiag  1:
 RMSU=  1.67D-06    CP:  1.00D+00  9.67D-01  4.46D-01  4.90D-01  5.61D-01
 E= -3670.21006690873     Delta-E=       -0.000001678056 Rises=F Damp=F
 DIIS: error= 3.00D-05 at cycle   6 NSaved=   6.
 NSaved= 6 IEnMin= 6 EnMin= -3670.21006690873     IErMin= 6 ErrMin= 3.00D-05
 ErrMax= 3.00D-05  0.00D+00 EMaxC= 1.00D-01 BMatC= 3.51D-07 BMatP= 1.94D-06
 IDIUse=1 WtCom= 1.00D+00 WtEn= 0.00D+00
 Coeff-Com: -0.416D-02 0.226D-01 0.433D-01 0.790D-01 0.334D+00 0.525D+00
 Coeff:     -0.416D-02 0.226D-01 0.433D-01 0.790D-01 0.334D+00 0.525D+00
 Gap=     0.047 Goal=   None    Shift=    0.000
 RMSDP=9.72D-07 MaxDP=5.15D-05 DE=-1.68D-06 OVMax= 1.85D-04

 Cycle   7  Pass 1  IDiag  1:
 RMSU=  6.34D-07    CP:  1.00D+00  9.69D-01  4.61D-01  4.84D-01  6.68D-01
                    CP:  8.48D-01
 E= -3670.21006724197     Delta-E=       -0.000000333239 Rises=F Damp=F
 DIIS: error= 7.71D-06 at cycle   7 NSaved=   7.
 NSaved= 7 IEnMin= 7 EnMin= -3670.21006724197     IErMin= 7 ErrMin= 7.71D-06
 ErrMax= 7.71D-06  0.00D+00 EMaxC= 1.00D-01 BMatC= 2.67D-08 BMatP= 3.51D-07
 IDIUse=1 WtCom= 1.00D+00 WtEn= 0.00D+00
 Coeff-Com: -0.111D-02 0.201D-03 0.500D-02 0.143D-01 0.112D+00 0.277D+00
 Coeff-Com:  0.593D+00
 Coeff:     -0.111D-02 0.201D-03 0.500D-02 0.143D-01 0.112D+00 0.277D+00
 Coeff:      0.593D+00
 Gap=     0.047 Goal=   None    Shift=    0.000
 RMSDP=4.46D-07 MaxDP=4.68D-05 DE=-3.33D-07 OVMax= 1.42D-04

 Cycle   8  Pass 1  IDiag  1:
 RMSU=  3.13D-07    CP:  1.00D+00  9.69D-01  4.61D-01  4.88D-01  7.30D-01
                    CP:  8.31D-01  6.77D-01
 E= -3670.21006726872     Delta-E=       -0.000000026754 Rises=F Damp=F
 DIIS: error= 1.65D-06 at cycle   8 NSaved=   8.
 NSaved= 8 IEnMin= 8 EnMin= -3670.21006726872     IErMin= 8 ErrMin= 1.65D-06
 ErrMax= 1.65D-06  0.00D+00 EMaxC= 1.00D-01 BMatC= 5.08D-09 BMatP= 2.67D-08
 IDIUse=1 WtCom= 1.00D+00 WtEn= 0.00D+00
 Coeff-Com:  0.140D-03-0.450D-02-0.529D-02-0.743D-02 0.302D-02 0.636D-01
 Coeff-Com:  0.350D+00 0.600D+00
 Coeff:      0.140D-03-0.450D-02-0.529D-02-0.743D-02 0.302D-02 0.636D-01
 Coeff:      0.350D+00 0.600D+00
 Gap=     0.047 Goal=   None    Shift=    0.000
 RMSDP=2.10D-07 MaxDP=2.75D-05 DE=-2.68D-08 OVMax= 4.06D-05

 Cycle   9  Pass 1  IDiag  1:
 RMSU=  8.90D-08    CP:  1.00D+00  9.69D-01  4.60D-01  4.90D-01  7.21D-01
                    CP:  9.09D-01  8.36D-01  7.37D-01
 E= -3670.21006727559     Delta-E=       -0.000000006865 Rises=F Damp=F
 DIIS: error= 2.88D-07 at cycle   9 NSaved=   9.
 NSaved= 9 IEnMin= 9 EnMin= -3670.21006727559     IErMin= 9 ErrMin= 2.88D-07
 ErrMax= 2.88D-07  0.00D+00 EMaxC= 1.00D-01 BMatC= 1.93D-10 BMatP= 5.08D-09
 IDIUse=1 WtCom= 1.00D+00 WtEn= 0.00D+00
 Coeff-Com:  0.139D-03-0.152D-02-0.187D-02-0.385D-02-0.659D-02-0.198D-02
 Coeff-Com:  0.696D-01 0.176D+00 0.770D+00
 Coeff:      0.139D-03-0.152D-02-0.187D-02-0.385D-02-0.659D-02-0.198D-02
 Coeff:      0.696D-01 0.176D+00 0.770D+00
 Gap=     0.047 Goal=   None    Shift=    0.000
 RMSDP=7.53D-08 MaxDP=4.93D-06 DE=-6.86D-09 OVMax= 2.74D-05

 Cycle  10  Pass 1  IDiag  1:
 RMSU=  3.90D-08    CP:  1.00D+00  9.69D-01  4.61D-01  4.90D-01  7.27D-01
                    CP:  9.20D-01  8.76D-01  8.70D-01  9.67D-01
 E= -3670.21006727618     Delta-E=       -0.000000000593 Rises=F Damp=F
 DIIS: error= 1.94D-07 at cycle  10 NSaved=  10.
 NSaved=10 IEnMin=10 EnMin= -3670.21006727618     IErMin=10 ErrMin= 1.94D-07
 ErrMax= 1.94D-07  0.00D+00 EMaxC= 1.00D-01 BMatC= 4.51D-11 BMatP= 1.93D-10
 IDIUse=1 WtCom= 1.00D+00 WtEn= 0.00D+00
 Coeff-Com:  0.377D-04 0.680D-04 0.125D-03-0.458D-03-0.318D-02-0.110D-01
 Coeff-Com: -0.241D-01-0.321D-01 0.345D+00 0.725D+00
 Coeff:      0.377D-04 0.680D-04 0.125D-03-0.458D-03-0.318D-02-0.110D-01
 Coeff:     -0.241D-01-0.321D-01 0.345D+00 0.725D+00
 Gap=     0.047 Goal=   None    Shift=    0.000
 RMSDP=2.86D-08 MaxDP=1.65D-06 DE=-5.93D-10 OVMax= 1.45D-05

 Cycle  11  Pass 1  IDiag  1:
 RMSU=  9.19D-09    CP:  1.00D+00  9.69D-01  4.61D-01  4.90D-01  7.29D-01
                    CP:  9.27D-01  8.95D-01  8.92D-01  1.15D+00  9.72D-01
 E= -3670.21006727615     Delta-E=        0.000000000027 Rises=F Damp=F
 DIIS: error= 1.04D-07 at cycle  11 NSaved=  11.
 NSaved=11 IEnMin=10 EnMin= -3670.21006727618     IErMin=11 ErrMin= 1.04D-07
 ErrMax= 1.04D-07  0.00D+00 EMaxC= 1.00D-01 BMatC= 7.31D-12 BMatP= 4.51D-11
 IDIUse=1 WtCom= 1.00D+00 WtEn= 0.00D+00
 Coeff-Com: -0.281D-05 0.264D-03 0.360D-03 0.366D-03-0.624D-03-0.508D-02
 Coeff-Com: -0.227D-01-0.494D-01 0.582D-01 0.351D+00 0.668D+00
 Coeff:     -0.281D-05 0.264D-03 0.360D-03 0.366D-03-0.624D-03-0.508D-02
 Coeff:     -0.227D-01-0.494D-01 0.582D-01 0.351D+00 0.668D+00
 Gap=     0.047 Goal=   None    Shift=    0.000
 RMSDP=1.14D-08 MaxDP=6.94D-07 DE= 2.73D-11 OVMax= 5.58D-06

 Cycle  12  Pass 1  IDiag  1:
 RMSU=  3.97D-09    CP:  1.00D+00  9.69D-01  4.61D-01  4.90D-01  7.30D-01
                    CP:  9.30D-01  9.01D-01  9.07D-01  1.21D+00  1.06D+00
                    CP:  9.61D-01
 E= -3670.21006727610     Delta-E=        0.000000000055 Rises=F Damp=F
 DIIS: error= 4.25D-08 at cycle  12 NSaved=  12.
 NSaved=12 IEnMin=10 EnMin= -3670.21006727618     IErMin=12 ErrMin= 4.25D-08
 ErrMax= 4.25D-08  0.00D+00 EMaxC= 1.00D-01 BMatC= 1.40D-12 BMatP= 7.31D-12
 IDIUse=1 WtCom= 1.00D+00 WtEn= 0.00D+00
 Coeff-Com: -0.647D-05 0.110D-03 0.155D-03 0.217D-03 0.166D-03-0.650D-03
 Coeff-Com: -0.635D-02-0.196D-01-0.171D-01 0.563D-01 0.344D+00 0.643D+00
 Coeff:     -0.647D-05 0.110D-03 0.155D-03 0.217D-03 0.166D-03-0.650D-03
 Coeff:     -0.635D-02-0.196D-01-0.171D-01 0.563D-01 0.344D+00 0.643D+00
 Gap=     0.047 Goal=   None    Shift=    0.000
 RMSDP=3.98D-09 MaxDP=2.25D-07 DE= 5.46D-11 OVMax= 2.12D-06

 SCF Done:  E(RPBE1PBE) =  -3670.21006728     A.U. after   12 cycles
            NFock= 12  Conv=0.40D-08     -V/T= 2.1114
 KE= 3.302382349334D+03 PE=-2.489784505324D+04 EE= 9.720800468257D+03
 Leave Link  502 at Fri May  7 16:11:18 2021, MaxMem=  7516192768 cpu:            3332.9 elap:             139.3
 (Enter /PARA/pp801/luchenlin/g16/l701.exe)
 ... and contract with generalized density number  0.
 Compute integral first derivatives.
 R6Disp: Adding Grimme-D3(BJ) dispersion energy 1st derivatives to the gradient.
   4 Symmetry operations used in ECPInt.
 ECPInt:  NShTT=   97020 NPrTT=  378094 LenC2=   64073 LenP2D=  144552.
 LDataN:  DoStor=T MaxTD1= 7 Len=  274
 Leave Link  701 at Fri May  7 16:11:22 2021, MaxMem=  7516192768 cpu:              89.9 elap:               4.0
 (Enter /PARA/pp801/luchenlin/g16/l702.exe)
 L702 exits ... SP integral derivatives will be done elsewhere.
 Leave Link  702 at Fri May  7 16:11:22 2021, MaxMem=  7516192768 cpu:               0.8 elap:               0.0
 (Enter /PARA/pp801/luchenlin/g16/l703.exe)
 Integral derivatives from FoFJK, PRISM(SPDF).
 Compute integral first derivatives, UseDBF=F ICtDFT=           0.
 Calling FoFJK, ICntrl=      2127 FMM=F ISym2X=1 I1Cent= 0 IOpClX= 0 NMat=1 NMatS=1 NMatT=0.
 FoFJK:  IHMeth= 1 ICntrl=    2127 DoSepK=F KAlg= 0 I1Cent=           0 FoldK=F
 IRaf=         0 NMat=       1 IRICut=       1 DoRegI=T DoRafI=F ISym2E= 1 IDoP0=0 IntGTp=1.
 FoFCou: FMM=F IPFlag=           0 FMFlag=      100000 FMFlg1=        2800
         NFxFlg=           0 DoJE=F BraDBF=F KetDBF=F FulRan=T
         wScrn=  0.000000 ICntrl=      2127 IOpCl=  0 I1Cent=           0 NGrid=           0
         NMat0=    1 NMatS0=      1 NMatT0=    0 NMatD0=    1 NMtDS0=    0 NMtDT0=    0
 Petite list used in FoFCou.
 Defaulting to unpruned grid for atomic number  79.
 Defaulting to unpruned grid for atomic number  79.
 Defaulting to unpruned grid for atomic number  79.
 Defaulting to unpruned grid for atomic number  79.
 Defaulting to unpruned grid for atomic number  79.
 Defaulting to unpruned grid for atomic number  79.
 Defaulting to unpruned grid for atomic number  79.
 Defaulting to unpruned grid for atomic number  79.
 Defaulting to unpruned grid for atomic number  79.
 Defaulting to unpruned grid for atomic number  79.
 Defaulting to unpruned grid for atomic number  79.
 Defaulting to unpruned grid for atomic number  79.
 Defaulting to unpruned grid for atomic number  79.
 Defaulting to unpruned grid for atomic number  79.
 Defaulting to unpruned grid for atomic number  79.
 Defaulting to unpruned grid for atomic number  79.
 Defaulting to unpruned grid for atomic number  79.
 Defaulting to unpruned grid for atomic number  79.
 Defaulting to unpruned grid for atomic number  79.
 Defaulting to unpruned grid for atomic number  79.
 Defaulting to unpruned grid for atomic number  79.
 Defaulting to unpruned grid for atomic number  79.
 Defaulting to unpruned grid for atomic number  79.
 Defaulting to unpruned grid for atomic number  79.
 Leave Link  703 at Fri May  7 16:11:58 2021, MaxMem=  7516192768 cpu:             873.2 elap:              36.7
 (Enter /PARA/pp801/luchenlin/g16/l716.exe)
 Dipole        =-4.44089210D-14-7.74328518D-14 1.23593131D+00
 ***** Axes restored to original set *****
 -------------------------------------------------------------------
 Center     Atomic                   Forces (Hartrees/Bohr)
 Number     Number              X              Y              Z
 -------------------------------------------------------------------
      1       79          -0.002504913    0.033679935    0.002126076
      2       79           0.033679935    0.002504913    0.002126076
      3       79          -0.033679935   -0.002504913    0.002126076
      4       79           0.002504913   -0.033679935    0.002126076
      5       16          -0.000171882    0.000113486   -0.000022948
      6       16          -0.000113486   -0.000171882   -0.000022948
      7       16           0.000171882   -0.000113486   -0.000022948
      8       16           0.000113486    0.000171882   -0.000022948
      9        6          -0.000697990   -0.000909839   -0.001973050
     10        6           0.000909839   -0.000697990   -0.001973050
     11        6           0.000697990    0.000909839   -0.001973050
     12        6          -0.000909839    0.000697990   -0.001973050
     13        6           0.000944274   -0.002953793   -0.001680595
     14        1           0.000191355    0.001454660    0.000397201
     15        1           0.000256977   -0.000474420    0.001027574
     16        6           0.002953793    0.000944274   -0.001680595
     17        1          -0.001454660    0.000191355    0.000397201
     18        1           0.000474420    0.000256977    0.001027574
     19        6          -0.000944274    0.002953793   -0.001680595
     20        1          -0.000191355   -0.001454660    0.000397201
     21        1          -0.000256977    0.000474420    0.001027574
     22        6          -0.002953793   -0.000944274   -0.001680595
     23        1           0.001454660   -0.000191355    0.000397201
     24        1          -0.000474420   -0.000256977    0.001027574
     25        1          -0.000149586    0.000769645   -0.000894981
     26        1          -0.000769645   -0.000149586   -0.000894981
     27        1           0.000149586   -0.000769645   -0.000894981
     28        1           0.000769645    0.000149586   -0.000894981
     29        6           0.001459836    0.001130948   -0.000233228
     30        6          -0.001130948    0.001459836   -0.000233228
     31        6          -0.001459836   -0.001130948   -0.000233228
     32        6           0.001130948   -0.001459836   -0.000233228
     33        6          -0.000629926   -0.001579021    0.000288197
     34        1           0.000129313   -0.000458559    0.001026900
     35        6           0.001579021   -0.000629926    0.000288197
     36        1           0.000458559    0.000129313    0.001026900
     37        6           0.000629926    0.001579021    0.000288197
     38        1          -0.000129313    0.000458559    0.001026900
     39        6          -0.001579021    0.000629926    0.000288197
     40        1          -0.000458559   -0.000129313    0.001026900
     41        6          -0.000857287   -0.000450134    0.002085057
     42        1           0.000069288    0.000267799   -0.000807780
     43        1           0.000126958    0.000935615    0.000460329
     44        6           0.000450134   -0.000857287    0.002085057
     45        1          -0.000267799    0.000069288   -0.000807780
     46        1          -0.000935615    0.000126958    0.000460329
     47        6           0.000857287    0.000450134    0.002085057
     48        1          -0.000069288   -0.000267799   -0.000807780
     49        1          -0.000126958   -0.000935615    0.000460329
     50        6          -0.000450134    0.000857287    0.002085057
     51        1           0.000267799   -0.000069288   -0.000807780
     52        1           0.000935615   -0.000126958    0.000460329
     53        6           0.002131478   -0.000357046    0.000223550
     54        7          -0.000115532    0.000802205   -0.001135690
     55        6           0.000357046    0.002131478    0.000223550
     56        7          -0.000802205   -0.000115532   -0.001135690
     57        6          -0.002131478    0.000357046    0.000223550
     58        7           0.000115532   -0.000802205   -0.001135690
     59        6          -0.000357046   -0.002131478    0.000223550
     60        7           0.000802205    0.000115532   -0.001135690
     61        7          -0.001991165    0.000304996   -0.000040173
     62        1          -0.000122494    0.000335726   -0.000900528
     63        6          -0.000845095    0.000409070   -0.000403659
     64        7          -0.000304996   -0.001991165   -0.000040173
     65        1          -0.000335726   -0.000122494   -0.000900528
     66        6          -0.000409070   -0.000845095   -0.000403659
     67        7           0.001991165   -0.000304996   -0.000040173
     68        1           0.000122494   -0.000335726   -0.000900528
     69        6           0.000845095   -0.000409070   -0.000403659
     70        7           0.000304996    0.001991165   -0.000040173
     71        1           0.000335726    0.000122494   -0.000900528
     72        6           0.000409070    0.000845095   -0.000403659
     73        1           0.002240624   -0.000227970   -0.000075228
     74        1           0.000709855   -0.000447054    0.000717951
     75        1           0.000227970    0.002240624   -0.000075228
     76        1           0.000447054    0.000709855    0.000717951
     77        1          -0.002240624    0.000227970   -0.000075228
     78        1          -0.000709855    0.000447054    0.000717951
     79        1          -0.000227970   -0.002240624   -0.000075228
     80        1          -0.000447054   -0.000709855    0.000717951
     81        1          -0.000156024   -0.000658588    0.000582902
     82        1           0.001339153   -0.000194294   -0.000273051
     83        1           0.001117764   -0.000057698   -0.000383794
     84        1          -0.000354266   -0.000817576   -0.000111029
     85        1           0.000057698    0.001117764   -0.000383794
     86        1           0.000817576   -0.000354266   -0.000111029
     87        1           0.000658588   -0.000156024    0.000582902
     88        1           0.000194294    0.001339153   -0.000273051
     89        1          -0.001117764    0.000057698   -0.000383794
     90        1           0.000354266    0.000817576   -0.000111029
     91        1           0.000156024    0.000658588    0.000582902
     92        1          -0.001339153    0.000194294   -0.000273051
     93        1          -0.000057698   -0.001117764   -0.000383794
     94        1          -0.000817576    0.000354266   -0.000111029
     95        1          -0.000658588    0.000156024    0.000582902
     96        1          -0.000194294   -0.001339153   -0.000273051
 -------------------------------------------------------------------
 Cartesian Forces:  Max     0.033679935 RMS     0.004093781
 Leave Link  716 at Fri May  7 16:11:59 2021, MaxMem=  7516192768 cpu:               2.0 elap:               0.1
 (Enter /PARA/pp801/luchenlin/g16/l103.exe)

 GradGradGradGradGradGradGradGradGradGradGradGradGradGradGradGradGradGrad
 Berny optimization.
 Using GEDIIS/GDIIS optimizer.
 FormGI is forming the generalized inverse of G from B-inverse, IUseBI=4.
 Internal  Forces:  Max     0.013813502 RMS     0.001514273
 Search for a local minimum.
 Step number   2 out of a maximum of  576
 All quantities printed in internal units (Hartrees-Bohrs-Radians)
 RMS Force = .35565D-03 SwitMx=.10000D-02 MixMth= 2
 Mixed Optimization -- En-DIIS/RFO-DIIS
 Update second derivatives using D2CorX and points    1    2
 DE= -2.16D-03 DEPred=-2.15D-03 R= 1.00D+00
 TightC=F SS=  1.41D+00  RLast= 1.24D-01 DXNew= 5.0454D-01 3.7335D-01
 Trust test= 1.00D+00 RLast= 1.24D-01 DXMaxT set to 3.73D-01
 ITU=  1  0
 Use linear search instead of GDIIS.
     Eigenvalues ---    0.00417   0.00431   0.00431   0.00445   0.00677
     Eigenvalues ---    0.00677   0.00682   0.00690   0.00706   0.00717
     Eigenvalues ---    0.00717   0.00719   0.00801   0.00834   0.00834
     Eigenvalues ---    0.00880   0.00910   0.00914   0.00914   0.00945
     Eigenvalues ---    0.01123   0.01302   0.01302   0.01439   0.01684
     Eigenvalues ---    0.01704   0.01704   0.01739   0.01829   0.01846
     Eigenvalues ---    0.01846   0.01880   0.01987   0.02065   0.02065
     Eigenvalues ---    0.02163   0.02205   0.02205   0.02206   0.02208
     Eigenvalues ---    0.02263   0.02264   0.02264   0.02264   0.02472
     Eigenvalues ---    0.02472   0.02472   0.02472   0.02562   0.02581
     Eigenvalues ---    0.02581   0.02589   0.02739   0.02925   0.02925
     Eigenvalues ---    0.02987   0.03101   0.03101   0.03114   0.03138
     Eigenvalues ---    0.03467   0.03513   0.03513   0.03577   0.03834
     Eigenvalues ---    0.03834   0.03938   0.03992   0.04273   0.04401
     Eigenvalues ---    0.04401   0.04517   0.04522   0.04626   0.04626
     Eigenvalues ---    0.04646   0.05019   0.05072   0.05075   0.05075
     Eigenvalues ---    0.05317   0.05433   0.05433   0.05466   0.05708
     Eigenvalues ---    0.05751   0.05751   0.05831   0.06155   0.06155
     Eigenvalues ---    0.06210   0.06253   0.06286   0.06535   0.06575
     Eigenvalues ---    0.06575   0.06822   0.06992   0.06992   0.07187
     Eigenvalues ---    0.07193   0.07290   0.07290   0.07435   0.08142
     Eigenvalues ---    0.08243   0.08243   0.08448   0.08626   0.08736
     Eigenvalues ---    0.08736   0.08764   0.08946   0.08955   0.08955
     Eigenvalues ---    0.09178   0.09337   0.09500   0.09533   0.09533
     Eigenvalues ---    0.09549   0.09743   0.09743   0.10310   0.11317
     Eigenvalues ---    0.11472   0.11472   0.11692   0.11695   0.12340
     Eigenvalues ---    0.12340   0.13012   0.13425   0.14020   0.14020
     Eigenvalues ---    0.14052   0.14947   0.14947   0.14948   0.15183
     Eigenvalues ---    0.15959   0.15999   0.15999   0.15999   0.16000
     Eigenvalues ---    0.16000   0.16000   0.16000   0.16335   0.16445
     Eigenvalues ---    0.16445   0.16550   0.19276   0.19648   0.19648
     Eigenvalues ---    0.19828   0.20490   0.20684   0.20684   0.20860
     Eigenvalues ---    0.21681   0.22045   0.22045   0.22290   0.23243
     Eigenvalues ---    0.23257   0.23257   0.23305   0.24317   0.24669
     Eigenvalues ---    0.24669   0.24832   0.25450   0.25450   0.25483
     Eigenvalues ---    0.25685   0.26866   0.26920   0.26920   0.26931
     Eigenvalues ---    0.29712   0.29994   0.29994   0.30174   0.30690
     Eigenvalues ---    0.30711   0.30711   0.30740   0.31228   0.31336
     Eigenvalues ---    0.31339   0.31339   0.32044   0.32063   0.32063
     Eigenvalues ---    0.32068   0.32984   0.33042   0.33053   0.33053
     Eigenvalues ---    0.33183   0.33227   0.33227   0.33227   0.33476
     Eigenvalues ---    0.33476   0.33476   0.33500   0.33527   0.33527
     Eigenvalues ---    0.33527   0.33543   0.33616   0.33616   0.33616
     Eigenvalues ---    0.33675   0.33759   0.33807   0.33807   0.33807
     Eigenvalues ---    0.34735   0.34735   0.34735   0.34920   0.35188
     Eigenvalues ---    0.35188   0.35188   0.35824   0.39633   0.39922
     Eigenvalues ---    0.39974   0.39974   0.43909   0.43909   0.43909
     Eigenvalues ---    0.43909   0.45563   0.45565   0.45565   0.45567
     Eigenvalues ---    0.50114   0.50445   0.50445   0.50457   0.51883
     Eigenvalues ---    0.51883   0.51885   0.52018   0.59993   0.59996
     Eigenvalues ---    0.59996   0.600091000.000001000.000001000.00000
     Eigenvalues --- 1000.000001000.000001000.000001000.000001000.00000
     Eigenvalues --- 1000.000001000.000001000.000001000.000001000.00000
     Eigenvalues --- 1000.000001000.000001000.000001000.000001000.00000
     Eigenvalues --- 1000.000001000.000001000.000001000.000001000.00000
     Eigenvalues --- 1000.000001000.000001000.000001000.000001000.00000
     Eigenvalues --- 1000.000001000.000001000.000001000.000001000.00000
     Eigenvalues --- 1000.000001000.000001000.000001000.000001000.00000
     Eigenvalues --- 1000.000001000.000001000.000001000.000001000.00000
     Eigenvalues --- 1000.000001000.000001000.000001000.000001000.00000
     Eigenvalues --- 1000.000001000.000001000.000001000.000001000.00000
     Eigenvalues --- 1000.000001000.000001000.000001000.000001000.00000
     Eigenvalues --- 1000.000001000.000001000.000001000.000001000.00000
     Eigenvalues --- 1000.000001000.000001000.000001000.000001000.00000
     Eigenvalues --- 1000.000001000.000001000.000001000.000001000.00000
     Eigenvalues --- 1000.000001000.000001000.000001000.000001000.00000
     Eigenvalues --- 1000.000001000.000001000.000001000.000001000.00000
     Eigenvalues --- 1000.000001000.000001000.000001000.000001000.00000
     Eigenvalues --- 1000.000001000.000001000.000001000.000001000.00000
     Eigenvalues --- 1000.000001000.000001000.000001000.000001000.00000
     Eigenvalues --- 1000.000001000.000001000.000001000.000001000.00000
     Eigenvalues --- 1000.000001000.000001000.000001000.000001000.00000
     Eigenvalues --- 1000.000001000.000001000.000001000.000001000.00000
     Eigenvalues --- 1000.000001000.000001000.000001000.000001000.00000
     Eigenvalues --- 1000.000001000.000001000.000001000.000001000.00000
     Eigenvalues --- 1000.000001000.000001000.000001000.000001000.00000
     Eigenvalues --- 1000.000001000.000001000.000001000.000001000.00000
     Eigenvalues --- 1000.000001000.000001000.000001000.000001000.00000
     Eigenvalues --- 1000.000001000.000001000.000001000.000001000.00000
     Eigenvalues --- 1000.000001000.000001000.000001000.000001000.00000
     Eigenvalues --- 1000.000001000.000001000.000001000.000001000.00000
     Eigenvalues --- 1000.000001000.000001000.000001000.000001000.00000
     Eigenvalues --- 1000.000001000.000001000.000001000.000001000.00000
     Eigenvalues --- 1000.000001000.000001000.000001000.000001000.00000
     Eigenvalues --- 1000.000001000.000001000.000001000.000001000.00000
     Eigenvalues --- 1000.000001000.000001000.000001000.000001000.00000
     Eigenvalues --- 1000.000001000.000001000.000001000.000001000.00000
     Eigenvalues --- 1000.000001000.000001000.000001000.000001000.00000
     Eigenvalues --- 1000.000001000.000001000.000001000.000001000.00000
     Eigenvalues --- 1000.000001000.000001000.000001000.000001000.00000
     Eigenvalues --- 1000.000001000.000001000.000001000.000001000.00000
     Eigenvalues --- 1000.000001000.000001000.000001000.000001000.00000
     Eigenvalues --- 1000.000001000.000001000.000001000.000001000.00000
     Eigenvalues --- 1000.000001000.000001000.000001000.000001000.00000
     Eigenvalues --- 1000.000001000.000001000.000001000.000001000.00000
     Eigenvalues --- 1000.000001000.000001000.000001000.000001000.00000
     Eigenvalues --- 1000.000001000.000001000.000001000.000001000.00000
     Eigenvalues --- 1000.000001000.000001000.000001000.000001000.00000
     Eigenvalues --- 1000.000001000.000001000.000001000.000001000.00000
     Eigenvalues --- 1000.000001000.000001000.000001000.000001000.00000
     Eigenvalues --- 1000.000001000.000001000.000001000.000001000.00000
     Eigenvalues --- 1000.000001000.000001000.000001000.000001000.00000
     Eigenvalues --- 1000.000001000.000001000.000001000.000001000.00000
     Eigenvalues --- 1000.000001000.000001000.000001000.000001000.00000
     Eigenvalues --- 1000.000001000.000001000.000001000.000001000.00000
     Eigenvalues --- 1000.000001000.000001000.000001000.000001000.00000
     Eigenvalues --- 1000.000001000.000001000.000001000.000001000.00000
     Eigenvalues --- 1000.000001000.000001000.000001000.000001000.00000
     Eigenvalues --- 1000.000001000.000001000.000001000.000001000.00000
     Eigenvalues --- 1000.000001000.000001000.000001000.000001000.00000
     Eigenvalues --- 1000.000001000.000001000.000001000.000001000.00000
     Eigenvalues --- 1000.000001000.000001000.000001000.000001000.00000
     Eigenvalues --- 1000.000001000.000001000.000001000.000001000.00000
     Eigenvalues --- 1000.000001000.000001000.000001000.000001000.00000
     Eigenvalues --- 1000.000001000.000001000.000001000.000001000.00000
     Eigenvalues --- 1000.000001000.000001000.000001000.000001000.00000
     Eigenvalues --- 1000.000001000.000001000.000001000.000001000.00000
     Eigenvalues --- 1000.000001000.000001000.000001000.000001000.00000
     Eigenvalues --- 1000.000001000.000001000.000001000.000001000.00000
     Eigenvalues --- 1000.000001000.000001000.000001000.000001000.00000
     Eigenvalues --- 1000.000001000.000001000.000001000.000001000.00000
     Eigenvalues --- 1000.000001000.000001000.000001000.000001000.00000
     Eigenvalues --- 1000.000001000.000001000.000001000.000001000.00000
     Eigenvalues --- 1000.000001000.000001000.000001000.000001000.00000
     Eigenvalues --- 1000.000001000.000001000.000001000.000001000.00000
     Eigenvalues --- 1000.000001000.000001000.000001000.000001000.00000
     Eigenvalues --- 1000.000001000.000001000.000001000.000001000.00000
     Eigenvalues --- 1000.000001000.000001000.000001000.000001000.00000
     Eigenvalues --- 1000.000001000.000001000.000001000.000001000.00000
     Eigenvalues --- 1000.000001000.000001000.000001000.000001000.00000
     Eigenvalues --- 1000.000001000.000001000.000001000.000001000.00000
     Eigenvalues --- 1000.000001000.000001000.000001000.000001000.00000
     Eigenvalues --- 1000.000001000.000001000.000001000.000001000.00000
     Eigenvalues --- 1000.000001000.000001000.000001000.000001000.00000
     Eigenvalues --- 1000.000001000.000001000.000001000.000001000.00000
     Eigenvalues --- 1000.00000
 RFO step:  Lambda=-2.66531875D-04 EMin= 4.17019482D-03
 Quartic linear search produced a step of  0.27565.
 Iteration  1 RMS(Cart)=  0.00857838 RMS(Int)=  0.00003419
 Iteration  2 RMS(Cart)=  0.00004853 RMS(Int)=  0.00000945
 Iteration  3 RMS(Cart)=  0.00000182 RMS(Int)=  0.00000953
 Iteration  4 RMS(Cart)=  0.00000000 RMS(Int)=  0.00000953
 ITry= 1 IFail=0 DXMaxC= 5.59D-02 DCOld= 1.00D+10 DXMaxT= 3.73D-01 DXLimC= 3.00D+00 Rises=F
 ClnCor:  largest displacement from symmetrization is 3.18D-09 for atom    80.
 Variable       Old X    -DE/DX   Delta X   Delta X   Delta X     New X
                                 (Linear)    (Quad)   (Total)
    X1        0.60688  -0.00205   0.00000   0.00000   0.00000   0.60688
    Y1        3.32286   0.01030   0.00000   0.00000   0.00000   3.32286
    Z1       -0.41682   0.00225   0.00000   0.00000   0.00000  -0.41682
    X2        3.32286   0.01030  -0.00000   0.00000   0.00000   3.32286
    Y2       -0.60688   0.00205  -0.00000   0.00000   0.00000  -0.60688
    Z2       -0.41682   0.00225   0.00000   0.00000   0.00000  -0.41682
    X3       -3.32286  -0.01030   0.00000   0.00000   0.00000  -3.32286
    Y3        0.60688  -0.00205   0.00000   0.00000   0.00000   0.60688
    Z3       -0.41682   0.00225   0.00000   0.00000   0.00000  -0.41682
    X4       -0.60688   0.00205  -0.00000   0.00000   0.00000  -0.60688
    Y4       -3.32286  -0.01030   0.00000   0.00000   0.00000  -3.32286
    Z4       -0.41682   0.00225   0.00000   0.00000   0.00000  -0.41682
   X13       11.66603   0.00236   0.00000   0.00000   0.00000  11.66603
   Y13       -2.04512  -0.00195   0.00000   0.00000   0.00000  -2.04512
   Z13       -0.30149  -0.00212   0.00000   0.00000   0.00000  -0.30149
   X16        2.04512   0.00195   0.00000   0.00000   0.00000   2.04512
   Y16       11.66603   0.00236   0.00000   0.00000   0.00000  11.66603
   Z16       -0.30149  -0.00212   0.00000   0.00000   0.00000  -0.30149
   X19      -11.66603  -0.00236   0.00000   0.00000   0.00000 -11.66603
   Y19        2.04512   0.00195   0.00000   0.00000   0.00000   2.04512
   Z19       -0.30149  -0.00212   0.00000   0.00000   0.00000  -0.30149
   X22       -2.04512  -0.00195  -0.00000   0.00000   0.00000  -2.04512
   Y22      -11.66603  -0.00236   0.00000   0.00000   0.00000 -11.66603
   Z22       -0.30149  -0.00212   0.00000   0.00000   0.00000  -0.30149
   X29       12.03700   0.00081   0.00000   0.00000   0.00000  12.03700
   Y29       -9.28034  -0.00023   0.00000   0.00000   0.00000  -9.28034
   Z29        0.52403  -0.00013   0.00000   0.00000   0.00000   0.52403
   X30        9.28034   0.00023  -0.00000   0.00000  -0.00000   9.28034
   Y30       12.03700   0.00081   0.00000   0.00000   0.00000  12.03700
   Z30        0.52403  -0.00013   0.00000   0.00000   0.00000   0.52403
   X31      -12.03700  -0.00081   0.00000   0.00000   0.00000 -12.03700
   Y31        9.28034   0.00023  -0.00000   0.00000  -0.00000   9.28034
   Z31        0.52403  -0.00013   0.00000   0.00000   0.00000   0.52403
   X32       -9.28034  -0.00023   0.00000   0.00000   0.00000  -9.28034
   Y32      -12.03700  -0.00081   0.00000   0.00000   0.00000 -12.03700
   Z32        0.52403  -0.00013   0.00000   0.00000   0.00000   0.52403
    R1        4.77697   0.01381   0.00000  -0.00000   0.00000   4.77697
    R2        4.77697   0.01381   0.00000  -0.00000   0.00000   4.77697
    R3        4.32197  -0.00244  -0.00040  -0.00124  -0.00163   4.32034
    R4        4.77697   0.01381  -0.00000  -0.00000   0.00000   4.77697
    R5        4.32197  -0.00244  -0.00040  -0.00124  -0.00163   4.32034
    R6        4.77697   0.01381  -0.00000  -0.00000   0.00000   4.77697
    R7        4.32197  -0.00244  -0.00040  -0.00124  -0.00163   4.32034
    R8        4.32197  -0.00244  -0.00040  -0.00124  -0.00163   4.32034
    R9        3.46314  -0.00203   0.00033   0.00131   0.00164   3.46477
   R10        4.76389  -0.00007   0.00336   0.00826   0.01164   4.77553
   R11        3.46314  -0.00203   0.00033   0.00131   0.00164   3.46477
   R12        4.76389  -0.00007   0.00336   0.00826   0.01164   4.77553
   R13        3.46314  -0.00203   0.00033   0.00131   0.00164   3.46477
   R14        4.76389  -0.00007   0.00336   0.00826   0.01164   4.77553
   R15        3.46314  -0.00203   0.00033   0.00131   0.00164   3.46477
   R16        4.76389  -0.00007   0.00336   0.00826   0.01164   4.77553
   R17        2.87742  -0.00202  -0.00039   0.00160   0.00119   2.87861
   R18        2.06655  -0.00148  -0.00360  -0.00175  -0.00535   2.06121
   R19        2.06427  -0.00114  -0.00339  -0.00095  -0.00434   2.05992
   R20        2.87742  -0.00202  -0.00039   0.00160   0.00119   2.87861
   R21        2.06655  -0.00148  -0.00360  -0.00175  -0.00535   2.06121
   R22        2.06427  -0.00114  -0.00339  -0.00095  -0.00434   2.05992
   R23        2.87742  -0.00202  -0.00039   0.00160   0.00119   2.87861
   R24        2.06655  -0.00148  -0.00360  -0.00175  -0.00535   2.06121
   R25        2.06427  -0.00114  -0.00339  -0.00095  -0.00434   2.05992
   R26        2.87742  -0.00202  -0.00039   0.00160   0.00119   2.87861
   R27        2.06655  -0.00148  -0.00360  -0.00175  -0.00535   2.06121
   R28        2.06427  -0.00114  -0.00339  -0.00095  -0.00434   2.05992
   R29        2.06865  -0.00094  -0.00307  -0.00088  -0.00395   2.06470
   R30        2.07131  -0.00089  -0.00301  -0.00043  -0.00344   2.06786
   R31        2.06409  -0.00053  -0.00294  -0.00077  -0.00371   2.06039
   R32        4.68466   0.00002   0.00422   0.00593   0.01015   4.69482
   R33        2.06865  -0.00094  -0.00307  -0.00088  -0.00395   2.06470
   R34        2.07131  -0.00089  -0.00301  -0.00043  -0.00344   2.06786
   R35        2.06409  -0.00053  -0.00294  -0.00077  -0.00371   2.06039
   R36        4.68466   0.00002   0.00422   0.00593   0.01015   4.69482
   R37        2.06865  -0.00094  -0.00307  -0.00088  -0.00395   2.06470
   R38        2.07131  -0.00089  -0.00301  -0.00043  -0.00344   2.06786
   R39        2.06409  -0.00053  -0.00294  -0.00077  -0.00371   2.06039
   R40        4.68466   0.00002   0.00422   0.00593   0.01015   4.69482
   R41        2.06865  -0.00094  -0.00307  -0.00088  -0.00395   2.06470
   R42        2.07131  -0.00089  -0.00301  -0.00043  -0.00344   2.06786
   R43        2.06409  -0.00053  -0.00294  -0.00077  -0.00371   2.06039
   R44        4.68466   0.00002   0.00422   0.00593   0.01015   4.69482
   R45        4.48785   0.00017   0.00386   0.00619   0.01005   4.49790
   R46        4.48785   0.00017   0.00386   0.00619   0.01005   4.49790
   R47        4.48785   0.00017   0.00386   0.00619   0.01005   4.49790
   R48        4.48785   0.00017   0.00386   0.00619   0.01005   4.49790
   R49        2.87732   0.00043   0.00027   0.00011   0.00039   2.87771
   R50        2.06719  -0.00076  -0.00309  -0.00082  -0.00390   2.06329
   R51        2.06970  -0.00112  -0.00280  -0.00126  -0.00406   2.06564
   R52        2.06899  -0.00090  -0.00299  -0.00046  -0.00347   2.06551
   R53        2.87732   0.00043   0.00027   0.00011   0.00039   2.87771
   R54        2.06719  -0.00076  -0.00309  -0.00082  -0.00390   2.06329
   R55        2.06970  -0.00112  -0.00280  -0.00126  -0.00406   2.06564
   R56        2.06899  -0.00090  -0.00299  -0.00046  -0.00347   2.06551
   R57        2.87732   0.00043   0.00027   0.00011   0.00039   2.87771
   R58        2.06719  -0.00076  -0.00309  -0.00082  -0.00390   2.06329
   R59        2.06970  -0.00112  -0.00280  -0.00126  -0.00406   2.06564
   R60        2.06899  -0.00090  -0.00299  -0.00046  -0.00347   2.06551
   R61        2.87732   0.00043   0.00027   0.00011   0.00039   2.87771
   R62        2.06719  -0.00076  -0.00309  -0.00082  -0.00390   2.06329
   R63        2.06970  -0.00112  -0.00280  -0.00126  -0.00406   2.06564
   R64        2.06899  -0.00090  -0.00299  -0.00046  -0.00347   2.06551
   R65        2.81771  -0.00028  -0.00077  -0.00084  -0.00159   2.81612
   R66        2.07169  -0.00084  -0.00267  -0.00057  -0.00323   2.06845
   R67        2.07610  -0.00103  -0.00288  -0.00110  -0.00398   2.07212
   R68        2.81771  -0.00028  -0.00077  -0.00084  -0.00159   2.81612
   R69        2.07169  -0.00084  -0.00267  -0.00057  -0.00323   2.06845
   R70        2.07610  -0.00103  -0.00288  -0.00110  -0.00398   2.07212
   R71        2.81771  -0.00028  -0.00077  -0.00084  -0.00159   2.81612
   R72        2.07169  -0.00084  -0.00267  -0.00057  -0.00323   2.06845
   R73        2.07610  -0.00103  -0.00288  -0.00110  -0.00398   2.07212
   R74        2.81771  -0.00028  -0.00077  -0.00084  -0.00159   2.81612
   R75        2.07169  -0.00084  -0.00267  -0.00057  -0.00323   2.06845
   R76        2.07610  -0.00103  -0.00288  -0.00110  -0.00398   2.07212
   R77        2.60150  -0.00151  -0.00223  -0.00217  -0.00440   2.59711
   R78        2.59275   0.00117   0.00057   0.00246   0.00302   2.59577
   R79        2.60150  -0.00151  -0.00223  -0.00217  -0.00440   2.59711
   R80        2.59275   0.00117   0.00057   0.00246   0.00302   2.59577
   R81        2.60150  -0.00151  -0.00223  -0.00217  -0.00440   2.59711
   R82        2.59275   0.00117   0.00057   0.00246   0.00302   2.59577
   R83        2.60150  -0.00151  -0.00223  -0.00217  -0.00440   2.59711
   R84        2.59275   0.00117   0.00057   0.00246   0.00302   2.59577
   R85        2.58185   0.00061  -0.00022   0.00159   0.00137   2.58322
   R86        2.04087  -0.00094  -0.00354   0.00008  -0.00346   2.03741
   R87        2.47949  -0.00006  -0.00023   0.00001  -0.00021   2.47928
   R88        2.58185   0.00061  -0.00022   0.00159   0.00137   2.58322
   R89        2.04087  -0.00094  -0.00354   0.00008  -0.00346   2.03741
   R90        2.47949  -0.00006  -0.00023   0.00001  -0.00021   2.47928
   R91        2.58185   0.00061  -0.00022   0.00159   0.00137   2.58322
   R92        2.04087  -0.00094  -0.00354   0.00008  -0.00346   2.03741
   R93        2.47949  -0.00006  -0.00023   0.00001  -0.00021   2.47928
   R94        2.58185   0.00061  -0.00022   0.00159   0.00137   2.58322
   R95        2.04087  -0.00094  -0.00354   0.00008  -0.00346   2.03741
   R96        2.47949  -0.00006  -0.00023   0.00001  -0.00021   2.47928
   R97        2.56241  -0.00022  -0.00058  -0.00011  -0.00068   2.56172
   R98        1.91794  -0.00152  -0.00288  -0.00213  -0.00500   1.91294
   R99        2.04631  -0.00110  -0.00407  -0.00002  -0.00409   2.04221
   R100       2.56241  -0.00022  -0.00058  -0.00011  -0.00068   2.56172
   R101       1.91794  -0.00152  -0.00288  -0.00213  -0.00500   1.91294
   R102       2.04631  -0.00110  -0.00407  -0.00002  -0.00409   2.04221
   R103       2.56241  -0.00022  -0.00058  -0.00011  -0.00068   2.56172
   R104       1.91794  -0.00152  -0.00288  -0.00213  -0.00500   1.91294
   R105       2.04631  -0.00110  -0.00407  -0.00002  -0.00409   2.04221
   R106       2.56241  -0.00022  -0.00058  -0.00011  -0.00068   2.56172
   R107       1.91794  -0.00152  -0.00288  -0.00213  -0.00500   1.91294
   R108       2.04631  -0.00110  -0.00407  -0.00002  -0.00409   2.04221
   R109       4.46825   0.00027   0.00196   0.01501   0.01698   4.48523
   R110       4.46825   0.00027   0.00196   0.01501   0.01698   4.48523
   R111       4.46825   0.00027   0.00196   0.01501   0.01698   4.48523
   R112       4.46825   0.00027   0.00196   0.01501   0.01698   4.48523
    A1        1.57080   0.00000   0.00000   0.00000   0.00000   1.57080
    A2        1.94329  -0.00144   0.00069  -0.00033   0.00037   1.94367
    A3        2.61333   0.00156  -0.00086   0.00021  -0.00066   2.61267
    A4        1.57080  -0.00000   0.00000  -0.00000   0.00000   1.57080
    A5        2.61333   0.00156  -0.00086   0.00021  -0.00066   2.61267
    A6        1.94329  -0.00144   0.00069  -0.00033   0.00037   1.94367
    A7        1.57080  -0.00000   0.00000   0.00000   0.00000   1.57080
    A8        1.94329  -0.00144   0.00069  -0.00033   0.00037   1.94367
    A9        2.61333   0.00156  -0.00086   0.00021  -0.00066   2.61267
   A10        1.57080  -0.00000   0.00000   0.00000   0.00000   1.57080
   A11        2.61333   0.00156  -0.00086   0.00021  -0.00066   2.61267
   A12        1.94329  -0.00144   0.00069  -0.00033   0.00037   1.94367
   A13        1.90078  -0.00025  -0.00014  -0.00112  -0.00126   1.89952
   A14        1.34807  -0.00088   0.00117  -0.00083   0.00036   1.34843
   A15        1.55085   0.00121  -0.00006   0.00263   0.00256   1.55341
   A16        1.90078  -0.00025  -0.00014  -0.00112  -0.00126   1.89952
   A17        1.34807  -0.00088   0.00117  -0.00083   0.00036   1.34843
   A18        1.55085   0.00121  -0.00006   0.00263   0.00256   1.55341
   A19        1.90078  -0.00025  -0.00014  -0.00112  -0.00126   1.89952
   A20        1.34807  -0.00088   0.00117  -0.00083   0.00036   1.34843
   A21        1.55085   0.00121  -0.00006   0.00263   0.00256   1.55341
   A22        1.90078  -0.00025  -0.00014  -0.00112  -0.00126   1.89952
   A23        1.34807  -0.00088   0.00117  -0.00083   0.00036   1.34843
   A24        1.55085   0.00121  -0.00006   0.00263   0.00256   1.55341
   A25        1.90213  -0.00122  -0.00049  -0.00034  -0.00083   1.90130
   A26        1.85481   0.00009   0.00097   0.00125   0.00222   1.85704
   A27        1.92393   0.00054   0.00015  -0.00115  -0.00101   1.92292
   A28        1.95744   0.00023  -0.00055  -0.00205  -0.00261   1.95483
   A29        1.93461   0.00032  -0.00031   0.00022  -0.00010   1.93452
   A30        1.88936   0.00005   0.00030   0.00210   0.00240   1.89176
   A31        1.90213  -0.00122  -0.00049  -0.00034  -0.00083   1.90130
   A32        1.85481   0.00009   0.00097   0.00125   0.00222   1.85704
   A33        1.92393   0.00054   0.00015  -0.00115  -0.00101   1.92292
   A34        1.95744   0.00023  -0.00055  -0.00205  -0.00261   1.95483
   A35        1.93461   0.00032  -0.00031   0.00022  -0.00010   1.93452
   A36        1.88936   0.00005   0.00030   0.00210   0.00240   1.89176
   A37        1.90213  -0.00122  -0.00049  -0.00034  -0.00083   1.90130
   A38        1.85481   0.00009   0.00097   0.00125   0.00222   1.85704
   A39        1.92393   0.00054   0.00015  -0.00115  -0.00101   1.92292
   A40        1.95744   0.00023  -0.00055  -0.00205  -0.00261   1.95483
   A41        1.93461   0.00032  -0.00031   0.00022  -0.00010   1.93452
   A42        1.88936   0.00005   0.00030   0.00210   0.00240   1.89176
   A43        1.90213  -0.00122  -0.00049  -0.00034  -0.00083   1.90130
   A44        1.85481   0.00009   0.00097   0.00125   0.00222   1.85704
   A45        1.92393   0.00054   0.00015  -0.00115  -0.00101   1.92292
   A46        1.95744   0.00023  -0.00055  -0.00205  -0.00261   1.95483
   A47        1.93461   0.00032  -0.00031   0.00022  -0.00010   1.93452
   A48        1.88936   0.00005   0.00030   0.00210   0.00240   1.89176
   A49        1.94185   0.00034   0.00014   0.00146   0.00160   1.94345
   A50        1.90955  -0.00033  -0.00003   0.00006   0.00004   1.90959
   A51        1.95818   0.00028   0.00076  -0.00267  -0.00192   1.95626
   A52        1.87422   0.00008  -0.00038   0.00080   0.00042   1.87464
   A53        1.89197  -0.00037  -0.00003  -0.00011  -0.00015   1.89182
   A54        1.88533  -0.00000  -0.00053   0.00059   0.00006   1.88539
   A55        2.44316  -0.00029   0.00039  -0.00055  -0.00016   2.44300
   A56        1.94185   0.00034   0.00014   0.00146   0.00160   1.94345
   A57        1.90955  -0.00033  -0.00003   0.00006   0.00004   1.90959
   A58        1.95818   0.00028   0.00076  -0.00267  -0.00192   1.95626
   A59        1.87422   0.00008  -0.00038   0.00080   0.00042   1.87464
   A60        1.89197  -0.00037  -0.00003  -0.00011  -0.00015   1.89182
   A61        1.88533  -0.00000  -0.00053   0.00059   0.00006   1.88539
   A62        2.44316  -0.00029   0.00039  -0.00055  -0.00016   2.44300
   A63        1.94185   0.00034   0.00014   0.00146   0.00160   1.94345
   A64        1.90955  -0.00033  -0.00003   0.00006   0.00004   1.90959
   A65        1.95818   0.00028   0.00076  -0.00267  -0.00192   1.95626
   A66        1.87422   0.00008  -0.00038   0.00080   0.00042   1.87464
   A67        1.89197  -0.00037  -0.00003  -0.00011  -0.00015   1.89182
   A68        1.88533  -0.00000  -0.00053   0.00059   0.00006   1.88539
   A69        2.44316  -0.00029   0.00039  -0.00055  -0.00016   2.44300
   A70        1.94185   0.00034   0.00014   0.00146   0.00160   1.94345
   A71        1.90955  -0.00033  -0.00003   0.00006   0.00004   1.90959
   A72        1.95818   0.00028   0.00076  -0.00267  -0.00192   1.95626
   A73        1.87422   0.00008  -0.00038   0.00080   0.00042   1.87464
   A74        1.89197  -0.00037  -0.00003  -0.00011  -0.00015   1.89182
   A75        1.88533  -0.00000  -0.00053   0.00059   0.00006   1.88539
   A76        2.44316  -0.00029   0.00039  -0.00055  -0.00016   2.44300
   A77        2.12713   0.00027   0.00011  -0.00064  -0.00054   2.12659
   A78        2.12713   0.00027   0.00011  -0.00064  -0.00054   2.12659
   A79        2.12713   0.00027   0.00011  -0.00064  -0.00054   2.12659
   A80        2.12713   0.00027   0.00011  -0.00064  -0.00054   2.12659
   A81        1.92768   0.00003   0.00063  -0.00137  -0.00075   1.92692
   A82        1.93720   0.00043   0.00056   0.00036   0.00089   1.93810
   A83        1.94415  -0.00028  -0.00024  -0.00053  -0.00075   1.94339
   A84        1.88161  -0.00009  -0.00046   0.00109   0.00063   1.88224
   A85        1.88622  -0.00008  -0.00021  -0.00031  -0.00051   1.88571
   A86        1.88483  -0.00001  -0.00033   0.00084   0.00053   1.88536
   A87        1.92768   0.00003   0.00063  -0.00137  -0.00075   1.92692
   A88        1.93720   0.00043   0.00056   0.00036   0.00089   1.93810
   A89        1.94415  -0.00028  -0.00024  -0.00053  -0.00075   1.94339
   A90        1.88161  -0.00009  -0.00046   0.00109   0.00063   1.88224
   A91        1.88622  -0.00008  -0.00021  -0.00031  -0.00051   1.88571
   A92        1.88483  -0.00001  -0.00033   0.00084   0.00053   1.88536
   A93        1.92768   0.00003   0.00063  -0.00137  -0.00075   1.92692
   A94        1.93720   0.00043   0.00056   0.00036   0.00089   1.93810
   A95        1.94415  -0.00028  -0.00024  -0.00053  -0.00075   1.94339
   A96        1.88161  -0.00009  -0.00046   0.00109   0.00063   1.88224
   A97        1.88622  -0.00008  -0.00021  -0.00031  -0.00051   1.88571
   A98        1.88483  -0.00001  -0.00033   0.00084   0.00053   1.88536
   A99        1.92768   0.00003   0.00063  -0.00137  -0.00075   1.92692
   A100       1.93720   0.00043   0.00056   0.00036   0.00089   1.93810
   A101       1.94415  -0.00028  -0.00024  -0.00053  -0.00075   1.94339
   A102       1.88161  -0.00009  -0.00046   0.00109   0.00063   1.88224
   A103       1.88622  -0.00008  -0.00021  -0.00031  -0.00051   1.88571
   A104       1.88483  -0.00001  -0.00033   0.00084   0.00053   1.88536
   A105       1.96816   0.00030  -0.00000  -0.00324  -0.00324   1.96492
   A106       1.92722  -0.00005  -0.00084   0.00013  -0.00072   1.92651
   A107       1.90630  -0.00038   0.00015  -0.00143  -0.00128   1.90502
   A108       1.90374  -0.00013   0.00033   0.00110   0.00143   1.90517
   A109       1.90001   0.00016   0.00060   0.00225   0.00284   1.90285
   A110       1.85478   0.00009  -0.00023   0.00151   0.00128   1.85606
   A111       1.95132   0.00043   0.00033   0.00074   0.00108   1.95240
   A112       1.96816   0.00030  -0.00000  -0.00324  -0.00324   1.96492
   A113       1.92722  -0.00005  -0.00084   0.00013  -0.00072   1.92651
   A114       1.90630  -0.00038   0.00015  -0.00143  -0.00128   1.90502
   A115       1.90374  -0.00013   0.00033   0.00110   0.00143   1.90517
   A116       1.90001   0.00016   0.00060   0.00225   0.00284   1.90285
   A117       1.85478   0.00009  -0.00023   0.00151   0.00128   1.85606
   A118       1.95132   0.00043   0.00033   0.00074   0.00108   1.95240
   A119       1.96816   0.00030  -0.00000  -0.00324  -0.00324   1.96492
   A120       1.92722  -0.00005  -0.00084   0.00013  -0.00072   1.92651
   A121       1.90630  -0.00038   0.00015  -0.00143  -0.00128   1.90502
   A122       1.90374  -0.00013   0.00033   0.00110   0.00143   1.90517
   A123       1.90001   0.00016   0.00060   0.00225   0.00284   1.90285
   A124       1.85478   0.00009  -0.00023   0.00151   0.00128   1.85606
   A125       1.95132   0.00043   0.00033   0.00074   0.00108   1.95240
   A126       1.96816   0.00030  -0.00000  -0.00324  -0.00324   1.96492
   A127       1.92722  -0.00005  -0.00084   0.00013  -0.00072   1.92651
   A128       1.90630  -0.00038   0.00015  -0.00143  -0.00128   1.90502
   A129       1.90374  -0.00013   0.00033   0.00110   0.00143   1.90517
   A130       1.90001   0.00016   0.00060   0.00225   0.00284   1.90285
   A131       1.85478   0.00009  -0.00023   0.00151   0.00128   1.85606
   A132       1.95132   0.00043   0.00033   0.00074   0.00108   1.95240
   A133       2.24613  -0.00022  -0.00032   0.00033   0.00001   2.24614
   A134       2.12234   0.00008  -0.00017  -0.00059  -0.00076   2.12158
   A135       1.91469   0.00014   0.00048   0.00033   0.00077   1.91546
   A136       2.24613  -0.00022  -0.00032   0.00033   0.00001   2.24614
   A137       2.12234   0.00008  -0.00017  -0.00059  -0.00076   2.12158
   A138       1.91469   0.00014   0.00048   0.00033   0.00077   1.91546
   A139       2.24613  -0.00022  -0.00032   0.00033   0.00001   2.24614
   A140       2.12234   0.00008  -0.00017  -0.00059  -0.00076   2.12158
   A141       1.91469   0.00014   0.00048   0.00033   0.00077   1.91546
   A142       2.24613  -0.00022  -0.00032   0.00033   0.00001   2.24614
   A143       2.12234   0.00008  -0.00017  -0.00059  -0.00076   2.12158
   A144       1.91469   0.00014   0.00048   0.00033   0.00077   1.91546
   A145       1.84510   0.00015   0.00027  -0.00026  -0.00002   1.84508
   A146       2.30337   0.00016   0.00059   0.00130   0.00188   2.30525
   A147       2.13471  -0.00031  -0.00086  -0.00100  -0.00186   2.13285
   A148       1.84381  -0.00028  -0.00078  -0.00021  -0.00102   1.84279
   A149       1.84510   0.00015   0.00027  -0.00026  -0.00002   1.84508
   A150       2.30337   0.00016   0.00059   0.00130   0.00188   2.30525
   A151       2.13471  -0.00031  -0.00086  -0.00100  -0.00186   2.13285
   A152       1.84381  -0.00028  -0.00078  -0.00021  -0.00102   1.84279
   A153       1.84510   0.00015   0.00027  -0.00026  -0.00002   1.84508
   A154       2.30337   0.00016   0.00059   0.00130   0.00188   2.30525
   A155       2.13471  -0.00031  -0.00086  -0.00100  -0.00186   2.13285
   A156       1.84381  -0.00028  -0.00078  -0.00021  -0.00102   1.84279
   A157       1.84510   0.00015   0.00027  -0.00026  -0.00002   1.84508
   A158       2.30337   0.00016   0.00059   0.00130   0.00188   2.30525
   A159       2.13471  -0.00031  -0.00086  -0.00100  -0.00186   2.13285
   A160       1.84381  -0.00028  -0.00078  -0.00021  -0.00102   1.84279
   A161       1.86986  -0.00001  -0.00023   0.00051   0.00026   1.87011
   A162       2.23299   0.00023   0.00035   0.00096   0.00130   2.23429
   A163       2.17994  -0.00023  -0.00014  -0.00163  -0.00177   2.17817
   A164       1.95129  -0.00001   0.00027  -0.00042  -0.00015   1.95114
   A165       2.19774  -0.00010  -0.00033  -0.00044  -0.00077   2.19697
   A166       2.13408   0.00011   0.00006   0.00088   0.00094   2.13502
   A167       1.86986  -0.00001  -0.00023   0.00051   0.00026   1.87011
   A168       2.23299   0.00023   0.00035   0.00096   0.00130   2.23429
   A169       2.17994  -0.00023  -0.00014  -0.00163  -0.00177   2.17817
   A170       1.95129  -0.00001   0.00027  -0.00042  -0.00015   1.95114
   A171       2.19774  -0.00010  -0.00033  -0.00044  -0.00077   2.19697
   A172       2.13408   0.00011   0.00006   0.00088   0.00094   2.13502
   A173       1.86986  -0.00001  -0.00023   0.00051   0.00026   1.87011
   A174       2.23299   0.00023   0.00035   0.00096   0.00130   2.23429
   A175       2.17994  -0.00023  -0.00014  -0.00163  -0.00177   2.17817
   A176       1.95129  -0.00001   0.00027  -0.00042  -0.00015   1.95114
   A177       2.19774  -0.00010  -0.00033  -0.00044  -0.00077   2.19697
   A178       2.13408   0.00011   0.00006   0.00088   0.00094   2.13502
   A179       1.86986  -0.00001  -0.00023   0.00051   0.00026   1.87011
   A180       2.23299   0.00023   0.00035   0.00096   0.00130   2.23429
   A181       2.17994  -0.00023  -0.00014  -0.00163  -0.00177   2.17817
   A182       1.95129  -0.00001   0.00027  -0.00042  -0.00015   1.95114
   A183       2.19774  -0.00010  -0.00033  -0.00044  -0.00077   2.19697
   A184       2.13408   0.00011   0.00006   0.00088   0.00094   2.13502
   A185       2.63354  -0.00049  -0.00009  -0.00385  -0.00393   2.62961
   A186       1.33743  -0.00153  -0.00122  -0.00409  -0.00530   1.33213
   A187       1.56498   0.00123   0.00021   0.00317   0.00337   1.56835
   A188       2.63354  -0.00049  -0.00009  -0.00385  -0.00393   2.62961
   A189       1.33743  -0.00153  -0.00122  -0.00409  -0.00530   1.33213
   A190       1.56498   0.00123   0.00021   0.00317   0.00337   1.56835
   A191       2.63354  -0.00049  -0.00009  -0.00385  -0.00393   2.62961
   A192       1.33743  -0.00153  -0.00122  -0.00409  -0.00530   1.33213
   A193       1.56498   0.00123   0.00021   0.00317   0.00337   1.56835
   A194       2.63354  -0.00049  -0.00009  -0.00385  -0.00393   2.62961
   A195       1.33743  -0.00153  -0.00122  -0.00409  -0.00530   1.33213
   A196       1.56498   0.00123   0.00021   0.00317   0.00337   1.56835
   A197       2.06040   0.00056   0.00076   0.00207   0.00283   2.06322
   A198       2.51192  -0.00058  -0.00008  -0.00300  -0.00309   2.50884
   A199       2.51192  -0.00058  -0.00008  -0.00300  -0.00309   2.50884
   A200       2.06040   0.00056   0.00076   0.00207   0.00283   2.06322
   A201       2.51192  -0.00058  -0.00008  -0.00300  -0.00309   2.50884
   A202       2.06040   0.00056   0.00076   0.00207   0.00283   2.06322
   A203       2.51192  -0.00058  -0.00008  -0.00300  -0.00309   2.50884
   A204       2.06040   0.00056   0.00076   0.00207   0.00283   2.06322
    D1        0.00000   0.00000   0.00000   0.00000   0.00000   0.00000
    D2       -2.37757   0.00107  -0.00030   0.00049   0.00017  -2.37739
    D3        2.75786   0.00085  -0.00058  -0.00001  -0.00059   2.75727
    D4        0.38029   0.00192  -0.00088   0.00048  -0.00041   0.37988
    D5        0.00000  -0.00000   0.00000  -0.00000   0.00000   0.00000
    D6        2.75786   0.00085  -0.00058  -0.00001  -0.00059   2.75727
    D7       -2.37757   0.00107  -0.00030   0.00049   0.00017  -2.37739
    D8        0.38029   0.00192  -0.00088   0.00048  -0.00041   0.37988
    D9        2.08158  -0.00147  -0.00096   0.00082  -0.00015   2.08142
   D10       -2.73017  -0.00042  -0.00056   0.00366   0.00310  -2.72706
   D11       -1.89722  -0.00208  -0.00091   0.00039  -0.00051  -1.89774
   D12       -0.42578  -0.00103  -0.00050   0.00324   0.00274  -0.42304
   D13        0.00000  -0.00000   0.00000  -0.00000   0.00000   0.00000
   D14       -2.37757   0.00107  -0.00030   0.00049   0.00017  -2.37739
   D15        2.75786   0.00085  -0.00058  -0.00001  -0.00059   2.75727
   D16        0.38029   0.00192  -0.00088   0.00048  -0.00041   0.37988
   D17       -1.89722  -0.00208  -0.00091   0.00039  -0.00051  -1.89774
   D18       -0.42578  -0.00103  -0.00050   0.00324   0.00274  -0.42304
   D19        2.08158  -0.00147  -0.00096   0.00082  -0.00015   2.08142
   D20       -2.73017  -0.00042  -0.00056   0.00366   0.00310  -2.72706
   D21        0.00000   0.00000   0.00000   0.00000   0.00000   0.00000
   D22        2.75786   0.00085  -0.00058  -0.00001  -0.00059   2.75727
   D23       -2.37757   0.00107  -0.00030   0.00049   0.00017  -2.37739
   D24        0.38029   0.00192  -0.00088   0.00048  -0.00041   0.37988
   D25        2.08158  -0.00147  -0.00096   0.00082  -0.00015   2.08142
   D26       -2.73017  -0.00042  -0.00056   0.00366   0.00310  -2.72706
   D27       -1.89722  -0.00208  -0.00091   0.00039  -0.00051  -1.89774
   D28       -0.42578  -0.00103  -0.00050   0.00324   0.00274  -0.42304
   D29       -1.89722  -0.00208  -0.00091   0.00039  -0.00051  -1.89774
   D30       -0.42578  -0.00103  -0.00050   0.00324   0.00274  -0.42304
   D31        2.08158  -0.00147  -0.00096   0.00082  -0.00015   2.08142
   D32       -2.73017  -0.00042  -0.00056   0.00366   0.00310  -2.72706
   D33        2.24746  -0.00004   0.00129   0.00135   0.00266   2.25012
   D34       -1.92295  -0.00038   0.00093  -0.00056   0.00038  -1.92257
   D35        0.12058   0.00001   0.00191   0.00203   0.00395   0.12454
   D36        0.91941   0.00045   0.00005   0.00118   0.00123   0.92063
   D37        3.03219   0.00011  -0.00031  -0.00074  -0.00105   3.03113
   D38       -1.20747   0.00049   0.00067   0.00186   0.00252  -1.20495
   D39       -1.23594   0.00027  -0.00209   0.00629   0.00419  -1.23175
   D40       -2.35204   0.00006  -0.00011   0.00309   0.00297  -2.34908
   D41        0.67839  -0.00019  -0.00234   0.00457   0.00223   0.68062
   D42       -0.43771  -0.00041  -0.00036   0.00137   0.00100  -0.43671
   D43        2.24746  -0.00004   0.00129   0.00135   0.00266   2.25012
   D44       -1.92295  -0.00038   0.00093  -0.00056   0.00038  -1.92257
   D45        0.12058   0.00001   0.00191   0.00203   0.00395   0.12454
   D46        0.91941   0.00045   0.00005   0.00118   0.00123   0.92063
   D47        3.03219   0.00011  -0.00031  -0.00074  -0.00105   3.03113
   D48       -1.20747   0.00049   0.00067   0.00186   0.00252  -1.20495
   D49       -1.23594   0.00027  -0.00209   0.00629   0.00419  -1.23175
   D50       -2.35204   0.00006  -0.00011   0.00309   0.00297  -2.34908
   D51        0.67839  -0.00019  -0.00234   0.00457   0.00223   0.68062
   D52       -0.43771  -0.00041  -0.00036   0.00137   0.00100  -0.43671
   D53        2.24746  -0.00004   0.00129   0.00135   0.00266   2.25012
   D54       -1.92295  -0.00038   0.00093  -0.00056   0.00038  -1.92257
   D55        0.12058   0.00001   0.00191   0.00203   0.00395   0.12454
   D56        0.91941   0.00045   0.00005   0.00118   0.00123   0.92063
   D57        3.03219   0.00011  -0.00031  -0.00074  -0.00105   3.03113
   D58       -1.20747   0.00049   0.00067   0.00186   0.00252  -1.20495
   D59       -1.23594   0.00027  -0.00209   0.00629   0.00419  -1.23175
   D60       -2.35204   0.00006  -0.00011   0.00309   0.00297  -2.34908
   D61        0.67839  -0.00019  -0.00234   0.00457   0.00223   0.68062
   D62       -0.43771  -0.00041  -0.00036   0.00137   0.00100  -0.43671
   D63        2.24746  -0.00004   0.00129   0.00135   0.00266   2.25012
   D64       -1.92295  -0.00038   0.00093  -0.00056   0.00038  -1.92257
   D65        0.12058   0.00001   0.00191   0.00203   0.00395   0.12454
   D66        0.91941   0.00045   0.00005   0.00118   0.00123   0.92063
   D67        3.03219   0.00011  -0.00031  -0.00074  -0.00105   3.03113
   D68       -1.20747   0.00049   0.00067   0.00186   0.00252  -1.20495
   D69       -1.23594   0.00027  -0.00209   0.00629   0.00419  -1.23175
   D70       -2.35204   0.00006  -0.00011   0.00309   0.00297  -2.34908
   D71        0.67839  -0.00019  -0.00234   0.00457   0.00223   0.68062
   D72       -0.43771  -0.00041  -0.00036   0.00137   0.00100  -0.43671
   D73        0.91535  -0.00024   0.00033  -0.00319  -0.00286   0.91249
   D74        2.98340  -0.00014  -0.00007  -0.00127  -0.00134   2.98207
   D75       -1.20767  -0.00020  -0.00027  -0.00220  -0.00246  -1.21014
   D76       -1.13345   0.00029  -0.00023  -0.00329  -0.00352  -1.13697
   D77        0.93460   0.00038  -0.00063  -0.00137  -0.00199   0.93261
   D78        3.02671   0.00033  -0.00082  -0.00230  -0.00312   3.02359
   D79        3.03574  -0.00016  -0.00001  -0.00471  -0.00472   3.03102
   D80       -1.17939  -0.00007  -0.00041  -0.00279  -0.00320  -1.18259
   D81        0.91272  -0.00012  -0.00061  -0.00372  -0.00433   0.90839
   D82       -1.78588   0.00105   0.00124   0.00451   0.00576  -1.78012
   D83        0.29098  -0.00024   0.00095   0.00373   0.00468   0.29566
   D84        2.43083   0.00035   0.00040   0.00412   0.00452   2.43535
   D85        0.91535  -0.00024   0.00033  -0.00319  -0.00286   0.91249
   D86        2.98340  -0.00014  -0.00007  -0.00127  -0.00134   2.98207
   D87       -1.20767  -0.00020  -0.00027  -0.00220  -0.00246  -1.21014
   D88       -1.13345   0.00029  -0.00023  -0.00329  -0.00352  -1.13697
   D89        0.93460   0.00038  -0.00063  -0.00137  -0.00199   0.93261
   D90        3.02671   0.00033  -0.00082  -0.00230  -0.00312   3.02359
   D91        3.03574  -0.00016  -0.00001  -0.00471  -0.00472   3.03102
   D92       -1.17939  -0.00007  -0.00041  -0.00279  -0.00320  -1.18259
   D93        0.91272  -0.00012  -0.00061  -0.00372  -0.00433   0.90839
   D94       -1.78588   0.00105   0.00124   0.00451   0.00576  -1.78012
   D95        0.29098  -0.00024   0.00095   0.00373   0.00468   0.29566
   D96        2.43083   0.00035   0.00040   0.00412   0.00452   2.43535
   D97        0.91535  -0.00024   0.00033  -0.00319  -0.00286   0.91249
   D98        2.98340  -0.00014  -0.00007  -0.00127  -0.00134   2.98207
   D99       -1.20767  -0.00020  -0.00027  -0.00220  -0.00246  -1.21014
   D100      -1.13345   0.00029  -0.00023  -0.00329  -0.00352  -1.13697
   D101       0.93460   0.00038  -0.00063  -0.00137  -0.00199   0.93261
   D102       3.02671   0.00033  -0.00082  -0.00230  -0.00312   3.02359
   D103       3.03574  -0.00016  -0.00001  -0.00471  -0.00472   3.03102
   D104      -1.17939  -0.00007  -0.00041  -0.00279  -0.00320  -1.18259
   D105       0.91272  -0.00012  -0.00061  -0.00372  -0.00433   0.90839
   D106      -1.78588   0.00105   0.00124   0.00451   0.00576  -1.78012
   D107       0.29098  -0.00024   0.00095   0.00373   0.00468   0.29566
   D108       2.43083   0.00035   0.00040   0.00412   0.00452   2.43535
   D109       0.91535  -0.00024   0.00033  -0.00319  -0.00286   0.91249
   D110       2.98340  -0.00014  -0.00007  -0.00127  -0.00134   2.98207
   D111      -1.20767  -0.00020  -0.00027  -0.00220  -0.00246  -1.21014
   D112      -1.13345   0.00029  -0.00023  -0.00329  -0.00352  -1.13697
   D113       0.93460   0.00038  -0.00063  -0.00137  -0.00199   0.93261
   D114       3.02671   0.00033  -0.00082  -0.00230  -0.00312   3.02359
   D115       3.03574  -0.00016  -0.00001  -0.00471  -0.00472   3.03102
   D116      -1.17939  -0.00007  -0.00041  -0.00279  -0.00320  -1.18259
   D117       0.91272  -0.00012  -0.00061  -0.00372  -0.00433   0.90839
   D118      -1.78588   0.00105   0.00124   0.00451   0.00576  -1.78012
   D119       0.29098  -0.00024   0.00095   0.00373   0.00468   0.29566
   D120       2.43083   0.00035   0.00040   0.00412   0.00452   2.43535
   D121       0.87429  -0.00014   0.00024   0.00068   0.00092   0.87520
   D122      -1.21488   0.00002   0.00043  -0.00075  -0.00033  -1.21521
   D123       3.03542   0.00018   0.00127  -0.00180  -0.00054   3.03488
   D124       0.68998   0.00067   0.00002   0.00444   0.00446   0.69444
   D125      -1.46133   0.00031  -0.00064   0.00445   0.00381  -1.45753
   D126       2.79615   0.00042   0.00011   0.00325   0.00336   2.79951
   D127       1.00619   0.00038  -0.00036  -0.00150  -0.00187   1.00432
   D128       0.87429  -0.00014   0.00024   0.00068   0.00092   0.87520
   D129      -1.21488   0.00002   0.00043  -0.00075  -0.00033  -1.21521
   D130       3.03542   0.00018   0.00127  -0.00180  -0.00054   3.03488
   D131       0.68998   0.00067   0.00002   0.00444   0.00446   0.69444
   D132      -1.46133   0.00031  -0.00064   0.00445   0.00381  -1.45753
   D133       2.79615   0.00042   0.00011   0.00325   0.00336   2.79951
   D134       1.00619   0.00038  -0.00036  -0.00150  -0.00187   1.00432
   D135       0.87429  -0.00014   0.00024   0.00068   0.00092   0.87520
   D136      -1.21488   0.00002   0.00043  -0.00075  -0.00033  -1.21521
   D137       3.03542   0.00018   0.00127  -0.00180  -0.00054   3.03488
   D138       0.68998   0.00067   0.00002   0.00444   0.00446   0.69444
   D139      -1.46133   0.00031  -0.00064   0.00445   0.00381  -1.45753
   D140       2.79615   0.00042   0.00011   0.00325   0.00336   2.79951
   D141       1.00619   0.00038  -0.00036  -0.00150  -0.00187   1.00432
   D142       0.87429  -0.00014   0.00024   0.00068   0.00092   0.87520
   D143      -1.21488   0.00002   0.00043  -0.00075  -0.00033  -1.21521
   D144       3.03542   0.00018   0.00127  -0.00180  -0.00054   3.03488
   D145       0.68998   0.00067   0.00002   0.00444   0.00446   0.69444
   D146      -1.46133   0.00031  -0.00064   0.00445   0.00381  -1.45753
   D147       2.79615   0.00042   0.00011   0.00325   0.00336   2.79951
   D148       1.00619   0.00038  -0.00036  -0.00150  -0.00187   1.00432
   D149       0.35820   0.00015   0.00075   0.00323   0.00400   0.36221
   D150       0.35820   0.00015   0.00075   0.00323   0.00400   0.36221
   D151       0.35820   0.00015   0.00075   0.00323   0.00400   0.36221
   D152       0.35820   0.00015   0.00075   0.00323   0.00400   0.36221
   D153      -1.00938  -0.00029   0.00023  -0.01036  -0.01011  -1.01949
   D154       3.13912  -0.00029   0.00042  -0.00959  -0.00916   3.12996
   D155       1.10553  -0.00016   0.00110  -0.01065  -0.00954   1.09599
   D156       1.07658  -0.00011   0.00043  -0.00965  -0.00924   1.06734
   D157      -1.05810  -0.00011   0.00062  -0.00888  -0.00829  -1.06639
   D158      -3.09170   0.00003   0.00129  -0.00995  -0.00867  -3.10037
   D159      -3.10566  -0.00003   0.00023  -0.00870  -0.00847  -3.11413
   D160       1.04284  -0.00003   0.00042  -0.00793  -0.00752   1.03532
   D161      -0.99075   0.00010   0.00109  -0.00899  -0.00790  -0.99865
   D162       1.54923   0.00053   0.00126   0.00030   0.00154   1.55077
   D163      -0.57001   0.00005   0.00048  -0.00000   0.00050  -0.56951
   D164      -2.60322   0.00015   0.00122  -0.00140  -0.00018  -2.60340
   D165      -2.27704  -0.00011  -0.00106  -0.00052  -0.00158  -2.27862
   D166      -0.16374   0.00013  -0.00024  -0.00129  -0.00156  -0.16530
   D167       1.87038  -0.00002  -0.00090  -0.00065  -0.00155   1.86882
   D168      -1.00938  -0.00029   0.00023  -0.01036  -0.01011  -1.01949
   D169       3.13912  -0.00029   0.00042  -0.00959  -0.00916   3.12996
   D170       1.10553  -0.00016   0.00110  -0.01065  -0.00954   1.09599
   D171       1.07658  -0.00011   0.00043  -0.00965  -0.00924   1.06734
   D172      -1.05810  -0.00011   0.00062  -0.00888  -0.00829  -1.06639
   D173      -3.09170   0.00003   0.00129  -0.00995  -0.00867  -3.10037
   D174      -3.10566  -0.00003   0.00023  -0.00870  -0.00847  -3.11413
   D175       1.04284  -0.00003   0.00042  -0.00793  -0.00752   1.03532
   D176      -0.99075   0.00010   0.00109  -0.00899  -0.00790  -0.99865
   D177       1.54923   0.00053   0.00126   0.00030   0.00154   1.55077
   D178      -0.57001   0.00005   0.00048  -0.00000   0.00050  -0.56951
   D179      -2.60322   0.00015   0.00122  -0.00140  -0.00018  -2.60340
   D180      -2.27704  -0.00011  -0.00106  -0.00052  -0.00158  -2.27862
   D181      -0.16374   0.00013  -0.00024  -0.00129  -0.00156  -0.16530
   D182       1.87038  -0.00002  -0.00090  -0.00065  -0.00155   1.86882
   D183      -1.00938  -0.00029   0.00023  -0.01036  -0.01011  -1.01949
   D184       3.13912  -0.00029   0.00042  -0.00959  -0.00916   3.12996
   D185       1.10553  -0.00016   0.00110  -0.01065  -0.00954   1.09599
   D186       1.07658  -0.00011   0.00043  -0.00965  -0.00924   1.06734
   D187      -1.05810  -0.00011   0.00062  -0.00888  -0.00829  -1.06639
   D188      -3.09170   0.00003   0.00129  -0.00995  -0.00867  -3.10037
   D189      -3.10566  -0.00003   0.00023  -0.00870  -0.00847  -3.11413
   D190       1.04284  -0.00003   0.00042  -0.00793  -0.00752   1.03532
   D191      -0.99075   0.00010   0.00109  -0.00899  -0.00790  -0.99865
   D192       1.54923   0.00053   0.00126   0.00030   0.00154   1.55077
   D193      -0.57001   0.00005   0.00048  -0.00000   0.00050  -0.56951
   D194      -2.60322   0.00015   0.00122  -0.00140  -0.00018  -2.60340
   D195      -2.27704  -0.00011  -0.00106  -0.00052  -0.00158  -2.27862
   D196      -0.16374   0.00013  -0.00024  -0.00129  -0.00156  -0.16530
   D197       1.87038  -0.00002  -0.00090  -0.00065  -0.00155   1.86882
   D198      -1.00938  -0.00029   0.00023  -0.01036  -0.01011  -1.01949
   D199       3.13912  -0.00029   0.00042  -0.00959  -0.00916   3.12996
   D200       1.10553  -0.00016   0.00110  -0.01065  -0.00954   1.09599
   D201       1.07658  -0.00011   0.00043  -0.00965  -0.00924   1.06734
   D202      -1.05810  -0.00011   0.00062  -0.00888  -0.00829  -1.06639
   D203      -3.09170   0.00003   0.00129  -0.00995  -0.00867  -3.10037
   D204      -3.10566  -0.00003   0.00023  -0.00870  -0.00847  -3.11413
   D205       1.04284  -0.00003   0.00042  -0.00793  -0.00752   1.03532
   D206      -0.99075   0.00010   0.00109  -0.00899  -0.00790  -0.99865
   D207       1.54923   0.00053   0.00126   0.00030   0.00154   1.55077
   D208      -0.57001   0.00005   0.00048  -0.00000   0.00050  -0.56951
   D209      -2.60322   0.00015   0.00122  -0.00140  -0.00018  -2.60340
   D210      -2.27704  -0.00011  -0.00106  -0.00052  -0.00158  -2.27862
   D211      -0.16374   0.00013  -0.00024  -0.00129  -0.00156  -0.16530
   D212       1.87038  -0.00002  -0.00090  -0.00065  -0.00155   1.86882
   D213      -2.18766  -0.00016   0.00183   0.00131   0.00314  -2.18453
   D214       0.96343  -0.00024   0.00295  -0.00882  -0.00587   0.95755
   D215      -0.03984  -0.00012   0.00099   0.00005   0.00103  -0.03880
   D216       3.11125  -0.00020   0.00211  -0.01008  -0.00797   3.10328
   D217       1.97704   0.00001   0.00123   0.00367   0.00490   1.98194
   D218      -1.15506  -0.00007   0.00234  -0.00645  -0.00411  -1.15916
   D219      -2.18766  -0.00016   0.00183   0.00131   0.00314  -2.18453
   D220       0.96343  -0.00024   0.00295  -0.00882  -0.00587   0.95755
   D221      -0.03984  -0.00012   0.00099   0.00005   0.00103  -0.03880
   D222       3.11125  -0.00020   0.00211  -0.01008  -0.00797   3.10328
   D223       1.97704   0.00001   0.00123   0.00367   0.00490   1.98194
   D224      -1.15506  -0.00007   0.00234  -0.00645  -0.00411  -1.15916
   D225      -2.18766  -0.00016   0.00183   0.00131   0.00314  -2.18453
   D226       0.96343  -0.00024   0.00295  -0.00882  -0.00587   0.95755
   D227      -0.03984  -0.00012   0.00099   0.00005   0.00103  -0.03880
   D228       3.11125  -0.00020   0.00211  -0.01008  -0.00797   3.10328
   D229       1.97704   0.00001   0.00123   0.00367   0.00490   1.98194
   D230      -1.15506  -0.00007   0.00234  -0.00645  -0.00411  -1.15916
   D231      -2.18766  -0.00016   0.00183   0.00131   0.00314  -2.18453
   D232       0.96343  -0.00024   0.00295  -0.00882  -0.00587   0.95755
   D233      -0.03984  -0.00012   0.00099   0.00005   0.00103  -0.03880
   D234       3.11125  -0.00020   0.00211  -0.01008  -0.00797   3.10328
   D235       1.97704   0.00001   0.00123   0.00367   0.00490   1.98194
   D236      -1.15506  -0.00007   0.00234  -0.00645  -0.00411  -1.15916
   D237      -3.12949   0.00007  -0.00096   0.00690   0.00593  -3.12356
   D238       0.01663   0.00001   0.00069  -0.00301  -0.00233   0.01429
   D239       0.00352   0.00014  -0.00198   0.01605   0.01408   0.01759
   D240      -3.13355   0.00009  -0.00032   0.00614   0.00581  -3.12774
   D241       3.13544  -0.00003   0.00100  -0.00541  -0.00442   3.13102
   D242       0.00172  -0.00009   0.00193  -0.01381  -0.01189  -0.01016
   D243      -3.12949   0.00007  -0.00096   0.00690   0.00593  -3.12356
   D244       0.01663   0.00001   0.00069  -0.00301  -0.00233   0.01429
   D245       0.00352   0.00014  -0.00198   0.01605   0.01408   0.01759
   D246      -3.13355   0.00009  -0.00032   0.00614   0.00581  -3.12774
   D247       3.13544  -0.00003   0.00100  -0.00541  -0.00442   3.13102
   D248       0.00172  -0.00009   0.00193  -0.01381  -0.01189  -0.01016
   D249      -3.12949   0.00007  -0.00096   0.00690   0.00593  -3.12356
   D250       0.01663   0.00001   0.00069  -0.00301  -0.00233   0.01429
   D251       0.00352   0.00014  -0.00198   0.01605   0.01408   0.01759
   D252      -3.13355   0.00009  -0.00032   0.00614   0.00581  -3.12774
   D253       3.13544  -0.00003   0.00100  -0.00541  -0.00442   3.13102
   D254       0.00172  -0.00009   0.00193  -0.01381  -0.01189  -0.01016
   D255      -3.12949   0.00007  -0.00096   0.00690   0.00593  -3.12356
   D256       0.01663   0.00001   0.00069  -0.00301  -0.00233   0.01429
   D257       0.00352   0.00014  -0.00198   0.01605   0.01408   0.01759
   D258      -3.13355   0.00009  -0.00032   0.00614   0.00581  -3.12774
   D259       3.13544  -0.00003   0.00100  -0.00541  -0.00442   3.13102
   D260       0.00172  -0.00009   0.00193  -0.01381  -0.01189  -0.01016
   D261      -0.00725  -0.00014   0.00125  -0.01195  -0.01070  -0.01795
   D262      -3.11914   0.00007   0.00193  -0.00574  -0.00380  -3.12294
   D263       3.13037  -0.00009  -0.00021  -0.00322  -0.00344   3.12693
   D264       0.01847   0.00012   0.00048   0.00299   0.00346   0.02193
   D265      -0.00653   0.00001  -0.00114   0.00613   0.00499  -0.00154
   D266      -3.13501  -0.00002  -0.00129   0.00396   0.00267  -3.13235
   D267      -0.00725  -0.00014   0.00125  -0.01195  -0.01070  -0.01795
   D268      -3.11914   0.00007   0.00193  -0.00574  -0.00380  -3.12294
   D269       3.13037  -0.00009  -0.00021  -0.00322  -0.00344   3.12693
   D270       0.01847   0.00012   0.00048   0.00299   0.00346   0.02193
   D271      -0.00653   0.00001  -0.00114   0.00613   0.00499  -0.00154
   D272      -3.13501  -0.00002  -0.00129   0.00396   0.00267  -3.13235
   D273      -0.00725  -0.00014   0.00125  -0.01195  -0.01070  -0.01795
   D274      -3.11914   0.00007   0.00193  -0.00574  -0.00380  -3.12294
   D275       3.13037  -0.00009  -0.00021  -0.00322  -0.00344   3.12693
   D276       0.01847   0.00012   0.00048   0.00299   0.00346   0.02193
   D277      -0.00653   0.00001  -0.00114   0.00613   0.00499  -0.00154
   D278      -3.13501  -0.00002  -0.00129   0.00396   0.00267  -3.13235
   D279      -0.00725  -0.00014   0.00125  -0.01195  -0.01070  -0.01795
   D280      -3.11914   0.00007   0.00193  -0.00574  -0.00380  -3.12294
   D281       3.13037  -0.00009  -0.00021  -0.00322  -0.00344   3.12693
   D282       0.01847   0.00012   0.00048   0.00299   0.00346   0.02193
   D283      -0.00653   0.00001  -0.00114   0.00613   0.00499  -0.00154
   D284      -3.13501  -0.00002  -0.00129   0.00396   0.00267  -3.13235
   D285       0.00888   0.00008  -0.00008   0.00376   0.00368   0.01256
   D286       3.13792   0.00010   0.00007   0.00583   0.00590  -3.13937
   D287       3.12192  -0.00011  -0.00072  -0.00215  -0.00288   3.11904
   D288      -0.03223  -0.00009  -0.00058  -0.00008  -0.00066  -0.03289
   D289      -2.81921  -0.00010  -0.00069   0.00225   0.00156  -2.81765
   D290      -1.75572  -0.00058  -0.00296   0.00328   0.00032  -1.75540
   D291       0.35699   0.00014   0.00011   0.00944   0.00955   0.36653
   D292       1.42048  -0.00034  -0.00216   0.01047   0.00831   1.42879
   D293       0.00888   0.00008  -0.00008   0.00376   0.00368   0.01256
   D294       3.13792   0.00010   0.00007   0.00583   0.00590  -3.13937
   D295       3.12192  -0.00011  -0.00072  -0.00215  -0.00288   3.11904
   D296      -0.03223  -0.00009  -0.00058  -0.00008  -0.00066  -0.03289
   D297      -2.81921  -0.00010  -0.00069   0.00225   0.00156  -2.81765
   D298      -1.75572  -0.00058  -0.00296   0.00328   0.00032  -1.75540
   D299       0.35699   0.00014   0.00011   0.00944   0.00955   0.36653
   D300       1.42048  -0.00034  -0.00216   0.01047   0.00831   1.42879
   D301       0.00888   0.00008  -0.00008   0.00376   0.00368   0.01256
   D302       3.13792   0.00010   0.00007   0.00583   0.00590  -3.13937
   D303       3.12192  -0.00011  -0.00072  -0.00215  -0.00288   3.11904
   D304      -0.03223  -0.00009  -0.00058  -0.00008  -0.00066  -0.03289
   D305      -2.81921  -0.00010  -0.00069   0.00225   0.00156  -2.81765
   D306      -1.75572  -0.00058  -0.00296   0.00328   0.00032  -1.75540
   D307       0.35699   0.00014   0.00011   0.00944   0.00955   0.36653
   D308       1.42048  -0.00034  -0.00216   0.01047   0.00831   1.42879
   D309       0.00888   0.00008  -0.00008   0.00376   0.00368   0.01256
   D310       3.13792   0.00010   0.00007   0.00583   0.00590  -3.13937
   D311       3.12192  -0.00011  -0.00072  -0.00215  -0.00288   3.11904
   D312      -0.03223  -0.00009  -0.00058  -0.00008  -0.00066  -0.03289
   D313      -2.81921  -0.00010  -0.00069   0.00225   0.00156  -2.81765
   D314      -1.75572  -0.00058  -0.00296   0.00328   0.00032  -1.75540
   D315       0.35699   0.00014   0.00011   0.00944   0.00955   0.36653
   D316       1.42048  -0.00034  -0.00216   0.01047   0.00831   1.42879
   D317      -0.06012   0.00010   0.00050  -0.00417  -0.00367  -0.06379
   D318      -2.74939   0.00057   0.00011  -0.00006   0.00005  -2.74934
   D319      -0.06012   0.00010   0.00050  -0.00417  -0.00367  -0.06379
   D320      -2.74939   0.00057   0.00011  -0.00006   0.00005  -2.74934
   D321      -0.06012   0.00010   0.00050  -0.00417  -0.00367  -0.06379
   D322      -2.74939   0.00057   0.00011  -0.00006   0.00005  -2.74934
   D323      -0.06012   0.00010   0.00050  -0.00417  -0.00367  -0.06379
   D324      -2.74939   0.00057   0.00011  -0.00006   0.00005  -2.74934
         Item               Value     Threshold  Converged?
 Maximum Force            0.001445     0.000450     NO 
 RMS     Force            0.000356     0.000300     NO 
 Maximum Displacement     0.055941     0.001800     NO 
 RMS     Displacement     0.008578     0.001200     NO 
 Predicted change in Energy=-2.415272D-04
 Lowest energy point so far.  Saving SCF results.
 GradGradGradGradGradGradGradGradGradGradGradGradGradGradGradGradGradGrad

 Leave Link  103 at Fri May  7 16:12:00 2021, MaxMem=  7516192768 cpu:              24.7 elap:               1.1
 (Enter /PARA/pp801/luchenlin/g16/l202.exe)
 Stoichiometry    C28H52Au4N8S4
 Framework group  C4[X(C28H52Au4N8S4)]
 Deg. of freedom    70
 Full point group                 C4      NOp   4
 RotChk:  IX=0 Diff= 6.24D-04
 Largest Abelian subgroup         C2      NOp   2
 Largest concise Abelian subgroup C2      NOp   2
                         Standard orientation:                         
 ---------------------------------------------------------------------
 Center     Atomic      Atomic             Coordinates (Angstroms)
 Number     Number       Type             X           Y           Z
 ---------------------------------------------------------------------
      1         79           0        0.320504    1.758501   -0.221078
      2         79           0        1.758501   -0.320504   -0.221078
      3         79           0       -1.758501    0.320504   -0.221078
      4         79           0       -0.320504   -1.758501   -0.221078
      5         16           0        3.566289   -1.470061    0.577195
      6         16           0        1.470061    3.566289    0.577195
      7         16           0       -3.566289    1.470061    0.577195
      8         16           0       -1.470061   -3.566289    0.577195
      9          6           0        4.843870   -1.549671   -0.735472
     10          6           0        1.549671    4.843870   -0.735472
     11          6           0       -4.843870    1.549671   -0.735472
     12          6           0       -1.549671   -4.843870   -0.735472
     13          6           0        6.173792   -1.079968   -0.160051
     14          1           0        4.884636   -2.589311   -1.062900
     15          1           0        4.549312   -0.932971   -1.584682
     16          6           0        1.079968    6.173792   -0.160051
     17          1           0        2.589311    4.884636   -1.062900
     18          1           0        0.932971    4.549312   -1.584682
     19          6           0       -6.173792    1.079968   -0.160051
     20          1           0       -4.884636    2.589311   -1.062900
     21          1           0       -4.549312    0.932971   -1.584682
     22          6           0       -1.079968   -6.173792   -0.160051
     23          1           0       -2.589311   -4.884636   -1.062900
     24          1           0       -0.932971   -4.549312   -1.584682
     25          1           0        6.422860   -1.618805    0.757217
     26          1           0        1.618805    6.422860    0.757217
     27          1           0       -6.422860    1.618805    0.757217
     28          1           0       -1.618805   -6.422860    0.757217
     29          6           0        6.371508   -4.908607    0.276794
     30          6           0        4.908607    6.371508    0.276794
     31          6           0       -6.371508    4.908607    0.276794
     32          6           0       -4.908607   -6.371508    0.276794
     33          6           0        5.235484   -5.844144    0.668194
     34          1           0        6.283797   -4.621677   -0.773020
     35          6           0        5.844144    5.235484    0.668194
     36          1           0        4.621677    6.283797   -0.773020
     37          6           0       -5.235484    5.844144    0.668194
     38          1           0       -6.283797    4.621677   -0.773020
     39          6           0       -5.844144   -5.235484    0.668194
     40          1           0       -4.621677   -6.283797   -0.773020
     41          6           0        3.892565   -5.235484    0.451691
     42          1           0        5.330424   -6.140931    1.717483
     43          1           0        5.309373   -6.765902    0.078905
     44          6           0        5.235484    3.892565    0.451691
     45          1           0        6.140931    5.330424    1.717483
     46          1           0        6.765902    5.309373    0.078905
     47          6           0       -3.892565    5.235484    0.451691
     48          1           0       -5.330424    6.140931    1.717483
     49          1           0       -5.309373    6.765902    0.078905
     50          6           0       -5.235484   -3.892565    0.451691
     51          1           0       -6.140931   -5.330424    1.717483
     52          1           0       -6.765902   -5.309373    0.078905
     53          6           0        2.865647   -5.077630    1.351306
     54          7           0        3.520228   -4.731697   -0.770766
     55          6           0        5.077630    2.865647    1.351306
     56          7           0        4.731697    3.520228   -0.770766
     57          6           0       -2.865647    5.077630    1.351306
     58          7           0       -3.520228    4.731697   -0.770766
     59          6           0       -5.077630   -2.865647    1.351306
     60          7           0       -4.731697   -3.520228   -0.770766
     61          7           0        1.848725   -4.488884    0.652816
     62          1           0        2.774842   -5.329500    2.395685
     63          6           0        2.293806   -4.293329   -0.612620
     64          7           0        4.488884    1.848725    0.652816
     65          1           0        5.329500    2.774842    2.395685
     66          6           0        4.293329    2.293806   -0.612620
     67          7           0       -1.848725    4.488884    0.652816
     68          1           0       -2.774842    5.329500    2.395685
     69          6           0       -2.293806    4.293329   -0.612620
     70          7           0       -4.488884   -1.848725    0.652816
     71          1           0       -5.329500   -2.774842    2.395685
     72          6           0       -4.293329   -2.293806   -0.612620
     73          1           0        0.938155   -4.208442    0.994779
     74          1           0        1.680779   -3.837182   -1.376836
     75          1           0        4.208442    0.938155    0.994779
     76          1           0        3.837182    1.680779   -1.376836
     77          1           0       -0.938155    4.208442    0.994779
     78          1           0       -1.680779    3.837182   -1.376836
     79          1           0       -4.208442   -0.938155    0.994779
     80          1           0       -3.837182   -1.680779   -1.376836
     81          1           0        1.276355    6.972156   -0.882174
     82          1           0        0.011739    6.171613    0.058258
     83          1           0        3.994938    6.351885    0.876518
     84          1           0        5.384608    7.345337    0.417438
     85          1           0       -6.351885    3.994938    0.876518
     86          1           0       -7.345337    5.384608    0.417438
     87          1           0       -6.972156    1.276355   -0.882174
     88          1           0       -6.171613    0.011739    0.058258
     89          1           0       -3.994938   -6.351885    0.876518
     90          1           0       -5.384608   -7.345337    0.417438
     91          1           0       -1.276355   -6.972156   -0.882174
     92          1           0       -0.011739   -6.171613    0.058258
     93          1           0        6.351885   -3.994938    0.876518
     94          1           0        7.345337   -5.384608    0.417438
     95          1           0        6.972156   -1.276355   -0.882174
     96          1           0        6.171613   -0.011739    0.058258
 ---------------------------------------------------------------------
 Rotational constants (GHZ):           0.0406756           0.0406756           0.0209757
 Leave Link  202 at Fri May  7 16:12:00 2021, MaxMem=  7516192768 cpu:               0.7 elap:               0.0
 (Enter /PARA/pp801/luchenlin/g16/l301.exe)
 Basis read from rwf:  (5D, 7F)
 Pseudo-potential data read from rwf file.
 There are   552 symmetry adapted cartesian basis functions of A   symmetry.
 There are   552 symmetry adapted cartesian basis functions of B   symmetry.
 There are   526 symmetry adapted basis functions of A   symmetry.
 There are   526 symmetry adapted basis functions of B   symmetry.
  1052 basis functions,  1856 primitive gaussians,  1104 cartesian basis functions
   208 alpha electrons      208 beta electrons
       nuclear repulsion energy      8209.3886056691 Hartrees.
 IExCor= 1009 DFT=T Ex+Corr=PBE1PBE ExCW=0 ScaHFX=  0.250000
 ScaDFX=  0.750000  0.750000  1.000000  1.000000 ScalE2=  1.000000  1.000000
 IRadAn=      5 IRanWt=     -1 IRanGd=            0 ICorTp=0 IEmpDi=141
 NAtoms=   96 NActive=   96 NUniq=   24 SFac= 4.00D+00 NAtFMM=   60 NAOKFM=T Big=F
 Integral buffers will be    131072 words long.
 Raffenetti 2 integral format.
 Two-electron integral symmetry is turned on.
 R6Disp:  Grimme-D3(BJ) Dispersion energy=       -0.1430447077 Hartrees.
 Nuclear repulsion after empirical dispersion term =     8209.2455609614 Hartrees.
 No density basis found on file    724.
 Leave Link  301 at Fri May  7 16:12:00 2021, MaxMem=  7516192768 cpu:               4.1 elap:               0.2
 (Enter /PARA/pp801/luchenlin/g16/l302.exe)
 NPDir=0 NMtPBC=     1 NCelOv=     1 NCel=       1 NClECP=     1 NCelD=      1
         NCelK=      1 NCelE2=     1 NClLst=     1 CellRange=     0.0.
 One-electron integrals computed using PRISM.
 One-electron integral symmetry used in STVInt
   4 Symmetry operations used in ECPInt.
 ECPInt:  NShTT=   97020 NPrTT=  378094 LenC2=   64085 LenP2D=  144608.
 LDataN:  DoStor=T MaxTD1= 6 Len=  172
 GSVD:  received Info=                   1 from GESDD.
 NBasis=  1052 RedAO= T EigKep=  6.52D-05  NBF=   526   526
 NBsUse=  1052 1.00D-06 EigRej= -1.00D+00 NBFU=   526   526
 Precomputing XC quadrature grid using
 IXCGrd= 4 IRadAn=           5 IRanWt=          -1 IRanGd=           0 AccXCQ= 0.00D+00.
 Defaulting to unpruned grid for atomic number  79.
 Generated NRdTot=       0 NPtTot=           0 NUsed=           0 NTot=          32
 NSgBfM=  1025  1025  1025  1025  1025 MxSgAt=    96 MxSgA2=    96.
 Leave Link  302 at Fri May  7 16:12:03 2021, MaxMem=  7516192768 cpu:              79.3 elap:               3.3
 (Enter /PARA/pp801/luchenlin/g16/l303.exe)
 DipDrv:  MaxL=1.
 Leave Link  303 at Fri May  7 16:12:04 2021, MaxMem=  7516192768 cpu:              12.5 elap:               0.6
 (Enter /PARA/pp801/luchenlin/g16/l401.exe)
 Initial guess from the checkpoint file:  "/PARA/pp801/luchenlin/tmp/Gau-17701.chk"
 B after Tr=     0.000000   -0.000000   -0.000000
         Rot=    1.000000    0.000000   -0.000000   -0.000104 Ang=  -0.01 deg.
 Guess basis will be translated and rotated to current coordinates.
 JPrj=2 DoOrth=T DoCkMO=T.
 Initial guess orbital symmetries:
       Occupied  (B) (E) (E) (A) (B) (E) (E) (A) (B) (E) (E) (A)
                 (E) (E) (B) (A) (B) (E) (E) (A) (A) (E) (E) (B)
                 (E) (E) (B) (A) (B) (E) (E) (A) (E) (E) (B) (A)
                 (B) (A) (E) (E) (B) (E) (E) (A) (E) (E) (A) (B)
                 (E) (E) (B) (A) (B) (E) (E) (A) (A) (E) (E) (B)
                 (A) (E) (E) (B) (B) (E) (E) (A) (A) (E) (E) (B)
                 (A) (E) (E) (B) (B) (E) (E) (A) (A) (E) (E) (B)
                 (A) (E) (E) (B) (B) (E) (E) (A) (A) (E) (E) (B)
                 (A) (E) (E) (B) (B) (E) (E) (A) (A) (E) (E) (B)
                 (A) (E) (E) (B) (B) (E) (E) (A) (A) (E) (E) (B)
                 (A) (E) (E) (B) (A) (B) (E) (E) (B) (E) (E) (A)
                 (A) (B) (E) (E) (A) (B) (E) (E) (B) (A) (A) (E)
                 (E) (E) (E) (B) (A) (A) (E) (E) (B) (A) (B) (E)
                 (E) (E) (E) (B) (A) (B) (E) (E) (A) (E) (E) (B)
                 (E) (E) (A) (B) (E) (E) (A) (B) (E) (E) (A) (B)
                 (E) (E) (A) (B) (A) (E) (E) (A) (B) (E) (E) (B)
                 (E) (E) (A) (B) (E) (E) (A) (B) (A) (B) (E) (E)
                 (A) (B) (E) (E)
       Virtual   (A) (E) (E) (A) (B) (E) (E) (A) (B) (E) (E) (A)
                 (E) (E) (B) (B) (A) (E) (E) (B) (B) (A) (A) (B)
                 (E) (E) (B) (E) (E) (A) (E) (E) (A) (A) (E) (E)
                 (A) (E) (E) (B) (B) (A) (E) (E) (B) (A) (E) (E)
                 (E) (E) (B) (A) (A) (B) (E) (E) (B) (E) (E) (A)
                 (B) (B) (A) (E) (E) (A) (E) (E) (B) (E) (E) (B)
                 (A) (E) (E) (B) (A) (B) (A) (E) (E) (E) (E) (A)
                 (B) (E) (E) (A) (B) (A) (B) (E) (E) (E) (E) (A)
                 (A) (B) (E) (E) (B) (A) (E) (E) (A) (B) (E) (E)
                 (A) (E) (E) (B) (E) (E) (B) (B) (A) (A) (E) (E)
                 (E) (E) (B) (B) (A) (E) (E) (B) (A) (B) (E) (E)
                 (A) (E) (E) (A) (E) (E) (B) (A) (B) (E) (E) (E)
                 (E) (A) (B) (A) (B) (A) (E) (E) (B) (E) (E) (B)
                 (E) (E) (A) (A) (B) (E) (E) (A) (B) (E) (E) (B)
                 (A) (E) (E) (B) (E) (E) (A) (E) (E) (B) (A) (B)
                 (A) (E) (E) (B) (A) (E) (E) (A) (B) (E) (E) (A)
                 (A) (E) (E) (B) (B) (E) (E) (A) (E) (E) (B) (A)
                 (E) (E) (B) (B) (A) (B) (E) (E) (E) (E) (A) (B)
                 (A) (A) (E) (E) (B) (B) (E) (E) (A) (A) (E) (E)
                 (E) (E) (B) (B) (E) (E) (A) (B) (A) (B) (E) (E)
                 (A) (A) (E) (E) (B) (E) (E) (A) (A) (B) (E) (E)
                 (A) (B) (E) (E) (A) (E) (E) (B) (E) (E) (B) (A)
                 (B) (A) (E) (E) (B) (A) (B) (E) (E) (B) (A) (E)
                 (E) (E) (E) (A) (B) (B) (A) (E) (E) (A) (E) (E)
                 (E) (E) (A) (B) (B) (A) (E) (E) (B) (E) (E) (A)
                 (B) (E) (E) (E) (E) (A) (A) (B) (B) (B) (E) (E)
                 (A) (A) (E) (E) (B) (E) (E) (B) (A) (B) (A) (E)
                 (E) (E) (E) (A) (B) (A) (E) (E) (A) (E) (E) (B)
                 (E) (E) (A) (B) (E) (E) (B) (B) (A) (E) (E) (A)
                 (B) (A) (E) (E) (E) (E) (A) (A) (B) (B) (E) (E)
                 (B) (A) (E) (E) (A) (B) (E) (E) (E) (E) (B) (A)
                 (B) (E) (E) (A) (B) (A) (B) (E) (E) (E) (E) (B)
                 (A) (E) (E) (A) (B) (E) (E) (A) (B) (E) (E) (B)
                 (A) (E) (E) (A) (B) (E) (E) (A) (E) (E) (B) (B)
                 (A) (B) (E) (E) (A) (E) (E) (A) (B) (A) (E) (E)
                 (B) (A) (E) (E) (E) (E) (B) (A) (B) (E) (E) (B)
                 (A) (E) (E) (E) (E) (B) (A) (A) (B) (B) (A) (E)
                 (E) (B) (E) (E) (A) (B) (B) (E) (E) (A) (A) (E)
                 (E) (B) (A) (E) (E) (B) (A) (E) (E) (B) (B) (E)
                 (E) (E) (E) (B) (A) (E) (E) (A) (E) (E) (A) (B)
                 (A) (E) (E) (B) (B) (A) (E) (E) (A) (E) (E) (B)
                 (A) (E) (E) (B) (A) (E) (E) (A) (B) (E) (E) (B)
                 (E) (E) (B) (A) (B) (A) (E) (E) (A) (E) (E) (B)
                 (A) (E) (E) (B) (A) (B) (E) (E) (A) (E) (E) (B)
                 (A) (E) (E) (B) (A) (E) (E) (A) (B) (E) (E) (A)
                 (B) (E) (E) (B) (A) (B) (E) (E) (A) (E) (E) (B)
                 (A) (E) (E) (B) (B) (E) (E) (A) (A) (E) (E) (B)
                 (A) (B) (E) (E) (E) (E) (A) (B) (A) (E) (E) (B)
                 (E) (E) (B) (A) (E) (E) (A) (B) (A) (E) (E) (B)
                 (E) (E) (A) (B) (A) (E) (E) (B) (E) (E) (A) (B)
                 (A) (E) (E) (B) (A) (B) (E) (E) (A) (E) (E) (B)
                 (A) (B) (E) (E) (A) (B) (E) (E) (E) (E) (A) (B)
                 (A) (B) (E) (E) (A) (E) (E) (B) (A) (E) (E) (B)
                 (A) (E) (E) (B) (A) (E) (E) (A) (B) (E) (E) (A)
                 (B) (E) (E) (A) (E) (E) (B) (A) (E) (E) (B) (B)
                 (A) (E) (E) (B) (A) (E) (E) (B) (A) (E) (E) (B)
                 (A) (E) (E) (B) (E) (E) (A) (A) (B) (E) (E) (B)
                 (A) (E) (E) (B) (A) (E) (E) (B) (A) (E) (E) (B)
                 (E) (E) (A) (B) (A) (E) (E) (E) (E) (A) (B) (B)
                 (A) (E) (E) (B) (A) (E) (E) (B) (E) (E) (A) (B)
                 (B) (A) (E) (E) (A) (E) (E) (B) (E) (E) (B) (A)
                 (A) (B) (E) (E) (B) (A) (E) (E) (A) (E) (E) (B)
                 (B) (E) (E) (A) (B) (E) (E) (A) (A) (E) (E) (B)
                 (A) (E) (E) (B) (A) (B) (E) (E) (A) (E) (E) (B)
                 (A) (E) (E) (B) (A) (E) (E) (B) (A) (B) (E) (E)
                 (A) (E) (E) (B) (A) (B) (E) (E) (A) (E) (E) (B)
                 (A) (B) (E) (E) (A) (B) (E) (E) (A) (E) (E) (B)
                 (A) (B) (E) (E) (A) (B) (E) (E) (E) (E) (B) (A)
                 (A) (E) (E) (B) (A) (E) (E) (B) (A) (E) (E) (B)
                 (B) (A) (E) (E) (A) (B) (E) (E) (A) (E) (E) (B)
                 (A) (E) (E) (B)
 The electronic state of the initial guess is 1-A.
 Generating alternative initial guess.
 ExpMin= 1.50D-02 ExpMax= 9.34D+04 ExpMxC= 3.17D+03 IAcc=3 IRadAn=         5 AccDes= 0.00D+00
 Harris functional with IExCor= 1009 and IRadAn=       5 diagonalized for initial guess.
 HarFok:  IExCor= 1009 AccDes= 0.00D+00 IRadAn=         5 IDoV= 1 UseB2=F ITyADJ=14
 ICtDFT=  3500011 ScaDFX=  1.000000  1.000000  1.000000  1.000000
 Defaulting to unpruned grid for atomic number  79.
 FoFCou: FMM=F IPFlag=           0 FMFlag=      100000 FMFlg1=        2000
         NFxFlg=           0 DoJE=T BraDBF=F KetDBF=T FulRan=T
         wScrn=  0.000000 ICntrl=       500 IOpCl=  0 I1Cent=   200000004 NGrid=           0
         NMat0=    1 NMatS0=      1 NMatT0=    0 NMatD0=    1 NMtDS0=    0 NMtDT0=    0
 Petite list used in FoFCou.
 Harris En= -3670.38065195777    
 Leave Link  401 at Fri May  7 16:12:12 2021, MaxMem=  7516192768 cpu:             197.4 elap:               8.3
 (Enter /PARA/pp801/luchenlin/g16/l502.exe)
 Integral symmetry usage will be decided dynamically.
 Closed shell SCF:
 Using DIIS extrapolation, IDIIS=  1040.
 NGot=  7516192768 LenX=  7513711694 LenY=  7512491774
 Requested convergence on RMS density matrix=1.00D-08 within 128 cycles.
 Requested convergence on MAX density matrix=1.00D-06.
 Requested convergence on             energy=1.00D-06.
 No special actions if energy rises.
 Fock matrices will be formed incrementally for  20 cycles.

 Cycle   1  Pass 1  IDiag  1:
 FoFJK:  IHMeth= 1 ICntrl=       0 DoSepK=F KAlg= 0 I1Cent=           0 FoldK=F
 IRaf= 560000000 NMat=       1 IRICut=       1 DoRegI=T DoRafI=F ISym2E= 1 IDoP0=0 IntGTp=1.
 FoFCou: FMM=F IPFlag=           0 FMFlag=      100000 FMFlg1=        2000
         NFxFlg=           0 DoJE=F BraDBF=F KetDBF=F FulRan=T
         wScrn=  0.000000 ICntrl=         0 IOpCl=  0 I1Cent=           0 NGrid=           0
         NMat0=    1 NMatS0=      1 NMatT0=    0 NMatD0=    1 NMtDS0=    0 NMtDT0=    0
 Petite list used in FoFCou.
 Defaulting to unpruned grid for atomic number  79.
 Defaulting to unpruned grid for atomic number  79.
 Defaulting to unpruned grid for atomic number  79.
 Defaulting to unpruned grid for atomic number  79.
 Defaulting to unpruned grid for atomic number  79.
 Defaulting to unpruned grid for atomic number  79.
 Defaulting to unpruned grid for atomic number  79.
 Defaulting to unpruned grid for atomic number  79.
 Defaulting to unpruned grid for atomic number  79.
 Defaulting to unpruned grid for atomic number  79.
 Defaulting to unpruned grid for atomic number  79.
 Defaulting to unpruned grid for atomic number  79.
 Defaulting to unpruned grid for atomic number  79.
 Defaulting to unpruned grid for atomic number  79.
 Defaulting to unpruned grid for atomic number  79.
 Defaulting to unpruned grid for atomic number  79.
 Defaulting to unpruned grid for atomic number  79.
 Defaulting to unpruned grid for atomic number  79.
 Defaulting to unpruned grid for atomic number  79.
 Defaulting to unpruned grid for atomic number  79.
 Defaulting to unpruned grid for atomic number  79.
 Defaulting to unpruned grid for atomic number  79.
 Defaulting to unpruned grid for atomic number  79.
 Defaulting to unpruned grid for atomic number  79.
 E= -3670.20914614979    
 DIIS: error= 6.38D-04 at cycle   1 NSaved=   1.
 NSaved= 1 IEnMin= 1 EnMin= -3670.20914614979     IErMin= 1 ErrMin= 6.38D-04
 ErrMax= 6.38D-04  0.00D+00 EMaxC= 1.00D-01 BMatC= 6.17D-04 BMatP= 6.17D-04
 IDIUse=3 WtCom= 9.94D-01 WtEn= 6.38D-03
 Coeff-Com:  0.100D+01
 Coeff-En:   0.100D+01
 Coeff:      0.100D+01
 Gap=     0.047 Goal=   None    Shift=    0.000
 RMSDP=5.61D-05 MaxDP=1.88D-03              OVMax= 4.64D-03

 Cycle   2  Pass 1  IDiag  1:
 RMSU=  5.61D-05    CP:  1.00D+00
 E= -3670.21018495213     Delta-E=       -0.001038802346 Rises=F Damp=F
 DIIS: error= 1.21D-04 at cycle   2 NSaved=   2.
 NSaved= 2 IEnMin= 2 EnMin= -3670.21018495213     IErMin= 2 ErrMin= 1.21D-04
 ErrMax= 1.21D-04  0.00D+00 EMaxC= 1.00D-01 BMatC= 2.78D-05 BMatP= 6.17D-04
 IDIUse=3 WtCom= 9.99D-01 WtEn= 1.21D-03
 Coeff-Com: -0.112D-01 0.101D+01
 Coeff-En:   0.000D+00 0.100D+01
 Coeff:     -0.112D-01 0.101D+01
 Gap=     0.047 Goal=   None    Shift=    0.000
 RMSDP=1.40D-05 MaxDP=8.39D-04 DE=-1.04D-03 OVMax= 1.64D-03

 Cycle   3  Pass 1  IDiag  1:
 RMSU=  1.37D-05    CP:  1.00D+00  1.05D+00
 E= -3670.21018304492     Delta-E=        0.000001907218 Rises=F Damp=F
 DIIS: error= 2.33D-04 at cycle   3 NSaved=   3.
 NSaved= 3 IEnMin= 2 EnMin= -3670.21018495213     IErMin= 2 ErrMin= 1.21D-04
 ErrMax= 2.33D-04  0.00D+00 EMaxC= 1.00D-01 BMatC= 3.95D-05 BMatP= 2.78D-05
 IDIUse=3 WtCom= 3.96D-01 WtEn= 6.04D-01
 Coeff-Com: -0.435D-01 0.578D+00 0.465D+00
 Coeff-En:   0.000D+00 0.516D+00 0.484D+00
 Coeff:     -0.172D-01 0.540D+00 0.477D+00
 Gap=     0.047 Goal=   None    Shift=    0.000
 RMSDP=1.13D-05 MaxDP=8.89D-04 DE= 1.91D-06 OVMax= 1.76D-03

 Cycle   4  Pass 1  IDiag  1:
 RMSU=  5.77D-06    CP:  1.00D+00  1.05D+00  2.96D-01
 E= -3670.21021562282     Delta-E=       -0.000032577907 Rises=F Damp=F
 DIIS: error= 1.01D-04 at cycle   4 NSaved=   4.
 NSaved= 4 IEnMin= 4 EnMin= -3670.21021562282     IErMin= 4 ErrMin= 1.01D-04
 ErrMax= 1.01D-04  0.00D+00 EMaxC= 1.00D-01 BMatC= 6.43D-06 BMatP= 2.78D-05
 IDIUse=3 WtCom= 9.99D-01 WtEn= 1.01D-03
 Coeff-Com: -0.257D-01 0.268D+00 0.320D+00 0.438D+00
 Coeff-En:   0.000D+00 0.000D+00 0.127D+00 0.873D+00
 Coeff:     -0.257D-01 0.267D+00 0.320D+00 0.439D+00
 Gap=     0.047 Goal=   None    Shift=    0.000
 DSYEVD-2 returned Info=      260864 IAlg= 4 N=   526 NDim=  1052 NE2=     7141150 trying  DSYEV.
 RMSDP=5.60D-06 MaxDP=5.32D-04 DE=-3.26D-05 OVMax= 1.03D-03

 Cycle   5  Pass 1  IDiag  1:
 RMSU=  2.20D-06    CP:  1.00D+00  1.06D+00  5.75D-01  4.18D-01
 E= -3670.21022129584     Delta-E=       -0.000005673013 Rises=F Damp=F
 DIIS: error= 1.94D-05 at cycle   5 NSaved=   5.
 NSaved= 5 IEnMin= 5 EnMin= -3670.21022129584     IErMin= 5 ErrMin= 1.94D-05
 ErrMax= 1.94D-05  0.00D+00 EMaxC= 1.00D-01 BMatC= 8.17D-07 BMatP= 6.43D-06
 IDIUse=1 WtCom= 1.00D+00 WtEn= 0.00D+00
 Coeff-Com: -0.831D-02 0.666D-01 0.126D+00 0.300D+00 0.516D+00
 Coeff:     -0.831D-02 0.666D-01 0.126D+00 0.300D+00 0.516D+00
 Gap=     0.047 Goal=   None    Shift=    0.000
 RMSDP=2.29D-06 MaxDP=2.07D-04 DE=-5.67D-06 OVMax= 5.31D-04

 Cycle   6  Pass 1  IDiag  1:
 RMSU=  1.09D-06    CP:  1.00D+00  1.06D+00  4.80D-01  5.88D-01  4.72D-01
 E= -3670.21022211371     Delta-E=       -0.000000817874 Rises=F Damp=F
 DIIS: error= 9.52D-06 at cycle   6 NSaved=   6.
 NSaved= 6 IEnMin= 6 EnMin= -3670.21022211371     IErMin= 6 ErrMin= 9.52D-06
 ErrMax= 9.52D-06  0.00D+00 EMaxC= 1.00D-01 BMatC= 1.23D-07 BMatP= 8.17D-07
 IDIUse=1 WtCom= 1.00D+00 WtEn= 0.00D+00
 Coeff-Com: -0.187D-02 0.467D-02 0.362D-01 0.129D+00 0.343D+00 0.489D+00
 Coeff:     -0.187D-02 0.467D-02 0.362D-01 0.129D+00 0.343D+00 0.489D+00
 Gap=     0.047 Goal=   None    Shift=    0.000
 RMSDP=7.39D-07 MaxDP=6.21D-05 DE=-8.18D-07 OVMax= 1.45D-04

 Cycle   7  Pass 1  IDiag  1:
 RMSU=  2.93D-07    CP:  1.00D+00  1.06D+00  5.12D-01  5.67D-01  6.30D-01
                    CP:  6.77D-01
 E= -3670.21022223690     Delta-E=       -0.000000123187 Rises=F Damp=F
 DIIS: error= 4.79D-06 at cycle   7 NSaved=   7.
 NSaved= 7 IEnMin= 7 EnMin= -3670.21022223690     IErMin= 7 ErrMin= 4.79D-06
 ErrMax= 4.79D-06  0.00D+00 EMaxC= 1.00D-01 BMatC= 1.09D-08 BMatP= 1.23D-07
 IDIUse=1 WtCom= 1.00D+00 WtEn= 0.00D+00
 Coeff-Com:  0.288D-03-0.978D-02 0.229D-03 0.263D-01 0.122D+00 0.280D+00
 Coeff-Com:  0.581D+00
 Coeff:      0.288D-03-0.978D-02 0.229D-03 0.263D-01 0.122D+00 0.280D+00
 Coeff:      0.581D+00
 Gap=     0.047 Goal=   None    Shift=    0.000
 RMSDP=2.22D-07 MaxDP=2.25D-05 DE=-1.23D-07 OVMax= 4.89D-05

 Cycle   8  Pass 1  IDiag  1:
 RMSU=  1.40D-07    CP:  1.00D+00  1.06D+00  5.10D-01  5.83D-01  6.43D-01
                    CP:  6.44D-01  5.35D-01
 E= -3670.21022224634     Delta-E=       -0.000000009446 Rises=F Damp=F
 DIIS: error= 1.22D-06 at cycle   8 NSaved=   8.
 NSaved= 8 IEnMin= 8 EnMin= -3670.21022224634     IErMin= 8 ErrMin= 1.22D-06
 ErrMax= 1.22D-06  0.00D+00 EMaxC= 1.00D-01 BMatC= 1.41D-09 BMatP= 1.09D-08
 IDIUse=1 WtCom= 1.00D+00 WtEn= 0.00D+00
 Coeff-Com:  0.378D-03-0.640D-02-0.385D-02 0.134D-02 0.334D-01 0.107D+00
 Coeff-Com:  0.336D+00 0.532D+00
 Coeff:      0.378D-03-0.640D-02-0.385D-02 0.134D-02 0.334D-01 0.107D+00
 Coeff:      0.336D+00 0.532D+00
 Gap=     0.047 Goal=   None    Shift=    0.000
 RMSDP=1.03D-07 MaxDP=1.39D-05 DE=-9.45D-09 OVMax= 1.04D-05

 Cycle   9  Pass 1  IDiag  1:
 RMSU=  5.06D-08    CP:  1.00D+00  1.06D+00  5.12D-01  5.79D-01  6.43D-01
                    CP:  6.87D-01  6.94D-01  6.56D-01
 E= -3670.21022224796     Delta-E=       -0.000000001617 Rises=F Damp=F
 DIIS: error= 1.90D-07 at cycle   9 NSaved=   9.
 NSaved= 9 IEnMin= 9 EnMin= -3670.21022224796     IErMin= 9 ErrMin= 1.90D-07
 ErrMax= 1.90D-07  0.00D+00 EMaxC= 1.00D-01 BMatC= 5.81D-11 BMatP= 1.41D-09
 IDIUse=1 WtCom= 1.00D+00 WtEn= 0.00D+00
 Coeff-Com:  0.105D-03-0.124D-02-0.120D-02-0.185D-02 0.154D-04 0.833D-02
 Coeff-Com:  0.631D-01 0.199D+00 0.734D+00
 Coeff:      0.105D-03-0.124D-02-0.120D-02-0.185D-02 0.154D-04 0.833D-02
 Coeff:      0.631D-01 0.199D+00 0.734D+00
 Gap=     0.047 Goal=   None    Shift=    0.000
 RMSDP=2.90D-08 MaxDP=2.03D-06 DE=-1.62D-09 OVMax= 1.32D-05

 Cycle  10  Pass 1  IDiag  1:
 RMSU=  1.93D-08    CP:  1.00D+00  1.06D+00  5.12D-01  5.79D-01  6.45D-01
                    CP:  6.95D-01  7.01D-01  7.72D-01  9.88D-01
 E= -3670.21022224791     Delta-E=        0.000000000053 Rises=F Damp=F
 DIIS: error= 1.03D-07 at cycle  10 NSaved=  10.
 NSaved=10 IEnMin= 9 EnMin= -3670.21022224796     IErMin=10 ErrMin= 1.03D-07
 ErrMax= 1.03D-07  0.00D+00 EMaxC= 1.00D-01 BMatC= 1.20D-11 BMatP= 5.81D-11
 IDIUse=1 WtCom= 1.00D+00 WtEn= 0.00D+00
 Coeff-Com: -0.708D-05 0.362D-03 0.676D-04-0.105D-02-0.389D-02-0.121D-01
 Coeff-Com: -0.171D-01 0.864D-02 0.321D+00 0.704D+00
 Coeff:     -0.708D-05 0.362D-03 0.676D-04-0.105D-02-0.389D-02-0.121D-01
 Coeff:     -0.171D-01 0.864D-02 0.321D+00 0.704D+00
 Gap=     0.047 Goal=   None    Shift=    0.000
 RMSDP=1.34D-08 MaxDP=9.05D-07 DE= 5.28D-11 OVMax= 6.05D-06

 Cycle  11  Pass 1  IDiag  1:
 RMSU=  5.35D-09    CP:  1.00D+00  1.06D+00  5.12D-01  5.79D-01  6.46D-01
                    CP:  6.94D-01  7.20D-01  8.01D-01  1.13D+00  9.51D-01
 E= -3670.21022224823     Delta-E=       -0.000000000322 Rises=F Damp=F
 DIIS: error= 2.31D-08 at cycle  11 NSaved=  11.
 NSaved=11 IEnMin=11 EnMin= -3670.21022224823     IErMin=11 ErrMin= 2.31D-08
 ErrMax= 2.31D-08  0.00D+00 EMaxC= 1.00D-01 BMatC= 8.97D-13 BMatP= 1.20D-11
 IDIUse=1 WtCom= 1.00D+00 WtEn= 0.00D+00
 Coeff-Com: -0.112D-04 0.224D-03 0.125D-03-0.259D-03-0.120D-02-0.499D-02
 Coeff-Com: -0.115D-01-0.189D-01 0.419D-01 0.215D+00 0.779D+00
 Coeff:     -0.112D-04 0.224D-03 0.125D-03-0.259D-03-0.120D-02-0.499D-02
 Coeff:     -0.115D-01-0.189D-01 0.419D-01 0.215D+00 0.779D+00
 Gap=     0.047 Goal=   None    Shift=    0.000
 RMSDP=5.30D-09 MaxDP=3.91D-07 DE=-3.22D-10 OVMax= 3.10D-06

 SCF Done:  E(RPBE1PBE) =  -3670.21022225     A.U. after   11 cycles
            NFock= 11  Conv=0.53D-08     -V/T= 2.1113
 KE= 3.302545219991D+03 PE=-2.490762090283D+04 EE= 9.725619899625D+03
 Leave Link  502 at Fri May  7 16:14:19 2021, MaxMem=  7516192768 cpu:            3029.2 elap:             126.6
 (Enter /PARA/pp801/luchenlin/g16/l701.exe)
 ... and contract with generalized density number  0.
 Compute integral first derivatives.
 R6Disp: Adding Grimme-D3(BJ) dispersion energy 1st derivatives to the gradient.
   4 Symmetry operations used in ECPInt.
 ECPInt:  NShTT=   97020 NPrTT=  378094 LenC2=   64085 LenP2D=  144608.
 LDataN:  DoStor=T MaxTD1= 7 Len=  274
 Leave Link  701 at Fri May  7 16:14:22 2021, MaxMem=  7516192768 cpu:              62.2 elap:               2.7
 (Enter /PARA/pp801/luchenlin/g16/l702.exe)
 L702 exits ... SP integral derivatives will be done elsewhere.
 Leave Link  702 at Fri May  7 16:14:22 2021, MaxMem=  7516192768 cpu:               1.8 elap:               0.1
 (Enter /PARA/pp801/luchenlin/g16/l703.exe)
 Integral derivatives from FoFJK, PRISM(SPDF).
 Compute integral first derivatives, UseDBF=F ICtDFT=           0.
 Calling FoFJK, ICntrl=      2127 FMM=F ISym2X=1 I1Cent= 0 IOpClX= 0 NMat=1 NMatS=1 NMatT=0.
 FoFJK:  IHMeth= 1 ICntrl=    2127 DoSepK=F KAlg= 0 I1Cent=           0 FoldK=F
 IRaf=         0 NMat=       1 IRICut=       1 DoRegI=T DoRafI=F ISym2E= 1 IDoP0=0 IntGTp=1.
 FoFCou: FMM=F IPFlag=           0 FMFlag=      100000 FMFlg1=        2800
         NFxFlg=           0 DoJE=F BraDBF=F KetDBF=F FulRan=T
         wScrn=  0.000000 ICntrl=      2127 IOpCl=  0 I1Cent=           0 NGrid=           0
         NMat0=    1 NMatS0=      1 NMatT0=    0 NMatD0=    1 NMtDS0=    0 NMtDT0=    0
 Petite list used in FoFCou.
 Defaulting to unpruned grid for atomic number  79.
 Defaulting to unpruned grid for atomic number  79.
 Defaulting to unpruned grid for atomic number  79.
 Defaulting to unpruned grid for atomic number  79.
 Defaulting to unpruned grid for atomic number  79.
 Defaulting to unpruned grid for atomic number  79.
 Defaulting to unpruned grid for atomic number  79.
 Defaulting to unpruned grid for atomic number  79.
 Defaulting to unpruned grid for atomic number  79.
 Defaulting to unpruned grid for atomic number  79.
 Defaulting to unpruned grid for atomic number  79.
 Defaulting to unpruned grid for atomic number  79.
 Defaulting to unpruned grid for atomic number  79.
 Defaulting to unpruned grid for atomic number  79.
 Defaulting to unpruned grid for atomic number  79.
 Defaulting to unpruned grid for atomic number  79.
 Defaulting to unpruned grid for atomic number  79.
 Defaulting to unpruned grid for atomic number  79.
 Defaulting to unpruned grid for atomic number  79.
 Defaulting to unpruned grid for atomic number  79.
 Defaulting to unpruned grid for atomic number  79.
 Defaulting to unpruned grid for atomic number  79.
 Defaulting to unpruned grid for atomic number  79.
 Defaulting to unpruned grid for atomic number  79.
 Leave Link  703 at Fri May  7 16:14:56 2021, MaxMem=  7516192768 cpu:             813.4 elap:              34.1
 (Enter /PARA/pp801/luchenlin/g16/l716.exe)
 Dipole        = 2.04281037D-13 2.64066546D-13 1.23803963D+00
 ***** Axes restored to original set *****
 -------------------------------------------------------------------
 Center     Atomic                   Forces (Hartrees/Bohr)
 Number     Number              X              Y              Z
 -------------------------------------------------------------------
      1       79          -0.002521392    0.033458658    0.002129594
      2       79           0.033458658    0.002521392    0.002129594
      3       79          -0.033458658   -0.002521392    0.002129594
      4       79           0.002521392   -0.033458658    0.002129594
      5       16           0.000280405    0.000072263   -0.000231051
      6       16          -0.000072263    0.000280405   -0.000231051
      7       16          -0.000280405   -0.000072263   -0.000231051
      8       16           0.000072263   -0.000280405   -0.000231051
      9        6           0.000027543   -0.000002840    0.000129630
     10        6           0.000002840    0.000027543    0.000129630
     11        6          -0.000027543    0.000002840    0.000129630
     12        6          -0.000002840   -0.000027543    0.000129630
     13        6          -0.000440434   -0.002926794   -0.002355314
     14        1          -0.000153579   -0.000305515   -0.000111482
     15        1          -0.000082760    0.000295003   -0.000155407
     16        6           0.002926794   -0.000440434   -0.002355314
     17        1           0.000305515   -0.000153579   -0.000111482
     18        1          -0.000295003   -0.000082760   -0.000155407
     19        6           0.000440434    0.002926794   -0.002355314
     20        1           0.000153579    0.000305515   -0.000111482
     21        1           0.000082760   -0.000295003   -0.000155407
     22        6          -0.002926794    0.000440434   -0.002355314
     23        1          -0.000305515    0.000153579   -0.000111482
     24        1           0.000295003    0.000082760   -0.000155407
     25        1           0.000038946   -0.000005535    0.000186105
     26        1           0.000005535    0.000038946    0.000186105
     27        1          -0.000038946    0.000005535    0.000186105
     28        1          -0.000005535   -0.000038946    0.000186105
     29        6           0.000921152   -0.000009428    0.000005703
     30        6           0.000009428    0.000921152    0.000005703
     31        6          -0.000921152    0.000009428    0.000005703
     32        6          -0.000009428   -0.000921152    0.000005703
     33        6          -0.000083321    0.000254059   -0.000005446
     34        1          -0.000024011   -0.000000448   -0.000228502
     35        6          -0.000254059   -0.000083321   -0.000005446
     36        1           0.000000448   -0.000024011   -0.000228502
     37        6           0.000083321   -0.000254059   -0.000005446
     38        1           0.000024011    0.000000448   -0.000228502
     39        6           0.000254059    0.000083321   -0.000005446
     40        1          -0.000000448    0.000024011   -0.000228502
     41        6           0.000521419    0.000848356    0.000478309
     42        1           0.000024614   -0.000069179    0.000231577
     43        1          -0.000017314   -0.000186508   -0.000174983
     44        6          -0.000848356    0.000521419    0.000478309
     45        1           0.000069179    0.000024614    0.000231577
     46        1           0.000186508   -0.000017314   -0.000174983
     47        6          -0.000521419   -0.000848356    0.000478309
     48        1          -0.000024614    0.000069179    0.000231577
     49        1           0.000017314    0.000186508   -0.000174983
     50        6           0.000848356   -0.000521419    0.000478309
     51        1          -0.000069179   -0.000024614    0.000231577
     52        1          -0.000186508    0.000017314   -0.000174983
     53        6          -0.000145260   -0.000780527   -0.000596031
     54        7          -0.000321177   -0.000889968   -0.000624303
     55        6           0.000780527   -0.000145260   -0.000596031
     56        7           0.000889968   -0.000321177   -0.000624303
     57        6           0.000145260    0.000780527   -0.000596031
     58        7           0.000321177    0.000889968   -0.000624303
     59        6          -0.000780527    0.000145260   -0.000596031
     60        7          -0.000889968    0.000321177   -0.000624303
     61        7          -0.000135362    0.000519974   -0.000451039
     62        1          -0.000147523   -0.000202242    0.000319864
     63        6           0.000376353   -0.000331435    0.000627339
     64        7          -0.000519974   -0.000135362   -0.000451039
     65        1           0.000202242   -0.000147523    0.000319864
     66        6           0.000331435    0.000376353    0.000627339
     67        7           0.000135362   -0.000519974   -0.000451039
     68        1           0.000147523    0.000202242    0.000319864
     69        6          -0.000376353    0.000331435    0.000627339
     70        7           0.000519974    0.000135362   -0.000451039
     71        1          -0.000202242    0.000147523    0.000319864
     72        6          -0.000331435   -0.000376353    0.000627339
     73        1           0.000341518    0.000385080    0.000850172
     74        1          -0.000229130    0.000154756   -0.000327142
     75        1          -0.000385080    0.000341518    0.000850172
     76        1          -0.000154756   -0.000229130   -0.000327142
     77        1          -0.000341518   -0.000385080    0.000850172
     78        1           0.000229130   -0.000154756   -0.000327142
     79        1           0.000385080   -0.000341518    0.000850172
     80        1           0.000154756    0.000229130   -0.000327142
     81        1           0.000072658    0.000174342   -0.000215588
     82        1          -0.000019737   -0.000115841    0.000054468
     83        1           0.000017781   -0.000126019    0.000406554
     84        1           0.000140587    0.000318896    0.000056972
     85        1           0.000126019    0.000017781    0.000406554
     86        1          -0.000318896    0.000140587    0.000056972
     87        1          -0.000174342    0.000072658   -0.000215588
     88        1           0.000115841   -0.000019737    0.000054468
     89        1          -0.000017781    0.000126019    0.000406554
     90        1          -0.000140587   -0.000318896    0.000056972
     91        1          -0.000072658   -0.000174342   -0.000215588
     92        1           0.000019737    0.000115841    0.000054468
     93        1          -0.000126019   -0.000017781    0.000406554
     94        1           0.000318896   -0.000140587    0.000056972
     95        1           0.000174342   -0.000072658   -0.000215588
     96        1          -0.000115841    0.000019737    0.000054468
 -------------------------------------------------------------------
 Cartesian Forces:  Max     0.033458658 RMS     0.004001020
 Leave Link  716 at Fri May  7 16:14:56 2021, MaxMem=  7516192768 cpu:               2.1 elap:               0.1
 (Enter /PARA/pp801/luchenlin/g16/l103.exe)

 GradGradGradGradGradGradGradGradGradGradGradGradGradGradGradGradGradGrad
 Berny optimization.
 Using GEDIIS/GDIIS optimizer.
 FormGI is forming the generalized inverse of G from B-inverse, IUseBI=4.
 Internal  Forces:  Max     0.013842111 RMS     0.001484812
 Search for a local minimum.
 Step number   3 out of a maximum of  576
 All quantities printed in internal units (Hartrees-Bohrs-Radians)
 RMS Force = .14861D-03 SwitMx=.10000D-02 MixMth= 2
 Mixed Optimization -- En-DIIS/RFO-DIIS
 Swapping is turned off.
 Update second derivatives using D2CorX and points    1    2    3
 DE= -1.55D-04 DEPred=-2.42D-04 R= 6.42D-01
 TightC=F SS=  1.41D+00  RLast= 1.11D-01 DXNew= 6.2790D-01 3.3177D-01
 Trust test= 6.42D-01 RLast= 1.11D-01 DXMaxT set to 3.73D-01
 ITU=  1  1  0
     Eigenvalues ---    0.00420   0.00433   0.00433   0.00444   0.00669
     Eigenvalues ---    0.00676   0.00676   0.00681   0.00710   0.00719
     Eigenvalues ---    0.00719   0.00741   0.00803   0.00836   0.00836
     Eigenvalues ---    0.00891   0.00911   0.00915   0.00915   0.00937
     Eigenvalues ---    0.01120   0.01307   0.01307   0.01445   0.01686
     Eigenvalues ---    0.01705   0.01705   0.01819   0.01846   0.01846
     Eigenvalues ---    0.01879   0.01949   0.01990   0.02066   0.02066
     Eigenvalues ---    0.02168   0.02204   0.02204   0.02207   0.02241
     Eigenvalues ---    0.02264   0.02264   0.02265   0.02364   0.02471
     Eigenvalues ---    0.02471   0.02471   0.02471   0.02580   0.02580
     Eigenvalues ---    0.02588   0.02706   0.02789   0.02926   0.02926
     Eigenvalues ---    0.02992   0.03105   0.03105   0.03114   0.03252
     Eigenvalues ---    0.03470   0.03519   0.03519   0.03625   0.03780
     Eigenvalues ---    0.03839   0.03839   0.04000   0.04281   0.04409
     Eigenvalues ---    0.04409   0.04518   0.04537   0.04629   0.04629
     Eigenvalues ---    0.04717   0.04992   0.05073   0.05076   0.05076
     Eigenvalues ---    0.05252   0.05443   0.05443   0.05472   0.05654
     Eigenvalues ---    0.05757   0.05757   0.05839   0.06163   0.06163
     Eigenvalues ---    0.06217   0.06263   0.06272   0.06512   0.06579
     Eigenvalues ---    0.06579   0.06815   0.06988   0.06988   0.07186
     Eigenvalues ---    0.07189   0.07270   0.07293   0.07293   0.08146
     Eigenvalues ---    0.08247   0.08247   0.08424   0.08619   0.08730
     Eigenvalues ---    0.08730   0.08736   0.08941   0.08944   0.08944
     Eigenvalues ---    0.09202   0.09317   0.09463   0.09498   0.09498
     Eigenvalues ---    0.09514   0.09728   0.09728   0.10081   0.11392
     Eigenvalues ---    0.11461   0.11461   0.11647   0.11681   0.12340
     Eigenvalues ---    0.12340   0.13014   0.13426   0.13998   0.14015
     Eigenvalues ---    0.14015   0.14926   0.14932   0.14932   0.15010
     Eigenvalues ---    0.15906   0.15999   0.15999   0.15999   0.16000
     Eigenvalues ---    0.16000   0.16000   0.16000   0.16338   0.16450
     Eigenvalues ---    0.16450   0.16554   0.19655   0.19655   0.19668
     Eigenvalues ---    0.19834   0.20496   0.20690   0.20690   0.20870
     Eigenvalues ---    0.21664   0.22045   0.22045   0.22288   0.22995
     Eigenvalues ---    0.23255   0.23255   0.23303   0.24464   0.24668
     Eigenvalues ---    0.24668   0.24832   0.25455   0.25455   0.25487
     Eigenvalues ---    0.25948   0.26879   0.26932   0.26932   0.26935
     Eigenvalues ---    0.29815   0.29995   0.29995   0.30174   0.30537
     Eigenvalues ---    0.30685   0.30704   0.30704   0.30953   0.31339
     Eigenvalues ---    0.31341   0.31341   0.32043   0.32062   0.32062
     Eigenvalues ---    0.32068   0.32984   0.33052   0.33052   0.33123
     Eigenvalues ---    0.33216   0.33227   0.33227   0.33227   0.33476
     Eigenvalues ---    0.33476   0.33476   0.33500   0.33527   0.33527
     Eigenvalues ---    0.33527   0.33547   0.33616   0.33616   0.33616
     Eigenvalues ---    0.33728   0.33807   0.33807   0.33807   0.34019
     Eigenvalues ---    0.34735   0.34735   0.34735   0.34984   0.35188
     Eigenvalues ---    0.35188   0.35188   0.37325   0.39461   0.39927
     Eigenvalues ---    0.39979   0.39979   0.43910   0.43910   0.43911
     Eigenvalues ---    0.43911   0.45559   0.45561   0.45561   0.45589
     Eigenvalues ---    0.49741   0.50444   0.50444   0.50456   0.51886
     Eigenvalues ---    0.51886   0.51889   0.52026   0.59995   0.59999
     Eigenvalues ---    0.59999   0.600151000.000001000.000001000.00000
     Eigenvalues --- 1000.000001000.000001000.000001000.000001000.00000
     Eigenvalues --- 1000.000001000.000001000.000001000.000001000.00000
     Eigenvalues --- 1000.000001000.000001000.000001000.000001000.00000
     Eigenvalues --- 1000.000001000.000001000.000001000.000001000.00000
     Eigenvalues --- 1000.000001000.000001000.000001000.000001000.00000
     Eigenvalues --- 1000.000001000.000001000.000001000.000001000.00000
     Eigenvalues --- 1000.000001000.000001000.000001000.000001000.00000
     Eigenvalues --- 1000.000001000.000001000.000001000.000001000.00000
     Eigenvalues --- 1000.000001000.000001000.000001000.000001000.00000
     Eigenvalues --- 1000.000001000.000001000.000001000.000001000.00000
     Eigenvalues --- 1000.000001000.000001000.000001000.000001000.00000
     Eigenvalues --- 1000.000001000.000001000.000001000.000001000.00000
     Eigenvalues --- 1000.000001000.000001000.000001000.000001000.00000
     Eigenvalues --- 1000.000001000.000001000.000001000.000001000.00000
     Eigenvalues --- 1000.000001000.000001000.000001000.000001000.00000
     Eigenvalues --- 1000.000001000.000001000.000001000.000001000.00000
     Eigenvalues --- 1000.000001000.000001000.000001000.000001000.00000
     Eigenvalues --- 1000.000001000.000001000.000001000.000001000.00000
     Eigenvalues --- 1000.000001000.000001000.000001000.000001000.00000
     Eigenvalues --- 1000.000001000.000001000.000001000.000001000.00000
     Eigenvalues --- 1000.000001000.000001000.000001000.000001000.00000
     Eigenvalues --- 1000.000001000.000001000.000001000.000001000.00000
     Eigenvalues --- 1000.000001000.000001000.000001000.000001000.00000
     Eigenvalues --- 1000.000001000.000001000.000001000.000001000.00000
     Eigenvalues --- 1000.000001000.000001000.000001000.000001000.00000
     Eigenvalues --- 1000.000001000.000001000.000001000.000001000.00000
     Eigenvalues --- 1000.000001000.000001000.000001000.000001000.00000
     Eigenvalues --- 1000.000001000.000001000.000001000.000001000.00000
     Eigenvalues --- 1000.000001000.000001000.000001000.000001000.00000
     Eigenvalues --- 1000.000001000.000001000.000001000.000001000.00000
     Eigenvalues --- 1000.000001000.000001000.000001000.000001000.00000
     Eigenvalues --- 1000.000001000.000001000.000001000.000001000.00000
     Eigenvalues --- 1000.000001000.000001000.000001000.000001000.00000
     Eigenvalues --- 1000.000001000.000001000.000001000.000001000.00000
     Eigenvalues --- 1000.000001000.000001000.000001000.000001000.00000
     Eigenvalues --- 1000.000001000.000001000.000001000.000001000.00000
     Eigenvalues --- 1000.000001000.000001000.000001000.000001000.00000
     Eigenvalues --- 1000.000001000.000001000.000001000.000001000.00000
     Eigenvalues --- 1000.000001000.000001000.000001000.000001000.00000
     Eigenvalues --- 1000.000001000.000001000.000001000.000001000.00000
     Eigenvalues --- 1000.000001000.000001000.000001000.000001000.00000
     Eigenvalues --- 1000.000001000.000001000.000001000.000001000.00000
     Eigenvalues --- 1000.000001000.000001000.000001000.000001000.00000
     Eigenvalues --- 1000.000001000.000001000.000001000.000001000.00000
     Eigenvalues --- 1000.000001000.000001000.000001000.000001000.00000
     Eigenvalues --- 1000.000001000.000001000.000001000.000001000.00000
     Eigenvalues --- 1000.000001000.000001000.000001000.000001000.00000
     Eigenvalues --- 1000.000001000.000001000.000001000.000001000.00000
     Eigenvalues --- 1000.000001000.000001000.000001000.000001000.00000
     Eigenvalues --- 1000.000001000.000001000.000001000.000001000.00000
     Eigenvalues --- 1000.000001000.000001000.000001000.000001000.00000
     Eigenvalues --- 1000.000001000.000001000.000001000.000001000.00000
     Eigenvalues --- 1000.000001000.000001000.000001000.000001000.00000
     Eigenvalues --- 1000.000001000.000001000.000001000.000001000.00000
     Eigenvalues --- 1000.000001000.000001000.000001000.000001000.00000
     Eigenvalues --- 1000.000001000.000001000.000001000.000001000.00000
     Eigenvalues --- 1000.000001000.000001000.000001000.000001000.00000
     Eigenvalues --- 1000.000001000.000001000.000001000.000001000.00000
     Eigenvalues --- 1000.000001000.000001000.000001000.000001000.00000
     Eigenvalues --- 1000.000001000.000001000.000001000.000001000.00000
     Eigenvalues --- 1000.000001000.000001000.000001000.000001000.00000
     Eigenvalues --- 1000.000001000.000001000.000001000.000001000.00000
     Eigenvalues --- 1000.000001000.000001000.000001000.000001000.00000
     Eigenvalues --- 1000.000001000.000001000.000001000.000001000.00000
     Eigenvalues --- 1000.000001000.000001000.000001000.000001000.00000
     Eigenvalues --- 1000.000001000.000001000.000001000.000001000.00000
     Eigenvalues --- 1000.000001000.000001000.000001000.000001000.00000
     Eigenvalues --- 1000.000001000.000001000.000001000.000001000.00000
     Eigenvalues --- 1000.000001000.000001000.000001000.000001000.00000
     Eigenvalues --- 1000.000001000.000001000.000001000.000001000.00000
     Eigenvalues --- 1000.000001000.000001000.000001000.000001000.00000
     Eigenvalues --- 1000.000001000.000001000.000001000.000001000.00000
     Eigenvalues --- 1000.000001000.000001000.000001000.000001000.00000
     Eigenvalues --- 1000.000001000.000001000.000001000.000001000.00000
     Eigenvalues --- 1000.000001000.000001000.000001000.000001000.00000
     Eigenvalues --- 1000.000001000.000001000.000001000.000001000.00000
     Eigenvalues --- 1000.000001000.000001000.000001000.000001000.00000
     Eigenvalues --- 1000.000001000.000001000.000001000.000001000.00000
     Eigenvalues --- 1000.000001000.000001000.000001000.000001000.00000
     Eigenvalues --- 1000.000001000.000001000.000001000.000001000.00000
     Eigenvalues --- 1000.000001000.000001000.000001000.000001000.00000
     Eigenvalues --- 1000.000001000.000001000.000001000.000001000.00000
     Eigenvalues --- 1000.000001000.000001000.000001000.000001000.00000
     Eigenvalues --- 1000.000001000.000001000.000001000.000001000.00000
     Eigenvalues --- 1000.00000
 En-DIIS/RFO-DIIS/Sim-DIIS IScMMF=       -3 using points:     3    2
 RFO step:  Lambda=-2.60647913D-04.
 NNeg= 0 NGDIIS= 2 SimSw=  2.50D-03 Rises=F DC= -1.55D-04 SmlDif=  1.00D-05
 NRisDI= 0 DoIntr=F SqrtH=F CThrHd= 10.0 CDAdj=  3.0
 RMS Error=  0.4597249241D-02 NUsed= 2 OKEnD=T EnDIS=F
 InvSVX:  RCond= 1.33D-02 Info=           0 Equed=N FErr=  3.73D-15 BErr=  6.29D-17
 DidBck=T Rises=F RFO-DIIS coefs:    0.79469    0.20531
 Iteration  1 RMS(Cart)=  0.01038949 RMS(Int)=  0.00003999
 Iteration  2 RMS(Cart)=  0.00005757 RMS(Int)=  0.00001218
 New curvilinear step failed, DQL= 2.94D-05 SP=-3.38D-04.
 ITry= 1 IFail=1 DXMaxC= 7.16D-02 DCOld= 1.00D+10 DXMaxT= 3.73D-01 DXLimC= 3.00D+00 Rises=F
 Iteration  1 RMS(Cart)=  0.00946868 RMS(Int)=  0.00003345
 Iteration  2 RMS(Cart)=  0.00004859 RMS(Int)=  0.00000979
 Iteration  3 RMS(Cart)=  0.00000133 RMS(Int)=  0.00000983
 Iteration  4 RMS(Cart)=  0.00000000 RMS(Int)=  0.00000983
 ITry= 2 IFail=0 DXMaxC= 6.55D-02 DCOld= 1.00D+10 DXMaxT= 3.73D-01 DXLimC= 3.00D+00 Rises=F
 ClnCor:  largest displacement from symmetrization is 2.33D-09 for atom    80.
 Variable       Old X    -DE/DX   Delta X   Delta X   Delta X     New X
                                 (Linear)    (Quad)   (Total)
    X1        0.60688  -0.00210   0.00000   0.00000   0.00000   0.60688
    Y1        3.32286   0.01033   0.00000   0.00000   0.00000   3.32286
    Z1       -0.41682   0.00228   0.00000   0.00000   0.00000  -0.41682
    X2        3.32286   0.01033   0.00000   0.00000   0.00000   3.32286
    Y2       -0.60688   0.00210   0.00000   0.00000  -0.00000  -0.60688
    Z2       -0.41682   0.00228   0.00000   0.00000   0.00000  -0.41682
    X3       -3.32286  -0.01033   0.00000   0.00000   0.00000  -3.32286
    Y3        0.60688  -0.00210  -0.00000   0.00000   0.00000   0.60688
    Z3       -0.41682   0.00228   0.00000   0.00000   0.00000  -0.41682
    X4       -0.60688   0.00210   0.00000   0.00000  -0.00000  -0.60688
    Y4       -3.32286  -0.01033   0.00000   0.00000   0.00000  -3.32286
    Z4       -0.41682   0.00228   0.00000   0.00000   0.00000  -0.41682
   X13       11.66603   0.00249   0.00000   0.00000   0.00000  11.66603
   Y13       -2.04512  -0.00174   0.00000   0.00000  -0.00000  -2.04512
   Z13       -0.30149  -0.00218   0.00000   0.00000   0.00000  -0.30149
   X16        2.04512   0.00174   0.00000   0.00000   0.00000   2.04512
   Y16       11.66603   0.00249   0.00000   0.00000   0.00000  11.66603
   Z16       -0.30149  -0.00218   0.00000   0.00000   0.00000  -0.30149
   X19      -11.66603  -0.00249   0.00000   0.00000   0.00000 -11.66603
   Y19        2.04512   0.00174   0.00000   0.00000   0.00000   2.04512
   Z19       -0.30149  -0.00218   0.00000   0.00000   0.00000  -0.30149
   X22       -2.04512  -0.00174   0.00000   0.00000  -0.00000  -2.04512
   Y22      -11.66603  -0.00249   0.00000   0.00000   0.00000 -11.66603
   Z22       -0.30149  -0.00218   0.00000   0.00000   0.00000  -0.30149
   X29       12.03700   0.00148   0.00000   0.00000   0.00000  12.03700
   Y29       -9.28034  -0.00099   0.00000   0.00000   0.00000  -9.28034
   Z29        0.52403  -0.00010   0.00000   0.00000   0.00000   0.52403
   X30        9.28034   0.00099   0.00000   0.00000   0.00000   9.28034
   Y30       12.03700   0.00148   0.00000   0.00000   0.00000  12.03700
   Z30        0.52403  -0.00010   0.00000   0.00000   0.00000   0.52403
   X31      -12.03700  -0.00148   0.00000   0.00000   0.00000 -12.03700
   Y31        9.28034   0.00099   0.00000   0.00000   0.00000   9.28034
   Z31        0.52403  -0.00010   0.00000   0.00000   0.00000   0.52403
   X32       -9.28034  -0.00099   0.00000   0.00000   0.00000  -9.28034
   Y32      -12.03700  -0.00148   0.00000   0.00000   0.00000 -12.03700
   Z32        0.52403  -0.00010   0.00000   0.00000   0.00000   0.52403
    R1        4.77697   0.01384   0.00000   0.00001   0.00000   4.77697
    R2        4.77697   0.01384   0.00000   0.00001   0.00000   4.77697
    R3        4.32034  -0.00218   0.00034  -0.00146  -0.00097   4.31937
    R4        4.77697   0.01384   0.00000   0.00001   0.00000   4.77697
    R5        4.32034  -0.00218   0.00034  -0.00146  -0.00097   4.31937
    R6        4.77697   0.01384   0.00000   0.00001   0.00000   4.77697
    R7        4.32034  -0.00218   0.00034  -0.00146  -0.00097   4.31937
    R8        4.32034  -0.00218   0.00034  -0.00146  -0.00097   4.31937
    R9        3.46477  -0.00220  -0.00034   0.00005  -0.00030   3.46448
   R10        4.77553  -0.00035  -0.00239   0.01467   0.01082   4.78635
   R11        3.46477  -0.00220  -0.00034   0.00005  -0.00030   3.46448
   R12        4.77553  -0.00035  -0.00239   0.01467   0.01082   4.78635
   R13        3.46477  -0.00220  -0.00034   0.00005  -0.00030   3.46448
   R14        4.77553  -0.00035  -0.00239   0.01467   0.01082   4.78635
   R15        3.46477  -0.00220  -0.00034   0.00005  -0.00030   3.46448
   R16        4.77553  -0.00035  -0.00239   0.01467   0.01082   4.78635
   R17        2.87861  -0.00212  -0.00024   0.00057   0.00027   2.87888
   R18        2.06121   0.00019   0.00110  -0.00232  -0.00099   2.06022
   R19        2.05992   0.00031   0.00089  -0.00186  -0.00078   2.05914
   R20        2.87861  -0.00212  -0.00024   0.00057   0.00027   2.87888
   R21        2.06121   0.00019   0.00110  -0.00232  -0.00099   2.06022
   R22        2.05992   0.00031   0.00089  -0.00186  -0.00078   2.05914
   R23        2.87861  -0.00212  -0.00024   0.00057   0.00027   2.87888
   R24        2.06121   0.00019   0.00110  -0.00232  -0.00099   2.06022
   R25        2.05992   0.00031   0.00089  -0.00186  -0.00078   2.05914
   R26        2.87861  -0.00212  -0.00024   0.00057   0.00027   2.87888
   R27        2.06121   0.00019   0.00110  -0.00232  -0.00099   2.06022
   R28        2.05992   0.00031   0.00089  -0.00186  -0.00078   2.05914
   R29        2.06470   0.00012   0.00081  -0.00198  -0.00097   2.06373
   R30        2.06786   0.00028   0.00071  -0.00140  -0.00056   2.06730
   R31        2.06039   0.00035   0.00076  -0.00220  -0.00120   2.05919
   R32        4.69482  -0.00013  -0.00208   0.01039   0.00727   4.70209
   R33        2.06470   0.00012   0.00081  -0.00198  -0.00097   2.06373
   R34        2.06786   0.00028   0.00071  -0.00140  -0.00056   2.06730
   R35        2.06039   0.00035   0.00076  -0.00220  -0.00120   2.05919
   R36        4.69482  -0.00013  -0.00208   0.01039   0.00727   4.70209
   R37        2.06470   0.00012   0.00081  -0.00198  -0.00097   2.06373
   R38        2.06786   0.00028   0.00071  -0.00140  -0.00056   2.06730
   R39        2.06039   0.00035   0.00076  -0.00220  -0.00120   2.05919
   R40        4.69482  -0.00013  -0.00208   0.01039   0.00727   4.70209
   R41        2.06470   0.00012   0.00081  -0.00198  -0.00097   2.06373
   R42        2.06786   0.00028   0.00071  -0.00140  -0.00056   2.06730
   R43        2.06039   0.00035   0.00076  -0.00220  -0.00120   2.05919
   R44        4.69482  -0.00013  -0.00208   0.01039   0.00727   4.70209
   R45        4.49790  -0.00029  -0.00206   0.00502   0.00246   4.50036
   R46        4.49790  -0.00029  -0.00206   0.00502   0.00246   4.50036
   R47        4.49790  -0.00029  -0.00206   0.00502   0.00246   4.50036
   R48        4.49790  -0.00029  -0.00206   0.00502   0.00246   4.50036
   R49        2.87771   0.00027  -0.00008   0.00054   0.00043   2.87814
   R50        2.06329   0.00044   0.00080  -0.00160  -0.00064   2.06265
   R51        2.06564  -0.00012   0.00083  -0.00196  -0.00092   2.06472
   R52        2.06551   0.00035   0.00071  -0.00125  -0.00043   2.06508
   R53        2.87771   0.00027  -0.00008   0.00054   0.00043   2.87814
   R54        2.06329   0.00044   0.00080  -0.00160  -0.00064   2.06265
   R55        2.06564  -0.00012   0.00083  -0.00196  -0.00092   2.06472
   R56        2.06551   0.00035   0.00071  -0.00125  -0.00043   2.06508
   R57        2.87771   0.00027  -0.00008   0.00054   0.00043   2.87814
   R58        2.06329   0.00044   0.00080  -0.00160  -0.00064   2.06265
   R59        2.06564  -0.00012   0.00083  -0.00196  -0.00092   2.06472
   R60        2.06551   0.00035   0.00071  -0.00125  -0.00043   2.06508
   R61        2.87771   0.00027  -0.00008   0.00054   0.00043   2.87814
   R62        2.06329   0.00044   0.00080  -0.00160  -0.00064   2.06265
   R63        2.06564  -0.00012   0.00083  -0.00196  -0.00092   2.06472
   R64        2.06551   0.00035   0.00071  -0.00125  -0.00043   2.06508
   R65        2.81612  -0.00032   0.00033  -0.00130  -0.00082   2.81529
   R66        2.06845   0.00024   0.00066  -0.00136  -0.00056   2.06789
   R67        2.07212   0.00025   0.00082  -0.00177  -0.00077   2.07135
   R68        2.81612  -0.00032   0.00033  -0.00130  -0.00082   2.81529
   R69        2.06845   0.00024   0.00066  -0.00136  -0.00056   2.06789
   R70        2.07212   0.00025   0.00082  -0.00177  -0.00077   2.07135
   R71        2.81612  -0.00032   0.00033  -0.00130  -0.00082   2.81529
   R72        2.06845   0.00024   0.00066  -0.00136  -0.00056   2.06789
   R73        2.07212   0.00025   0.00082  -0.00177  -0.00077   2.07135
   R74        2.81612  -0.00032   0.00033  -0.00130  -0.00082   2.81529
   R75        2.06845   0.00024   0.00066  -0.00136  -0.00056   2.06789
   R76        2.07212   0.00025   0.00082  -0.00177  -0.00077   2.07135
   R77        2.59711  -0.00001   0.00090  -0.00248  -0.00133   2.59578
   R78        2.59577   0.00010  -0.00062   0.00196   0.00115   2.59692
   R79        2.59711  -0.00001   0.00090  -0.00248  -0.00133   2.59578
   R80        2.59577   0.00010  -0.00062   0.00196   0.00115   2.59692
   R81        2.59711  -0.00001   0.00090  -0.00248  -0.00133   2.59578
   R82        2.59577   0.00010  -0.00062   0.00196   0.00115   2.59692
   R83        2.59711  -0.00001   0.00090  -0.00248  -0.00133   2.59578
   R84        2.59577   0.00010  -0.00062   0.00196   0.00115   2.59692
   R85        2.58322  -0.00000  -0.00028   0.00096   0.00059   2.58381
   R86        2.03741   0.00037   0.00071  -0.00126  -0.00043   2.03698
   R87        2.47928  -0.00002   0.00004  -0.00013  -0.00006   2.47922
   R88        2.58322  -0.00000  -0.00028   0.00096   0.00059   2.58381
   R89        2.03741   0.00037   0.00071  -0.00126  -0.00043   2.03698
   R90        2.47928  -0.00002   0.00004  -0.00013  -0.00006   2.47922
   R91        2.58322  -0.00000  -0.00028   0.00096   0.00059   2.58381
   R92        2.03741   0.00037   0.00071  -0.00126  -0.00043   2.03698
   R93        2.47928  -0.00002   0.00004  -0.00013  -0.00006   2.47922
   R94        2.58322  -0.00000  -0.00028   0.00096   0.00059   2.58381
   R95        2.03741   0.00037   0.00071  -0.00126  -0.00043   2.03698
   R96        2.47928  -0.00002   0.00004  -0.00013  -0.00006   2.47922
   R97        2.56172  -0.00006   0.00014  -0.00056  -0.00035   2.56137
   R98        1.91294   0.00006   0.00103  -0.00263  -0.00133   1.91162
   R99        2.04221   0.00043   0.00084  -0.00150  -0.00051   2.04170
   R100       2.56172  -0.00006   0.00014  -0.00056  -0.00035   2.56137
   R101       1.91294   0.00006   0.00103  -0.00263  -0.00133   1.91162
   R102       2.04221   0.00043   0.00084  -0.00150  -0.00051   2.04170
   R103       2.56172  -0.00006   0.00014  -0.00056  -0.00035   2.56137
   R104       1.91294   0.00006   0.00103  -0.00263  -0.00133   1.91162
   R105       2.04221   0.00043   0.00084  -0.00150  -0.00051   2.04170
   R106       2.56172  -0.00006   0.00014  -0.00056  -0.00035   2.56137
   R107       1.91294   0.00006   0.00103  -0.00263  -0.00133   1.91162
   R108       2.04221   0.00043   0.00084  -0.00150  -0.00051   2.04170
   R109       4.48523  -0.00029  -0.00349   0.00886   0.00450   4.48973
   R110       4.48523  -0.00029  -0.00349   0.00886   0.00450   4.48973
   R111       4.48523  -0.00029  -0.00349   0.00886   0.00450   4.48973
   R112       4.48523  -0.00029  -0.00349   0.00886   0.00450   4.48973
    A1        1.57080  -0.00000   0.00000  -0.00000   0.00000   1.57080
    A2        1.94367  -0.00149  -0.00008   0.00169   0.00145   1.94512
    A3        2.61267   0.00162   0.00013  -0.00162  -0.00132   2.61134
    A4        1.57080   0.00000   0.00000   0.00000   0.00000   1.57080
    A5        2.61267   0.00162   0.00013  -0.00162  -0.00132   2.61134
    A6        1.94367  -0.00149  -0.00008   0.00169   0.00145   1.94512
    A7        1.57080   0.00000   0.00000   0.00000   0.00000   1.57080
    A8        1.94367  -0.00149  -0.00008   0.00169   0.00145   1.94512
    A9        2.61267   0.00162   0.00013  -0.00162  -0.00132   2.61134
   A10        1.57080  -0.00000   0.00000  -0.00000   0.00000   1.57080
   A11        2.61267   0.00162   0.00013  -0.00162  -0.00132   2.61134
   A12        1.94367  -0.00149  -0.00008   0.00169   0.00145   1.94512
   A13        1.89952  -0.00030   0.00026  -0.00103  -0.00066   1.89886
   A14        1.34843  -0.00074  -0.00007   0.00262   0.00228   1.35071
   A15        1.55341   0.00113  -0.00053   0.00116   0.00052   1.55394
   A16        1.89952  -0.00030   0.00026  -0.00103  -0.00066   1.89886
   A17        1.34843  -0.00074  -0.00007   0.00262   0.00228   1.35071
   A18        1.55341   0.00113  -0.00053   0.00116   0.00052   1.55394
   A19        1.89952  -0.00030   0.00026  -0.00103  -0.00066   1.89886
   A20        1.34843  -0.00074  -0.00007   0.00262   0.00228   1.35071
   A21        1.55341   0.00113  -0.00053   0.00116   0.00052   1.55394
   A22        1.89952  -0.00030   0.00026  -0.00103  -0.00066   1.89886
   A23        1.34843  -0.00074  -0.00007   0.00262   0.00228   1.35071
   A24        1.55341   0.00113  -0.00053   0.00116   0.00052   1.55394
   A25        1.90130  -0.00109   0.00017  -0.00195  -0.00159   1.89971
   A26        1.85704  -0.00006  -0.00046   0.00081   0.00027   1.85731
   A27        1.92292   0.00056   0.00021  -0.00053  -0.00027   1.92265
   A28        1.95483   0.00039   0.00054  -0.00083  -0.00021   1.95462
   A29        1.93452   0.00023   0.00002  -0.00006  -0.00003   1.93449
   A30        1.89176  -0.00002  -0.00049   0.00259   0.00183   1.89359
   A31        1.90130  -0.00109   0.00017  -0.00195  -0.00159   1.89971
   A32        1.85704  -0.00006  -0.00046   0.00081   0.00027   1.85731
   A33        1.92292   0.00056   0.00021  -0.00053  -0.00027   1.92265
   A34        1.95483   0.00039   0.00054  -0.00083  -0.00021   1.95462
   A35        1.93452   0.00023   0.00002  -0.00006  -0.00003   1.93449
   A36        1.89176  -0.00002  -0.00049   0.00259   0.00183   1.89359
   A37        1.90130  -0.00109   0.00017  -0.00195  -0.00159   1.89971
   A38        1.85704  -0.00006  -0.00046   0.00081   0.00027   1.85731
   A39        1.92292   0.00056   0.00021  -0.00053  -0.00027   1.92265
   A40        1.95483   0.00039   0.00054  -0.00083  -0.00021   1.95462
   A41        1.93452   0.00023   0.00002  -0.00006  -0.00003   1.93449
   A42        1.89176  -0.00002  -0.00049   0.00259   0.00183   1.89359
   A43        1.90130  -0.00109   0.00017  -0.00195  -0.00159   1.89971
   A44        1.85704  -0.00006  -0.00046   0.00081   0.00027   1.85731
   A45        1.92292   0.00056   0.00021  -0.00053  -0.00027   1.92265
   A46        1.95483   0.00039   0.00054  -0.00083  -0.00021   1.95462
   A47        1.93452   0.00023   0.00002  -0.00006  -0.00003   1.93449
   A48        1.89176  -0.00002  -0.00049   0.00259   0.00183   1.89359
   A49        1.94345   0.00034  -0.00033   0.00070   0.00031   1.94375
   A50        1.90959  -0.00037  -0.00001  -0.00013  -0.00012   1.90947
   A51        1.95626   0.00048   0.00039  -0.00034   0.00007   1.95634
   A52        1.87464   0.00016  -0.00009   0.00059   0.00045   1.87509
   A53        1.89182  -0.00056   0.00003  -0.00104  -0.00091   1.89091
   A54        1.88539  -0.00006  -0.00001   0.00025   0.00022   1.88561
   A55        2.44300  -0.00060   0.00003  -0.00083  -0.00071   2.44229
   A56        1.94345   0.00034  -0.00033   0.00070   0.00031   1.94375
   A57        1.90959  -0.00037  -0.00001  -0.00013  -0.00012   1.90947
   A58        1.95626   0.00048   0.00039  -0.00034   0.00007   1.95634
   A59        1.87464   0.00016  -0.00009   0.00059   0.00045   1.87509
   A60        1.89182  -0.00056   0.00003  -0.00104  -0.00091   1.89091
   A61        1.88539  -0.00006  -0.00001   0.00025   0.00022   1.88561
   A62        2.44300  -0.00060   0.00003  -0.00083  -0.00071   2.44229
   A63        1.94345   0.00034  -0.00033   0.00070   0.00031   1.94375
   A64        1.90959  -0.00037  -0.00001  -0.00013  -0.00012   1.90947
   A65        1.95626   0.00048   0.00039  -0.00034   0.00007   1.95634
   A66        1.87464   0.00016  -0.00009   0.00059   0.00045   1.87509
   A67        1.89182  -0.00056   0.00003  -0.00104  -0.00091   1.89091
   A68        1.88539  -0.00006  -0.00001   0.00025   0.00022   1.88561
   A69        2.44300  -0.00060   0.00003  -0.00083  -0.00071   2.44229
   A70        1.94345   0.00034  -0.00033   0.00070   0.00031   1.94375
   A71        1.90959  -0.00037  -0.00001  -0.00013  -0.00012   1.90947
   A72        1.95626   0.00048   0.00039  -0.00034   0.00007   1.95634
   A73        1.87464   0.00016  -0.00009   0.00059   0.00045   1.87509
   A74        1.89182  -0.00056   0.00003  -0.00104  -0.00091   1.89091
   A75        1.88539  -0.00006  -0.00001   0.00025   0.00022   1.88561
   A76        2.44300  -0.00060   0.00003  -0.00083  -0.00071   2.44229
   A77        2.12659   0.00030   0.00011  -0.00026  -0.00013   2.12646
   A78        2.12659   0.00030   0.00011  -0.00026  -0.00013   2.12646
   A79        2.12659   0.00030   0.00011  -0.00026  -0.00013   2.12646
   A80        2.12659   0.00030   0.00011  -0.00026  -0.00013   2.12646
   A81        1.92692   0.00005   0.00015   0.00048   0.00059   1.92752
   A82        1.93810   0.00040  -0.00018  -0.00071  -0.00084   1.93726
   A83        1.94339  -0.00031   0.00015  -0.00099  -0.00073   1.94266
   A84        1.88224   0.00003  -0.00013   0.00202   0.00167   1.88390
   A85        1.88571  -0.00005   0.00010  -0.00024  -0.00010   1.88561
   A86        1.88536  -0.00014  -0.00011  -0.00048  -0.00052   1.88484
   A87        1.92692   0.00005   0.00015   0.00048   0.00059   1.92752
   A88        1.93810   0.00040  -0.00018  -0.00071  -0.00084   1.93726
   A89        1.94339  -0.00031   0.00015  -0.00099  -0.00073   1.94266
   A90        1.88224   0.00003  -0.00013   0.00202   0.00167   1.88390
   A91        1.88571  -0.00005   0.00010  -0.00024  -0.00010   1.88561
   A92        1.88536  -0.00014  -0.00011  -0.00048  -0.00052   1.88484
   A93        1.92692   0.00005   0.00015   0.00048   0.00059   1.92752
   A94        1.93810   0.00040  -0.00018  -0.00071  -0.00084   1.93726
   A95        1.94339  -0.00031   0.00015  -0.00099  -0.00073   1.94266
   A96        1.88224   0.00003  -0.00013   0.00202   0.00167   1.88390
   A97        1.88571  -0.00005   0.00010  -0.00024  -0.00010   1.88561
   A98        1.88536  -0.00014  -0.00011  -0.00048  -0.00052   1.88484
   A99        1.92692   0.00005   0.00015   0.00048   0.00059   1.92752
   A100       1.93810   0.00040  -0.00018  -0.00071  -0.00084   1.93726
   A101       1.94339  -0.00031   0.00015  -0.00099  -0.00073   1.94266
   A102       1.88224   0.00003  -0.00013   0.00202   0.00167   1.88390
   A103       1.88571  -0.00005   0.00010  -0.00024  -0.00010   1.88561
   A104       1.88536  -0.00014  -0.00011  -0.00048  -0.00052   1.88484
   A105       1.96492   0.00037   0.00067  -0.00257  -0.00163   1.96329
   A106       1.92651  -0.00007   0.00015  -0.00101  -0.00077   1.92574
   A107       1.90502  -0.00013   0.00026   0.00025   0.00048   1.90550
   A108       1.90517  -0.00011  -0.00029   0.00120   0.00078   1.90595
   A109       1.90285  -0.00014  -0.00058   0.00135   0.00063   1.90348
   A110       1.85606   0.00006  -0.00026   0.00101   0.00065   1.85671
   A111       1.95240   0.00031  -0.00022   0.00146   0.00110   1.95350
   A112       1.96492   0.00037   0.00067  -0.00257  -0.00163   1.96329
   A113       1.92651  -0.00007   0.00015  -0.00101  -0.00077   1.92574
   A114       1.90502  -0.00013   0.00026   0.00025   0.00048   1.90550
   A115       1.90517  -0.00011  -0.00029   0.00120   0.00078   1.90595
   A116       1.90285  -0.00014  -0.00058   0.00135   0.00063   1.90348
   A117       1.85606   0.00006  -0.00026   0.00101   0.00065   1.85671
   A118       1.95240   0.00031  -0.00022   0.00146   0.00110   1.95350
   A119       1.96492   0.00037   0.00067  -0.00257  -0.00163   1.96329
   A120       1.92651  -0.00007   0.00015  -0.00101  -0.00077   1.92574
   A121       1.90502  -0.00013   0.00026   0.00025   0.00048   1.90550
   A122       1.90517  -0.00011  -0.00029   0.00120   0.00078   1.90595
   A123       1.90285  -0.00014  -0.00058   0.00135   0.00063   1.90348
   A124       1.85606   0.00006  -0.00026   0.00101   0.00065   1.85671
   A125       1.95240   0.00031  -0.00022   0.00146   0.00110   1.95350
   A126       1.96492   0.00037   0.00067  -0.00257  -0.00163   1.96329
   A127       1.92651  -0.00007   0.00015  -0.00101  -0.00077   1.92574
   A128       1.90502  -0.00013   0.00026   0.00025   0.00048   1.90550
   A129       1.90517  -0.00011  -0.00029   0.00120   0.00078   1.90595
   A130       1.90285  -0.00014  -0.00058   0.00135   0.00063   1.90348
   A131       1.85606   0.00006  -0.00026   0.00101   0.00065   1.85671
   A132       1.95240   0.00031  -0.00022   0.00146   0.00110   1.95350
   A133       2.24614  -0.00005  -0.00000   0.00040   0.00035   2.24649
   A134       2.12158  -0.00004   0.00016  -0.00098  -0.00070   2.12088
   A135       1.91546   0.00009  -0.00016   0.00058   0.00034   1.91580
   A136       2.24614  -0.00005  -0.00000   0.00040   0.00035   2.24649
   A137       2.12158  -0.00004   0.00016  -0.00098  -0.00070   2.12088
   A138       1.91546   0.00009  -0.00016   0.00058   0.00034   1.91580
   A139       2.24614  -0.00005  -0.00000   0.00040   0.00035   2.24649
   A140       2.12158  -0.00004   0.00016  -0.00098  -0.00070   2.12088
   A141       1.91546   0.00009  -0.00016   0.00058   0.00034   1.91580
   A142       2.24614  -0.00005  -0.00000   0.00040   0.00035   2.24649
   A143       2.12158  -0.00004   0.00016  -0.00098  -0.00070   2.12088
   A144       1.91546   0.00009  -0.00016   0.00058   0.00034   1.91580
   A145       1.84508   0.00000   0.00000   0.00027   0.00023   1.84531
   A146       2.30525   0.00007  -0.00039   0.00129   0.00077   2.30601
   A147       2.13285  -0.00007   0.00038  -0.00153  -0.00100   2.13185
   A148       1.84279  -0.00020   0.00021  -0.00097  -0.00068   1.84212
   A149       1.84508   0.00000   0.00000   0.00027   0.00023   1.84531
   A150       2.30525   0.00007  -0.00039   0.00129   0.00077   2.30601
   A151       2.13285  -0.00007   0.00038  -0.00153  -0.00100   2.13185
   A152       1.84279  -0.00020   0.00021  -0.00097  -0.00068   1.84212
   A153       1.84508   0.00000   0.00000   0.00027   0.00023   1.84531
   A154       2.30525   0.00007  -0.00039   0.00129   0.00077   2.30601
   A155       2.13285  -0.00007   0.00038  -0.00153  -0.00100   2.13185
   A156       1.84279  -0.00020   0.00021  -0.00097  -0.00068   1.84212
   A157       1.84508   0.00000   0.00000   0.00027   0.00023   1.84531
   A158       2.30525   0.00007  -0.00039   0.00129   0.00077   2.30601
   A159       2.13285  -0.00007   0.00038  -0.00153  -0.00100   2.13185
   A160       1.84279  -0.00020   0.00021  -0.00097  -0.00068   1.84212
   A161       1.87011  -0.00009  -0.00005  -0.00020  -0.00026   1.86986
   A162       2.23429  -0.00001  -0.00027   0.00046   0.00014   2.23443
   A163       2.17817   0.00010   0.00036  -0.00010   0.00029   2.17846
   A164       1.95114   0.00021   0.00003   0.00055   0.00052   1.95166
   A165       2.19697  -0.00013   0.00016  -0.00090  -0.00065   2.19632
   A166       2.13502  -0.00008  -0.00019   0.00035   0.00012   2.13514
   A167       1.87011  -0.00009  -0.00005  -0.00020  -0.00026   1.86986
   A168       2.23429  -0.00001  -0.00027   0.00046   0.00014   2.23443
   A169       2.17817   0.00010   0.00036  -0.00010   0.00029   2.17846
   A170       1.95114   0.00021   0.00003   0.00055   0.00052   1.95166
   A171       2.19697  -0.00013   0.00016  -0.00090  -0.00065   2.19632
   A172       2.13502  -0.00008  -0.00019   0.00035   0.00012   2.13514
   A173       1.87011  -0.00009  -0.00005  -0.00020  -0.00026   1.86986
   A174       2.23429  -0.00001  -0.00027   0.00046   0.00014   2.23443
   A175       2.17817   0.00010   0.00036  -0.00010   0.00029   2.17846
   A176       1.95114   0.00021   0.00003   0.00055   0.00052   1.95166
   A177       2.19697  -0.00013   0.00016  -0.00090  -0.00065   2.19632
   A178       2.13502  -0.00008  -0.00019   0.00035   0.00012   2.13514
   A179       1.87011  -0.00009  -0.00005  -0.00020  -0.00026   1.86986
[truncated: 4,039,661 more chars]
