# Supplementary material for: Design of a gold clustering site in an engineered apo-ferritin cage
Source: Commun Chem. 2022 Mar 21;5:39. doi: 10.1038/s42004-022-00651-1 (PMC9814837; doi:10.1038/s42004-022-00651-1)
Supplement: Supplementary file 3 — Supplementary Data 1 [file 42004_2022_651_MOESM3_ESM.zip › Supplementary Data/4Au1_mod3-optimized.log]

 Entering Gaussian System, Link 0=/PARA/pp801/luchenlin/g16/g16
 Input=168H169C_4Au1_mod3-opt.gjf
 Output=168H169C_4Au1_mod3-opt.log
 Initial command:
 /PARA/pp801/luchenlin/g16/l1.exe "/PARA/pp801/luchenlin/tmp/Gau-18745.inp" -scrdir="/PARA/pp801/luchenlin/tmp/"
 Default is to use a total of  24 processors:
                               24 via shared-memory
                                1 via Linda
 Entering Link 1 = /PARA/pp801/luchenlin/g16/l1.exe PID=     18749.
  
 Copyright (c) 1988-2019, Gaussian, Inc.  All Rights Reserved.
  
 This is part of the Gaussian(R) 16 program.  It is based on
 the Gaussian(R) 09 system (copyright 2009, Gaussian, Inc.),
 the Gaussian(R) 03 system (copyright 2003, Gaussian, Inc.),
 the Gaussian(R) 98 system (copyright 1998, Gaussian, Inc.),
 the Gaussian(R) 94 system (copyright 1995, Gaussian, Inc.),
 the Gaussian 92(TM) system (copyright 1992, Gaussian, Inc.),
 the Gaussian 90(TM) system (copyright 1990, Gaussian, Inc.),
 the Gaussian 88(TM) system (copyright 1988, Gaussian, Inc.),
 the Gaussian 86(TM) system (copyright 1986, Carnegie Mellon
 University), and the Gaussian 82(TM) system (copyright 1983,
 Carnegie Mellon University). Gaussian is a federally registered
 trademark of Gaussian, Inc.
  
 This software contains proprietary and confidential information,
 including trade secrets, belonging to Gaussian, Inc.
  
 This software is provided under written license and may be
 used, copied, transmitted, or stored only in accord with that
 written license.
  
 The following legend is applicable only to US Government
 contracts under FAR:
  
                    RESTRICTED RIGHTS LEGEND
  
 Use, reproduction and disclosure by the US Government is
 subject to restrictions as set forth in subparagraphs (a)
 and (c) of the Commercial Computer Software - Restricted
 Rights clause in FAR 52.227-19.
  
 Gaussian, Inc.
 340 Quinnipiac St., Bldg. 40, Wallingford CT 06492
  
  
 ---------------------------------------------------------------
 Warning -- This program may not be used in any manner that
 competes with the business of Gaussian, Inc. or will provide
 assistance to any competitor of Gaussian, Inc.  The licensee
 of this program is prohibited from giving any competitor of
 Gaussian, Inc. access to this program.  By using this program,
 the user acknowledges that Gaussian, Inc. is engaged in the
 business of creating and licensing software in the field of
 computational chemistry and represents and warrants to the
 licensee that it is not a competitor of Gaussian, Inc. and that
 it will not use this program in any manner prohibited above.
 ---------------------------------------------------------------
  

 Cite this work as:
 Gaussian 16, Revision C.01,
 M. J. Frisch, G. W. Trucks, H. B. Schlegel, G. E. Scuseria, 
 M. A. Robb, J. R. Cheeseman, G. Scalmani, V. Barone, 
 G. A. Petersson, H. Nakatsuji, X. Li, M. Caricato, A. V. Marenich, 
 J. Bloino, B. G. Janesko, R. Gomperts, B. Mennucci, H. P. Hratchian, 
 J. V. Ortiz, A. F. Izmaylov, J. L. Sonnenberg, D. Williams-Young, 
 F. Ding, F. Lipparini, F. Egidi, J. Goings, B. Peng, A. Petrone, 
 T. Henderson, D. Ranasinghe, V. G. Zakrzewski, J. Gao, N. Rega, 
 G. Zheng, W. Liang, M. Hada, M. Ehara, K. Toyota, R. Fukuda, 
 J. Hasegawa, M. Ishida, T. Nakajima, Y. Honda, O. Kitao, H. Nakai, 
 T. Vreven, K. Throssell, J. A. Montgomery, Jr., J. E. Peralta, 
 F. Ogliaro, M. J. Bearpark, J. J. Heyd, E. N. Brothers, K. N. Kudin, 
 V. N. Staroverov, T. A. Keith, R. Kobayashi, J. Normand, 
 K. Raghavachari, A. P. Rendell, J. C. Burant, S. S. Iyengar, 
 J. Tomasi, M. Cossi, J. M. Millam, M. Klene, C. Adamo, R. Cammi, 
 J. W. Ochterski, R. L. Martin, K. Morokuma, O. Farkas, 
 J. B. Foresman, and D. J. Fox, Gaussian, Inc., Wallingford CT, 2019.
 
 ******************************************
 Gaussian 16:  ES64L-G16RevC.01  3-Jul-2019
                 7-May-2021 
 ******************************************
 -------------------------------------------------------------------
 #p opt=(modredundant) freq pbe1pbe/genecp empiricaldispersion=gd3bj
 -------------------------------------------------------------------
 1/18=120,19=15,26=3,38=1/1,3;
 2/9=110,12=2,17=6,18=5,40=1/2;
 3/5=7,11=2,16=1,17=8,25=1,30=1,71=1,74=-13,124=41/1,2,3;
 4//1;
 5/5=2,38=5/2;
 6/7=2,8=2,9=2,10=2,28=1/1;
 7//1,2,3,16;
 1/18=20,19=15,26=3/3(2);
 2/9=110/2;
 99//99;
 2/9=110/2;
 3/5=7,6=1,11=2,16=1,17=8,25=1,30=1,71=1,74=-13,82=7,124=41/1,2,3;
 4/5=5,16=3,69=1/1;
 5/5=2,38=5/2;
 7//1,2,3,16;
 1/18=20,19=15,26=3/3(-5);
 2/9=110/2;
 6/7=2,8=2,9=2,10=2,19=2,28=1/1;
 99/9=1/99;
 Leave Link    1 at Fri May  7 16:04:03 2021, MaxMem=           0 cpu:               3.9 elap:               0.2
 (Enter /PARA/pp801/luchenlin/g16/l101.exe)
 -------------------
 Title Card Required
 -------------------
 Symbolic Z-matrix:
 Charge =  0 Multiplicity = 1
 S                     4.1783    0.08767  -0.32366 
 Au                    2.8322    1.88967  -0.46042 
 S                    -0.08767   4.1783   -0.32366 
 Au                   -1.88967   2.8322   -0.46042 
 S                    -4.1783   -0.08767  -0.32366 
 Au                   -2.8322   -1.88967  -0.46042 
 S                     0.08767  -4.1783   -0.32366 
 Au                    1.88967  -2.8322   -0.46042 
 C                     5.17628   0.75611   1.0607 
 C                    -0.75611   5.17628   1.0607 
 C                    -5.17628  -0.75611   1.0607 
 C                     0.75611  -5.17628   1.0607 
 C                     5.92733   2.03694   0.71675 
 H                     4.5334    0.89861   1.94102 
 H                     5.87505  -0.05179   1.29932 
 C                    -2.03694   5.92733   0.71675 
 H                    -0.89861   4.5334    1.94102 
 H                     0.05179   5.87505   1.29932 
 C                    -5.92733  -2.03694   0.71675 
 H                    -4.5334   -0.89861   1.94102 
 H                    -5.87505   0.05179   1.29932 
 C                     2.03694  -5.92733   0.71675 
 H                     0.89861  -4.5334    1.94102 
 H                    -0.05179  -5.87505   1.29932 
 H                     5.22318   2.8636    0.5368 
 H                    -2.8636    5.22318   0.5368 
 H                    -5.22318  -2.8636    0.5368 
 H                     2.8636   -5.22318   0.5368 
 C                     7.95007  -1.22072   1.15372 
 C                     1.22072   7.95007   1.15372 
 C                    -7.95007   1.22072   1.15372 
 C                    -1.22072  -7.95007   1.15372 
 C                     7.05982  -2.26553   1.82139 
 H                     8.85471  -1.69079   0.73712 
 C                     2.26553   7.05982   1.82139 
 H                     1.69079   8.85471   0.73712 
 C                    -7.05982   2.26553   1.82139 
 H                    -8.85471   1.69079   0.73712 
 C                    -2.26553  -7.05982   1.82139 
 H                    -1.69079  -8.85471   0.73712 
 C                     6.35802  -3.14404   0.83584 
 H                     6.29391  -1.76065   2.43725 
 H                     7.64172  -2.8859    2.52072 
 C                     3.14404   6.35802   0.83584 
 H                     1.76065   6.29391   2.43725 
 H                     2.8859    7.64172   2.52072 
 C                    -6.35802   3.14404   0.83584 
 H                    -6.29391   1.76065   2.43725 
 H                    -7.64172   2.8859    2.52072 
 C                    -3.14404  -6.35802   0.83584 
 H                    -1.76065  -6.29391   2.43725 
 H                    -2.8859   -7.64172   2.52072 
 C                     6.19764  -4.51296   0.83119 
 N                     5.71822  -2.60625  -0.24854 
 C                     4.51296   6.19764   0.83119 
 N                     2.60625   5.71822  -0.24854 
 C                    -6.19764   4.51296   0.83119 
 N                    -5.71822   2.60625  -0.24854 
 C                    -4.51296  -6.19764   0.83119 
 N                    -2.60625  -5.71822  -0.24854 
 N                     5.44049  -4.7897   -0.28045 
 H                     6.54463  -5.28978   1.50761 
 C                     5.17628  -3.60826  -0.89653 
 N                     4.7897    5.44049  -0.28045 
 H                     5.28978   6.54463   1.50761 
 C                     3.60826   5.17628  -0.89653 
 N                    -5.44049   4.7897   -0.28045 
 H                    -6.54463   5.28978   1.50761 
 C                    -5.17628   3.60826  -0.89653 
 N                    -4.7897   -5.44049  -0.28045 
 H                    -5.28978  -6.54463   1.50761 
 C                    -3.60826  -5.17628  -0.89653 
 H                     5.12727  -5.70324  -0.58061 
 H                     4.60439  -3.54233  -1.82281 
 H                     5.70324   5.12727  -0.58061 
 H                     3.54233   4.60439  -1.82281 
 H                    -5.12727   5.70324  -0.58061 
 H                    -4.60439   3.54233  -1.82281 
 H                    -5.70324  -5.12727  -0.58061 
 H                    -3.54233  -4.60439  -1.82281 
 H                    -2.3239    6.59536   1.54663 
 H                    -1.89941   6.53691  -0.18951 
 H                     0.74115   7.42672   0.3157 
 H                     0.4459    8.26986   1.86659 
 H                    -7.42672   0.74115   0.3157 
 H                    -8.26986   0.4459    1.86659 
 H                    -6.59536  -2.3239    1.54663 
 H                    -6.53691  -1.89941  -0.18951 
 H                    -0.74115  -7.42672   0.3157 
 H                    -0.4459   -8.26986   1.86659 
 H                     2.3239   -6.59536   1.54663 
 H                     1.89941  -6.53691  -0.18951 
 H                     7.42672  -0.74115   0.3157 
 H                     8.26986  -0.4459    1.86659 
 H                     6.59536   2.3239    1.54663 
 H                     6.53691   1.89941  -0.18951 
 
 Add virtual bond connecting atoms H45        and H18        Dist= 3.96D+00.
 Add virtual bond connecting atoms H83        and H18        Dist= 3.71D+00.
 Add virtual bond connecting atoms H48        and H21        Dist= 3.96D+00.
 Add virtual bond connecting atoms H85        and H21        Dist= 3.71D+00.
 Add virtual bond connecting atoms H51        and H24        Dist= 3.96D+00.
 Add virtual bond connecting atoms H89        and H24        Dist= 3.71D+00.
 Add virtual bond connecting atoms H42        and H15        Dist= 3.96D+00.
 Add virtual bond connecting atoms H93        and H15        Dist= 3.71D+00.
 Add virtual bond connecting atoms H73        and H28        Dist= 4.86D+00.
 Add virtual bond connecting atoms H75        and H25        Dist= 4.86D+00.
 Add virtual bond connecting atoms H27        and H79        Dist= 4.86D+00.
 Add virtual bond connecting atoms H77        and H26        Dist= 4.86D+00.
 The following ModRedundant input section has been read:
 X      13 F                                                                   
 X      16 F                                                                   
 X      19 F                                                                   
 X      22 F                                                                   
 X      29 F                                                                   
 X      30 F                                                                   
 X      31 F                                                                   
 X      32 F                                                                   
 X       2 F                                                                   
 X       4 F                                                                   
 X       6 F                                                                   
 X       8 F                                                                   
 
 ITRead=  0  0  0  0  0  0  0  0  0  0  0  0  0  0  0  0  0  0  0  0
 ITRead=  0  0  0  0  0  0  0  0  0  0  0  0  0  0  0  0  0  0  0  0
 ITRead=  0  0  0  0  0  0  0  0  0  0  0  0  0  0  0  0  0  0  0  0
 ITRead=  0  0  0  0  0  0  0  0  0  0  0  0  0  0  0  0  0  0  0  0
 ITRead=  0  0  0  0  0  0  0  0  0  0  0  0  0  0  0  0
 MicOpt= -1 -1 -1 -1 -1 -1 -1 -1 -1 -1 -1 -1 -1 -1 -1 -1 -1 -1 -1 -1
 MicOpt= -1 -1 -1 -1 -1 -1 -1 -1 -1 -1 -1 -1 -1 -1 -1 -1 -1 -1 -1 -1
 MicOpt= -1 -1 -1 -1 -1 -1 -1 -1 -1 -1 -1 -1 -1 -1 -1 -1 -1 -1 -1 -1
 MicOpt= -1 -1 -1 -1 -1 -1 -1 -1 -1 -1 -1 -1 -1 -1 -1 -1 -1 -1 -1 -1
 MicOpt= -1 -1 -1 -1 -1 -1 -1 -1 -1 -1 -1 -1 -1 -1 -1 -1
 NAtoms=     96 NQM=       96 NQMF=       0 NMMI=      0 NMMIF=      0
                NMic=       0 NMicF=      0.
                    Isotopes and Nuclear Properties:
 (Nuclear quadrupole moments (NQMom) in fm**2, nuclear magnetic moments (NMagM)
  in nuclear magnetons)

  Atom         1           2           3           4           5           6           7           8           9          10
 IAtWgt=          32         197          32         197          32         197          32         197          12          12
 AtmWgt=  31.9720718 196.9666000  31.9720718 196.9666000  31.9720718 196.9666000  31.9720718 196.9666000  12.0000000  12.0000000
 NucSpn=           0           3           0           3           0           3           0           3           0           0
 AtZEff=  -0.0000000  -0.0000000  -0.0000000  -0.0000000  -0.0000000  -0.0000000  -0.0000000  -0.0000000  -0.0000000  -0.0000000
 NQMom=    0.0000000  54.7000000   0.0000000  54.7000000   0.0000000  54.7000000   0.0000000  54.7000000   0.0000000   0.0000000
 NMagM=    0.0000000   0.1481590   0.0000000   0.1481590   0.0000000   0.1481590   0.0000000   0.1481590   0.0000000   0.0000000
 AtZNuc=  16.0000000  79.0000000  16.0000000  79.0000000  16.0000000  79.0000000  16.0000000  79.0000000   6.0000000   6.0000000

  Atom        11          12          13          14          15          16          17          18          19          20
 IAtWgt=          12          12          12           1           1          12           1           1          12           1
 AtmWgt=  12.0000000  12.0000000  12.0000000   1.0078250   1.0078250  12.0000000   1.0078250   1.0078250  12.0000000   1.0078250
 NucSpn=           0           0           0           1           1           0           1           1           0           1
 AtZEff=  -0.0000000  -0.0000000  -0.0000000  -0.0000000  -0.0000000  -0.0000000  -0.0000000  -0.0000000  -0.0000000  -0.0000000
 NQMom=    0.0000000   0.0000000   0.0000000   0.0000000   0.0000000   0.0000000   0.0000000   0.0000000   0.0000000   0.0000000
 NMagM=    0.0000000   0.0000000   0.0000000   2.7928460   2.7928460   0.0000000   2.7928460   2.7928460   0.0000000   2.7928460
 AtZNuc=   6.0000000   6.0000000   6.0000000   1.0000000   1.0000000   6.0000000   1.0000000   1.0000000   6.0000000   1.0000000

  Atom        21          22          23          24          25          26          27          28          29          30
 IAtWgt=           1          12           1           1           1           1           1           1          12          12
 AtmWgt=   1.0078250  12.0000000   1.0078250   1.0078250   1.0078250   1.0078250   1.0078250   1.0078250  12.0000000  12.0000000
 NucSpn=           1           0           1           1           1           1           1           1           0           0
 AtZEff=  -0.0000000  -0.0000000  -0.0000000  -0.0000000  -0.0000000  -0.0000000  -0.0000000  -0.0000000  -0.0000000  -0.0000000
 NQMom=    0.0000000   0.0000000   0.0000000   0.0000000   0.0000000   0.0000000   0.0000000   0.0000000   0.0000000   0.0000000
 NMagM=    2.7928460   0.0000000   2.7928460   2.7928460   2.7928460   2.7928460   2.7928460   2.7928460   0.0000000   0.0000000
 AtZNuc=   1.0000000   6.0000000   1.0000000   1.0000000   1.0000000   1.0000000   1.0000000   1.0000000   6.0000000   6.0000000

  Atom        31          32          33          34          35          36          37          38          39          40
 IAtWgt=          12          12          12           1          12           1          12           1          12           1
 AtmWgt=  12.0000000  12.0000000  12.0000000   1.0078250  12.0000000   1.0078250  12.0000000   1.0078250  12.0000000   1.0078250
 NucSpn=           0           0           0           1           0           1           0           1           0           1
 AtZEff=  -0.0000000  -0.0000000  -0.0000000  -0.0000000  -0.0000000  -0.0000000  -0.0000000  -0.0000000  -0.0000000  -0.0000000
 NQMom=    0.0000000   0.0000000   0.0000000   0.0000000   0.0000000   0.0000000   0.0000000   0.0000000   0.0000000   0.0000000
 NMagM=    0.0000000   0.0000000   0.0000000   2.7928460   0.0000000   2.7928460   0.0000000   2.7928460   0.0000000   2.7928460
 AtZNuc=   6.0000000   6.0000000   6.0000000   1.0000000   6.0000000   1.0000000   6.0000000   1.0000000   6.0000000   1.0000000

  Atom        41          42          43          44          45          46          47          48          49          50
 IAtWgt=          12           1           1          12           1           1          12           1           1          12
 AtmWgt=  12.0000000   1.0078250   1.0078250  12.0000000   1.0078250   1.0078250  12.0000000   1.0078250   1.0078250  12.0000000
 NucSpn=           0           1           1           0           1           1           0           1           1           0
 AtZEff=  -0.0000000  -0.0000000  -0.0000000  -0.0000000  -0.0000000  -0.0000000  -0.0000000  -0.0000000  -0.0000000  -0.0000000
 NQMom=    0.0000000   0.0000000   0.0000000   0.0000000   0.0000000   0.0000000   0.0000000   0.0000000   0.0000000   0.0000000
 NMagM=    0.0000000   2.7928460   2.7928460   0.0000000   2.7928460   2.7928460   0.0000000   2.7928460   2.7928460   0.0000000
 AtZNuc=   6.0000000   1.0000000   1.0000000   6.0000000   1.0000000   1.0000000   6.0000000   1.0000000   1.0000000   6.0000000

  Atom        51          52          53          54          55          56          57          58          59          60
 IAtWgt=           1           1          12          14          12          14          12          14          12          14
 AtmWgt=   1.0078250   1.0078250  12.0000000  14.0030740  12.0000000  14.0030740  12.0000000  14.0030740  12.0000000  14.0030740
 NucSpn=           1           1           0           2           0           2           0           2           0           2
 AtZEff=  -0.0000000  -0.0000000  -0.0000000  -0.0000000  -0.0000000  -0.0000000  -0.0000000  -0.0000000  -0.0000000  -0.0000000
 NQMom=    0.0000000   0.0000000   0.0000000   2.0440000   0.0000000   2.0440000   0.0000000   2.0440000   0.0000000   2.0440000
 NMagM=    2.7928460   2.7928460   0.0000000   0.4037610   0.0000000   0.4037610   0.0000000   0.4037610   0.0000000   0.4037610
 AtZNuc=   1.0000000   1.0000000   6.0000000   7.0000000   6.0000000   7.0000000   6.0000000   7.0000000   6.0000000   7.0000000

  Atom        61          62          63          64          65          66          67          68          69          70
 IAtWgt=          14           1          12          14           1          12          14           1          12          14
 AtmWgt=  14.0030740   1.0078250  12.0000000  14.0030740   1.0078250  12.0000000  14.0030740   1.0078250  12.0000000  14.0030740
 NucSpn=           2           1           0           2           1           0           2           1           0           2
 AtZEff=  -0.0000000  -0.0000000  -0.0000000  -0.0000000  -0.0000000  -0.0000000  -0.0000000  -0.0000000  -0.0000000  -0.0000000
 NQMom=    2.0440000   0.0000000   0.0000000   2.0440000   0.0000000   0.0000000   2.0440000   0.0000000   0.0000000   2.0440000
 NMagM=    0.4037610   2.7928460   0.0000000   0.4037610   2.7928460   0.0000000   0.4037610   2.7928460   0.0000000   0.4037610
 AtZNuc=   7.0000000   1.0000000   6.0000000   7.0000000   1.0000000   6.0000000   7.0000000   1.0000000   6.0000000   7.0000000

  Atom        71          72          73          74          75          76          77          78          79          80
 IAtWgt=           1          12           1           1           1           1           1           1           1           1
 AtmWgt=   1.0078250  12.0000000   1.0078250   1.0078250   1.0078250   1.0078250   1.0078250   1.0078250   1.0078250   1.0078250
 NucSpn=           1           0           1           1           1           1           1           1           1           1
 AtZEff=  -0.0000000  -0.0000000  -0.0000000  -0.0000000  -0.0000000  -0.0000000  -0.0000000  -0.0000000  -0.0000000  -0.0000000
 NQMom=    0.0000000   0.0000000   0.0000000   0.0000000   0.0000000   0.0000000   0.0000000   0.0000000   0.0000000   0.0000000
 NMagM=    2.7928460   0.0000000   2.7928460   2.7928460   2.7928460   2.7928460   2.7928460   2.7928460   2.7928460   2.7928460
 AtZNuc=   1.0000000   6.0000000   1.0000000   1.0000000   1.0000000   1.0000000   1.0000000   1.0000000   1.0000000   1.0000000

  Atom        81          82          83          84          85          86          87          88          89          90
 IAtWgt=           1           1           1           1           1           1           1           1           1           1
 AtmWgt=   1.0078250   1.0078250   1.0078250   1.0078250   1.0078250   1.0078250   1.0078250   1.0078250   1.0078250   1.0078250
 NucSpn=           1           1           1           1           1           1           1           1           1           1
 AtZEff=  -0.0000000  -0.0000000  -0.0000000  -0.0000000  -0.0000000  -0.0000000  -0.0000000  -0.0000000  -0.0000000  -0.0000000
 NQMom=    0.0000000   0.0000000   0.0000000   0.0000000   0.0000000   0.0000000   0.0000000   0.0000000   0.0000000   0.0000000
 NMagM=    2.7928460   2.7928460   2.7928460   2.7928460   2.7928460   2.7928460   2.7928460   2.7928460   2.7928460   2.7928460
 AtZNuc=   1.0000000   1.0000000   1.0000000   1.0000000   1.0000000   1.0000000   1.0000000   1.0000000   1.0000000   1.0000000

  Atom        91          92          93          94          95          96
 IAtWgt=           1           1           1           1           1           1
 AtmWgt=   1.0078250   1.0078250   1.0078250   1.0078250   1.0078250   1.0078250
 NucSpn=           1           1           1           1           1           1
 AtZEff=  -0.0000000  -0.0000000  -0.0000000  -0.0000000  -0.0000000  -0.0000000
 NQMom=    0.0000000   0.0000000   0.0000000   0.0000000   0.0000000   0.0000000
 NMagM=    2.7928460   2.7928460   2.7928460   2.7928460   2.7928460   2.7928460
 AtZNuc=   1.0000000   1.0000000   1.0000000   1.0000000   1.0000000   1.0000000
 Leave Link  101 at Fri May  7 16:04:04 2021, MaxMem=  7516192768 cpu:              21.9 elap:               1.0
 (Enter /PARA/pp801/luchenlin/g16/l103.exe)

 GradGradGradGradGradGradGradGradGradGradGradGradGradGradGradGradGradGrad
 Berny optimization.
 Initialization pass.
                           ----------------------------
                           !    Initial Parameters    !
                           ! (Angstroms and Degrees)  !
 --------------------------                            --------------------------
 ! Name  Definition              Value          Derivative Info.                !
 --------------------------------------------------------------------------------
 ! X2    R(2,-1)                 2.8322         Frozen                          !
 ! Y2    R(2,-2)                 1.8897         Frozen                          !
 ! Z2    R(2,-3)                -0.4604         Frozen                          !
 ! X4    R(4,-1)                -1.8897         Frozen                          !
 ! Y4    R(4,-2)                 2.8322         Frozen                          !
 ! Z4    R(4,-3)                -0.4604         Frozen                          !
 ! X6    R(6,-1)                -2.8322         Frozen                          !
 ! Y6    R(6,-2)                -1.8897         Frozen                          !
 ! Z6    R(6,-3)                -0.4604         Frozen                          !
 ! X8    R(8,-1)                 1.8897         Frozen                          !
 ! Y8    R(8,-2)                -2.8322         Frozen                          !
 ! Z8    R(8,-3)                -0.4604         Frozen                          !
 ! X13   R(13,-1)                5.9273         Frozen                          !
 ! Y13   R(13,-2)                2.0369         Frozen                          !
 ! Z13   R(13,-3)                0.7168         Frozen                          !
 ! X16   R(16,-1)               -2.0369         Frozen                          !
 ! Y16   R(16,-2)                5.9273         Frozen                          !
 ! Z16   R(16,-3)                0.7168         Frozen                          !
 ! X19   R(19,-1)               -5.9273         Frozen                          !
 ! Y19   R(19,-2)               -2.0369         Frozen                          !
 ! Z19   R(19,-3)                0.7168         Frozen                          !
 ! X22   R(22,-1)                2.0369         Frozen                          !
 ! Y22   R(22,-2)               -5.9273         Frozen                          !
 ! Z22   R(22,-3)                0.7168         Frozen                          !
 ! X29   R(29,-1)                7.9501         Frozen                          !
 ! Y29   R(29,-2)               -1.2207         Frozen                          !
 ! Z29   R(29,-3)                1.1537         Frozen                          !
 ! X30   R(30,-1)                1.2207         Frozen                          !
 ! Y30   R(30,-2)                7.9501         Frozen                          !
 ! Z30   R(30,-3)                1.1537         Frozen                          !
 ! X31   R(31,-1)               -7.9501         Frozen                          !
 ! Y31   R(31,-2)                1.2207         Frozen                          !
 ! Z31   R(31,-3)                1.1537         Frozen                          !
 ! X32   R(32,-1)               -1.2207         Frozen                          !
 ! Y32   R(32,-2)               -7.9501         Frozen                          !
 ! Z32   R(32,-3)                1.1537         Frozen                          !
 ! R1    R(1,2)                  2.2534         estimate D2E/DX2                !
 ! R2    R(1,9)                  1.8328         estimate D2E/DX2                !
 ! R3    R(3,4)                  2.2534         estimate D2E/DX2                !
 ! R4    R(3,10)                 1.8328         estimate D2E/DX2                !
 ! R5    R(5,6)                  2.2534         estimate D2E/DX2                !
 ! R6    R(5,11)                 1.8328         estimate D2E/DX2                !
 ! R7    R(7,8)                  2.2534         estimate D2E/DX2                !
 ! R8    R(7,12)                 1.8328         estimate D2E/DX2                !
 ! R9    R(9,13)                 1.5241         estimate D2E/DX2                !
 ! R10   R(9,14)                 1.0993         estimate D2E/DX2                !
 ! R11   R(9,15)                 1.0945         estimate D2E/DX2                !
 ! R12   R(10,16)                1.5241         estimate D2E/DX2                !
 ! R13   R(10,17)                1.0993         estimate D2E/DX2                !
 ! R14   R(10,18)                1.0945         estimate D2E/DX2                !
 ! R15   R(11,19)                1.5241         estimate D2E/DX2                !
 ! R16   R(11,20)                1.0993         estimate D2E/DX2                !
 ! R17   R(11,21)                1.0945         estimate D2E/DX2                !
 ! R18   R(12,22)                1.5241         estimate D2E/DX2                !
 ! R19   R(12,23)                1.0993         estimate D2E/DX2                !
 ! R20   R(12,24)                1.0945         estimate D2E/DX2                !
 ! R21   R(13,25)                1.1007         estimate D2E/DX2                !
 ! R22   R(13,95)                1.1033         estimate D2E/DX2                !
 ! R23   R(13,96)                1.1008         estimate D2E/DX2                !
 ! R24   R(15,42)                2.0954         estimate D2E/DX2                !
 ! R25   R(15,93)                1.9622         estimate D2E/DX2                !
 ! R26   R(16,26)                1.1007         estimate D2E/DX2                !
 ! R27   R(16,81)                1.1033         estimate D2E/DX2                !
 ! R28   R(16,82)                1.1008         estimate D2E/DX2                !
 ! R29   R(18,45)                2.0954         estimate D2E/DX2                !
 ! R30   R(18,83)                1.9622         estimate D2E/DX2                !
 ! R31   R(19,27)                1.1007         estimate D2E/DX2                !
 ! R32   R(19,87)                1.1033         estimate D2E/DX2                !
 ! R33   R(19,88)                1.1008         estimate D2E/DX2                !
 ! R34   R(21,48)                2.0954         estimate D2E/DX2                !
 ! R35   R(21,85)                1.9622         estimate D2E/DX2                !
 ! R36   R(22,28)                1.1007         estimate D2E/DX2                !
 ! R37   R(22,91)                1.1033         estimate D2E/DX2                !
 ! R38   R(22,92)                1.1008         estimate D2E/DX2                !
 ! R39   R(24,51)                2.0954         estimate D2E/DX2                !
 ! R40   R(24,89)                1.9622         estimate D2E/DX2                !
 ! R41   R(25,75)                2.5697         estimate D2E/DX2                !
 ! R42   R(26,77)                2.5697         estimate D2E/DX2                !
 ! R43   R(27,79)                2.5697         estimate D2E/DX2                !
 ! R44   R(28,73)                2.5697         estimate D2E/DX2                !
 ! R45   R(29,33)                1.5264         estimate D2E/DX2                !
 ! R46   R(29,34)                1.1013         estimate D2E/DX2                !
 ! R47   R(29,93)                1.0983         estimate D2E/DX2                !
 ! R48   R(29,94)                1.1004         estimate D2E/DX2                !
 ! R49   R(30,35)                1.5264         estimate D2E/DX2                !
 ! R50   R(30,36)                1.1013         estimate D2E/DX2                !
 ! R51   R(30,83)                1.0983         estimate D2E/DX2                !
 ! R52   R(30,84)                1.1004         estimate D2E/DX2                !
 ! R53   R(31,37)                1.5264         estimate D2E/DX2                !
 ! R54   R(31,38)                1.1013         estimate D2E/DX2                !
 ! R55   R(31,85)                1.0983         estimate D2E/DX2                !
 ! R56   R(31,86)                1.1004         estimate D2E/DX2                !
 ! R57   R(32,39)                1.5264         estimate D2E/DX2                !
 ! R58   R(32,40)                1.1013         estimate D2E/DX2                !
 ! R59   R(32,89)                1.0983         estimate D2E/DX2                !
 ! R60   R(32,90)                1.1004         estimate D2E/DX2                !
 ! R61   R(33,41)                1.4952         estimate D2E/DX2                !
 ! R62   R(33,42)                1.1049         estimate D2E/DX2                !
 ! R63   R(33,43)                1.1012         estimate D2E/DX2                !
 ! R64   R(35,44)                1.4952         estimate D2E/DX2                !
 ! R65   R(35,45)                1.1049         estimate D2E/DX2                !
 ! R66   R(35,46)                1.1012         estimate D2E/DX2                !
 ! R67   R(37,47)                1.4952         estimate D2E/DX2                !
 ! R68   R(37,48)                1.1049         estimate D2E/DX2                !
 ! R69   R(37,49)                1.1012         estimate D2E/DX2                !
 ! R70   R(39,50)                1.4952         estimate D2E/DX2                !
 ! R71   R(39,51)                1.1049         estimate D2E/DX2                !
 ! R72   R(39,52)                1.1012         estimate D2E/DX2                !
 ! R73   R(41,53)                1.3783         estimate D2E/DX2                !
 ! R74   R(41,54)                1.3691         estimate D2E/DX2                !
 ! R75   R(44,55)                1.3783         estimate D2E/DX2                !
 ! R76   R(44,56)                1.3691         estimate D2E/DX2                !
 ! R77   R(47,57)                1.3783         estimate D2E/DX2                !
 ! R78   R(47,58)                1.3691         estimate D2E/DX2                !
 ! R79   R(50,59)                1.3783         estimate D2E/DX2                !
 ! R80   R(50,60)                1.3691         estimate D2E/DX2                !
 ! R81   R(53,61)                1.3732         estimate D2E/DX2                !
 ! R82   R(53,62)                1.0869         estimate D2E/DX2                !
 ! R83   R(54,63)                1.3106         estimate D2E/DX2                !
 ! R84   R(55,64)                1.3732         estimate D2E/DX2                !
 ! R85   R(55,65)                1.0869         estimate D2E/DX2                !
 ! R86   R(56,66)                1.3106         estimate D2E/DX2                !
 ! R87   R(57,67)                1.3732         estimate D2E/DX2                !
 ! R88   R(57,68)                1.0869         estimate D2E/DX2                !
 ! R89   R(58,69)                1.3106         estimate D2E/DX2                !
 ! R90   R(59,70)                1.3732         estimate D2E/DX2                !
 ! R91   R(59,71)                1.0869         estimate D2E/DX2                !
 ! R92   R(60,72)                1.3106         estimate D2E/DX2                !
 ! R93   R(61,63)                1.3584         estimate D2E/DX2                !
 ! R94   R(61,73)                1.0113         estimate D2E/DX2                !
 ! R95   R(63,74)                1.0906         estimate D2E/DX2                !
 ! R96   R(64,66)                1.3584         estimate D2E/DX2                !
 ! R97   R(64,75)                1.0113         estimate D2E/DX2                !
 ! R98   R(66,76)                1.0906         estimate D2E/DX2                !
 ! R99   R(67,69)                1.3584         estimate D2E/DX2                !
 ! R100  R(67,77)                1.0113         estimate D2E/DX2                !
 ! R101  R(69,78)                1.0906         estimate D2E/DX2                !
 ! R102  R(70,72)                1.3584         estimate D2E/DX2                !
 ! R103  R(70,79)                1.0113         estimate D2E/DX2                !
 ! R104  R(72,80)                1.0906         estimate D2E/DX2                !
 ! A1    A(2,1,9)               94.5575         estimate D2E/DX2                !
 ! A2    A(4,3,10)              94.5575         estimate D2E/DX2                !
 ! A3    A(6,5,11)              94.5575         estimate D2E/DX2                !
 ! A4    A(8,7,12)              94.5575         estimate D2E/DX2                !
 ! A5    A(1,9,13)             113.8511         estimate D2E/DX2                !
 ! A6    A(1,9,14)             109.4932         estimate D2E/DX2                !
 ! A7    A(1,9,15)             104.0693         estimate D2E/DX2                !
 ! A8    A(13,9,14)            111.0969         estimate D2E/DX2                !
 ! A9    A(13,9,15)            110.788          estimate D2E/DX2                !
 ! A10   A(14,9,15)            107.1245         estimate D2E/DX2                !
 ! A11   A(3,10,16)            113.8511         estimate D2E/DX2                !
 ! A12   A(3,10,17)            109.4932         estimate D2E/DX2                !
 ! A13   A(3,10,18)            104.0693         estimate D2E/DX2                !
 ! A14   A(16,10,17)           111.0969         estimate D2E/DX2                !
 ! A15   A(16,10,18)           110.788          estimate D2E/DX2                !
 ! A16   A(17,10,18)           107.1245         estimate D2E/DX2                !
 ! A17   A(5,11,19)            113.8511         estimate D2E/DX2                !
 ! A18   A(5,11,20)            109.4932         estimate D2E/DX2                !
 ! A19   A(5,11,21)            104.0693         estimate D2E/DX2                !
 ! A20   A(19,11,20)           111.0969         estimate D2E/DX2                !
 ! A21   A(19,11,21)           110.788          estimate D2E/DX2                !
 ! A22   A(20,11,21)           107.1245         estimate D2E/DX2                !
 ! A23   A(7,12,22)            113.8511         estimate D2E/DX2                !
 ! A24   A(7,12,23)            109.4932         estimate D2E/DX2                !
 ! A25   A(7,12,24)            104.0693         estimate D2E/DX2                !
 ! A26   A(22,12,23)           111.0969         estimate D2E/DX2                !
 ! A27   A(22,12,24)           110.788          estimate D2E/DX2                !
 ! A28   A(23,12,24)           107.1245         estimate D2E/DX2                !
 ! A29   A(9,13,25)            110.6584         estimate D2E/DX2                !
 ! A30   A(9,13,95)            110.316          estimate D2E/DX2                !
 ! A31   A(9,13,96)            110.7119         estimate D2E/DX2                !
 ! A32   A(25,13,95)           108.3589         estimate D2E/DX2                !
 ! A33   A(25,13,96)           108.2692         estimate D2E/DX2                !
 ! A34   A(95,13,96)           108.4479         estimate D2E/DX2                !
 ! A35   A(9,15,42)            147.9963         estimate D2E/DX2                !
 ! A36   A(9,15,93)            130.9115         estimate D2E/DX2                !
 ! A37   A(42,15,93)            80.075          estimate D2E/DX2                !
 ! A38   A(10,16,26)           110.6584         estimate D2E/DX2                !
 ! A39   A(10,16,81)           110.316          estimate D2E/DX2                !
 ! A40   A(10,16,82)           110.7119         estimate D2E/DX2                !
 ! A41   A(26,16,81)           108.3589         estimate D2E/DX2                !
 ! A42   A(26,16,82)           108.2692         estimate D2E/DX2                !
 ! A43   A(81,16,82)           108.4479         estimate D2E/DX2                !
 ! A44   A(10,18,45)           147.9963         estimate D2E/DX2                !
 ! A45   A(10,18,83)           130.9115         estimate D2E/DX2                !
 ! A46   A(45,18,83)            80.075          estimate D2E/DX2                !
 ! A47   A(11,19,27)           110.6584         estimate D2E/DX2                !
 ! A48   A(11,19,87)           110.316          estimate D2E/DX2                !
 ! A49   A(11,19,88)           110.7119         estimate D2E/DX2                !
 ! A50   A(27,19,87)           108.3589         estimate D2E/DX2                !
 ! A51   A(27,19,88)           108.2692         estimate D2E/DX2                !
 ! A52   A(87,19,88)           108.4479         estimate D2E/DX2                !
 ! A53   A(11,21,48)           147.9963         estimate D2E/DX2                !
 ! A54   A(11,21,85)           130.9115         estimate D2E/DX2                !
 ! A55   A(48,21,85)            80.075          estimate D2E/DX2                !
 ! A56   A(12,22,28)           110.6584         estimate D2E/DX2                !
 ! A57   A(12,22,91)           110.316          estimate D2E/DX2                !
 ! A58   A(12,22,92)           110.7119         estimate D2E/DX2                !
 ! A59   A(28,22,91)           108.3589         estimate D2E/DX2                !
 ! A60   A(28,22,92)           108.2692         estimate D2E/DX2                !
 ! A61   A(91,22,92)           108.4479         estimate D2E/DX2                !
 ! A62   A(12,24,51)           147.9963         estimate D2E/DX2                !
 ! A63   A(12,24,89)           130.9115         estimate D2E/DX2                !
 ! A64   A(51,24,89)            80.075          estimate D2E/DX2                !
 ! A65   A(13,25,75)           127.8188         estimate D2E/DX2                !
 ! A66   A(16,26,77)           127.8188         estimate D2E/DX2                !
 ! A67   A(19,27,79)           127.8188         estimate D2E/DX2                !
 ! A68   A(22,28,73)           127.8188         estimate D2E/DX2                !
 ! A69   A(33,29,34)           110.6331         estimate D2E/DX2                !
 ! A70   A(33,29,93)           110.7767         estimate D2E/DX2                !
 ! A71   A(33,29,94)           111.599          estimate D2E/DX2                !
 ! A72   A(34,29,93)           106.8078         estimate D2E/DX2                !
 ! A73   A(34,29,94)           107.872          estimate D2E/DX2                !
 ! A74   A(93,29,94)           108.987          estimate D2E/DX2                !
 ! A75   A(35,30,36)           110.6331         estimate D2E/DX2                !
 ! A76   A(35,30,83)           110.7767         estimate D2E/DX2                !
 ! A77   A(35,30,84)           111.599          estimate D2E/DX2                !
 ! A78   A(36,30,83)           106.8078         estimate D2E/DX2                !
 ! A79   A(36,30,84)           107.872          estimate D2E/DX2                !
 ! A80   A(83,30,84)           108.987          estimate D2E/DX2                !
 ! A81   A(37,31,38)           110.6331         estimate D2E/DX2                !
 ! A82   A(37,31,85)           110.7767         estimate D2E/DX2                !
 ! A83   A(37,31,86)           111.599          estimate D2E/DX2                !
 ! A84   A(38,31,85)           106.8078         estimate D2E/DX2                !
 ! A85   A(38,31,86)           107.872          estimate D2E/DX2                !
 ! A86   A(85,31,86)           108.987          estimate D2E/DX2                !
 ! A87   A(39,32,40)           110.6331         estimate D2E/DX2                !
 ! A88   A(39,32,89)           110.7767         estimate D2E/DX2                !
 ! A89   A(39,32,90)           111.599          estimate D2E/DX2                !
 ! A90   A(40,32,89)           106.8078         estimate D2E/DX2                !
 ! A91   A(40,32,90)           107.872          estimate D2E/DX2                !
 ! A92   A(89,32,90)           108.987          estimate D2E/DX2                !
 ! A93   A(29,33,41)           112.8057         estimate D2E/DX2                !
 ! A94   A(29,33,42)           109.5926         estimate D2E/DX2                !
 ! A95   A(29,33,43)           110.8065         estimate D2E/DX2                !
 ! A96   A(41,33,42)           108.0907         estimate D2E/DX2                !
 ! A97   A(41,33,43)           109.6111         estimate D2E/DX2                !
 ! A98   A(42,33,43)           105.6495         estimate D2E/DX2                !
 ! A99   A(30,35,44)           112.8057         estimate D2E/DX2                !
 ! A100  A(30,35,45)           109.5926         estimate D2E/DX2                !
 ! A101  A(30,35,46)           110.8065         estimate D2E/DX2                !
 ! A102  A(44,35,45)           108.0907         estimate D2E/DX2                !
 ! A103  A(44,35,46)           109.6111         estimate D2E/DX2                !
 ! A104  A(45,35,46)           105.6495         estimate D2E/DX2                !
 ! A105  A(31,37,47)           112.8057         estimate D2E/DX2                !
 ! A106  A(31,37,48)           109.5926         estimate D2E/DX2                !
 ! A107  A(31,37,49)           110.8065         estimate D2E/DX2                !
 ! A108  A(47,37,48)           108.0907         estimate D2E/DX2                !
 ! A109  A(47,37,49)           109.6111         estimate D2E/DX2                !
 ! A110  A(48,37,49)           105.6495         estimate D2E/DX2                !
 ! A111  A(32,39,50)           112.8057         estimate D2E/DX2                !
 ! A112  A(32,39,51)           109.5926         estimate D2E/DX2                !
 ! A113  A(32,39,52)           110.8065         estimate D2E/DX2                !
 ! A114  A(50,39,51)           108.0907         estimate D2E/DX2                !
 ! A115  A(50,39,52)           109.6111         estimate D2E/DX2                !
 ! A116  A(51,39,52)           105.6495         estimate D2E/DX2                !
 ! A117  A(33,41,53)           129.8219         estimate D2E/DX2                !
 ! A118  A(33,41,54)           120.7047         estimate D2E/DX2                !
 ! A119  A(53,41,54)           109.4559         estimate D2E/DX2                !
 ! A120  A(15,42,33)           102.0356         estimate D2E/DX2                !
 ! A121  A(35,44,55)           129.8219         estimate D2E/DX2                !
 ! A122  A(35,44,56)           120.7047         estimate D2E/DX2                !
 ! A123  A(55,44,56)           109.4559         estimate D2E/DX2                !
 ! A124  A(18,45,35)           102.0356         estimate D2E/DX2                !
 ! A125  A(37,47,57)           129.8219         estimate D2E/DX2                !
 ! A126  A(37,47,58)           120.7047         estimate D2E/DX2                !
 ! A127  A(57,47,58)           109.4559         estimate D2E/DX2                !
 ! A128  A(21,48,37)           102.0356         estimate D2E/DX2                !
 ! A129  A(39,50,59)           129.8219         estimate D2E/DX2                !
 ! A130  A(39,50,60)           120.7047         estimate D2E/DX2                !
 ! A131  A(59,50,60)           109.4559         estimate D2E/DX2                !
 ! A132  A(24,51,39)           102.0356         estimate D2E/DX2                !
 ! A133  A(41,53,61)           105.4893         estimate D2E/DX2                !
 ! A134  A(41,53,62)           132.1122         estimate D2E/DX2                !
 ! A135  A(61,53,62)           122.3978         estimate D2E/DX2                !
 ! A136  A(41,54,63)           106.5305         estimate D2E/DX2                !
 ! A137  A(44,55,64)           105.4893         estimate D2E/DX2                !
 ! A138  A(44,55,65)           132.1122         estimate D2E/DX2                !
 ! A139  A(64,55,65)           122.3978         estimate D2E/DX2                !
 ! A140  A(44,56,66)           106.5305         estimate D2E/DX2                !
 ! A141  A(47,57,67)           105.4893         estimate D2E/DX2                !
 ! A142  A(47,57,68)           132.1122         estimate D2E/DX2                !
 ! A143  A(67,57,68)           122.3978         estimate D2E/DX2                !
 ! A144  A(47,58,69)           106.5305         estimate D2E/DX2                !
 ! A145  A(50,59,70)           105.4893         estimate D2E/DX2                !
 ! A146  A(50,59,71)           132.1122         estimate D2E/DX2                !
 ! A147  A(70,59,71)           122.3978         estimate D2E/DX2                !
 ! A148  A(50,60,72)           106.5305         estimate D2E/DX2                !
 ! A149  A(53,61,63)           107.4055         estimate D2E/DX2                !
 ! A150  A(53,61,73)           126.3774         estimate D2E/DX2                !
 ! A151  A(63,61,73)           126.2135         estimate D2E/DX2                !
 ! A152  A(54,63,61)           111.118          estimate D2E/DX2                !
 ! A153  A(54,63,74)           126.1962         estimate D2E/DX2                !
 ! A154  A(61,63,74)           122.6696         estimate D2E/DX2                !
 ! A155  A(55,64,66)           107.4055         estimate D2E/DX2                !
 ! A156  A(55,64,75)           126.3774         estimate D2E/DX2                !
 ! A157  A(66,64,75)           126.2135         estimate D2E/DX2                !
 ! A158  A(56,66,64)           111.118          estimate D2E/DX2                !
 ! A159  A(56,66,76)           126.1962         estimate D2E/DX2                !
 ! A160  A(64,66,76)           122.6696         estimate D2E/DX2                !
 ! A161  A(57,67,69)           107.4055         estimate D2E/DX2                !
 ! A162  A(57,67,77)           126.3774         estimate D2E/DX2                !
 ! A163  A(69,67,77)           126.2135         estimate D2E/DX2                !
 ! A164  A(58,69,67)           111.118          estimate D2E/DX2                !
 ! A165  A(58,69,78)           126.1962         estimate D2E/DX2                !
 ! A166  A(67,69,78)           122.6696         estimate D2E/DX2                !
 ! A167  A(59,70,72)           107.4055         estimate D2E/DX2                !
 ! A168  A(59,70,79)           126.3774         estimate D2E/DX2                !
 ! A169  A(72,70,79)           126.2135         estimate D2E/DX2                !
 ! A170  A(60,72,70)           111.118          estimate D2E/DX2                !
 ! A171  A(60,72,80)           126.1962         estimate D2E/DX2                !
 ! A172  A(70,72,80)           122.6696         estimate D2E/DX2                !
 ! A173  A(28,73,61)            88.5683         estimate D2E/DX2                !
 ! A174  A(25,75,64)            88.5683         estimate D2E/DX2                !
 ! A175  A(26,77,67)            88.5683         estimate D2E/DX2                !
 ! A176  A(27,79,70)            88.5683         estimate D2E/DX2                !
 ! A177  A(18,83,30)            98.4956         estimate D2E/DX2                !
 ! A178  A(21,85,31)            98.4956         estimate D2E/DX2                !
 ! A179  A(24,89,32)            98.4956         estimate D2E/DX2                !
 ! A180  A(15,93,29)            98.4956         estimate D2E/DX2                !
 ! D1    D(2,1,9,13)           -62.3223         estimate D2E/DX2                !
 ! D2    D(2,1,9,14)            62.7066         estimate D2E/DX2                !
 ! D3    D(2,1,9,15)           176.9571         estimate D2E/DX2                !
 ! D4    D(4,3,10,16)          -62.3223         estimate D2E/DX2                !
 ! D5    D(4,3,10,17)           62.7066         estimate D2E/DX2                !
 ! D6    D(4,3,10,18)          176.9571         estimate D2E/DX2                !
 ! D7    D(6,5,11,19)          -62.3223         estimate D2E/DX2                !
 ! D8    D(6,5,11,20)           62.7066         estimate D2E/DX2                !
 ! D9    D(6,5,11,21)          176.9571         estimate D2E/DX2                !
 ! D10   D(8,7,12,22)          -62.3223         estimate D2E/DX2                !
 ! D11   D(8,7,12,23)           62.7066         estimate D2E/DX2                !
 ! D12   D(8,7,12,24)          176.9571         estimate D2E/DX2                !
 ! D13   D(1,9,13,25)           66.5496         estimate D2E/DX2                !
 ! D14   D(1,9,13,95)         -173.5475         estimate D2E/DX2                !
 ! D15   D(1,9,13,96)          -53.4989         estimate D2E/DX2                !
 ! D16   D(14,9,13,25)         -57.6195         estimate D2E/DX2                !
 ! D17   D(14,9,13,95)          62.2834         estimate D2E/DX2                !
 ! D18   D(14,9,13,96)        -177.668          estimate D2E/DX2                !
 ! D19   D(15,9,13,25)        -176.5692         estimate D2E/DX2                !
 ! D20   D(15,9,13,95)         -56.6663         estimate D2E/DX2                !
 ! D21   D(15,9,13,96)          63.3823         estimate D2E/DX2                !
 ! D22   D(1,9,15,42)          -91.7226         estimate D2E/DX2                !
 ! D23   D(1,9,15,93)           71.2715         estimate D2E/DX2                !
 ! D24   D(13,9,15,42)         145.5234         estimate D2E/DX2                !
 ! D25   D(13,9,15,93)         -51.4825         estimate D2E/DX2                !
 ! D26   D(14,9,15,42)          24.2021         estimate D2E/DX2                !
 ! D27   D(14,9,15,93)        -172.8038         estimate D2E/DX2                !
 ! D28   D(3,10,16,26)          66.5496         estimate D2E/DX2                !
 ! D29   D(3,10,16,81)        -173.5475         estimate D2E/DX2                !
 ! D30   D(3,10,16,82)         -53.4989         estimate D2E/DX2                !
 ! D31   D(17,10,16,26)        -57.6195         estimate D2E/DX2                !
 ! D32   D(17,10,16,81)         62.2834         estimate D2E/DX2                !
 ! D33   D(17,10,16,82)       -177.668          estimate D2E/DX2                !
 ! D34   D(18,10,16,26)       -176.5692         estimate D2E/DX2                !
 ! D35   D(18,10,16,81)        -56.6663         estimate D2E/DX2                !
 ! D36   D(18,10,16,82)         63.3823         estimate D2E/DX2                !
 ! D37   D(3,10,18,45)         -91.7226         estimate D2E/DX2                !
 ! D38   D(3,10,18,83)          71.2715         estimate D2E/DX2                !
 ! D39   D(16,10,18,45)        145.5234         estimate D2E/DX2                !
 ! D40   D(16,10,18,83)        -51.4825         estimate D2E/DX2                !
 ! D41   D(17,10,18,45)         24.2021         estimate D2E/DX2                !
 ! D42   D(17,10,18,83)       -172.8038         estimate D2E/DX2                !
 ! D43   D(5,11,19,27)          66.5496         estimate D2E/DX2                !
 ! D44   D(5,11,19,87)        -173.5475         estimate D2E/DX2                !
 ! D45   D(5,11,19,88)         -53.4989         estimate D2E/DX2                !
 ! D46   D(20,11,19,27)        -57.6195         estimate D2E/DX2                !
 ! D47   D(20,11,19,87)         62.2834         estimate D2E/DX2                !
 ! D48   D(20,11,19,88)       -177.668          estimate D2E/DX2                !
 ! D49   D(21,11,19,27)       -176.5692         estimate D2E/DX2                !
 ! D50   D(21,11,19,87)        -56.6663         estimate D2E/DX2                !
 ! D51   D(21,11,19,88)         63.3823         estimate D2E/DX2                !
 ! D52   D(5,11,21,48)         -91.7226         estimate D2E/DX2                !
 ! D53   D(5,11,21,85)          71.2715         estimate D2E/DX2                !
 ! D54   D(19,11,21,48)        145.5234         estimate D2E/DX2                !
 ! D55   D(19,11,21,85)        -51.4825         estimate D2E/DX2                !
 ! D56   D(20,11,21,48)         24.2021         estimate D2E/DX2                !
 ! D57   D(20,11,21,85)       -172.8038         estimate D2E/DX2                !
 ! D58   D(7,12,22,28)          66.5496         estimate D2E/DX2                !
 ! D59   D(7,12,22,91)        -173.5475         estimate D2E/DX2                !
 ! D60   D(7,12,22,92)         -53.4989         estimate D2E/DX2                !
 ! D61   D(23,12,22,28)        -57.6195         estimate D2E/DX2                !
 ! D62   D(23,12,22,91)         62.2834         estimate D2E/DX2                !
 ! D63   D(23,12,22,92)       -177.668          estimate D2E/DX2                !
 ! D64   D(24,12,22,28)       -176.5692         estimate D2E/DX2                !
 ! D65   D(24,12,22,91)        -56.6663         estimate D2E/DX2                !
 ! D66   D(24,12,22,92)         63.3823         estimate D2E/DX2                !
 ! D67   D(7,12,24,51)         -91.7226         estimate D2E/DX2                !
 ! D68   D(7,12,24,89)          71.2715         estimate D2E/DX2                !
 ! D69   D(22,12,24,51)        145.5234         estimate D2E/DX2                !
 ! D70   D(22,12,24,89)        -51.4825         estimate D2E/DX2                !
 ! D71   D(23,12,24,51)         24.2021         estimate D2E/DX2                !
 ! D72   D(23,12,24,89)       -172.8038         estimate D2E/DX2                !
 ! D73   D(9,13,25,75)        -165.0594         estimate D2E/DX2                !
 ! D74   D(95,13,25,75)         73.871          estimate D2E/DX2                !
 ! D75   D(96,13,25,75)        -43.559          estimate D2E/DX2                !
 ! D76   D(9,15,42,33)         158.2742         estimate D2E/DX2                !
 ! D77   D(93,15,42,33)         -8.7591         estimate D2E/DX2                !
 ! D78   D(9,15,93,29)         158.6562         estimate D2E/DX2                !
 ! D79   D(42,15,93,29)        -30.3973         estimate D2E/DX2                !
 ! D80   D(10,16,26,77)       -165.0594         estimate D2E/DX2                !
 ! D81   D(81,16,26,77)         73.871          estimate D2E/DX2                !
 ! D82   D(82,16,26,77)        -43.559          estimate D2E/DX2                !
 ! D83   D(10,18,45,35)        158.2742         estimate D2E/DX2                !
 ! D84   D(83,18,45,35)         -8.7591         estimate D2E/DX2                !
 ! D85   D(10,18,83,30)        158.6562         estimate D2E/DX2                !
 ! D86   D(45,18,83,30)        -30.3973         estimate D2E/DX2                !
 ! D87   D(11,19,27,79)       -165.0594         estimate D2E/DX2                !
 ! D88   D(87,19,27,79)         73.871          estimate D2E/DX2                !
 ! D89   D(88,19,27,79)        -43.559          estimate D2E/DX2                !
 ! D90   D(11,21,48,37)        158.2742         estimate D2E/DX2                !
 ! D91   D(85,21,48,37)         -8.7591         estimate D2E/DX2                !
 ! D92   D(11,21,85,31)        158.6562         estimate D2E/DX2                !
 ! D93   D(48,21,85,31)        -30.3973         estimate D2E/DX2                !
 ! D94   D(12,22,28,73)       -165.0594         estimate D2E/DX2                !
 ! D95   D(91,22,28,73)         73.871          estimate D2E/DX2                !
 ! D96   D(92,22,28,73)        -43.559          estimate D2E/DX2                !
 ! D97   D(12,24,51,39)        158.2742         estimate D2E/DX2                !
 ! D98   D(89,24,51,39)         -8.7591         estimate D2E/DX2                !
 ! D99   D(12,24,89,32)        158.6562         estimate D2E/DX2                !
 ! D100  D(51,24,89,32)        -30.3973         estimate D2E/DX2                !
 ! D101  D(13,25,75,64)       -169.8172         estimate D2E/DX2                !
 ! D102  D(16,26,77,67)       -169.8172         estimate D2E/DX2                !
 ! D103  D(19,27,79,70)       -169.8172         estimate D2E/DX2                !
 ! D104  D(22,28,73,61)       -169.8172         estimate D2E/DX2                !
 ! D105  D(34,29,33,41)        -73.0736         estimate D2E/DX2                !
 ! D106  D(34,29,33,42)        166.4473         estimate D2E/DX2                !
 ! D107  D(34,29,33,43)         50.2439         estimate D2E/DX2                !
 ! D108  D(93,29,33,41)         45.1769         estimate D2E/DX2                !
 ! D109  D(93,29,33,42)        -75.3021         estimate D2E/DX2                !
 ! D110  D(93,29,33,43)        168.4944         estimate D2E/DX2                !
 ! D111  D(94,29,33,41)        166.8095         estimate D2E/DX2                !
 ! D112  D(94,29,33,42)         46.3305         estimate D2E/DX2                !
 ! D113  D(94,29,33,43)        -69.873          estimate D2E/DX2                !
 ! D114  D(33,29,93,15)         57.8265         estimate D2E/DX2                !
 ! D115  D(34,29,93,15)        178.3781         estimate D2E/DX2                !
 ! D116  D(94,29,93,15)        -65.3286         estimate D2E/DX2                !
 ! D117  D(36,30,35,44)        -73.0736         estimate D2E/DX2                !
 ! D118  D(36,30,35,45)        166.4473         estimate D2E/DX2                !
 ! D119  D(36,30,35,46)         50.2439         estimate D2E/DX2                !
 ! D120  D(83,30,35,44)         45.1769         estimate D2E/DX2                !
 ! D121  D(83,30,35,45)        -75.3021         estimate D2E/DX2                !
 ! D122  D(83,30,35,46)        168.4944         estimate D2E/DX2                !
 ! D123  D(84,30,35,44)        166.8095         estimate D2E/DX2                !
 ! D124  D(84,30,35,45)         46.3305         estimate D2E/DX2                !
 ! D125  D(84,30,35,46)        -69.873          estimate D2E/DX2                !
 ! D126  D(35,30,83,18)         57.8265         estimate D2E/DX2                !
 ! D127  D(36,30,83,18)        178.3781         estimate D2E/DX2                !
 ! D128  D(84,30,83,18)        -65.3286         estimate D2E/DX2                !
 ! D129  D(38,31,37,47)        -73.0736         estimate D2E/DX2                !
 ! D130  D(38,31,37,48)        166.4473         estimate D2E/DX2                !
 ! D131  D(38,31,37,49)         50.2439         estimate D2E/DX2                !
 ! D132  D(85,31,37,47)         45.1769         estimate D2E/DX2                !
 ! D133  D(85,31,37,48)        -75.3021         estimate D2E/DX2                !
 ! D134  D(85,31,37,49)        168.4944         estimate D2E/DX2                !
 ! D135  D(86,31,37,47)        166.8095         estimate D2E/DX2                !
 ! D136  D(86,31,37,48)         46.3305         estimate D2E/DX2                !
 ! D137  D(86,31,37,49)        -69.873          estimate D2E/DX2                !
 ! D138  D(37,31,85,21)         57.8265         estimate D2E/DX2                !
 ! D139  D(38,31,85,21)        178.3781         estimate D2E/DX2                !
 ! D140  D(86,31,85,21)        -65.3286         estimate D2E/DX2                !
 ! D141  D(40,32,39,50)        -73.0736         estimate D2E/DX2                !
 ! D142  D(40,32,39,51)        166.4473         estimate D2E/DX2                !
 ! D143  D(40,32,39,52)         50.2439         estimate D2E/DX2                !
 ! D144  D(89,32,39,50)         45.1769         estimate D2E/DX2                !
 ! D145  D(89,32,39,51)        -75.3021         estimate D2E/DX2                !
 ! D146  D(89,32,39,52)        168.4944         estimate D2E/DX2                !
 ! D147  D(90,32,39,50)        166.8095         estimate D2E/DX2                !
 ! D148  D(90,32,39,51)         46.3305         estimate D2E/DX2                !
 ! D149  D(90,32,39,52)        -69.873          estimate D2E/DX2                !
 ! D150  D(39,32,89,24)         57.8265         estimate D2E/DX2                !
 ! D151  D(40,32,89,24)        178.3781         estimate D2E/DX2                !
 ! D152  D(90,32,89,24)        -65.3286         estimate D2E/DX2                !
 ! D153  D(29,33,41,53)        134.6995         estimate D2E/DX2                !
 ! D154  D(29,33,41,54)        -46.9877         estimate D2E/DX2                !
 ! D155  D(42,33,41,53)       -103.9654         estimate D2E/DX2                !
 ! D156  D(42,33,41,54)         74.3475         estimate D2E/DX2                !
 ! D157  D(43,33,41,53)         10.7209         estimate D2E/DX2                !
 ! D158  D(43,33,41,54)       -170.9663         estimate D2E/DX2                !
 ! D159  D(29,33,42,15)         35.6085         estimate D2E/DX2                !
 ! D160  D(41,33,42,15)        -87.6968         estimate D2E/DX2                !
 ! D161  D(43,33,42,15)        155.0326         estimate D2E/DX2                !
 ! D162  D(30,35,44,55)        134.6995         estimate D2E/DX2                !
 ! D163  D(30,35,44,56)        -46.9877         estimate D2E/DX2                !
 ! D164  D(45,35,44,55)       -103.9654         estimate D2E/DX2                !
 ! D165  D(45,35,44,56)         74.3475         estimate D2E/DX2                !
 ! D166  D(46,35,44,55)         10.7209         estimate D2E/DX2                !
 ! D167  D(46,35,44,56)       -170.9663         estimate D2E/DX2                !
 ! D168  D(30,35,45,18)         35.6085         estimate D2E/DX2                !
 ! D169  D(44,35,45,18)        -87.6968         estimate D2E/DX2                !
 ! D170  D(46,35,45,18)        155.0326         estimate D2E/DX2                !
 ! D171  D(31,37,47,57)        134.6995         estimate D2E/DX2                !
 ! D172  D(31,37,47,58)        -46.9877         estimate D2E/DX2                !
 ! D173  D(48,37,47,57)       -103.9654         estimate D2E/DX2                !
 ! D174  D(48,37,47,58)         74.3475         estimate D2E/DX2                !
 ! D175  D(49,37,47,57)         10.7209         estimate D2E/DX2                !
 ! D176  D(49,37,47,58)       -170.9663         estimate D2E/DX2                !
 ! D177  D(31,37,48,21)         35.6085         estimate D2E/DX2                !
 ! D178  D(47,37,48,21)        -87.6968         estimate D2E/DX2                !
 ! D179  D(49,37,48,21)        155.0326         estimate D2E/DX2                !
 ! D180  D(32,39,50,59)        134.6995         estimate D2E/DX2                !
 ! D181  D(32,39,50,60)        -46.9877         estimate D2E/DX2                !
 ! D182  D(51,39,50,59)       -103.9654         estimate D2E/DX2                !
 ! D183  D(51,39,50,60)         74.3475         estimate D2E/DX2                !
 ! D184  D(52,39,50,59)         10.7209         estimate D2E/DX2                !
 ! D185  D(52,39,50,60)       -170.9663         estimate D2E/DX2                !
 ! D186  D(32,39,51,24)         35.6085         estimate D2E/DX2                !
 ! D187  D(50,39,51,24)        -87.6968         estimate D2E/DX2                !
 ! D188  D(52,39,51,24)        155.0326         estimate D2E/DX2                !
 ! D189  D(33,41,53,61)        178.2423         estimate D2E/DX2                !
 ! D190  D(33,41,53,62)         -1.457          estimate D2E/DX2                !
 ! D191  D(54,41,53,61)         -0.2192         estimate D2E/DX2                !
 ! D192  D(54,41,53,62)       -179.9186         estimate D2E/DX2                !
 ! D193  D(33,41,54,63)       -178.3412         estimate D2E/DX2                !
 ! D194  D(53,41,54,63)          0.2846         estimate D2E/DX2                !
 ! D195  D(35,44,55,64)        178.2423         estimate D2E/DX2                !
 ! D196  D(35,44,55,65)         -1.457          estimate D2E/DX2                !
 ! D197  D(56,44,55,64)         -0.2192         estimate D2E/DX2                !
 ! D198  D(56,44,55,65)       -179.9186         estimate D2E/DX2                !
 ! D199  D(35,44,56,66)       -178.3412         estimate D2E/DX2                !
 ! D200  D(55,44,56,66)          0.2846         estimate D2E/DX2                !
 ! D201  D(37,47,57,67)        178.2423         estimate D2E/DX2                !
 ! D202  D(37,47,57,68)         -1.457          estimate D2E/DX2                !
 ! D203  D(58,47,57,67)         -0.2192         estimate D2E/DX2                !
 ! D204  D(58,47,57,68)       -179.9186         estimate D2E/DX2                !
 ! D205  D(37,47,58,69)       -178.3412         estimate D2E/DX2                !
 ! D206  D(57,47,58,69)          0.2846         estimate D2E/DX2                !
 ! D207  D(39,50,59,70)        178.2423         estimate D2E/DX2                !
 ! D208  D(39,50,59,71)         -1.457          estimate D2E/DX2                !
 ! D209  D(60,50,59,70)         -0.2192         estimate D2E/DX2                !
 ! D210  D(60,50,59,71)       -179.9186         estimate D2E/DX2                !
 ! D211  D(39,50,60,72)       -178.3412         estimate D2E/DX2                !
 ! D212  D(59,50,60,72)          0.2846         estimate D2E/DX2                !
 ! D213  D(41,53,61,63)          0.0727         estimate D2E/DX2                !
 ! D214  D(41,53,61,73)       -179.2752         estimate D2E/DX2                !
 ! D215  D(62,53,61,63)        179.8085         estimate D2E/DX2                !
 ! D216  D(62,53,61,73)          0.4607         estimate D2E/DX2                !
 ! D217  D(41,54,63,61)         -0.2397         estimate D2E/DX2                !
 ! D218  D(41,54,63,74)       -178.7998         estimate D2E/DX2                !
 ! D219  D(44,55,64,66)          0.0727         estimate D2E/DX2                !
 ! D220  D(44,55,64,75)       -179.2752         estimate D2E/DX2                !
 ! D221  D(65,55,64,66)        179.8085         estimate D2E/DX2                !
 ! D222  D(65,55,64,75)          0.4607         estimate D2E/DX2                !
 ! D223  D(44,56,66,64)         -0.2397         estimate D2E/DX2                !
 ! D224  D(44,56,66,76)       -178.7998         estimate D2E/DX2                !
 ! D225  D(47,57,67,69)          0.0727         estimate D2E/DX2                !
 ! D226  D(47,57,67,77)       -179.2752         estimate D2E/DX2                !
 ! D227  D(68,57,67,69)        179.8085         estimate D2E/DX2                !
 ! D228  D(68,57,67,77)          0.4607         estimate D2E/DX2                !
 ! D229  D(47,58,69,67)         -0.2397         estimate D2E/DX2                !
 ! D230  D(47,58,69,78)       -178.7998         estimate D2E/DX2                !
 ! D231  D(50,59,70,72)          0.0727         estimate D2E/DX2                !
 ! D232  D(50,59,70,79)       -179.2752         estimate D2E/DX2                !
 ! D233  D(71,59,70,72)        179.8085         estimate D2E/DX2                !
 ! D234  D(71,59,70,79)          0.4607         estimate D2E/DX2                !
 ! D235  D(50,60,72,70)         -0.2397         estimate D2E/DX2                !
 ! D236  D(50,60,72,80)       -178.7998         estimate D2E/DX2                !
 ! D237  D(53,61,63,54)          0.1059         estimate D2E/DX2                !
 ! D238  D(53,61,63,74)        178.7256         estimate D2E/DX2                !
 ! D239  D(73,61,63,54)        179.4551         estimate D2E/DX2                !
 ! D240  D(73,61,63,74)         -1.9252         estimate D2E/DX2                !
 ! D241  D(53,61,73,28)         97.9174         estimate D2E/DX2                !
 ! D242  D(63,61,73,28)        -81.3112         estimate D2E/DX2                !
 ! D243  D(55,64,66,56)          0.1059         estimate D2E/DX2                !
 ! D244  D(55,64,66,76)        178.7256         estimate D2E/DX2                !
 ! D245  D(75,64,66,56)        179.4551         estimate D2E/DX2                !
 ! D246  D(75,64,66,76)         -1.9252         estimate D2E/DX2                !
 ! D247  D(55,64,75,25)         97.9174         estimate D2E/DX2                !
 ! D248  D(66,64,75,25)        -81.3112         estimate D2E/DX2                !
 ! D249  D(57,67,69,58)          0.1059         estimate D2E/DX2                !
 ! D250  D(57,67,69,78)        178.7256         estimate D2E/DX2                !
 ! D251  D(77,67,69,58)        179.4551         estimate D2E/DX2                !
 ! D252  D(77,67,69,78)         -1.9252         estimate D2E/DX2                !
 ! D253  D(57,67,77,26)         97.9174         estimate D2E/DX2                !
 ! D254  D(69,67,77,26)        -81.3112         estimate D2E/DX2                !
 ! D255  D(59,70,72,60)          0.1059         estimate D2E/DX2                !
 ! D256  D(59,70,72,80)        178.7256         estimate D2E/DX2                !
 ! D257  D(79,70,72,60)        179.4551         estimate D2E/DX2                !
 ! D258  D(79,70,72,80)         -1.9252         estimate D2E/DX2                !
 ! D259  D(59,70,79,27)         97.9174         estimate D2E/DX2                !
 ! D260  D(72,70,79,27)        -81.3112         estimate D2E/DX2                !
 --------------------------------------------------------------------------------
 Trust Radius=3.00D-01 FncErr=1.00D-07 GrdErr=1.00D-06 EigMax=2.50D+02 EigMin=1.00D-04
 Number of steps in this run=    576 maximum allowed number of steps=    576.
 GradGradGradGradGradGradGradGradGradGradGradGradGradGradGradGradGradGrad

 Leave Link  103 at Fri May  7 16:04:04 2021, MaxMem=  7516192768 cpu:               3.4 elap:               0.2
 (Enter /PARA/pp801/luchenlin/g16/l202.exe)
 Stoichiometry    C28H52Au4N8S4
 Framework group  C4[X(C28H52Au4N8S4)]
 Deg. of freedom    70
 Full point group                 C4      NOp   4
 Largest Abelian subgroup         C2      NOp   2
 Largest concise Abelian subgroup C2      NOp   2
                         Standard orientation:                         
 ---------------------------------------------------------------------
 Center     Atomic      Atomic             Coordinates (Angstroms)
 Number     Number       Type             X           Y           Z
 ---------------------------------------------------------------------
      1         16           0        4.040198   -1.068970   -0.323655
      2         79           0        3.243744    1.034560   -0.460415
      3         16           0        1.068970    4.040198   -0.323655
      4         79           0       -1.034560    3.243744   -0.460415
      5         16           0       -4.040198    1.068970   -0.323655
      6         79           0       -3.243744   -1.034560   -0.460415
      7         16           0       -1.068970   -4.040198   -0.323655
      8         79           0        1.034560   -3.243744   -0.460415
      9          6           0        5.183899   -0.701940    1.060700
     10          6           0        0.701940    5.183899    1.060700
     11          6           0       -5.183899    0.701940    1.060700
     12          6           0       -0.701940   -5.183899    1.060700
     13          6           0        6.259295    0.321842    0.716752
     14          1           0        4.605329   -0.387538    1.941020
     15          1           0        5.632543   -1.671323    1.299316
     16          6           0       -0.321842    6.259295    0.716752
     17          1           0        0.387538    4.605329    1.941020
     18          1           0        1.671323    5.632543    1.299316
     19          6           0       -6.259295   -0.321842    0.716752
     20          1           0       -4.605329    0.387538    1.941020
     21          1           0       -5.632543    1.671323    1.299316
     22          6           0        0.321842   -6.259295    0.716752
     23          1           0       -0.387538   -4.605329    1.941020
     24          1           0       -1.671323   -5.632543    1.299316
     25          1           0        5.810663    1.310738    0.536801
     26          1           0       -1.310738    5.810663    0.536801
     27          1           0       -5.810663   -1.310738    0.536801
     28          1           0        1.310738   -5.810663    0.536801
     29          6           0        7.304331   -3.367566    1.153722
     30          6           0        3.367566    7.304331    1.153722
     31          6           0       -7.304331    3.367566    1.153722
     32          6           0       -3.367566   -7.304331    1.153722
     33          6           0        6.160286   -4.126074    1.821385
     34          1           0        8.044088   -4.069063    0.737115
     35          6           0        4.126074    6.160286    1.821385
     36          1           0        4.069063    8.044088    0.737115
     37          6           0       -6.160286    4.126074    1.821385
     38          1           0       -8.044088    4.069063    0.737115
     39          6           0       -4.126074   -6.160286    1.821385
     40          1           0       -4.069063   -8.044088    0.737115
     41          6           0        5.243279   -4.776760    0.835836
     42          1           0        5.563479   -3.429417    2.437250
     43          1           0        6.548359   -4.882958    2.520720
     44          6           0        4.776760    5.243279    0.835836
     45          1           0        3.429417    5.563479    2.437250
     46          1           0        4.882958    6.548359    2.520720
     47          6           0       -5.243279    4.776760    0.835836
     48          1           0       -5.563479    3.429417    2.437250
     49          1           0       -6.548359    4.882958    2.520720
     50          6           0       -4.776760   -5.243279    0.835836
     51          1           0       -3.429417   -5.563479    2.437250
     52          1           0       -4.882958   -6.548359    2.520720
     53          6           0        4.711290   -6.048246    0.831185
     54          7           0        4.776760   -4.083271   -0.248537
     55          6           0        6.048246    4.711290    0.831185
     56          7           0        4.083271    4.776760   -0.248537
     57          6           0       -4.711290    6.048246    0.831185
     58          7           0       -4.776760    4.083271   -0.248537
     59          6           0       -6.048246   -4.711290    0.831185
     60          7           0       -4.083271   -4.776760   -0.248537
     61          7           0        3.907177   -6.105260   -0.280446
     62          1           0        4.830400   -6.890657    1.507606
     63          6           0        3.979306   -4.896786   -0.896532
     64          7           0        6.105260    3.907177   -0.280446
     65          1           0        6.890657    4.830400    1.507606
     66          6           0        4.896786    3.979306   -0.896532
     67          7           0       -3.907177    6.105260   -0.280446
     68          1           0       -4.830400    6.890657    1.507606
     69          6           0       -3.979306    4.896786   -0.896532
     70          7           0       -6.105260   -3.907177   -0.280446
     71          1           0       -6.890657   -4.830400    1.507606
     72          6           0       -4.896786   -3.979306   -0.896532
     73          1           0        3.353982   -6.896860   -0.580613
     74          1           0        3.447836   -4.675571   -1.822811
     75          1           0        6.896860    3.353982   -0.580613
     76          1           0        4.675571    3.447836   -1.822811
     77          1           0       -3.353982    6.896860   -0.580613
     78          1           0       -3.447836    4.675571   -1.822811
     79          1           0       -6.896860   -3.353982   -0.580613
     80          1           0       -4.675571   -3.447836   -1.822811
     81          1           0       -0.413277    6.980577    1.546631
     82          1           0       -0.021404    6.807237   -0.189511
     83          1           0        2.762176    6.933675    0.315701
     84          1           0        2.711107    7.825560    1.866593
     85          1           0       -6.933675    2.762176    0.315701
     86          1           0       -7.825560    2.711107    1.866593
     87          1           0       -6.980577   -0.413277    1.546631
     88          1           0       -6.807237   -0.021404   -0.189511
     89          1           0       -2.762176   -6.933675    0.315701
     90          1           0       -2.711107   -7.825560    1.866593
     91          1           0        0.413277   -6.980577    1.546631
     92          1           0        0.021404   -6.807237   -0.189511
     93          1           0        6.933675   -2.762176    0.315701
     94          1           0        7.825560   -2.711107    1.866593
     95          1           0        6.980577    0.413277    1.546631
     96          1           0        6.807237    0.021404   -0.189511
 ---------------------------------------------------------------------
 Rotational constants (GHZ):           0.0275342           0.0275342           0.0143197
 Leave Link  202 at Fri May  7 16:04:05 2021, MaxMem=  7516192768 cpu:               1.6 elap:               0.1
 (Enter /PARA/pp801/luchenlin/g16/l301.exe)
 General basis read from cards:  (5D, 7F)
 Centers:       2      4      6      8
 SDD
 ****
 Centers:       9     10     11     12     13     16     19     22     29     30
 Centers:      31     32     33     35     37     39     41     44     47     50
 Centers:      53     55     57     59     63     66     69     72     54     56
 Centers:      58     60     61     64     67     70      1      3      5      7
 Centers:      14     15     17     18     20     21     23     24     25     26
 Centers:      27     28     34     36     38     40     42     43     45     46
 Centers:      48     49     51     52     62     65     68     71     73     74
 Centers:      75     76     77     78     79     80     81     82     83     84
 Centers:      85     86     87     88     89     90     91     92     93     94
 Centers:      95     96
 6-311G*
 ****
 ======================================================================================================
                                       Pseudopotential Parameters
 ======================================================================================================
  Center     Atomic      Valence      Angular      Power
  Number     Number     Electrons     Momentum     of R      Exponent        Coefficient   SO-Coeffient
 ======================================================================================================
    1         16
                                   No pseudopotential on this center.
    2         79           19
                                      G and up 
                                                     2        1.0000000        0.00000000    0.00000000
                                      S - G
                                                     2       13.2051000      426.84667900    0.00000000
                                                     2        6.6025500       37.00708300    0.00000000
                                      P - G
                                                     2       10.4520200      261.19958000    0.00000000
                                                     2        5.2260100       26.96249600    0.00000000
                                      D - G
                                                     2        7.8511000      124.79066600    0.00000000
                                                     2        3.9255500       16.30072600    0.00000000
                                      F - G
                                                     2        4.7898200       30.49008900    0.00000000
                                                     2        2.3949100        5.17107400    0.00000000
    3         16
                                   No pseudopotential on this center.
    4         79           19
                                      G and up 
                                                     2        1.0000000        0.00000000    0.00000000
                                      S - G
                                                     2       13.2051000      426.84667900    0.00000000
                                                     2        6.6025500       37.00708300    0.00000000
                                      P - G
                                                     2       10.4520200      261.19958000    0.00000000
                                                     2        5.2260100       26.96249600    0.00000000
                                      D - G
                                                     2        7.8511000      124.79066600    0.00000000
                                                     2        3.9255500       16.30072600    0.00000000
                                      F - G
                                                     2        4.7898200       30.49008900    0.00000000
                                                     2        2.3949100        5.17107400    0.00000000
    5         16
                                   No pseudopotential on this center.
    6         79           19
                                      G and up 
                                                     2        1.0000000        0.00000000    0.00000000
                                      S - G
                                                     2       13.2051000      426.84667900    0.00000000
                                                     2        6.6025500       37.00708300    0.00000000
                                      P - G
                                                     2       10.4520200      261.19958000    0.00000000
                                                     2        5.2260100       26.96249600    0.00000000
                                      D - G
                                                     2        7.8511000      124.79066600    0.00000000
                                                     2        3.9255500       16.30072600    0.00000000
                                      F - G
                                                     2        4.7898200       30.49008900    0.00000000
                                                     2        2.3949100        5.17107400    0.00000000
    7         16
                                   No pseudopotential on this center.
    8         79           19
                                      G and up 
                                                     2        1.0000000        0.00000000    0.00000000
                                      S - G
                                                     2       13.2051000      426.84667900    0.00000000
                                                     2        6.6025500       37.00708300    0.00000000
                                      P - G
                                                     2       10.4520200      261.19958000    0.00000000
                                                     2        5.2260100       26.96249600    0.00000000
                                      D - G
                                                     2        7.8511000      124.79066600    0.00000000
                                                     2        3.9255500       16.30072600    0.00000000
                                      F - G
                                                     2        4.7898200       30.49008900    0.00000000
                                                     2        2.3949100        5.17107400    0.00000000
    9          6
                                   No pseudopotential on this center.
   10          6
                                   No pseudopotential on this center.
   11          6
                                   No pseudopotential on this center.
   12          6
                                   No pseudopotential on this center.
   13          6
                                   No pseudopotential on this center.
   14          1
                                   No pseudopotential on this center.
   15          1
                                   No pseudopotential on this center.
   16          6
                                   No pseudopotential on this center.
   17          1
                                   No pseudopotential on this center.
   18          1
                                   No pseudopotential on this center.
   19          6
                                   No pseudopotential on this center.
   20          1
                                   No pseudopotential on this center.
   21          1
                                   No pseudopotential on this center.
   22          6
                                   No pseudopotential on this center.
   23          1
                                   No pseudopotential on this center.
   24          1
                                   No pseudopotential on this center.
   25          1
                                   No pseudopotential on this center.
   26          1
                                   No pseudopotential on this center.
   27          1
                                   No pseudopotential on this center.
   28          1
                                   No pseudopotential on this center.
   29          6
                                   No pseudopotential on this center.
   30          6
                                   No pseudopotential on this center.
   31          6
                                   No pseudopotential on this center.
   32          6
                                   No pseudopotential on this center.
   33          6
                                   No pseudopotential on this center.
   34          1
                                   No pseudopotential on this center.
   35          6
                                   No pseudopotential on this center.
   36          1
                                   No pseudopotential on this center.
   37          6
                                   No pseudopotential on this center.
   38          1
                                   No pseudopotential on this center.
   39          6
                                   No pseudopotential on this center.
   40          1
                                   No pseudopotential on this center.
   41          6
                                   No pseudopotential on this center.
   42          1
                                   No pseudopotential on this center.
   43          1
                                   No pseudopotential on this center.
   44          6
                                   No pseudopotential on this center.
   45          1
                                   No pseudopotential on this center.
   46          1
                                   No pseudopotential on this center.
   47          6
                                   No pseudopotential on this center.
   48          1
                                   No pseudopotential on this center.
   49          1
                                   No pseudopotential on this center.
   50          6
                                   No pseudopotential on this center.
   51          1
                                   No pseudopotential on this center.
   52          1
                                   No pseudopotential on this center.
   53          6
                                   No pseudopotential on this center.
   54          7
                                   No pseudopotential on this center.
   55          6
                                   No pseudopotential on this center.
   56          7
                                   No pseudopotential on this center.
   57          6
                                   No pseudopotential on this center.
   58          7
                                   No pseudopotential on this center.
   59          6
                                   No pseudopotential on this center.
   60          7
                                   No pseudopotential on this center.
   61          7
                                   No pseudopotential on this center.
   62          1
                                   No pseudopotential on this center.
   63          6
                                   No pseudopotential on this center.
   64          7
                                   No pseudopotential on this center.
   65          1
                                   No pseudopotential on this center.
   66          6
                                   No pseudopotential on this center.
   67          7
                                   No pseudopotential on this center.
   68          1
                                   No pseudopotential on this center.
   69          6
                                   No pseudopotential on this center.
   70          7
                                   No pseudopotential on this center.
   71          1
                                   No pseudopotential on this center.
   72          6
                                   No pseudopotential on this center.
   73          1
                                   No pseudopotential on this center.
   74          1
                                   No pseudopotential on this center.
   75          1
                                   No pseudopotential on this center.
   76          1
                                   No pseudopotential on this center.
   77          1
                                   No pseudopotential on this center.
   78          1
                                   No pseudopotential on this center.
   79          1
                                   No pseudopotential on this center.
   80          1
                                   No pseudopotential on this center.
   81          1
                                   No pseudopotential on this center.
   82          1
                                   No pseudopotential on this center.
   83          1
                                   No pseudopotential on this center.
   84          1
                                   No pseudopotential on this center.
   85          1
                                   No pseudopotential on this center.
   86          1
                                   No pseudopotential on this center.
   87          1
                                   No pseudopotential on this center.
   88          1
                                   No pseudopotential on this center.
   89          1
                                   No pseudopotential on this center.
   90          1
                                   No pseudopotential on this center.
   91          1
                                   No pseudopotential on this center.
   92          1
                                   No pseudopotential on this center.
   93          1
                                   No pseudopotential on this center.
   94          1
                                   No pseudopotential on this center.
   95          1
                                   No pseudopotential on this center.
   96          1
                                   No pseudopotential on this center.
 ======================================================================================================
 Ernie: Thresh=  0.10000D-02 Tol=  0.10000D-05 Strict=F.
 There are   552 symmetry adapted cartesian basis functions of A   symmetry.
 There are   552 symmetry adapted cartesian basis functions of B   symmetry.
 There are   526 symmetry adapted basis functions of A   symmetry.
 There are   526 symmetry adapted basis functions of B   symmetry.
  1052 basis functions,  1856 primitive gaussians,  1104 cartesian basis functions
   208 alpha electrons      208 beta electrons
       nuclear repulsion energy      7428.8651311340 Hartrees.
 IExCor= 1009 DFT=T Ex+Corr=PBE1PBE ExCW=0 ScaHFX=  0.250000
 ScaDFX=  0.750000  0.750000  1.000000  1.000000 ScalE2=  1.000000  1.000000
 IRadAn=      5 IRanWt=     -1 IRanGd=            0 ICorTp=0 IEmpDi=141
 NAtoms=   96 NActive=   96 NUniq=   24 SFac= 4.00D+00 NAtFMM=   60 NAOKFM=T Big=F
 Integral buffers will be    131072 words long.
 Raffenetti 2 integral format.
 Two-electron integral symmetry is turned on.
 R6Disp:  Grimme-D3(BJ) Dispersion energy=       -0.1222664194 Hartrees.
 Nuclear repulsion after empirical dispersion term =     7428.7428647146 Hartrees.
 Leave Link  301 at Fri May  7 16:04:06 2021, MaxMem=  7516192768 cpu:               5.6 elap:               0.3
 (Enter /PARA/pp801/luchenlin/g16/l302.exe)
 NPDir=0 NMtPBC=     1 NCelOv=     1 NCel=       1 NClECP=     1 NCelD=      1
         NCelK=      1 NCelE2=     1 NClLst=     1 CellRange=     0.0.
 One-electron integrals computed using PRISM.
 One-electron integral symmetry used in STVInt
   4 Symmetry operations used in ECPInt.
 ECPInt:  NShTT=   97020 NPrTT=  378094 LenC2=   59157 LenP2D=  131668.
 LDataN:  DoStor=T MaxTD1= 6 Len=  172
 NBasis=  1052 RedAO= T EigKep=  7.00D-04  NBF=   526   526
 NBsUse=  1052 1.00D-06 EigRej= -1.00D+00 NBFU=   526   526
 Precomputing XC quadrature grid using
 IXCGrd= 4 IRadAn=           5 IRanWt=          -1 IRanGd=           0 AccXCQ= 0.00D+00.
 Defaulting to unpruned grid for atomic number  79.
 Defaulting to unpruned grid for atomic number  79.
 Generated NRdTot=       0 NPtTot=           0 NUsed=           0 NTot=          32
 NSgBfM=   974   974   974   974   974 MxSgAt=    96 MxSgA2=    96.
 Leave Link  302 at Fri May  7 16:04:13 2021, MaxMem=  7516192768 cpu:             169.1 elap:               7.3
 (Enter /PARA/pp801/luchenlin/g16/l303.exe)
 DipDrv:  MaxL=1.
 Leave Link  303 at Fri May  7 16:04:14 2021, MaxMem=  7516192768 cpu:              15.6 elap:               0.8
 (Enter /PARA/pp801/luchenlin/g16/l401.exe)
 ExpMin= 1.50D-02 ExpMax= 9.34D+04 ExpMxC= 3.17D+03 IAcc=3 IRadAn=         5 AccDes= 0.00D+00
 Harris functional with IExCor= 1009 and IRadAn=       5 diagonalized for initial guess.
 HarFok:  IExCor= 1009 AccDes= 0.00D+00 IRadAn=         5 IDoV= 1 UseB2=F ITyADJ=14
 ICtDFT=  3500011 ScaDFX=  1.000000  1.000000  1.000000  1.000000
 Defaulting to unpruned grid for atomic number  79.
 FoFCou: FMM=F IPFlag=           0 FMFlag=      100000 FMFlg1=        2000
         NFxFlg=           0 DoJE=T BraDBF=F KetDBF=T FulRan=T
         wScrn=  0.000000 ICntrl=       500 IOpCl=  0 I1Cent=   200000004 NGrid=           0
         NMat0=    1 NMatS0=      1 NMatT0=    0 NMatD0=    1 NMtDS0=    0 NMtDT0=    0
 Petite list used in FoFCou.
 Harris En= -3670.05964451335    
 JPrj=0 DoOrth=F DoCkMO=F.
 Initial guess orbital symmetries:
       Occupied  (E) (E) (B) (A) (A) (E) (E) (B) (A) (E) (E) (B)
                 (B) (E) (E) (A) (A) (E) (E) (B) (B) (E) (E) (A)
                 (B) (E) (E) (A) (B) (E) (E) (A) (B) (E) (E) (A)
                 (A) (E) (E) (B) (E) (E) (B) (A) (B) (E) (E) (A)
                 (A) (E) (E) (B) (A) (B) (E) (E) (B) (E) (E) (A)
                 (B) (E) (E) (A) (A) (E) (E) (B) (E) (E) (A) (B)
                 (A) (E) (E) (B) (B) (E) (E) (A) (A) (E) (E) (B)
                 (A) (E) (E) (B) (B) (E) (E) (A) (A) (E) (E) (B)
                 (A) (E) (E) (B) (A) (E) (E) (B) (A) (E) (E) (B)
                 (A) (E) (E) (B) (B) (E) (E) (A) (B) (E) (E) (A)
                 (B) (E) (E) (A) (A) (E) (E) (B) (A) (E) (E) (B)
                 (A) (E) (E) (B) (B) (E) (E) (A) (B) (E) (E) (A)
                 (A) (E) (E) (B) (B) (E) (E) (A) (A) (E) (E) (B)
                 (A) (E) (E) (B) (B) (E) (E) (A) (A) (E) (E) (B)
                 (B) (E) (E) (A) (B) (E) (E) (A) (B) (E) (E) (A)
                 (A) (B) (E) (E) (B) (E) (E) (A) (A) (B) (E) (E)
                 (A) (E) (E) (B) (A) (A) (E) (E) (E) (E) (B) (B)
                 (A) (E) (E) (B)
       Virtual   (B) (E) (E) (A) (A) (E) (E) (B) (A) (E) (E) (B)
                 (A) (E) (E) (B) (A) (E) (E) (B) (A) (B) (E) (E)
                 (A) (E) (E) (B) (A) (A) (E) (E) (B) (E) (E) (A)
                 (B) (E) (E) (B) (A) (E) (E) (B) (B) (E) (E) (A)
                 (E) (E) (A) (B) (A) (E) (E) (B) (A) (B) (E) (E)
                 (A) (A) (B) (E) (E) (E) (E) (B) (A) (E) (E) (B)
                 (A) (E) (E) (B) (A) (A) (E) (E) (B) (E) (E) (B)
                 (A) (B) (E) (E) (A) (E) (E) (A) (B) (E) (E) (A)
                 (B) (E) (E) (A) (B) (E) (E) (A) (B) (E) (E) (A)
                 (B) (E) (E) (B) (E) (E) (A) (B) (B) (E) (E) (A)
                 (A) (B) (E) (E) (B) (A) (A) (E) (E) (B) (E) (E)
                 (A) (E) (E) (A) (B) (E) (E) (B) (A) (E) (E) (B)
                 (A) (B) (E) (E) (A) (E) (E) (B) (A) (E) (E) (A)
                 (A) (B) (E) (E) (B) (E) (E) (A) (B) (A) (E) (E)
                 (B) (B) (E) (E) (B) (A) (E) (E) (A) (B) (E) (E)
                 (B) (E) (E) (A) (E) (E) (A) (B) (A) (E) (E) (A)
                 (B) (E) (E) (B) (E) (E) (A) (A) (E) (E) (B) (A)
                 (B) (E) (E) (E) (E) (A) (A) (B) (E) (E) (A) (B)
                 (B) (E) (E) (A) (B) (E) (E) (E) (E) (B) (A) (B)
                 (A) (E) (E) (B) (A) (E) (E) (B) (E) (E) (A) (B)
                 (A) (E) (E) (A) (E) (E) (B) (A) (B) (E) (E) (B)
                 (A) (E) (E) (B) (A) (E) (E) (A) (B) (E) (E) (B)
                 (A) (E) (E) (A) (B) (B) (E) (E) (A) (B) (E) (E)
                 (A) (E) (E) (B) (E) (E) (B) (A) (A) (E) (E) (B)
                 (A) (E) (E) (B) (A) (B) (E) (E) (B) (E) (E) (B)
                 (A) (E) (E) (A) (B) (A) (E) (E) (B) (B) (A) (E)
                 (E) (A) (E) (E) (A) (B) (E) (E) (A) (E) (E) (B)
                 (A) (B) (E) (E) (A) (B) (E) (E) (E) (E) (A) (B)
                 (A) (E) (E) (B) (A) (E) (E) (A) (B) (E) (E) (B)
                 (A) (B) (E) (E) (A) (E) (E) (B) (A) (A) (E) (E)
                 (B) (B) (E) (E) (B) (A) (E) (E) (B) (E) (E) (B)
                 (A) (E) (E) (A) (A) (E) (E) (A) (B) (E) (E) (B)
                 (A) (A) (E) (E) (B) (E) (E) (B) (A) (E) (E) (B)
                 (B) (E) (E) (A) (B) (A) (E) (E) (E) (E) (A) (B)
                 (B) (E) (E) (A) (B) (E) (E) (A) (B) (E) (E) (A)
                 (A) (A) (E) (E) (B) (E) (E) (B) (A) (E) (E) (B)
                 (E) (E) (A) (B) (B) (A) (E) (E) (A) (E) (E) (B)
                 (A) (E) (E) (B) (B) (E) (E) (B) (A) (A) (E) (E)
                 (B) (A) (E) (E) (A) (E) (E) (B) (E) (E) (A) (B)
                 (B) (A) (E) (E) (A) (E) (E) (B) (B) (A) (E) (E)
                 (A) (B) (E) (E) (B) (A) (E) (E) (B) (E) (E) (A)
                 (B) (E) (E) (A) (A) (B) (E) (E) (E) (E) (A) (B)
                 (B) (E) (E) (A) (A) (E) (E) (B) (A) (E) (E) (B)
                 (A) (E) (E) (B) (E) (E) (A) (B) (A) (E) (E) (B)
                 (E) (E) (B) (A) (A) (E) (E) (B) (B) (E) (E) (A)
                 (A) (E) (E) (B) (B) (E) (E) (A) (A) (E) (E) (B)
                 (B) (E) (E) (A) (B) (E) (E) (A) (B) (E) (E) (A)
                 (B) (E) (E) (A) (A) (E) (E) (B) (E) (E) (A) (B)
                 (A) (E) (E) (B) (B) (E) (E) (A) (A) (E) (E) (B)
                 (A) (B) (E) (E) (A) (E) (E) (B) (A) (E) (E) (B)
                 (B) (E) (E) (A) (E) (E) (B) (A) (A) (B) (E) (E)
                 (B) (E) (E) (A) (A) (E) (E) (B) (A) (E) (E) (B)
                 (A) (E) (E) (B) (B) (A) (E) (E) (B) (E) (E) (A)
                 (B) (E) (E) (A) (A) (E) (E) (B) (A) (E) (E) (B)
                 (A) (E) (E) (B) (A) (E) (E) (B) (A) (E) (E) (A)
                 (B) (E) (E) (B) (E) (E) (A) (B) (A) (E) (E) (B)
                 (B) (E) (E) (A) (A) (E) (E) (B) (B) (E) (E) (A)
                 (A) (E) (E) (B) (B) (E) (E) (A) (A) (E) (E) (B)
                 (A) (E) (E) (B) (B) (E) (E) (A) (A) (E) (E) (B)
                 (A) (B) (E) (E) (A) (B) (E) (E) (A) (B) (E) (E)
                 (B) (E) (E) (A) (A) (E) (E) (B) (A) (E) (E) (B)
                 (A) (E) (E) (B) (A) (E) (E) (B) (A) (E) (E) (B)
                 (B) (E) (E) (A) (A) (B) (E) (E) (A) (B) (E) (E)
                 (E) (E) (A) (B) (A) (E) (E) (B) (B) (A) (E) (E)
                 (A) (E) (E) (B) (A) (B) (E) (E) (E) (E) (A) (B)
                 (A) (E) (E) (B) (B) (E) (E) (A) (A) (E) (E) (B)
                 (A) (E) (E) (B) (A) (E) (E) (B) (B) (E) (E) (A)
                 (A) (E) (E) (B) (B) (E) (E) (A) (A) (E) (E) (B)
                 (B) (E) (E) (A) (B) (E) (E) (A) (A) (B) (E) (E)
                 (A) (B) (E) (E) (B) (A) (E) (E) (A) (E) (E) (B)
                 (A) (B) (E) (E)
 The electronic state of the initial guess is 1-A.
 Leave Link  401 at Fri May  7 16:04:20 2021, MaxMem=  7516192768 cpu:             115.5 elap:               5.0
 (Enter /PARA/pp801/luchenlin/g16/l502.exe)
 Integral symmetry usage will be decided dynamically.
 Closed shell SCF:
 Using DIIS extrapolation, IDIIS=  1040.
 NGot=  7516192768 LenX=  7513711694 LenY=  7512491774
 Requested convergence on RMS density matrix=1.00D-08 within 128 cycles.
 Requested convergence on MAX density matrix=1.00D-06.
 Requested convergence on             energy=1.00D-06.
 No special actions if energy rises.
 Fock matrices will be formed incrementally for  20 cycles.

 Cycle   1  Pass 1  IDiag  1:
 FoFJK:  IHMeth= 1 ICntrl=       0 DoSepK=F KAlg= 0 I1Cent=           0 FoldK=F
 IRaf= 500000000 NMat=       1 IRICut=       1 DoRegI=T DoRafI=F ISym2E= 1 IDoP0=0 IntGTp=1.
 FoFCou: FMM=F IPFlag=           0 FMFlag=      100000 FMFlg1=        2000
         NFxFlg=           0 DoJE=F BraDBF=F KetDBF=F FulRan=T
         wScrn=  0.000000 ICntrl=         0 IOpCl=  0 I1Cent=           0 NGrid=           0
         NMat0=    1 NMatS0=      1 NMatT0=    0 NMatD0=    1 NMtDS0=    0 NMtDT0=    0
 Petite list used in FoFCou.
 Defaulting to unpruned grid for atomic number  79.
 Defaulting to unpruned grid for atomic number  79.
 Defaulting to unpruned grid for atomic number  79.
 Defaulting to unpruned grid for atomic number  79.
 Defaulting to unpruned grid for atomic number  79.
 Defaulting to unpruned grid for atomic number  79.
 Defaulting to unpruned grid for atomic number  79.
 Defaulting to unpruned grid for atomic number  79.
 Defaulting to unpruned grid for atomic number  79.
 Defaulting to unpruned grid for atomic number  79.
 Defaulting to unpruned grid for atomic number  79.
 Defaulting to unpruned grid for atomic number  79.
 Defaulting to unpruned grid for atomic number  79.
 Defaulting to unpruned grid for atomic number  79.
 Defaulting to unpruned grid for atomic number  79.
 Defaulting to unpruned grid for atomic number  79.
 Defaulting to unpruned grid for atomic number  79.
 Defaulting to unpruned grid for atomic number  79.
 Defaulting to unpruned grid for atomic number  79.
 Defaulting to unpruned grid for atomic number  79.
 Defaulting to unpruned grid for atomic number  79.
 Defaulting to unpruned grid for atomic number  79.
 Defaulting to unpruned grid for atomic number  79.
 Defaulting to unpruned grid for atomic number  79.
 E= -3667.59487751742    
 DIIS: error= 3.41D-02 at cycle   1 NSaved=   1.
 NSaved= 1 IEnMin= 1 EnMin= -3667.59487751742     IErMin= 1 ErrMin= 3.41D-02
 ErrMax= 3.41D-02  0.00D+00 EMaxC= 1.00D-01 BMatC= 2.98D+00 BMatP= 2.98D+00
 IDIUse=3 WtCom= 6.59D-01 WtEn= 3.41D-01
 Coeff-Com:  0.100D+01
 Coeff-En:   0.100D+01
 Coeff:      0.100D+01
 Gap=     0.400 Goal=   None    Shift=    0.000
 GapD=    0.400 DampG=2.000 DampE=0.250 DampFc=0.5000 IDamp=-1.
 Damping current iteration by 5.00D-01
 RMSDP=4.56D-03 MaxDP=8.69D-01              OVMax= 6.20D-01

 Cycle   2  Pass 1  IDiag  1:
 RMSU=  2.28D-03    CP:  1.01D+00
 E= -3667.12785771144     Delta-E=        0.467019805972 Rises=F Damp=T
 DIIS: error= 2.52D-02 at cycle   2 NSaved=   2.
 NSaved= 2 IEnMin= 1 EnMin= -3667.59487751742     IErMin= 2 ErrMin= 2.52D-02
 ErrMax= 2.52D-02  0.00D+00 EMaxC= 1.00D-01 BMatC= 6.76D-01 BMatP= 2.98D+00
 IDIUse=3 WtCom= 7.48D-01 WtEn= 2.52D-01
 Coeff-Com:  0.262D+00 0.738D+00
 Coeff-En:   0.564D+00 0.436D+00
 Coeff:      0.338D+00 0.662D+00
 Gap=    -0.117 Goal=   None    Shift=    0.000
 RMSDP=2.14D-03 MaxDP=4.61D-01 DE= 4.67D-01 OVMax= 8.76D-01

 Cycle   3  Pass 1  IDiag  1:
 RMSU=  1.45D-03    CP:  9.97D-01  3.10D-01
 E= -3669.39211003881     Delta-E=       -2.264252327368 Rises=F Damp=F
 DIIS: error= 3.02D-02 at cycle   3 NSaved=   3.
 NSaved= 3 IEnMin= 3 EnMin= -3669.39211003881     IErMin= 2 ErrMin= 2.52D-02
 ErrMax= 3.02D-02  0.00D+00 EMaxC= 1.00D-01 BMatC= 7.27D-01 BMatP= 6.76D-01
 IDIUse=3 WtCom= 6.98D-01 WtEn= 3.02D-01
 Coeff-Com:  0.138D+00 0.475D+00 0.387D+00
 Coeff-En:   0.000D+00 0.000D+00 0.100D+01
 Coeff:      0.963D-01 0.331D+00 0.572D+00
 Gap=     0.157 Goal=   None    Shift=    0.000
 RMSDP=1.21D-03 MaxDP=7.97D-02 DE=-2.26D+00 OVMax= 1.98D-01

 Cycle   4  Pass 1  IDiag  1:
 RMSU=  9.99D-04    CP:  9.94D-01  3.06D-01  5.33D-01
 E= -3669.91251776155     Delta-E=       -0.520407722735 Rises=F Damp=F
 DIIS: error= 1.64D-02 at cycle   4 NSaved=   4.
 NSaved= 4 IEnMin= 4 EnMin= -3669.91251776155     IErMin= 4 ErrMin= 1.64D-02
 ErrMax= 1.64D-02  0.00D+00 EMaxC= 1.00D-01 BMatC= 2.00D-01 BMatP= 6.76D-01
 IDIUse=3 WtCom= 8.36D-01 WtEn= 1.64D-01
 Coeff-Com:  0.116D-01 0.116D+00 0.328D+00 0.544D+00
 Coeff-En:   0.000D+00 0.000D+00 0.208D+00 0.792D+00
 Coeff:      0.973D-02 0.973D-01 0.309D+00 0.584D+00
 Gap=     0.130 Goal=   None    Shift=    0.000
 RMSDP=5.72D-04 MaxDP=4.08D-02 DE=-5.20D-01 OVMax= 8.43D-02

 Cycle   5  Pass 1  IDiag  1:
 RMSU=  4.68D-04    CP:  9.92D-01  3.74D-01  5.82D-01  7.19D-01
 E= -3670.06085680954     Delta-E=       -0.148339047992 Rises=F Damp=F
 DIIS: error= 6.94D-03 at cycle   5 NSaved=   5.
 NSaved= 5 IEnMin= 5 EnMin= -3670.06085680954     IErMin= 5 ErrMin= 6.94D-03
 ErrMax= 6.94D-03  0.00D+00 EMaxC= 1.00D-01 BMatC= 3.48D-02 BMatP= 2.00D-01
 IDIUse=3 WtCom= 9.31D-01 WtEn= 6.94D-02
 Coeff-Com: -0.628D-02 0.212D-01 0.100D+00 0.357D+00 0.528D+00
 Coeff-En:   0.000D+00 0.000D+00 0.000D+00 0.176D+00 0.824D+00
 Coeff:     -0.584D-02 0.198D-01 0.935D-01 0.344D+00 0.548D+00
 Gap=     0.132 Goal=   None    Shift=    0.000
 RMSDP=1.99D-04 MaxDP=1.08D-02 DE=-1.48D-01 OVMax= 3.10D-02

 Cycle   6  Pass 1  IDiag  1:
 RMSU=  1.02D-04    CP:  9.93D-01  3.59D-01  5.91D-01  7.98D-01  6.84D-01
 E= -3670.09323588858     Delta-E=       -0.032379079041 Rises=F Damp=F
 DIIS: error= 1.40D-03 at cycle   6 NSaved=   6.
 NSaved= 6 IEnMin= 6 EnMin= -3670.09323588858     IErMin= 6 ErrMin= 1.40D-03
 ErrMax= 1.40D-03  0.00D+00 EMaxC= 1.00D-01 BMatC= 1.55D-03 BMatP= 3.48D-02
 IDIUse=3 WtCom= 9.86D-01 WtEn= 1.40D-02
 Coeff-Com: -0.114D-02-0.254D-02 0.721D-02 0.103D+00 0.261D+00 0.633D+00
 Coeff-En:   0.000D+00 0.000D+00 0.000D+00 0.000D+00 0.000D+00 0.100D+01
 Coeff:     -0.113D-02-0.250D-02 0.711D-02 0.101D+00 0.258D+00 0.638D+00
 Gap=     0.133 Goal=   None    Shift=    0.000
 RMSDP=3.92D-05 MaxDP=4.93D-03 DE=-3.24D-02 OVMax= 8.54D-03

 Cycle   7  Pass 1  IDiag  1:
 RMSU=  3.44D-05    CP:  9.93D-01  3.54D-01  5.91D-01  8.00D-01  7.07D-01
                    CP:  8.96D-01
 E= -3670.09448845101     Delta-E=       -0.001252562433 Rises=F Damp=F
 DIIS: error= 4.83D-04 at cycle   7 NSaved=   7.
 NSaved= 7 IEnMin= 7 EnMin= -3670.09448845101     IErMin= 7 ErrMin= 4.83D-04
 ErrMax= 4.83D-04  0.00D+00 EMaxC= 1.00D-01 BMatC= 2.21D-04 BMatP= 1.55D-03
 IDIUse=3 WtCom= 9.95D-01 WtEn= 4.83D-03
 Coeff-Com:  0.103D-02-0.193D-02-0.311D-02 0.153D-01 0.722D-01 0.335D+00
 Coeff-Com:  0.581D+00
 Coeff-En:   0.000D+00 0.000D+00 0.000D+00 0.000D+00 0.000D+00 0.598D-01
 Coeff-En:   0.940D+00
 Coeff:      0.103D-02-0.192D-02-0.310D-02 0.153D-01 0.718D-01 0.334D+00
 Coeff:      0.583D+00
 Gap=     0.133 Goal=   None    Shift=    0.000
 RMSDP=1.46D-05 MaxDP=9.21D-04 DE=-1.25D-03 OVMax= 2.27D-03

 Cycle   8  Pass 1  IDiag  1:
 RMSU=  1.07D-05    CP:  9.93D-01  3.55D-01  5.89D-01  8.01D-01  7.15D-01
                    CP:  9.04D-01  7.64D-01
 E= -3670.09468305208     Delta-E=       -0.000194601069 Rises=F Damp=F
 DIIS: error= 9.73D-05 at cycle   8 NSaved=   8.
 NSaved= 8 IEnMin= 8 EnMin= -3670.09468305208     IErMin= 8 ErrMin= 9.73D-05
 ErrMax= 9.73D-05  0.00D+00 EMaxC= 1.00D-01 BMatC= 8.61D-06 BMatP= 2.21D-04
 IDIUse=1 WtCom= 1.00D+00 WtEn= 0.00D+00
 Coeff-Com:  0.591D-03-0.103D-02-0.106D-02-0.291D-03 0.131D-01 0.920D-01
 Coeff-Com:  0.220D+00 0.676D+00
 Coeff:      0.591D-03-0.103D-02-0.106D-02-0.291D-03 0.131D-01 0.920D-01
 Coeff:      0.220D+00 0.676D+00
 Gap=     0.133 Goal=   None    Shift=    0.000
 RMSDP=4.61D-06 MaxDP=5.49D-04 DE=-1.95D-04 OVMax= 6.98D-04

 Cycle   9  Pass 1  IDiag  1:
 RMSU=  3.74D-06    CP:  9.92D-01  3.54D-01  5.90D-01  8.00D-01  7.17D-01
                    CP:  9.13D-01  7.97D-01  9.51D-01
 E= -3670.09469205027     Delta-E=       -0.000008998191 Rises=F Damp=F
 DIIS: error= 3.48D-05 at cycle   9 NSaved=   9.
 NSaved= 9 IEnMin= 9 EnMin= -3670.09469205027     IErMin= 9 ErrMin= 3.48D-05
 ErrMax= 3.48D-05  0.00D+00 EMaxC= 1.00D-01 BMatC= 1.35D-06 BMatP= 8.61D-06
 IDIUse=1 WtCom= 1.00D+00 WtEn= 0.00D+00
 Coeff-Com:  0.180D-03-0.321D-03 0.243D-03-0.167D-02-0.245D-02 0.270D-03
 Coeff-Com:  0.195D-01 0.299D+00 0.685D+00
 Coeff:      0.180D-03-0.321D-03 0.243D-03-0.167D-02-0.245D-02 0.270D-03
 Coeff:      0.195D-01 0.299D+00 0.685D+00
 Gap=     0.133 Goal=   None    Shift=    0.000
 RMSDP=1.76D-06 MaxDP=1.54D-04 DE=-9.00D-06 OVMax= 2.82D-04

 Cycle  10  Pass 1  IDiag  1:
 RMSU=  1.08D-06    CP:  9.92D-01  3.54D-01  5.91D-01  8.00D-01  7.16D-01
                    CP:  9.16D-01  8.10D-01  1.02D+00  9.50D-01
 E= -3670.09469355475     Delta-E=       -0.000001504475 Rises=F Damp=F
 DIIS: error= 1.28D-05 at cycle  10 NSaved=  10.
 NSaved=10 IEnMin=10 EnMin= -3670.09469355475     IErMin=10 ErrMin= 1.28D-05
 ErrMax= 1.28D-05  0.00D+00 EMaxC= 1.00D-01 BMatC= 1.42D-07 BMatP= 1.35D-06
 IDIUse=1 WtCom= 1.00D+00 WtEn= 0.00D+00
 Coeff-Com:  0.431D-04-0.746D-04 0.283D-03-0.607D-03-0.221D-02-0.832D-02
 Coeff-Com: -0.150D-01 0.629D-01 0.292D+00 0.671D+00
 Coeff:      0.431D-04-0.746D-04 0.283D-03-0.607D-03-0.221D-02-0.832D-02
 Coeff:     -0.150D-01 0.629D-01 0.292D+00 0.671D+00
 Gap=     0.133 Goal=   None    Shift=    0.000
 RMSDP=6.32D-07 MaxDP=9.31D-05 DE=-1.50D-06 OVMax= 1.17D-04

 Cycle  11  Pass 1  IDiag  1:
 RMSU=  4.26D-07    CP:  9.92D-01  3.54D-01  5.91D-01  8.00D-01  7.16D-01
                    CP:  9.15D-01  8.14D-01  1.05D+00  1.02D+00  1.01D+00
 E= -3670.09469369897     Delta-E=       -0.000000144222 Rises=F Damp=F
 DIIS: error= 6.53D-06 at cycle  11 NSaved=  11.
 NSaved=11 IEnMin=11 EnMin= -3670.09469369897     IErMin=11 ErrMin= 6.53D-06
 ErrMax= 6.53D-06  0.00D+00 EMaxC= 1.00D-01 BMatC= 2.97D-08 BMatP= 1.42D-07
 IDIUse=1 WtCom= 1.00D+00 WtEn= 0.00D+00
 Coeff-Com:  0.462D-05-0.139D-04 0.866D-04-0.666D-04-0.671D-03-0.343D-02
 Coeff-Com: -0.101D-01-0.143D-01 0.410D-01 0.358D+00 0.630D+00
 Coeff:      0.462D-05-0.139D-04 0.866D-04-0.666D-04-0.671D-03-0.343D-02
 Coeff:     -0.101D-01-0.143D-01 0.410D-01 0.358D+00 0.630D+00
 Gap=     0.133 Goal=   None    Shift=    0.000
 RMSDP=2.43D-07 MaxDP=2.51D-05 DE=-1.44D-07 OVMax= 4.19D-05

 Cycle  12  Pass 1  IDiag  1:
 RMSU=  1.40D-07    CP:  9.92D-01  3.54D-01  5.91D-01  8.00D-01  7.16D-01
                    CP:  9.15D-01  8.14D-01  1.06D+00  1.03D+00  1.12D+00
                    CP:  8.54D-01
 E= -3670.09469373111     Delta-E=       -0.000000032140 Rises=F Damp=F
 DIIS: error= 1.71D-06 at cycle  12 NSaved=  12.
 NSaved=12 IEnMin=12 EnMin= -3670.09469373111     IErMin=12 ErrMin= 1.71D-06
 ErrMax= 1.71D-06  0.00D+00 EMaxC= 1.00D-01 BMatC= 2.31D-09 BMatP= 2.97D-08
 IDIUse=1 WtCom= 1.00D+00 WtEn= 0.00D+00
 Coeff-Com:  0.115D-05 0.164D-05 0.116D-04 0.285D-04-0.850D-04-0.598D-03
 Coeff-Com: -0.287D-02-0.134D-01-0.135D-01 0.851D-01 0.286D+00 0.659D+00
 Coeff:      0.115D-05 0.164D-05 0.116D-04 0.285D-04-0.850D-04-0.598D-03
 Coeff:     -0.287D-02-0.134D-01-0.135D-01 0.851D-01 0.286D+00 0.659D+00
 Gap=     0.133 Goal=   None    Shift=    0.000
 RMSDP=9.26D-08 MaxDP=7.74D-06 DE=-3.21D-08 OVMax= 1.30D-05

 Cycle  13  Pass 1  IDiag  1:
 RMSU=  4.97D-08    CP:  9.92D-01  3.54D-01  5.91D-01  8.00D-01  7.16D-01
                    CP:  9.15D-01  8.14D-01  1.06D+00  1.05D+00  1.14D+00
                    CP:  8.80D-01  8.05D-01
 E= -3670.09469373387     Delta-E=       -0.000000002761 Rises=F Damp=F
 DIIS: error= 3.73D-07 at cycle  13 NSaved=  13.
 NSaved=13 IEnMin=13 EnMin= -3670.09469373387     IErMin=13 ErrMin= 3.73D-07
 ErrMax= 3.73D-07  0.00D+00 EMaxC= 1.00D-01 BMatC= 2.09D-10 BMatP= 2.31D-09
 IDIUse=1 WtCom= 1.00D+00 WtEn= 0.00D+00
 Coeff-Com:  0.858D-06-0.205D-06-0.545D-05 0.173D-04 0.322D-04 0.116D-03
 Coeff-Com: -0.164D-03-0.421D-02-0.940D-02-0.162D-02 0.544D-01 0.278D+00
 Coeff-Com:  0.682D+00
 Coeff:      0.858D-06-0.205D-06-0.545D-05 0.173D-04 0.322D-04 0.116D-03
 Coeff:     -0.164D-03-0.421D-02-0.940D-02-0.162D-02 0.544D-01 0.278D+00
 Coeff:      0.682D+00
 Gap=     0.133 Goal=   None    Shift=    0.000
 RMSDP=2.82D-08 MaxDP=3.76D-06 DE=-2.76D-09 OVMax= 4.44D-06

 Cycle  14  Pass 1  IDiag  1:
 RMSU=  1.36D-08    CP:  9.92D-01  3.54D-01  5.91D-01  8.00D-01  7.16D-01
                    CP:  9.15D-01  8.15D-01  1.06D+00  1.05D+00  1.15D+00
                    CP:  9.07D-01  8.83D-01  8.50D-01
 E= -3670.09469373414     Delta-E=       -0.000000000264 Rises=F Damp=F
 DIIS: error= 1.36D-07 at cycle  14 NSaved=  14.
 NSaved=14 IEnMin=14 EnMin= -3670.09469373414     IErMin=14 ErrMin= 1.36D-07
 ErrMax= 1.36D-07  0.00D+00 EMaxC= 1.00D-01 BMatC= 2.20D-11 BMatP= 2.09D-10
 IDIUse=1 WtCom= 1.00D+00 WtEn= 0.00D+00
 Coeff-Com:  0.300D-06 0.286D-06-0.273D-05 0.559D-05 0.179D-04 0.912D-04
 Coeff-Com:  0.154D-03-0.846D-03-0.333D-02-0.865D-02 0.786D-03 0.735D-01
 Coeff-Com:  0.314D+00 0.624D+00
 Coeff:      0.300D-06 0.286D-06-0.273D-05 0.559D-05 0.179D-04 0.912D-04
 Coeff:      0.154D-03-0.846D-03-0.333D-02-0.865D-02 0.786D-03 0.735D-01
 Coeff:      0.314D+00 0.624D+00
 Gap=     0.133 Goal=   None    Shift=    0.000
 RMSDP=6.35D-09 MaxDP=4.49D-07 DE=-2.64D-10 OVMax= 1.59D-06

 SCF Done:  E(RPBE1PBE) =  -3670.09469373     A.U. after   14 cycles
            NFock= 14  Conv=0.63D-08     -V/T= 2.1114
 KE= 3.302247561891D+03 PE=-2.335531480316D+04 EE= 8.954229682817D+03
 Leave Link  502 at Fri May  7 16:06:49 2021, MaxMem=  7516192768 cpu:            3541.7 elap:             148.5
 (Enter /PARA/pp801/luchenlin/g16/l601.exe)
 Copying SCF densities to generalized density rwf, IOpCl= 0 IROHF=0.

 **********************************************************************

            Population analysis using the SCF Density.

 **********************************************************************

 Orbital symmetries:
       Occupied  (E) (E) (B) (A) (A) (E) (E) (B) (A) (E) (E) (B)
                 (A) (E) (E) (B) (B) (E) (E) (A) (B) (E) (E) (A)
                 (B) (E) (E) (A) (B) (E) (E) (A) (A) (E) (E) (B)
                 (B) (E) (E) (A) (E) (E) (B) (A) (B) (E) (E) (A)
                 (A) (E) (E) (B) (A) (B) (E) (E) (B) (E) (E) (A)
                 (A) (E) (E) (B) (B) (E) (E) (A) (B) (E) (E) (A)
                 (A) (E) (E) (B) (B) (E) (E) (A) (B) (E) (E) (A)
                 (A) (E) (E) (B) (B) (E) (E) (A) (A) (E) (E) (B)
                 (A) (E) (E) (B) (A) (E) (E) (B) (A) (E) (E) (B)
                 (B) (E) (E) (A) (B) (E) (E) (A) (B) (E) (E) (A)
                 (B) (E) (E) (A) (A) (E) (E) (B) (B) (E) (E) (A)
                 (B) (E) (E) (A) (B) (E) (E) (A) (B) (E) (E) (A)
                 (B) (E) (E) (A) (A) (E) (E) (B) (B) (E) (E) (A)
                 (A) (E) (E) (B) (A) (E) (E) (B) (B) (E) (E) (A)
                 (B) (E) (E) (A) (B) (E) (E) (A) (B) (E) (E) (A)
                 (A) (E) (E) (B) (E) (E) (A) (B) (A) (E) (E) (B)
                 (A) (E) (E) (B) (B) (E) (E) (A) (A) (E) (E) (B)
                 (A) (E) (E) (B)
       Virtual   (A) (E) (E) (B) (A) (E) (E) (A) (B) (E) (E) (A)
                 (B) (E) (E) (B) (A) (E) (E) (B) (A) (E) (E) (A)
                 (B) (E) (E) (A) (B) (E) (E) (B) (A) (E) (E) (B)
                 (B) (A) (E) (E) (E) (E) (B) (B) (A) (E) (E) (A)
                 (A) (B) (A) (E) (E) (B) (E) (E) (A) (E) (E) (B)
                 (E) (E) (A) (A) (B) (E) (E) (B) (A) (A) (E) (E)
                 (B) (E) (E) (A) (B) (E) (E) (A) (B) (E) (E) (A)
                 (B) (E) (E) (A) (B) (A) (E) (E) (B) (B) (E) (E)
                 (A) (E) (E) (B) (A) (E) (E) (B) (B) (E) (E) (A)
                 (B) (E) (E) (A) (A) (E) (E) (B) (A) (B) (A) (E)
                 (E) (B) (A) (E) (E) (B) (E) (E) (B) (E) (E) (A)
                 (A) (E) (E) (B) (A) (E) (E) (B) (A) (E) (E) (B)
                 (A) (A) (E) (E) (B) (B) (E) (E) (A) (E) (E) (A)
                 (E) (E) (B) (A) (B) (A) (E) (E) (B) (B) (E) (E)
                 (B) (E) (E) (A) (E) (E) (A) (B) (E) (E) (A) (A)
                 (E) (E) (B) (B) (A) (B) (E) (E) (A) (E) (E) (A)
                 (E) (E) (A) (B) (B) (E) (E) (E) (E) (A) (B) (A)
                 (B) (E) (E) (A) (E) (E) (B) (A) (E) (E) (B) (B)
                 (A) (B) (E) (E) (A) (A) (E) (E) (B) (E) (E) (B)
                 (A) (B) (E) (E) (A) (E) (E) (E) (E) (A) (B) (B)
                 (B) (A) (B) (E) (E) (E) (E) (A) (A) (B) (E) (E)
                 (B) (E) (E) (A) (B) (A) (E) (E) (A) (B) (E) (E)
                 (A) (B) (E) (E) (A) (E) (E) (B) (A) (E) (E) (B)
                 (E) (E) (B) (A) (E) (E) (A) (A) (B) (B) (E) (E)
                 (E) (E) (A) (B) (B) (E) (E) (B) (A) (A) (B) (E)
                 (E) (A) (E) (E) (B) (E) (E) (A) (B) (A) (E) (E)
                 (A) (E) (E) (B) (A) (E) (E) (B) (B) (A) (E) (E)
                 (B) (A) (E) (E) (A) (E) (E) (B) (E) (E) (B) (A)
                 (B) (E) (E) (A) (A) (B) (E) (E) (A) (E) (E) (A)
                 (B) (E) (E) (B) (A) (E) (E) (A) (B) (B) (E) (E)
                 (A) (E) (E) (B) (A) (E) (E) (B) (E) (E) (B) (A)
                 (A) (B) (E) (E) (A) (E) (E) (A) (B) (E) (E) (B)
                 (A) (E) (E) (A) (B) (E) (E) (A) (B) (E) (E) (B)
                 (B) (E) (E) (A) (B) (E) (E) (A) (A) (E) (E) (B)
                 (A) (E) (E) (B) (B) (E) (E) (A) (A) (E) (E) (B)
                 (A) (E) (E) (B) (E) (E) (A) (B) (A) (E) (E) (B)
                 (B) (A) (E) (E) (A) (E) (E) (B) (B) (A) (E) (E)
                 (B) (A) (E) (E) (B) (E) (E) (A) (B) (A) (E) (E)
                 (B) (E) (E) (A) (B) (E) (E) (A) (A) (E) (E) (B)
                 (B) (A) (E) (E) (A) (E) (E) (B) (B) (E) (E) (A)
                 (A) (E) (E) (B) (B) (E) (E) (A) (B) (A) (E) (E)
                 (B) (E) (E) (A) (E) (E) (A) (B) (E) (E) (A) (B)
                 (A) (E) (E) (B) (A) (E) (E) (B) (A) (E) (E) (B)
                 (A) (E) (E) (B) (B) (E) (E) (A) (A) (E) (E) (B)
                 (B) (A) (E) (E) (A) (E) (E) (B) (B) (E) (E) (A)
                 (A) (E) (E) (B) (B) (E) (E) (A) (B) (E) (E) (A)
                 (E) (E) (B) (A) (B) (E) (E) (A) (A) (E) (E) (B)
                 (B) (E) (E) (A) (A) (E) (E) (B) (E) (E) (A) (B)
                 (A) (E) (E) (B) (E) (E) (B) (A) (A) (E) (E) (B)
                 (A) (B) (E) (E) (A) (B) (E) (E) (A) (E) (E) (B)
                 (A) (E) (E) (B) (A) (E) (E) (B) (E) (E) (B) (A)
                 (B) (E) (E) (A) (A) (E) (E) (B) (A) (E) (E) (B)
                 (A) (E) (E) (B) (A) (B) (E) (E) (A) (E) (E) (B)
                 (A) (E) (E) (B) (A) (E) (E) (B) (A) (E) (E) (B)
                 (B) (E) (E) (A) (B) (E) (E) (A) (A) (B) (E) (E)
                 (E) (E) (B) (A) (A) (E) (E) (B) (E) (E) (A) (B)
                 (E) (E) (A) (B) (A) (E) (E) (B) (B) (E) (E) (A)
                 (A) (B) (E) (E) (A) (B) (E) (E) (A) (E) (E) (B)
                 (A) (E) (E) (B) (E) (E) (B) (A) (A) (E) (E) (B)
                 (B) (A) (E) (E) (B) (A) (E) (E) (A) (B) (E) (E)
                 (B) (E) (E) (A) (A) (B) (E) (E) (A) (E) (E) (B)
                 (A) (E) (E) (B) (A) (E) (E) (B) (A) (E) (E) (B)
                 (E) (E) (B) (A) (A) (B) (E) (E) (A) (B) (E) (E)
                 (E) (E) (A) (B) (A) (E) (E) (B) (B) (A) (E) (E)
                 (A) (E) (E) (B) (A) (B) (E) (E) (E) (E) (A) (B)
                 (A) (E) (E) (B) (B) (E) (E) (A) (A) (E) (E) (B)
                 (A) (E) (E) (B) (A) (E) (E) (B) (B) (E) (E) (A)
                 (E) (E) (A) (B) (B) (E) (E) (A) (A) (E) (E) (B)
                 (B) (E) (E) (A) (B) (E) (E) (A) (A) (B) (E) (E)
                 (A) (B) (E) (E) (B) (A) (E) (E) (A) (E) (E) (B)
                 (A) (B) (E) (E)
 The electronic state is 1-A.
 Alpha  occ. eigenvalues --  -88.99847 -88.99847 -88.99847 -88.99847 -14.43983
 Alpha  occ. eigenvalues --  -14.43983 -14.43983 -14.43983 -14.35700 -14.35700
 Alpha  occ. eigenvalues --  -14.35700 -14.35700 -10.27413 -10.27413 -10.27413
 Alpha  occ. eigenvalues --  -10.27413 -10.24857 -10.24857 -10.24857 -10.24857
 Alpha  occ. eigenvalues --  -10.23802 -10.23802 -10.23802 -10.23802 -10.23391
 Alpha  occ. eigenvalues --  -10.23391 -10.23391 -10.23391 -10.22106 -10.22106
 Alpha  occ. eigenvalues --  -10.22106 -10.22106 -10.20759 -10.20759 -10.20759
 Alpha  occ. eigenvalues --  -10.20759 -10.20274 -10.20274 -10.20274 -10.20274
 Alpha  occ. eigenvalues --   -7.97983  -7.97983  -7.97982  -7.97982  -5.91684
 Alpha  occ. eigenvalues --   -5.91684  -5.91684  -5.91684  -5.91434  -5.91434
 Alpha  occ. eigenvalues --   -5.91434  -5.91433  -5.90796  -5.90796  -5.90796
 Alpha  occ. eigenvalues --   -5.90796  -4.16883  -4.16883  -4.16883  -4.16883
 Alpha  occ. eigenvalues --   -2.35104  -2.35104  -2.35104  -2.35104  -2.33171
 Alpha  occ. eigenvalues --   -2.33171  -2.33171  -2.33171  -2.32975  -2.32975
 Alpha  occ. eigenvalues --   -2.32975  -2.32975  -1.04993  -1.04993  -1.04993
 Alpha  occ. eigenvalues --   -1.04993  -0.90295  -0.90295  -0.90295  -0.90294
 Alpha  occ. eigenvalues --   -0.80662  -0.80660  -0.80660  -0.80658  -0.80084
 Alpha  occ. eigenvalues --   -0.80069  -0.80069  -0.80052  -0.75101  -0.75094
 Alpha  occ. eigenvalues --   -0.75094  -0.75087  -0.69511  -0.69483  -0.69483
 Alpha  occ. eigenvalues --   -0.69453  -0.65440  -0.65431  -0.65431  -0.65423
 Alpha  occ. eigenvalues --   -0.63527  -0.63525  -0.63525  -0.63522  -0.59744
 Alpha  occ. eigenvalues --   -0.59669  -0.59669  -0.59585  -0.59053  -0.59025
 Alpha  occ. eigenvalues --   -0.59025  -0.59005  -0.55744  -0.55734  -0.55734
 Alpha  occ. eigenvalues --   -0.55724  -0.48356  -0.48321  -0.48321  -0.48287
 Alpha  occ. eigenvalues --   -0.46932  -0.46834  -0.46834  -0.46661  -0.46141
 Alpha  occ. eigenvalues --   -0.45799  -0.45799  -0.45495  -0.45038  -0.45032
 Alpha  occ. eigenvalues --   -0.45032  -0.45028  -0.44047  -0.43954  -0.43954
 Alpha  occ. eigenvalues --   -0.43913  -0.43314  -0.43275  -0.43275  -0.43217
 Alpha  occ. eigenvalues --   -0.42093  -0.42048  -0.42048  -0.41994  -0.39772
 Alpha  occ. eigenvalues --   -0.39668  -0.39668  -0.39578  -0.38471  -0.38439
 Alpha  occ. eigenvalues --   -0.38439  -0.38409  -0.37214  -0.37128  -0.37128
 Alpha  occ. eigenvalues --   -0.37049  -0.36089  -0.36079  -0.36079  -0.36072
 Alpha  occ. eigenvalues --   -0.35516  -0.35443  -0.35443  -0.35345  -0.35167
 Alpha  occ. eigenvalues --   -0.35094  -0.35094  -0.35018  -0.34103  -0.33585
 Alpha  occ. eigenvalues --   -0.33585  -0.33121  -0.32814  -0.32664  -0.32664
 Alpha  occ. eigenvalues --   -0.32449  -0.29822  -0.29796  -0.29796  -0.29693
 Alpha  occ. eigenvalues --   -0.29652  -0.29612  -0.29612  -0.29571  -0.29517
 Alpha  occ. eigenvalues --   -0.29517  -0.29503  -0.29452  -0.29266  -0.29019
 Alpha  occ. eigenvalues --   -0.29019  -0.28937  -0.28282  -0.28142  -0.28142
 Alpha  occ. eigenvalues --   -0.28029  -0.24528  -0.24410  -0.24410  -0.24262
 Alpha  occ. eigenvalues --   -0.23310  -0.23141  -0.23141  -0.23012  -0.21633
 Alpha  occ. eigenvalues --   -0.21011  -0.21011  -0.20424
 Alpha virt. eigenvalues --   -0.07161  -0.06233  -0.06233  -0.05416  -0.00331
 Alpha virt. eigenvalues --    0.01146   0.01146   0.01153   0.01342   0.01603
 Alpha virt. eigenvalues --    0.01603   0.01818   0.02467   0.02730   0.02730
 Alpha virt. eigenvalues --    0.03169   0.03715   0.04654   0.04654   0.04700
 Alpha virt. eigenvalues --    0.05412   0.06061   0.06061   0.06305   0.06840
 Alpha virt. eigenvalues --    0.07055   0.07055   0.07196   0.07200   0.07300
 Alpha virt. eigenvalues --    0.07300   0.07810   0.07936   0.08167   0.08167
 Alpha virt. eigenvalues --    0.08357   0.08760   0.09052   0.09275   0.09275
 Alpha virt. eigenvalues --    0.09862   0.09862   0.10048   0.10401   0.10412
 Alpha virt. eigenvalues --    0.10754   0.10754   0.10921   0.11096   0.11781
 Alpha virt. eigenvalues --    0.11976   0.12124   0.12124   0.12548   0.12700
 Alpha virt. eigenvalues --    0.12700   0.12853   0.13320   0.13320   0.13370
 Alpha virt. eigenvalues --    0.13509   0.13509   0.13543   0.13977   0.14156
 Alpha virt. eigenvalues --    0.14844   0.14844   0.15003   0.15122   0.15408
 Alpha virt. eigenvalues --    0.15421   0.15421   0.15982   0.16355   0.16355
 Alpha virt. eigenvalues --    0.16491   0.16978   0.17278   0.17278   0.17413
 Alpha virt. eigenvalues --    0.17905   0.18724   0.18724   0.18733   0.19100
 Alpha virt. eigenvalues --    0.19259   0.19259   0.19693   0.20408   0.20652
 Alpha virt. eigenvalues --    0.20718   0.20718   0.20833   0.21177   0.21264
 Alpha virt. eigenvalues --    0.21264   0.21435   0.21653   0.21653   0.21687
 Alpha virt. eigenvalues --    0.22183   0.22466   0.22466   0.22690   0.22806
 Alpha virt. eigenvalues --    0.23378   0.23378   0.23703   0.23825   0.23836
 Alpha virt. eigenvalues --    0.23836   0.23894   0.23980   0.24467   0.24467
 Alpha virt. eigenvalues --    0.24580   0.25476   0.25542   0.25672   0.25721
 Alpha virt. eigenvalues --    0.25721   0.26287   0.26330   0.26579   0.26579
 Alpha virt. eigenvalues --    0.26909   0.27487   0.27487   0.28697   0.29066
 Alpha virt. eigenvalues --    0.29066   0.29088   0.29853   0.30130   0.30130
 Alpha virt. eigenvalues --    0.30461   0.30693   0.31166   0.31166   0.31635
 Alpha virt. eigenvalues --    0.31731   0.32692   0.32692   0.32993   0.33247
 Alpha virt. eigenvalues --    0.33637   0.33814   0.33814   0.33952   0.34099
 Alpha virt. eigenvalues --    0.34404   0.34404   0.34410   0.34926   0.34926
 Alpha virt. eigenvalues --    0.35213   0.36124   0.36124   0.36201   0.36822
 Alpha virt. eigenvalues --    0.36829   0.37180   0.37557   0.37557   0.37600
 Alpha virt. eigenvalues --    0.37938   0.37950   0.37950   0.38535   0.38743
 Alpha virt. eigenvalues --    0.38743   0.39170   0.40431   0.40431   0.40476
 Alpha virt. eigenvalues --    0.40681   0.41822   0.41822   0.41950   0.43039
 Alpha virt. eigenvalues --    0.43242   0.43242   0.43762   0.44320   0.44692
 Alpha virt. eigenvalues --    0.44778   0.44855   0.44855   0.45086   0.45998
 Alpha virt. eigenvalues --    0.45998   0.46414   0.46889   0.46889   0.47365
 Alpha virt. eigenvalues --    0.47507   0.47929   0.48581   0.48581   0.49033
 Alpha virt. eigenvalues --    0.49033   0.49227   0.50579   0.50684   0.51240
 Alpha virt. eigenvalues --    0.51298   0.51298   0.51656   0.51885   0.51885
 Alpha virt. eigenvalues --    0.52352   0.52825   0.53653   0.53653   0.54183
 Alpha virt. eigenvalues --    0.54554   0.55444   0.56077   0.56118   0.56118
 Alpha virt. eigenvalues --    0.56199   0.56702   0.56830   0.56830   0.57014
 Alpha virt. eigenvalues --    0.57847   0.57847   0.58745   0.59538   0.59615
 Alpha virt. eigenvalues --    0.59894   0.59894   0.60422   0.60613   0.60613
 Alpha virt. eigenvalues --    0.60971   0.60971   0.61108   0.61189   0.61842
 Alpha virt. eigenvalues --    0.62356   0.62462   0.62577   0.62620   0.62620
 Alpha virt. eigenvalues --    0.62846   0.62846   0.62983   0.63316   0.63404
 Alpha virt. eigenvalues --    0.63783   0.63783   0.64041   0.64179   0.64179
 Alpha virt. eigenvalues --    0.65067   0.65117   0.65297   0.65404   0.65404
 Alpha virt. eigenvalues --    0.65688   0.66115   0.66606   0.66606   0.66710
 Alpha virt. eigenvalues --    0.66825   0.67269   0.67269   0.67588   0.67618
 Alpha virt. eigenvalues --    0.67618   0.68059   0.68070   0.68118   0.68118
 Alpha virt. eigenvalues --    0.68264   0.69022   0.69022   0.69228   0.69414
 Alpha virt. eigenvalues --    0.70415   0.70415   0.70424   0.70969   0.71224
 Alpha virt. eigenvalues --    0.71591   0.71958   0.71958   0.72672   0.72672
 Alpha virt. eigenvalues --    0.72742   0.72872   0.72974   0.74236   0.74236
 Alpha virt. eigenvalues --    0.74265   0.74436   0.74947   0.75272   0.75399
 Alpha virt. eigenvalues --    0.75399   0.76248   0.76534   0.76534   0.76830
 Alpha virt. eigenvalues --    0.77017   0.77017   0.77313   0.77947   0.78070
 Alpha virt. eigenvalues --    0.78979   0.78979   0.79851   0.80173   0.80173
 Alpha virt. eigenvalues --    0.80349   0.81352   0.81516   0.81516   0.81540
 Alpha virt. eigenvalues --    0.83097   0.83537   0.83578   0.83578   0.83745
 Alpha virt. eigenvalues --    0.83954   0.84304   0.84304   0.85178   0.86078
 Alpha virt. eigenvalues --    0.86078   0.86880   0.87399   0.87399   0.87643
 Alpha virt. eigenvalues --    0.88025   0.88915   0.88996   0.88996   0.89093
 Alpha virt. eigenvalues --    0.89708   0.90364   0.90467   0.90467   0.92100
 Alpha virt. eigenvalues --    0.92574   0.92574   0.92896   0.93325   0.93681
 Alpha virt. eigenvalues --    0.93681   0.93834   0.95432   0.95511   0.95511
 Alpha virt. eigenvalues --    0.96083   0.96443   0.97104   0.97399   0.97399
 Alpha virt. eigenvalues --    0.97991   0.98223   0.98223   0.98611   0.99453
 Alpha virt. eigenvalues --    0.99566   0.99566   0.99941   1.00816   1.00816
 Alpha virt. eigenvalues --    1.01058   1.01522   1.03441   1.03637   1.04817
 Alpha virt. eigenvalues --    1.04817   1.05511   1.06216   1.06216   1.08460
 Alpha virt. eigenvalues --    1.08565   1.08774   1.08774   1.08949   1.09673
 Alpha virt. eigenvalues --    1.10800   1.10800   1.11646   1.12199   1.12553
 Alpha virt. eigenvalues --    1.12553   1.14215   1.14539   1.15046   1.15046
 Alpha virt. eigenvalues --    1.15499   1.17682   1.19288   1.19288   1.19880
 Alpha virt. eigenvalues --    1.21088   1.21658   1.21658   1.22932   1.23251
 Alpha virt. eigenvalues --    1.23483   1.23483   1.24021   1.24873   1.25112
 Alpha virt. eigenvalues --    1.25112   1.25382   1.26386   1.26921   1.26921
 Alpha virt. eigenvalues --    1.26991   1.27438   1.27879   1.27879   1.27969
 Alpha virt. eigenvalues --    1.29113   1.29704   1.29704   1.29960   1.30780
 Alpha virt. eigenvalues --    1.30780   1.30976   1.31696   1.33441   1.34032
 Alpha virt. eigenvalues --    1.34032   1.34301   1.37463   1.37503   1.37676
 Alpha virt. eigenvalues --    1.37676   1.40350   1.40598   1.40598   1.40873
 Alpha virt. eigenvalues --    1.42097   1.42777   1.43090   1.43090   1.44490
 Alpha virt. eigenvalues --    1.44930   1.45512   1.45512   1.47288   1.48143
 Alpha virt. eigenvalues --    1.48143   1.48504   1.48555   1.49047   1.49931
 Alpha virt. eigenvalues --    1.49931   1.52707   1.53025   1.53025   1.53518
 Alpha virt. eigenvalues --    1.54960   1.55009   1.55009   1.55058   1.55669
 Alpha virt. eigenvalues --    1.56169   1.56169   1.56545   1.57821   1.57890
 Alpha virt. eigenvalues --    1.58031   1.58031   1.60855   1.61115   1.61115
 Alpha virt. eigenvalues --    1.61401   1.62633   1.62759   1.62759   1.62921
 Alpha virt. eigenvalues --    1.64144   1.64286   1.64286   1.64416   1.65592
 Alpha virt. eigenvalues --    1.65620   1.65620   1.65876   1.66384   1.66490
 Alpha virt. eigenvalues --    1.66518   1.66518   1.68832   1.68989   1.68989
 Alpha virt. eigenvalues --    1.69107   1.71522   1.71522   1.71540   1.71811
 Alpha virt. eigenvalues --    1.73986   1.73986   1.74118   1.74412   1.76493
 Alpha virt. eigenvalues --    1.76776   1.76776   1.77070   1.77296   1.77373
 Alpha virt. eigenvalues --    1.77373   1.77414   1.78794   1.79047   1.79047
 Alpha virt. eigenvalues --    1.79529   1.80247   1.80491   1.80491   1.80720
 Alpha virt. eigenvalues --    1.82253   1.82352   1.82352   1.82623   1.85904
 Alpha virt. eigenvalues --    1.86010   1.86010   1.86067   1.87665   1.87716
 Alpha virt. eigenvalues --    1.87743   1.87743   1.88378   1.88551   1.88551
 Alpha virt. eigenvalues --    1.88758   1.93387   1.93537   1.93537   1.93682
 Alpha virt. eigenvalues --    1.95392   1.95687   1.95687   1.95727   1.97349
 Alpha virt. eigenvalues --    1.99341   1.99341   1.99537   2.01411   2.01437
 Alpha virt. eigenvalues --    2.01437   2.01511   2.04005   2.04005   2.04090
 Alpha virt. eigenvalues --    2.04159   2.06262   2.06622   2.06622   2.06841
 Alpha virt. eigenvalues --    2.06927   2.07099   2.07099   2.07105   2.14754
 Alpha virt. eigenvalues --    2.14903   2.14903   2.15171   2.25124   2.25269
 Alpha virt. eigenvalues --    2.25269   2.25445   2.28912   2.28912   2.28943
 Alpha virt. eigenvalues --    2.29021   2.31485   2.31521   2.31521   2.31544
 Alpha virt. eigenvalues --    2.39693   2.39693   2.39720   2.39988   2.41601
 Alpha virt. eigenvalues --    2.41745   2.41745   2.41755   2.43573   2.44451
 Alpha virt. eigenvalues --    2.44554   2.44554   2.45115   2.45303   2.45501
 Alpha virt. eigenvalues --    2.45501   2.45728   2.45805   2.45805   2.46074
 Alpha virt. eigenvalues --    2.46196   2.46651   2.46651   2.47510   2.48233
 Alpha virt. eigenvalues --    2.49499   2.49499   2.50484   2.51481   2.51481
 Alpha virt. eigenvalues --    2.51640   2.51782   2.52114   2.52330   2.52330
 Alpha virt. eigenvalues --    2.53352   2.55611   2.56054   2.56054   2.56164
 Alpha virt. eigenvalues --    2.56837   2.57007   2.57007   2.57324   2.57516
 Alpha virt. eigenvalues --    2.58028   2.58028   2.59635   2.59977   2.60553
 Alpha virt. eigenvalues --    2.60706   2.60706   2.62400   2.62900   2.62900
 Alpha virt. eigenvalues --    2.64083   2.64602   2.64919   2.64919   2.65253
 Alpha virt. eigenvalues --    2.65269   2.65654   2.65654   2.66114   2.68706
 Alpha virt. eigenvalues --    2.68850   2.68850   2.69894   2.74423   2.74642
 Alpha virt. eigenvalues --    2.74642   2.74846   2.76988   2.77007   2.77007
 Alpha virt. eigenvalues --    2.77204   2.90524   2.90544   2.90635   2.90635
 Alpha virt. eigenvalues --    2.93296   2.93296   2.93341   2.93646   2.96013
 Alpha virt. eigenvalues --    2.96569   2.96569   2.97160   2.98174   2.98174
 Alpha virt. eigenvalues --    2.98200   2.99545   3.03521   3.03521   3.03541
 Alpha virt. eigenvalues --    3.03625   3.08681   3.08809   3.08809   3.08864
 Alpha virt. eigenvalues --    3.12727   3.13268   3.13268   3.13323   3.16664
 Alpha virt. eigenvalues --    3.16705   3.16705   3.16705   3.17845   3.18042
 Alpha virt. eigenvalues --    3.18103   3.18103   3.19915   3.20074   3.20074
 Alpha virt. eigenvalues --    3.20398   3.21569   3.21973   3.21973   3.22264
 Alpha virt. eigenvalues --    3.22772   3.22772   3.22981   3.23359   3.28334
 Alpha virt. eigenvalues --    3.28801   3.28801   3.29058   3.31582   3.31717
 Alpha virt. eigenvalues --    3.31736   3.31736   3.34234   3.34248   3.34307
 Alpha virt. eigenvalues --    3.34307   3.39507   3.39774   3.39927   3.39927
 Alpha virt. eigenvalues --    3.46452   3.46529   3.46529   3.46700   3.47712
 Alpha virt. eigenvalues --    3.47920   3.47930   3.47930   3.59353   3.59697
 Alpha virt. eigenvalues --    3.59697   3.59938   3.70935   3.71254   3.71254
 Alpha virt. eigenvalues --    3.71328   3.83401   3.83785   3.83785   3.83936
 Alpha virt. eigenvalues --    3.84677   3.84898   3.84898   3.85216   3.88532
 Alpha virt. eigenvalues --    3.88532   3.88549   3.88782   3.94388   3.94610
 Alpha virt. eigenvalues --    3.94716   3.94716   4.12427   4.12432   4.12443
 Alpha virt. eigenvalues --    4.12443   4.49125   4.49125   4.49389   4.49474
 Alpha virt. eigenvalues --    4.53144   4.53354   4.53354   4.53531   4.71956
 Alpha virt. eigenvalues --    4.72023   4.72053   4.72053   5.24048   5.24074
 Alpha virt. eigenvalues --    5.24074   5.24102   7.99851   8.00719   8.02151
 Alpha virt. eigenvalues --    8.02151  17.42845  17.42845  17.42861  17.43254
 Alpha virt. eigenvalues --   17.53226  17.53886  17.53886  17.54567  17.56132
 Alpha virt. eigenvalues --   17.57649  17.57649  17.59065  23.56233  23.56409
 Alpha virt. eigenvalues --   23.56409  23.56514  23.60670  23.60686  23.60686
 Alpha virt. eigenvalues --   23.60964  23.73747  23.73829  23.73829  23.73904
 Alpha virt. eigenvalues --   23.78555  23.78808  23.78808  23.79135  23.85050
 Alpha virt. eigenvalues --   23.85050  23.85088  23.85131  23.90800  23.90856
 Alpha virt. eigenvalues --   23.90856  23.91024  24.16787  24.16790  24.16790
 Alpha virt. eigenvalues --   24.16797  35.55391  35.55482  35.55482  35.55585
 Alpha virt. eigenvalues --   35.77188  35.77213  35.77213  35.77235  44.07713
 Alpha virt. eigenvalues --   44.08128  44.08178  44.08178  44.17327  44.17522
 Alpha virt. eigenvalues --   44.19069  44.19069  44.22470  44.25241  44.25358
 Alpha virt. eigenvalues --   44.25358  88.81957  88.85260  88.85260  88.91703
 Alpha virt. eigenvalues --  189.37017 189.37958 189.39759 189.39759
          Condensed to atoms (all electrons):
 Mulliken charges:
               1
     1  S   -0.160342
     2  Au   0.140288
     3  S   -0.160342
     4  Au   0.140288
     5  S   -0.160342
     6  Au   0.140288
     7  S   -0.160342
     8  Au   0.140288
     9  C   -0.684671
    10  C   -0.684671
    11  C   -0.684671
    12  C   -0.684671
    13  C   -0.691606
    14  H    0.274342
    15  H    0.309962
    16  C   -0.691606
    17  H    0.274342
    18  H    0.309962
    19  C   -0.691606
    20  H    0.274342
    21  H    0.309962
    22  C   -0.691606
    23  H    0.274342
    24  H    0.309962
    25  H    0.286263
    26  H    0.286263
    27  H    0.286263
    28  H    0.286263
    29  C   -0.695249
    30  C   -0.695249
    31  C   -0.695249
    32  C   -0.695249
    33  C   -0.563749
    34  H    0.223414
    35  C   -0.563749
    36  H    0.223414
    37  C   -0.563749
    38  H    0.223414
    39  C   -0.563749
    40  H    0.223414
    41  C    0.143732
    42  H    0.245983
    43  H    0.227578
    44  C    0.143732
    45  H    0.245983
    46  H    0.227578
    47  C    0.143732
    48  H    0.245983
    49  H    0.227578
    50  C    0.143732
    51  H    0.245983
    52  H    0.227578
    53  C   -0.078858
    54  N   -0.326940
    55  C   -0.078858
    56  N   -0.326940
    57  C   -0.078858
    58  N   -0.326940
    59  C   -0.078858
    60  N   -0.326940
    61  N   -0.517968
    62  H    0.224830
    63  C    0.066091
    64  N   -0.517968
    65  H    0.224830
    66  C    0.066091
    67  N   -0.517968
    68  H    0.224830
    69  C    0.066091
    70  N   -0.517968
    71  H    0.224830
    72  C    0.066091
    73  H    0.371038
    74  H    0.261379
    75  H    0.371038
    76  H    0.261379
    77  H    0.371038
    78  H    0.261379
    79  H    0.371038
    80  H    0.261379
    81  H    0.214558
    82  H    0.239470
    83  H    0.269307
    84  H    0.221148
    85  H    0.269307
    86  H    0.221148
    87  H    0.214558
    88  H    0.239470
    89  H    0.269307
    90  H    0.221148
    91  H    0.214558
    92  H    0.239470
    93  H    0.269307
    94  H    0.221148
    95  H    0.214558
    96  H    0.239470
 Sum of Mulliken charges =  -0.00000
 Mulliken charges with hydrogens summed into heavy atoms:
               1
     1  S   -0.160342
     2  Au   0.140288
     3  S   -0.160342
     4  Au   0.140288
     5  S   -0.160342
     6  Au   0.140288
     7  S   -0.160342
     8  Au   0.140288
     9  C   -0.100366
    10  C   -0.100366
    11  C   -0.100366
    12  C   -0.100366
    13  C    0.048685
    16  C    0.048685
    19  C    0.048685
    22  C    0.048685
    29  C    0.018619
    30  C    0.018619
    31  C    0.018619
    32  C    0.018619
    33  C   -0.090188
    35  C   -0.090188
    37  C   -0.090188
    39  C   -0.090188
    41  C    0.143732
    44  C    0.143732
    47  C    0.143732
    50  C    0.143732
    53  C    0.145972
    54  N   -0.326940
    55  C    0.145972
    56  N   -0.326940
    57  C    0.145972
    58  N   -0.326940
    59  C    0.145972
    60  N   -0.326940
    61  N   -0.146930
    63  C    0.327470
    64  N   -0.146930
    66  C    0.327470
    67  N   -0.146930
    69  C    0.327470
    70  N   -0.146930
    72  C    0.327470
 Electronic spatial extent (au):  <R**2>=          56545.9875
 Charge=              0.0000 electrons
 Dipole moment (field-independent basis, Debye):
    X=              0.0000    Y=              0.0000    Z=              3.7112  Tot=              3.7112
 Quadrupole moment (field-independent basis, Debye-Ang):
   XX=           -303.8217   YY=           -303.8217   ZZ=           -359.4903
   XY=              0.0000   XZ=             -0.0000   YZ=              0.0000
 Traceless Quadrupole moment (field-independent basis, Debye-Ang):
   XX=             18.5562   YY=             18.5562   ZZ=            -37.1124
   XY=              0.0000   XZ=             -0.0000   YZ=              0.0000
 Octapole moment (field-independent basis, Debye-Ang**2):
  XXX=             -0.0000  YYY=             -0.0000  ZZZ=           -235.0605  XYY=              0.0000
  XXY=             -0.0000  XXZ=             24.8958  XZZ=              0.0000  YZZ=             -0.0000
  YYZ=             24.8958  XYZ=              0.0000
 Hexadecapole moment (field-independent basis, Debye-Ang**3):
 XXXX=         -34801.0217 YYYY=         -34801.0217 ZZZZ=          -2158.8112 XXXY=           2078.5449
 XXXZ=              0.0000 YYYX=          -2078.5449 YYYZ=              0.0000 ZZZX=             -0.0000
 ZZZY=             -0.0000 XXYY=         -11672.1496 XXZZ=          -6556.6454 YYZZ=          -6556.6454
 XXYZ=              0.0000 YYXZ=             -0.0000 ZZXY=             -0.0000
 N-N= 7.428742864715D+03 E-N=-2.335531470241D+04  KE= 3.302247561891D+03
 Symmetry A    KE= 1.651117229833D+03
 Symmetry B    KE= 1.651130332057D+03
 No NMR shielding tensors so no spin-rotation constants.
 Leave Link  601 at Fri May  7 16:06:52 2021, MaxMem=  7516192768 cpu:              50.2 elap:               2.3
 (Enter /PARA/pp801/luchenlin/g16/l701.exe)
 ... and contract with generalized density number  0.
 Compute integral first derivatives.
 R6Disp: Adding Grimme-D3(BJ) dispersion energy 1st derivatives to the gradient.
   4 Symmetry operations used in ECPInt.
 ECPInt:  NShTT=   97020 NPrTT=  378094 LenC2=   59157 LenP2D=  131668.
 LDataN:  DoStor=T MaxTD1= 7 Len=  274
 Leave Link  701 at Fri May  7 16:06:54 2021, MaxMem=  7516192768 cpu:              49.0 elap:               2.2
 (Enter /PARA/pp801/luchenlin/g16/l702.exe)
 L702 exits ... SP integral derivatives will be done elsewhere.
 Leave Link  702 at Fri May  7 16:06:55 2021, MaxMem=  7516192768 cpu:               1.8 elap:               0.1
 (Enter /PARA/pp801/luchenlin/g16/l703.exe)
 Integral derivatives from FoFJK, PRISM(SPDF).
 Compute integral first derivatives, UseDBF=F ICtDFT=           0.
 Calling FoFJK, ICntrl=      2127 FMM=F ISym2X=1 I1Cent= 0 IOpClX= 0 NMat=1 NMatS=1 NMatT=0.
 FoFJK:  IHMeth= 1 ICntrl=    2127 DoSepK=F KAlg= 0 I1Cent=           0 FoldK=F
 IRaf=         0 NMat=       1 IRICut=       1 DoRegI=T DoRafI=F ISym2E= 1 IDoP0=0 IntGTp=1.
 FoFCou: FMM=F IPFlag=           0 FMFlag=      100000 FMFlg1=        2800
         NFxFlg=           0 DoJE=F BraDBF=F KetDBF=F FulRan=T
         wScrn=  0.000000 ICntrl=      2127 IOpCl=  0 I1Cent=           0 NGrid=           0
         NMat0=    1 NMatS0=      1 NMatT0=    0 NMatD0=    1 NMtDS0=    0 NMtDT0=    0
 Petite list used in FoFCou.
 Defaulting to unpruned grid for atomic number  79.
 Defaulting to unpruned grid for atomic number  79.
 Defaulting to unpruned grid for atomic number  79.
 Defaulting to unpruned grid for atomic number  79.
 Defaulting to unpruned grid for atomic number  79.
 Defaulting to unpruned grid for atomic number  79.
 Defaulting to unpruned grid for atomic number  79.
 Defaulting to unpruned grid for atomic number  79.
 Defaulting to unpruned grid for atomic number  79.
 Defaulting to unpruned grid for atomic number  79.
 Defaulting to unpruned grid for atomic number  79.
 Defaulting to unpruned grid for atomic number  79.
 Defaulting to unpruned grid for atomic number  79.
 Defaulting to unpruned grid for atomic number  79.
 Defaulting to unpruned grid for atomic number  79.
 Defaulting to unpruned grid for atomic number  79.
 Defaulting to unpruned grid for atomic number  79.
 Defaulting to unpruned grid for atomic number  79.
 Defaulting to unpruned grid for atomic number  79.
 Defaulting to unpruned grid for atomic number  79.
 Defaulting to unpruned grid for atomic number  79.
 Defaulting to unpruned grid for atomic number  79.
 Defaulting to unpruned grid for atomic number  79.
 Defaulting to unpruned grid for atomic number  79.
 Leave Link  703 at Fri May  7 16:07:22 2021, MaxMem=  7516192768 cpu:             622.7 elap:              26.1
 (Enter /PARA/pp801/luchenlin/g16/l716.exe)
 Dipole        =-7.10542736D-15 1.55431223D-14 1.46008978D+00
 ***** Axes restored to original set *****
 -------------------------------------------------------------------
 Center     Atomic                   Forces (Hartrees/Bohr)
 Number     Number              X              Y              Z
 -------------------------------------------------------------------
      1       16           0.000318879   -0.000260240   -0.000228038
      2       79          -0.018729691    0.011059755   -0.002405508
      3       16           0.000260240    0.000318879   -0.000228038
      4       79          -0.011059755   -0.018729691   -0.002405508
      5       16          -0.000318879    0.000260240   -0.000228038
      6       79           0.018729691   -0.011059755   -0.002405508
      7       16          -0.000260240   -0.000318879   -0.000228038
      8       79           0.011059755    0.018729691   -0.002405508
      9        6           0.000678052   -0.003709178    0.005033861
     10        6           0.003709178    0.000678052    0.005033861
     11        6          -0.000678052    0.003709178    0.005033861
     12        6          -0.003709178   -0.000678052    0.005033861
     13        6           0.001993110   -0.002019093    0.000839428
     14        1           0.002994254   -0.000481152   -0.004295923
     15        1          -0.003269643    0.004497887   -0.000373324
     16        6           0.002019093    0.001993110    0.000839428
     17        1           0.000481152    0.002994254   -0.004295923
     18        1          -0.004497887   -0.003269643   -0.000373324
     19        6          -0.001993110    0.002019093    0.000839428
     20        1          -0.002994254    0.000481152   -0.004295923
     21        1           0.003269643   -0.004497887   -0.000373324
     22        6          -0.002019093   -0.001993110    0.000839428
     23        1          -0.000481152   -0.002994254   -0.004295923
     24        1           0.004497887    0.003269643   -0.000373324
     25        1           0.002987023   -0.003618483    0.000955507
     26        1           0.003618483    0.002987023    0.000955507
     27        1          -0.002987023    0.003618483    0.000955507
     28        1          -0.003618483   -0.002987023    0.000955507
     29        6           0.006481229   -0.001510226   -0.003246048
     30        6           0.001510226    0.006481229   -0.003246048
     31        6          -0.006481229    0.001510226   -0.003246048
     32        6          -0.001510226   -0.006481229   -0.003246048
     33        6          -0.002375819   -0.001263444    0.004621047
     34        1          -0.003687984    0.001976066    0.001852511
     35        6           0.001263444   -0.002375819    0.004621047
     36        1          -0.001976066   -0.003687984    0.001852511
     37        6           0.002375819    0.001263444    0.004621047
     38        1           0.003687984   -0.001976066    0.001852511
     39        6          -0.001263444    0.002375819    0.004621047
     40        1           0.001976066    0.003687984    0.001852511
     41        6           0.000390439   -0.005978442    0.000560308
     42        1           0.003368604   -0.002138380   -0.002050461
     43        1          -0.001956250    0.002627714   -0.002647723
     44        6           0.005978442    0.000390439    0.000560308
     45        1           0.002138380    0.003368604   -0.002050461
     46        1          -0.002627714   -0.001956250   -0.002647723
     47        6          -0.000390439    0.005978442    0.000560308
     48        1          -0.003368604    0.002138380   -0.002050461
     49        1           0.001956250   -0.002627714   -0.002647723
     50        6          -0.005978442   -0.000390439    0.000560308
     51        1          -0.002138380   -0.003368604   -0.002050461
     52        1           0.002627714    0.001956250   -0.002647723
     53        6           0.002531354    0.002080716    0.003707742
     54        7          -0.000517809    0.000433205   -0.001352950
     55        6          -0.002080716    0.002531354    0.003707742
     56        7          -0.000433205   -0.000517809   -0.001352950
     57        6          -0.002531354   -0.002080716    0.003707742
     58        7           0.000517809   -0.000433205   -0.001352950
     59        6           0.002080716   -0.002531354    0.003707742
     60        7           0.000433205    0.000517809   -0.001352950
     61        7          -0.001566603   -0.003907196   -0.001952634
     62        1          -0.001995436    0.003698688   -0.003861136
     63        6          -0.002726303   -0.000268743   -0.003653512
     64        7           0.003907196   -0.001566603   -0.001952634
     65        1          -0.003698688   -0.001995436   -0.003861136
     66        6           0.000268743   -0.002726303   -0.003653512
     67        7           0.001566603    0.003907196   -0.001952634
     68        1           0.001995436   -0.003698688   -0.003861136
     69        6           0.002726303    0.000268743   -0.003653512
     70        7          -0.003907196    0.001566603   -0.001952634
     71        1           0.003698688    0.001995436   -0.003861136
     72        6          -0.000268743    0.002726303   -0.003653512
     73        1           0.001626881    0.004681448    0.001749655
     74        1           0.003542461   -0.000316702    0.005488056
     75        1          -0.004681448    0.001626881    0.001749655
     76        1           0.000316702    0.003542461    0.005488056
     77        1          -0.001626881   -0.004681448    0.001749655
     78        1          -0.003542461    0.000316702    0.005488056
     79        1           0.004681448   -0.001626881    0.001749655
     80        1          -0.000316702   -0.003542461    0.005488056
     81        1           0.001130715   -0.002593727   -0.003347712
     82        1          -0.000753913   -0.002670748    0.003951216
     83        1           0.002049531    0.003333447    0.003638185
     84        1           0.003072955   -0.001415240   -0.002982544
     85        1          -0.003333447    0.002049531    0.003638185
     86        1           0.001415240    0.003072955   -0.002982544
     87        1           0.002593727    0.001130715   -0.003347712
     88        1           0.002670748   -0.000753913    0.003951216
     89        1          -0.002049531   -0.003333447    0.003638185
     90        1          -0.003072955    0.001415240   -0.002982544
     91        1          -0.001130715    0.002593727   -0.003347712
     92        1           0.000753913    0.002670748    0.003951216
     93        1           0.003333447   -0.002049531    0.003638185
     94        1          -0.001415240   -0.003072955   -0.002982544
     95        1          -0.002593727   -0.001130715   -0.003347712
     96        1          -0.002670748    0.000753913    0.003951216
 -------------------------------------------------------------------
 Cartesian Forces:  Max     0.018729691 RMS     0.003820719
 Leave Link  716 at Fri May  7 16:07:23 2021, MaxMem=  7516192768 cpu:               2.3 elap:               0.1
 (Enter /PARA/pp801/luchenlin/g16/l103.exe)

 GradGradGradGradGradGradGradGradGradGradGradGradGradGradGradGradGradGrad
 Berny optimization.
 FormGI is forming the generalized inverse of G from B-inverse, IUseBI=4.
 Internal  Forces:  Max     0.015341224 RMS     0.002280084
 Search for a local minimum.
 Step number   1 out of a maximum of  576
 All quantities printed in internal units (Hartrees-Bohrs-Radians)
 RMS Force = .16048D-02 SwitMx=.10000D-02 MixMth= 1
 Mixed Optimization -- RFO/linear search
 Second derivative matrix not updated -- first step.
 ITU=  0
     Eigenvalues ---    0.00338   0.00348   0.00348   0.00363   0.00425
     Eigenvalues ---    0.00435   0.00435   0.00442   0.00596   0.00626
     Eigenvalues ---    0.00626   0.00654   0.00782   0.00788   0.00788
     Eigenvalues ---    0.00788   0.00882   0.00886   0.00886   0.00893
     Eigenvalues ---    0.01206   0.01251   0.01251   0.01306   0.01375
     Eigenvalues ---    0.01395   0.01395   0.01412   0.01496   0.01497
     Eigenvalues ---    0.01497   0.01515   0.01925   0.01934   0.01934
     Eigenvalues ---    0.01961   0.02206   0.02208   0.02208   0.02212
     Eigenvalues ---    0.02249   0.02254   0.02254   0.02268   0.02469
     Eigenvalues ---    0.02470   0.02470   0.02470   0.02689   0.02718
     Eigenvalues ---    0.02718   0.02733   0.03074   0.03094   0.03094
     Eigenvalues ---    0.03098   0.03126   0.03136   0.03136   0.03157
     Eigenvalues ---    0.03706   0.03818   0.03818   0.03854   0.04072
     Eigenvalues ---    0.04077   0.04077   0.04106   0.04580   0.04587
     Eigenvalues ---    0.04587   0.04594   0.04848   0.04864   0.04864
     Eigenvalues ---    0.04886   0.04973   0.04988   0.04988   0.05002
     Eigenvalues ---    0.05374   0.05400   0.05400   0.05424   0.05778
     Eigenvalues ---    0.05801   0.05801   0.05837   0.06052   0.06166
     Eigenvalues ---    0.06166   0.06278   0.07318   0.07370   0.07370
     Eigenvalues ---    0.07404   0.07703   0.07760   0.07760   0.07817
     Eigenvalues ---    0.08509   0.08517   0.08517   0.08575   0.10092
     Eigenvalues ---    0.10121   0.10121   0.10153   0.10751   0.10984
     Eigenvalues ---    0.10984   0.11111   0.11211   0.11211   0.11220
     Eigenvalues ---    0.11240   0.11330   0.11330   0.11334   0.11352
     Eigenvalues ---    0.12320   0.12388   0.12444   0.12444   0.12575
     Eigenvalues ---    0.12575   0.12599   0.12684   0.14109   0.14160
     Eigenvalues ---    0.14160   0.14206   0.15306   0.15338   0.15338
     Eigenvalues ---    0.15526   0.15591   0.15995   0.15995   0.15995
     Eigenvalues ---    0.15995   0.16000   0.16000   0.16000   0.16000
     Eigenvalues ---    0.16085   0.16085   0.16430   0.20237   0.20464
     Eigenvalues ---    0.20464   0.20883   0.21908   0.21979   0.21979
     Eigenvalues ---    0.22020   0.22165   0.22192   0.22192   0.22205
     Eigenvalues ---    0.23689   0.23718   0.23718   0.23720   0.23766
     Eigenvalues ---    0.23767   0.23767   0.23767   0.24919   0.25091
     Eigenvalues ---    0.25091   0.25103   0.27787   0.27793   0.27793
     Eigenvalues ---    0.27810   0.28673   0.28756   0.28772   0.28772
     Eigenvalues ---    0.31086   0.31118   0.31127   0.31127   0.31524
     Eigenvalues ---    0.31584   0.31584   0.31686   0.32159   0.32207
     Eigenvalues ---    0.32207   0.32239   0.33196   0.33201   0.33201
     Eigenvalues ---    0.33211   0.33318   0.33318   0.33318   0.33318
     Eigenvalues ---    0.33537   0.33537   0.33537   0.33537   0.33555
     Eigenvalues ---    0.33555   0.33555   0.33555   0.33591   0.33591
     Eigenvalues ---    0.33591   0.33591   0.33642   0.33642   0.33642
     Eigenvalues ---    0.33642   0.33755   0.33755   0.33755   0.33755
     Eigenvalues ---    0.34744   0.34744   0.34744   0.34744   0.35171
     Eigenvalues ---    0.35171   0.35171   0.35171   0.43461   0.43569
     Eigenvalues ---    0.43569   0.43674   0.44634   0.44642   0.44642
     Eigenvalues ---    0.44654   0.45405   0.45407   0.45407   0.45407
     Eigenvalues ---    0.50128   0.50164   0.50164   0.50204   0.52008
     Eigenvalues ---    0.52010   0.52010   0.52012   0.60926   0.60926
     Eigenvalues ---    0.60926   0.609271000.000001000.000001000.00000
     Eigenvalues --- 1000.000001000.000001000.000001000.000001000.00000
     Eigenvalues --- 1000.000001000.000001000.000001000.000001000.00000
     Eigenvalues --- 1000.000001000.000001000.000001000.000001000.00000
     Eigenvalues --- 1000.000001000.000001000.000001000.000001000.00000
     Eigenvalues --- 1000.000001000.000001000.000001000.000001000.00000
     Eigenvalues --- 1000.000001000.000001000.000001000.000001000.00000
     Eigenvalues --- 1000.000001000.000001000.000001000.000001000.00000
     Eigenvalues --- 1000.000001000.000001000.000001000.000001000.00000
     Eigenvalues --- 1000.000001000.000001000.000001000.000001000.00000
     Eigenvalues --- 1000.000001000.000001000.000001000.000001000.00000
     Eigenvalues --- 1000.000001000.000001000.000001000.000001000.00000
     Eigenvalues --- 1000.000001000.000001000.000001000.000001000.00000
     Eigenvalues --- 1000.000001000.000001000.000001000.000001000.00000
     Eigenvalues --- 1000.000001000.000001000.000001000.000001000.00000
     Eigenvalues --- 1000.000001000.000001000.000001000.000001000.00000
     Eigenvalues --- 1000.000001000.000001000.000001000.000001000.00000
     Eigenvalues --- 1000.000001000.000001000.000001000.000001000.00000
     Eigenvalues --- 1000.000001000.000001000.000001000.000001000.00000
     Eigenvalues --- 1000.000001000.000001000.000001000.000001000.00000
     Eigenvalues --- 1000.000001000.000001000.000001000.000001000.00000
     Eigenvalues --- 1000.000001000.000001000.000001000.000001000.00000
     Eigenvalues --- 1000.000001000.000001000.000001000.000001000.00000
     Eigenvalues --- 1000.000001000.000001000.000001000.000001000.00000
     Eigenvalues --- 1000.000001000.000001000.000001000.000001000.00000
     Eigenvalues --- 1000.000001000.000001000.000001000.000001000.00000
     Eigenvalues --- 1000.000001000.000001000.000001000.000001000.00000
     Eigenvalues --- 1000.000001000.000001000.000001000.000001000.00000
     Eigenvalues --- 1000.000001000.000001000.000001000.000001000.00000
     Eigenvalues --- 1000.000001000.000001000.000001000.000001000.00000
     Eigenvalues --- 1000.000001000.000001000.000001000.000001000.00000
     Eigenvalues --- 1000.000001000.000001000.000001000.000001000.00000
     Eigenvalues --- 1000.000001000.000001000.000001000.000001000.00000
     Eigenvalues --- 1000.000001000.000001000.000001000.000001000.00000
     Eigenvalues --- 1000.000001000.000001000.000001000.000001000.00000
     Eigenvalues --- 1000.000001000.000001000.000001000.000001000.00000
     Eigenvalues --- 1000.000001000.000001000.000001000.000001000.00000
     Eigenvalues --- 1000.000001000.000001000.000001000.000001000.00000
     Eigenvalues --- 1000.000001000.000001000.000001000.000001000.00000
     Eigenvalues --- 1000.000001000.000001000.000001000.000001000.00000
     Eigenvalues --- 1000.000001000.000001000.000001000.000001000.00000
     Eigenvalues --- 1000.000001000.000001000.000001000.000001000.00000
     Eigenvalues --- 1000.000001000.000001000.000001000.000001000.00000
     Eigenvalues --- 1000.000001000.000001000.000001000.000001000.00000
     Eigenvalues --- 1000.000001000.000001000.000001000.000001000.00000
     Eigenvalues --- 1000.000001000.000001000.000001000.000001000.00000
     Eigenvalues --- 1000.000001000.000001000.000001000.000001000.00000
     Eigenvalues --- 1000.000001000.000001000.000001000.000001000.00000
     Eigenvalues --- 1000.000001000.000001000.000001000.000001000.00000
     Eigenvalues --- 1000.000001000.000001000.000001000.000001000.00000
     Eigenvalues --- 1000.000001000.000001000.000001000.000001000.00000
     Eigenvalues --- 1000.000001000.000001000.000001000.000001000.00000
     Eigenvalues --- 1000.000001000.000001000.000001000.000001000.00000
     Eigenvalues --- 1000.000001000.000001000.000001000.000001000.00000
     Eigenvalues --- 1000.000001000.000001000.000001000.000001000.00000
     Eigenvalues --- 1000.000001000.000001000.000001000.000001000.00000
     Eigenvalues --- 1000.000001000.000001000.000001000.000001000.00000
     Eigenvalues --- 1000.000001000.000001000.000001000.000001000.00000
     Eigenvalues --- 1000.000001000.000001000.000001000.000001000.00000
     Eigenvalues --- 1000.000001000.000001000.000001000.000001000.00000
     Eigenvalues --- 1000.000001000.000001000.000001000.000001000.00000
     Eigenvalues --- 1000.000001000.000001000.000001000.000001000.00000
     Eigenvalues --- 1000.000001000.000001000.000001000.000001000.00000
     Eigenvalues --- 1000.000001000.000001000.000001000.000001000.00000
     Eigenvalues --- 1000.000001000.000001000.000001000.000001000.00000
     Eigenvalues --- 1000.000001000.000001000.000001000.000001000.00000
 RFO step:  Lambda=-4.37639932D-03 EMin= 3.38276211D-03
 Linear search not attempted -- first point.
 Iteration  1 RMS(Cart)=  0.02393757 RMS(Int)=  0.00015097
 Iteration  2 RMS(Cart)=  0.00029287 RMS(Int)=  0.00002158
 New curvilinear step failed, DQL= 1.13D-05 SP=-1.96D-03.
 ITry= 1 IFail=1 DXMaxC= 1.08D-01 DCOld= 1.00D+10 DXMaxT= 3.00D-01 DXLimC= 3.00D+00 Rises=F
 Iteration  1 RMS(Cart)=  0.02154382 RMS(Int)=  0.00012227
 Iteration  2 RMS(Cart)=  0.00023724 RMS(Int)=  0.00001748
 New curvilinear step failed, DQL= 9.15D-06 SP=-1.58D-03.
 ITry= 2 IFail=1 DXMaxC= 9.68D-02 DCOld= 1.00D+10 DXMaxT= 3.00D-01 DXLimC= 3.00D+00 Rises=F
 Iteration  1 RMS(Cart)=  0.01915006 RMS(Int)=  0.00009660
 Iteration  2 RMS(Cart)=  0.00018747 RMS(Int)=  0.00001381
 New curvilinear step failed, DQL= 7.21D-06 SP=-1.25D-03.
 ITry= 3 IFail=1 DXMaxC= 8.60D-02 DCOld= 1.00D+10 DXMaxT= 3.00D-01 DXLimC= 3.00D+00 Rises=F
 Iteration  1 RMS(Cart)=  0.01675630 RMS(Int)=  0.00007395
 Iteration  2 RMS(Cart)=  0.00014354 RMS(Int)=  0.00001058
 Iteration  3 RMS(Cart)=  0.00000045 RMS(Int)=  0.00001058
 ITry= 4 IFail=0 DXMaxC= 7.52D-02 DCOld= 1.00D+10 DXMaxT= 3.00D-01 DXLimC= 3.00D+00 Rises=F
 ClnCor:  largest displacement from symmetrization is 3.19D-09 for atom    68.
 Variable       Old X    -DE/DX   Delta X   Delta X   Delta X     New X
                                 (Linear)    (Quad)   (Total)
    X2        5.35208  -0.01534   0.00000   0.00000   0.00000   5.35208
    Y2        3.57095   0.00801   0.00000   0.00000   0.00000   3.57095
    Z2       -0.87006  -0.00143   0.00000   0.00000   0.00000  -0.87006
    X4       -3.57095  -0.00801   0.00000   0.00000   0.00000  -3.57095
    Y4        5.35208  -0.01534   0.00000   0.00000   0.00000   5.35208
    Z4       -0.87006  -0.00143   0.00000   0.00000   0.00000  -0.87006
    X6       -5.35208   0.01534   0.00000   0.00000  -0.00000  -5.35208
    Y6       -3.57095  -0.00801   0.00000   0.00000   0.00000  -3.57095
    Z6       -0.87006  -0.00143   0.00000   0.00000   0.00000  -0.87006
    X8        3.57095   0.00801   0.00000   0.00000   0.00000   3.57095
    Y8       -5.35208   0.01534   0.00000   0.00000  -0.00000  -5.35208
    Z8       -0.87006  -0.00143   0.00000   0.00000   0.00000  -0.87006
   X13       11.20103  -0.00001   0.00000   0.00000   0.00000  11.20103
   Y13        3.84926  -0.00425   0.00000   0.00000   0.00000   3.84926
   Z13        1.35446   0.00202   0.00000   0.00000   0.00000   1.35446
   X16       -3.84926   0.00425   0.00000   0.00000  -0.00000  -3.84926
   Y16       11.20103  -0.00001   0.00000   0.00000   0.00000  11.20103
   Z16        1.35446   0.00202   0.00000   0.00000   0.00000   1.35446
   X19      -11.20103   0.00001   0.00000   0.00000  -0.00000 -11.20103
   Y19       -3.84926   0.00425   0.00000   0.00000  -0.00000  -3.84926
   Z19        1.35446   0.00202   0.00000   0.00000   0.00000   1.35446
   X22        3.84926  -0.00425   0.00000   0.00000   0.00000   3.84926
   Y22      -11.20103   0.00001   0.00000   0.00000  -0.00000 -11.20103
   Z22        1.35446   0.00202   0.00000   0.00000   0.00000   1.35446
   X29       15.02345   0.00105   0.00000   0.00000   0.00000  15.02345
   Y29       -2.30682  -0.00349   0.00000   0.00000  -0.00000  -2.30682
   Z29        2.18022  -0.00060   0.00000   0.00000   0.00000   2.18022
   X30        2.30682   0.00349   0.00000   0.00000   0.00000   2.30682
   Y30       15.02345   0.00105   0.00000   0.00000   0.00000  15.02345
   Z30        2.18022  -0.00060   0.00000   0.00000   0.00000   2.18022
   X31      -15.02345  -0.00105   0.00000   0.00000  -0.00000 -15.02345
   Y31        2.30682   0.00349   0.00000   0.00000   0.00000   2.30682
   Z31        2.18022  -0.00060   0.00000   0.00000   0.00000   2.18022
   X32       -2.30682  -0.00349   0.00000   0.00000   0.00000  -2.30682
   Y32      -15.02345  -0.00105   0.00000   0.00000  -0.00000 -15.02345
   Z32        2.18022  -0.00060   0.00000   0.00000   0.00000   2.18022
    R1        4.25834   0.00452   0.00000   0.00329   0.00235   4.26069
    R2        3.46351   0.00157   0.00000   0.00018   0.00013   3.46364
    R3        4.25834   0.00452   0.00000   0.00329   0.00235   4.26069
    R4        3.46351   0.00157   0.00000   0.00018   0.00013   3.46364
    R5        4.25834   0.00452   0.00000   0.00329   0.00235   4.26069
    R6        3.46351   0.00157   0.00000   0.00018   0.00013   3.46364
    R7        4.25834   0.00452   0.00000   0.00329   0.00235   4.26069
    R8        3.46351   0.00157   0.00000   0.00018   0.00013   3.46364
    R9        2.88015  -0.00137   0.00000  -0.00162  -0.00117   2.87898
   R10        2.07746  -0.00525   0.00000  -0.01536  -0.01075   2.06670
   R11        2.06830  -0.00177   0.00000  -0.01388  -0.00970   2.05860
   R12        2.88015  -0.00137   0.00000  -0.00162  -0.00117   2.87898
   R13        2.07746  -0.00525   0.00000  -0.01536  -0.01075   2.06670
   R14        2.06830  -0.00177   0.00000  -0.01388  -0.00970   2.05860
   R15        2.88015  -0.00137   0.00000  -0.00162  -0.00117   2.87898
   R16        2.07746  -0.00525   0.00000  -0.01536  -0.01075   2.06670
   R17        2.06830  -0.00177   0.00000  -0.01388  -0.00970   2.05860
   R18        2.88015  -0.00137   0.00000  -0.00162  -0.00117   2.87898
   R19        2.07746  -0.00525   0.00000  -0.01536  -0.01075   2.06670
   R20        2.06830  -0.00177   0.00000  -0.01388  -0.00970   2.05860
   R21        2.08004  -0.00403   0.00000  -0.01370  -0.00957   2.07048
   R22        2.08497  -0.00438   0.00000  -0.01298  -0.00909   2.07587
   R23        2.08026  -0.00483   0.00000  -0.01418  -0.00992   2.07034
   R24        3.95967   0.00087   0.00000   0.00482   0.00337   3.96304
   R25        3.70811   0.00239   0.00000   0.01319   0.00924   3.71735
   R26        2.08004  -0.00403   0.00000  -0.01370  -0.00957   2.07048
   R27        2.08497  -0.00438   0.00000  -0.01298  -0.00909   2.07587
   R28        2.08026  -0.00483   0.00000  -0.01418  -0.00992   2.07034
   R29        3.95967   0.00087   0.00000   0.00482   0.00337   3.96304
   R30        3.70811   0.00239   0.00000   0.01319   0.00924   3.71735
   R31        2.08004  -0.00403   0.00000  -0.01370  -0.00957   2.07048
   R32        2.08497  -0.00438   0.00000  -0.01298  -0.00909   2.07587
   R33        2.08026  -0.00483   0.00000  -0.01418  -0.00992   2.07034
   R34        3.95967   0.00087   0.00000   0.00482   0.00337   3.96304
   R35        3.70811   0.00239   0.00000   0.01319   0.00924   3.71735
   R36        2.08004  -0.00403   0.00000  -0.01370  -0.00957   2.07048
   R37        2.08497  -0.00438   0.00000  -0.01298  -0.00909   2.07587
   R38        2.08026  -0.00483   0.00000  -0.01418  -0.00992   2.07034
   R39        3.95967   0.00087   0.00000   0.00482   0.00337   3.96304
   R40        3.70811   0.00239   0.00000   0.01319   0.00924   3.71735
   R41        4.85600   0.00052   0.00000   0.01171   0.00820   4.86420
   R42        4.85600   0.00052   0.00000   0.01171   0.00820   4.86420
   R43        4.85600   0.00052   0.00000   0.01171   0.00820   4.86420
   R44        4.85600   0.00052   0.00000   0.01171   0.00820   4.86420
   R45        2.88451   0.00089   0.00000   0.00140   0.00101   2.88552
   R46        2.08119  -0.00457   0.00000  -0.01346  -0.00944   2.07175
   R47        2.07540  -0.00328   0.00000  -0.01472  -0.01030   2.06510
   R48        2.07939  -0.00451   0.00000  -0.01323  -0.00926   2.07013
   R49        2.88451   0.00089   0.00000   0.00140   0.00101   2.88552
   R50        2.08119  -0.00457   0.00000  -0.01346  -0.00944   2.07175
   R51        2.07540  -0.00328   0.00000  -0.01472  -0.01030   2.06510
   R52        2.07939  -0.00451   0.00000  -0.01323  -0.00926   2.07013
   R53        2.88451   0.00089   0.00000   0.00140   0.00101   2.88552
   R54        2.08119  -0.00457   0.00000  -0.01346  -0.00944   2.07175
   R55        2.07540  -0.00328   0.00000  -0.01472  -0.01030   2.06510
   R56        2.07939  -0.00451   0.00000  -0.01323  -0.00926   2.07013
   R57        2.88451   0.00089   0.00000   0.00140   0.00101   2.88552
   R58        2.08119  -0.00457   0.00000  -0.01346  -0.00944   2.07175
   R59        2.07540  -0.00328   0.00000  -0.01472  -0.01030   2.06510
   R60        2.07939  -0.00451   0.00000  -0.01323  -0.00926   2.07013
   R61        2.82550  -0.00085   0.00000  -0.00363  -0.00254   2.82296
   R62        2.08795  -0.00383   0.00000  -0.01265  -0.00885   2.07910
   R63        2.08088  -0.00420   0.00000  -0.01234  -0.00864   2.07224
   R64        2.82550  -0.00085   0.00000  -0.00363  -0.00254   2.82296
   R65        2.08795  -0.00383   0.00000  -0.01265  -0.00885   2.07910
   R66        2.08088  -0.00420   0.00000  -0.01234  -0.00864   2.07224
   R67        2.82550  -0.00085   0.00000  -0.00363  -0.00254   2.82296
   R68        2.08795  -0.00383   0.00000  -0.01265  -0.00885   2.07910
   R69        2.08088  -0.00420   0.00000  -0.01234  -0.00864   2.07224
   R70        2.82550  -0.00085   0.00000  -0.00363  -0.00254   2.82296
   R71        2.08795  -0.00383   0.00000  -0.01265  -0.00885   2.07910
   R72        2.08088  -0.00420   0.00000  -0.01234  -0.00864   2.07224
   R73        2.60461  -0.00495   0.00000  -0.01109  -0.00776   2.59685
   R74        2.58722   0.00061   0.00000   0.00135   0.00094   2.58817
   R75        2.60461  -0.00495   0.00000  -0.01109  -0.00776   2.59685
   R76        2.58722   0.00061   0.00000   0.00135   0.00094   2.58817
   R77        2.60461  -0.00495   0.00000  -0.01109  -0.00776   2.59685
   R78        2.58722   0.00061   0.00000   0.00135   0.00094   2.58817
   R79        2.60461  -0.00495   0.00000  -0.01109  -0.00776   2.59685
   R80        2.58722   0.00061   0.00000   0.00135   0.00094   2.58817
   R81        2.59490  -0.00023   0.00000  -0.00101  -0.00071   2.59419
   R82        2.05398  -0.00568   0.00000  -0.01596  -0.01117   2.04280
   R83        2.47665  -0.00121   0.00000  -0.00173  -0.00121   2.47544
   R84        2.59490  -0.00023   0.00000  -0.00101  -0.00071   2.59419
   R85        2.05398  -0.00568   0.00000  -0.01596  -0.01117   2.04280
   R86        2.47665  -0.00121   0.00000  -0.00173  -0.00121   2.47544
   R87        2.59490  -0.00023   0.00000  -0.00101  -0.00071   2.59419
   R88        2.05398  -0.00568   0.00000  -0.01596  -0.01117   2.04280
   R89        2.47665  -0.00121   0.00000  -0.00173  -0.00121   2.47544
   R90        2.59490  -0.00023   0.00000  -0.00101  -0.00071   2.59419
   R91        2.05398  -0.00568   0.00000  -0.01596  -0.01117   2.04280
   R92        2.47665  -0.00121   0.00000  -0.00173  -0.00121   2.47544
   R93        2.56695  -0.00142   0.00000  -0.00269  -0.00188   2.56507
   R94        1.91111  -0.00471   0.00000  -0.01134  -0.00793   1.90317
   R95        2.06092  -0.00654   0.00000  -0.01858  -0.01301   2.04791
   R96        2.56695  -0.00142   0.00000  -0.00269  -0.00188   2.56507
   R97        1.91111  -0.00471   0.00000  -0.01134  -0.00793   1.90317
   R98        2.06092  -0.00654   0.00000  -0.01858  -0.01301   2.04791
   R99        2.56695  -0.00142   0.00000  -0.00269  -0.00188   2.56507
   R100       1.91111  -0.00471   0.00000  -0.01134  -0.00793   1.90317
   R101       2.06092  -0.00654   0.00000  -0.01858  -0.01301   2.04791
   R102       2.56695  -0.00142   0.00000  -0.00269  -0.00188   2.56507
   R103       1.91111  -0.00471   0.00000  -0.01134  -0.00793   1.90317
   R104       2.06092  -0.00654   0.00000  -0.01858  -0.01301   2.04791
    A1        1.65034   0.00476   0.00000  -0.00191  -0.00133   1.64901
    A2        1.65034   0.00476   0.00000  -0.00191  -0.00133   1.64901
    A3        1.65034   0.00476   0.00000  -0.00191  -0.00133   1.64901
    A4        1.65034   0.00476   0.00000  -0.00191  -0.00133   1.64901
    A5        1.98708  -0.00169   0.00000  -0.00267  -0.00190   1.98518
    A6        1.91102  -0.00051   0.00000  -0.00162  -0.00114   1.90988
    A7        1.81635   0.00348   0.00000   0.00914   0.00642   1.82277
    A8        1.93901   0.00052   0.00000  -0.00411  -0.00288   1.93612
    A9        1.93362  -0.00110   0.00000   0.00190   0.00132   1.93493
   A10        1.86968  -0.00050   0.00000  -0.00183  -0.00127   1.86840
   A11        1.98708  -0.00169   0.00000  -0.00267  -0.00190   1.98518
   A12        1.91102  -0.00051   0.00000  -0.00162  -0.00114   1.90988
   A13        1.81635   0.00348   0.00000   0.00914   0.00642   1.82277
   A14        1.93901   0.00052   0.00000  -0.00411  -0.00288   1.93612
   A15        1.93362  -0.00110   0.00000   0.00190   0.00132   1.93493
   A16        1.86968  -0.00050   0.00000  -0.00183  -0.00127   1.86840
   A17        1.98708  -0.00169   0.00000  -0.00267  -0.00190   1.98518
   A18        1.91102  -0.00051   0.00000  -0.00162  -0.00114   1.90988
   A19        1.81635   0.00348   0.00000   0.00914   0.00642   1.82277
   A20        1.93901   0.00052   0.00000  -0.00411  -0.00288   1.93612
   A21        1.93362  -0.00110   0.00000   0.00190   0.00132   1.93493
   A22        1.86968  -0.00050   0.00000  -0.00183  -0.00127   1.86840
   A23        1.98708  -0.00169   0.00000  -0.00267  -0.00190   1.98518
   A24        1.91102  -0.00051   0.00000  -0.00162  -0.00114   1.90988
   A25        1.81635   0.00348   0.00000   0.00914   0.00642   1.82277
   A26        1.93901   0.00052   0.00000  -0.00411  -0.00288   1.93612
   A27        1.93362  -0.00110   0.00000   0.00190   0.00132   1.93493
   A28        1.86968  -0.00050   0.00000  -0.00183  -0.00127   1.86840
   A29        1.93135  -0.00079   0.00000   0.00381   0.00264   1.93399
   A30        1.92538   0.00013   0.00000  -0.00157  -0.00107   1.92430
   A31        1.93229   0.00040   0.00000   0.00137   0.00097   1.93326
   A32        1.89122   0.00046   0.00000  -0.00220  -0.00153   1.88969
   A33        1.88965  -0.00005   0.00000  -0.00041  -0.00031   1.88935
   A34        1.89277  -0.00014   0.00000  -0.00114  -0.00080   1.89197
   A35        2.58302  -0.00066   0.00000  -0.00059  -0.00040   2.58263
   A36        2.28484   0.00267   0.00000   0.00420   0.00293   2.28777
   A37        1.39757  -0.00192   0.00000  -0.00386  -0.00271   1.39486
   A38        1.93135  -0.00079   0.00000   0.00381   0.00264   1.93399
   A39        1.92538   0.00013   0.00000  -0.00157  -0.00107   1.92430
   A40        1.93229   0.00040   0.00000   0.00137   0.00097   1.93326
   A41        1.89122   0.00046   0.00000  -0.00220  -0.00153   1.88969
   A42        1.88965  -0.00005   0.00000  -0.00041  -0.00031   1.88935
   A43        1.89277  -0.00014   0.00000  -0.00114  -0.00080   1.89197
   A44        2.58302  -0.00066   0.00000  -0.00059  -0.00040   2.58263
   A45        2.28484   0.00267   0.00000   0.00420   0.00293   2.28777
   A46        1.39757  -0.00192   0.00000  -0.00386  -0.00271   1.39486
   A47        1.93135  -0.00079   0.00000   0.00381   0.00264   1.93399
   A48        1.92538   0.00013   0.00000  -0.00157  -0.00107   1.92430
   A49        1.93229   0.00040   0.00000   0.00137   0.00097   1.93326
   A50        1.89122   0.00046   0.00000  -0.00220  -0.00153   1.88969
   A51        1.88965  -0.00005   0.00000  -0.00041  -0.00031   1.88935
   A52        1.89277  -0.00014   0.00000  -0.00114  -0.00080   1.89197
   A53        2.58302  -0.00066   0.00000  -0.00059  -0.00040   2.58263
   A54        2.28484   0.00267   0.00000   0.00420   0.00293   2.28777
   A55        1.39757  -0.00192   0.00000  -0.00386  -0.00271   1.39486
   A56        1.93135  -0.00079   0.00000   0.00381   0.00264   1.93399
   A57        1.92538   0.00013   0.00000  -0.00157  -0.00107   1.92430
   A58        1.93229   0.00040   0.00000   0.00137   0.00097   1.93326
   A59        1.89122   0.00046   0.00000  -0.00220  -0.00153   1.88969
   A60        1.88965  -0.00005   0.00000  -0.00041  -0.00031   1.88935
   A61        1.89277  -0.00014   0.00000  -0.00114  -0.00080   1.89197
   A62        2.58302  -0.00066   0.00000  -0.00059  -0.00040   2.58263
   A63        2.28484   0.00267   0.00000   0.00420   0.00293   2.28777
   A64        1.39757  -0.00192   0.00000  -0.00386  -0.00271   1.39486
   A65        2.23086   0.00048   0.00000  -0.00389  -0.00269   2.22817
   A66        2.23086   0.00048   0.00000  -0.00389  -0.00269   2.22817
   A67        2.23086   0.00048   0.00000  -0.00389  -0.00269   2.22817
   A68        2.23086   0.00048   0.00000  -0.00389  -0.00269   2.22817
   A69        1.93091   0.00027   0.00000  -0.00048  -0.00035   1.93057
   A70        1.93342  -0.00015   0.00000   0.00722   0.00504   1.93846
   A71        1.94777  -0.00016   0.00000  -0.00226  -0.00159   1.94618
   A72        1.86415   0.00029   0.00000   0.00043   0.00031   1.86445
   A73        1.88272  -0.00003   0.00000  -0.00122  -0.00085   1.88188
   A74        1.90218  -0.00021   0.00000  -0.00383  -0.00268   1.89950
   A75        1.93091   0.00027   0.00000  -0.00048  -0.00035   1.93057
   A76        1.93342  -0.00015   0.00000   0.00722   0.00504   1.93846
   A77        1.94777  -0.00016   0.00000  -0.00226  -0.00159   1.94618
   A78        1.86415   0.00029   0.00000   0.00043   0.00031   1.86445
   A79        1.88272  -0.00003   0.00000  -0.00122  -0.00085   1.88188
   A80        1.90218  -0.00021   0.00000  -0.00383  -0.00268   1.89950
   A81        1.93091   0.00027   0.00000  -0.00048  -0.00035   1.93057
   A82        1.93342  -0.00015   0.00000   0.00722   0.00504   1.93846
   A83        1.94777  -0.00016   0.00000  -0.00226  -0.00159   1.94618
   A84        1.86415   0.00029   0.00000   0.00043   0.00031   1.86445
   A85        1.88272  -0.00003   0.00000  -0.00122  -0.00085   1.88188
   A86        1.90218  -0.00021   0.00000  -0.00383  -0.00268   1.89950
   A87        1.93091   0.00027   0.00000  -0.00048  -0.00035   1.93057
   A88        1.93342  -0.00015   0.00000   0.00722   0.00504   1.93846
   A89        1.94777  -0.00016   0.00000  -0.00226  -0.00159   1.94618
   A90        1.86415   0.00029   0.00000   0.00043   0.00031   1.86445
   A91        1.88272  -0.00003   0.00000  -0.00122  -0.00085   1.88188
   A92        1.90218  -0.00021   0.00000  -0.00383  -0.00268   1.89950
   A93        1.96883   0.00058   0.00000  -0.00073  -0.00050   1.96833
   A94        1.91275   0.00016   0.00000   0.00236   0.00166   1.91441
   A95        1.93394  -0.00041   0.00000  -0.00371  -0.00261   1.93133
   A96        1.88654  -0.00034   0.00000   0.00395   0.00275   1.88929
   A97        1.91307  -0.00008   0.00000   0.00037   0.00025   1.91333
   A98        1.84393   0.00007   0.00000  -0.00212  -0.00148   1.84245
   A99        1.96883   0.00058   0.00000  -0.00073  -0.00050   1.96833
   A100       1.91275   0.00016   0.00000   0.00236   0.00166   1.91441
   A101       1.93394  -0.00041   0.00000  -0.00371  -0.00261   1.93133
   A102       1.88654  -0.00034   0.00000   0.00395   0.00275   1.88929
   A103       1.91307  -0.00008   0.00000   0.00037   0.00025   1.91333
   A104       1.84393   0.00007   0.00000  -0.00212  -0.00148   1.84245
   A105       1.96883   0.00058   0.00000  -0.00073  -0.00050   1.96833
   A106       1.91275   0.00016   0.00000   0.00236   0.00166   1.91441
   A107       1.93394  -0.00041   0.00000  -0.00371  -0.00261   1.93133
   A108       1.88654  -0.00034   0.00000   0.00395   0.00275   1.88929
   A109       1.91307  -0.00008   0.00000   0.00037   0.00025   1.91333
   A110       1.84393   0.00007   0.00000  -0.00212  -0.00148   1.84245
   A111       1.96883   0.00058   0.00000  -0.00073  -0.00050   1.96833
   A112       1.91275   0.00016   0.00000   0.00236   0.00166   1.91441
   A113       1.93394  -0.00041   0.00000  -0.00371  -0.00261   1.93133
   A114       1.88654  -0.00034   0.00000   0.00395   0.00275   1.88929
   A115       1.91307  -0.00008   0.00000   0.00037   0.00025   1.91333
   A116       1.84393   0.00007   0.00000  -0.00212  -0.00148   1.84245
   A117       2.26582  -0.00016   0.00000  -0.00046  -0.00032   2.26550
   A118       2.10669  -0.00056   0.00000  -0.00220  -0.00154   2.10515
   A119       1.91037   0.00072   0.00000   0.00260   0.00182   1.91219
   A120       1.78086   0.00136   0.00000   0.00202   0.00142   1.78228
   A121       2.26582  -0.00016   0.00000  -0.00046  -0.00032   2.26550
   A122       2.10669  -0.00056   0.00000  -0.00220  -0.00154   2.10515
   A123       1.91037   0.00072   0.00000   0.00260   0.00182   1.91219
   A124       1.78086   0.00136   0.00000   0.00202   0.00142   1.78228
   A125       2.26582  -0.00016   0.00000  -0.00046  -0.00032   2.26550
   A126       2.10669  -0.00056   0.00000  -0.00220  -0.00154   2.10515
   A127       1.91037   0.00072   0.00000   0.00260   0.00182   1.91219
   A128       1.78086   0.00136   0.00000   0.00202   0.00142   1.78228
   A129       2.26582  -0.00016   0.00000  -0.00046  -0.00032   2.26550
   A130       2.10669  -0.00056   0.00000  -0.00220  -0.00154   2.10515
   A131       1.91037   0.00072   0.00000   0.00260   0.00182   1.91219
   A132       1.78086   0.00136   0.00000   0.00202   0.00142   1.78228
   A133       1.84114   0.00047   0.00000   0.00083   0.00058   1.84172
   A134       2.30579   0.00029   0.00000   0.00281   0.00197   2.30776
   A135       2.13624  -0.00077   0.00000  -0.00364  -0.00255   2.13370
   A136       1.85931  -0.00096   0.00000  -0.00328  -0.00230   1.85701
   A137       1.84114   0.00047   0.00000   0.00083   0.00058   1.84172
   A138       2.30579   0.00029   0.00000   0.00281   0.00197   2.30776
   A139       2.13624  -0.00077   0.00000  -0.00364  -0.00255   2.13370
   A140       1.85931  -0.00096   0.00000  -0.00328  -0.00230   1.85701
   A141       1.84114   0.00047   0.00000   0.00083   0.00058   1.84172
   A142       2.30579   0.00029   0.00000   0.00281   0.00197   2.30776
   A143       2.13624  -0.00077   0.00000  -0.00364  -0.00255   2.13370
   A144       1.85931  -0.00096   0.00000  -0.00328  -0.00230   1.85701
   A145       1.84114   0.00047   0.00000   0.00083   0.00058   1.84172
   A146       2.30579   0.00029   0.00000   0.00281   0.00197   2.30776
   A147       2.13624  -0.00077   0.00000  -0.00364  -0.00255   2.13370
   A148       1.85931  -0.00096   0.00000  -0.00328  -0.00230   1.85701
   A149       1.87458  -0.00044   0.00000  -0.00098  -0.00069   1.87389
   A150       2.20570   0.00081   0.00000   0.00030   0.00022   2.20592
   A151       2.20284  -0.00037   0.00000   0.00070   0.00048   2.20332
   A152       1.93937   0.00021   0.00000   0.00082   0.00057   1.93995
   A153       2.20254  -0.00020   0.00000  -0.00103  -0.00072   2.20182
   A154       2.14099  -0.00001   0.00000   0.00012   0.00008   2.14107
   A155       1.87458  -0.00044   0.00000  -0.00098  -0.00069   1.87389
   A156       2.20570   0.00081   0.00000   0.00030   0.00022   2.20592
   A157       2.20284  -0.00037   0.00000   0.00070   0.00048   2.20332
   A158       1.93937   0.00021   0.00000   0.00082   0.00057   1.93995
   A159       2.20254  -0.00020   0.00000  -0.00103  -0.00072   2.20182
   A160       2.14099  -0.00001   0.00000   0.00012   0.00008   2.14107
   A161       1.87458  -0.00044   0.00000  -0.00098  -0.00069   1.87389
   A162       2.20570   0.00081   0.00000   0.00030   0.00022   2.20592
   A163       2.20284  -0.00037   0.00000   0.00070   0.00048   2.20332
   A164       1.93937   0.00021   0.00000   0.00082   0.00057   1.93995
   A165       2.20254  -0.00020   0.00000  -0.00103  -0.00072   2.20182
   A166       2.14099  -0.00001   0.00000   0.00012   0.00008   2.14107
   A167       1.87458  -0.00044   0.00000  -0.00098  -0.00069   1.87389
   A168       2.20570   0.00081   0.00000   0.00030   0.00022   2.20592
   A169       2.20284  -0.00037   0.00000   0.00070   0.00048   2.20332
   A170       1.93937   0.00021   0.00000   0.00082   0.00057   1.93995
   A171       2.20254  -0.00020   0.00000  -0.00103  -0.00072   2.20182
   A172       2.14099  -0.00001   0.00000   0.00012   0.00008   2.14107
   A173       1.54581   0.00233   0.00000   0.00413   0.00289   1.54870
   A174       1.54581   0.00233   0.00000   0.00413   0.00289   1.54870
   A175       1.54581   0.00233   0.00000   0.00413   0.00289   1.54870
   A176       1.54581   0.00233   0.00000   0.00413   0.00289   1.54870
   A177       1.71907   0.00111   0.00000  -0.00314  -0.00218   1.71689
   A178       1.71907   0.00111   0.00000  -0.00314  -0.00218   1.71689
   A179       1.71907   0.00111   0.00000  -0.00314  -0.00218   1.71689
   A180       1.71907   0.00111   0.00000  -0.00314  -0.00218   1.71689
    D1       -1.08773   0.00004   0.00000  -0.00641  -0.00448  -1.09220
    D2        1.09444  -0.00093   0.00000  -0.01510  -0.01057   1.08387
    D3        3.08848   0.00001   0.00000  -0.01332  -0.00930   3.07918
    D4       -1.08773   0.00004   0.00000  -0.00641  -0.00448  -1.09220
    D5        1.09444  -0.00093   0.00000  -0.01510  -0.01057   1.08387
    D6        3.08848   0.00001   0.00000  -0.01332  -0.00930   3.07918
    D7       -1.08773   0.00004   0.00000  -0.00641  -0.00448  -1.09220
    D8        1.09444  -0.00093   0.00000  -0.01510  -0.01057   1.08387
    D9        3.08848   0.00001   0.00000  -0.01332  -0.00930   3.07918
   D10       -1.08773   0.00004   0.00000  -0.00641  -0.00448  -1.09220
   D11        1.09444  -0.00093   0.00000  -0.01510  -0.01057   1.08387
   D12        3.08848   0.00001   0.00000  -0.01332  -0.00930   3.07918
   D13        1.16151  -0.00167   0.00000   0.00305   0.00212   1.16363
   D14       -3.02898  -0.00153   0.00000   0.00174   0.00121  -3.02777
   D15       -0.93373  -0.00136   0.00000   0.00018   0.00013  -0.93360
   D16       -1.00565  -0.00011   0.00000   0.01053   0.00736  -0.99829
   D17        1.08705   0.00004   0.00000   0.00922   0.00645   1.09350
   D18       -3.10089   0.00021   0.00000   0.00766   0.00537  -3.09552
   D19       -3.08171   0.00090   0.00000   0.01425   0.00996  -3.07175
   D20       -0.98901   0.00105   0.00000   0.01294   0.00905  -0.97996
   D21        1.10623   0.00122   0.00000   0.01137   0.00797   1.11420
   D22       -1.60086  -0.00080   0.00000  -0.01000  -0.00701  -1.60788
   D23        1.24392  -0.00015   0.00000  -0.01243  -0.00871   1.23521
   D24        2.53986  -0.00030   0.00000  -0.01343  -0.00941   2.53045
   D25       -0.89854   0.00034   0.00000  -0.01586  -0.01111  -0.90965
   D26        0.42241   0.00003   0.00000  -0.00837  -0.00586   0.41654
   D27       -3.01600   0.00067   0.00000  -0.01080  -0.00756  -3.02355
   D28        1.16151  -0.00167   0.00000   0.00305   0.00212   1.16363
   D29       -3.02898  -0.00153   0.00000   0.00174   0.00121  -3.02777
   D30       -0.93373  -0.00136   0.00000   0.00018   0.00013  -0.93360
   D31       -1.00565  -0.00011   0.00000   0.01053   0.00736  -0.99829
   D32        1.08705   0.00004   0.00000   0.00922   0.00645   1.09350
   D33       -3.10089   0.00021   0.00000   0.00766   0.00537  -3.09552
   D34       -3.08171   0.00090   0.00000   0.01425   0.00996  -3.07175
   D35       -0.98901   0.00105   0.00000   0.01294   0.00905  -0.97996
   D36        1.10623   0.00122   0.00000   0.01137   0.00797   1.11420
   D37       -1.60086  -0.00080   0.00000  -0.01000  -0.00701  -1.60788
   D38        1.24392  -0.00015   0.00000  -0.01243  -0.00871   1.23521
   D39        2.53986  -0.00030   0.00000  -0.01343  -0.00941   2.53045
   D40       -0.89854   0.00034   0.00000  -0.01586  -0.01111  -0.90965
   D41        0.42241   0.00003   0.00000  -0.00837  -0.00586   0.41654
   D42       -3.01600   0.00067   0.00000  -0.01080  -0.00756  -3.02355
   D43        1.16151  -0.00167   0.00000   0.00305   0.00212   1.16363
   D44       -3.02898  -0.00153   0.00000   0.00174   0.00121  -3.02777
   D45       -0.93373  -0.00136   0.00000   0.00018   0.00013  -0.93360
   D46       -1.00565  -0.00011   0.00000   0.01053   0.00736  -0.99829
   D47        1.08705   0.00004   0.00000   0.00922   0.00645   1.09350
   D48       -3.10089   0.00021   0.00000   0.00766   0.00537  -3.09552
   D49       -3.08171   0.00090   0.00000   0.01425   0.00996  -3.07175
   D50       -0.98901   0.00105   0.00000   0.01294   0.00905  -0.97996
   D51        1.10623   0.00122   0.00000   0.01137   0.00797   1.11420
   D52       -1.60086  -0.00080   0.00000  -0.01000  -0.00701  -1.60788
   D53        1.24392  -0.00015   0.00000  -0.01243  -0.00871   1.23521
   D54        2.53986  -0.00030   0.00000  -0.01343  -0.00941   2.53045
   D55       -0.89854   0.00034   0.00000  -0.01586  -0.01111  -0.90965
   D56        0.42241   0.00003   0.00000  -0.00837  -0.00586   0.41654
   D57       -3.01600   0.00067   0.00000  -0.01080  -0.00756  -3.02355
   D58        1.16151  -0.00167   0.00000   0.00305   0.00212   1.16363
   D59       -3.02898  -0.00153   0.00000   0.00174   0.00121  -3.02777
   D60       -0.93373  -0.00136   0.00000   0.00018   0.00013  -0.93360
   D61       -1.00565  -0.00011   0.00000   0.01053   0.00736  -0.99829
   D62        1.08705   0.00004   0.00000   0.00922   0.00645   1.09350
   D63       -3.10089   0.00021   0.00000   0.00766   0.00537  -3.09552
   D64       -3.08171   0.00090   0.00000   0.01425   0.00996  -3.07175
   D65       -0.98901   0.00105   0.00000   0.01294   0.00905  -0.97996
   D66        1.10623   0.00122   0.00000   0.01137   0.00797   1.11420
   D67       -1.60086  -0.00080   0.00000  -0.01000  -0.00701  -1.60788
   D68        1.24392  -0.00015   0.00000  -0.01243  -0.00871   1.23521
   D69        2.53986  -0.00030   0.00000  -0.01343  -0.00941   2.53045
   D70       -0.89854   0.00034   0.00000  -0.01586  -0.01111  -0.90965
   D71        0.42241   0.00003   0.00000  -0.00837  -0.00586   0.41654
   D72       -3.01600   0.00067   0.00000  -0.01080  -0.00756  -3.02355
   D73       -2.88083  -0.00020   0.00000  -0.01429  -0.01000  -2.89084
   D74        1.28929  -0.00017   0.00000  -0.01329  -0.00932   1.27998
   D75       -0.76025  -0.00023   0.00000  -0.01051  -0.00737  -0.76761
   D76        2.76241   0.00023   0.00000  -0.00088  -0.00061   2.76179
   D77       -0.15288  -0.00071   0.00000   0.00027   0.00018  -0.15269
   D78        2.76907  -0.00018   0.00000   0.00272   0.00190   2.77097
   D79       -0.53053  -0.00006   0.00000   0.00119   0.00084  -0.52970
   D80       -2.88083  -0.00020   0.00000  -0.01429  -0.01000  -2.89084
   D81        1.28929  -0.00017   0.00000  -0.01329  -0.00932   1.27998
   D82       -0.76025  -0.00023   0.00000  -0.01051  -0.00737  -0.76761
   D83        2.76241   0.00023   0.00000  -0.00088  -0.00061   2.76179
   D84       -0.15288  -0.00071   0.00000   0.00027   0.00018  -0.15269
   D85        2.76907  -0.00018   0.00000   0.00272   0.00190   2.77097
   D86       -0.53053  -0.00006   0.00000   0.00119   0.00084  -0.52970
   D87       -2.88083  -0.00020   0.00000  -0.01429  -0.01000  -2.89084
   D88        1.28929  -0.00017   0.00000  -0.01329  -0.00932   1.27998
   D89       -0.76025  -0.00023   0.00000  -0.01051  -0.00737  -0.76761
   D90        2.76241   0.00023   0.00000  -0.00088  -0.00061   2.76179
   D91       -0.15288  -0.00071   0.00000   0.00027   0.00018  -0.15269
   D92        2.76907  -0.00018   0.00000   0.00272   0.00190   2.77097
   D93       -0.53053  -0.00006   0.00000   0.00119   0.00084  -0.52970
   D94       -2.88083  -0.00020   0.00000  -0.01429  -0.01000  -2.89084
   D95        1.28929  -0.00017   0.00000  -0.01329  -0.00932   1.27998
   D96       -0.76025  -0.00023   0.00000  -0.01051  -0.00737  -0.76761
   D97        2.76241   0.00023   0.00000  -0.00088  -0.00061   2.76179
   D98       -0.15288  -0.00071   0.00000   0.00027   0.00018  -0.15269
   D99        2.76907  -0.00018   0.00000   0.00272   0.00190   2.77097
   D100      -0.53053  -0.00006   0.00000   0.00119   0.00084  -0.52970
   D101      -2.96387  -0.00186   0.00000  -0.00553  -0.00390  -2.96777
   D102      -2.96387  -0.00186   0.00000  -0.00553  -0.00390  -2.96777
   D103      -2.96387  -0.00186   0.00000  -0.00553  -0.00390  -2.96777
   D104      -2.96387  -0.00186   0.00000  -0.00553  -0.00390  -2.96777
   D105      -1.27538  -0.00001   0.00000   0.00092   0.00064  -1.27473
   D106       2.90505  -0.00007   0.00000  -0.00527  -0.00368   2.90137
   D107       0.87692  -0.00001   0.00000  -0.00193  -0.00135   0.87557
   D108       0.78849   0.00043   0.00000   0.00570   0.00400   0.79248
   D109      -1.31427   0.00037   0.00000  -0.00049  -0.00033  -1.31460
   D110       2.94078   0.00043   0.00000   0.00285   0.00200   2.94279
   D111       2.91138  -0.00006   0.00000   0.00429   0.00300   2.91437
   D112       0.80862  -0.00012   0.00000  -0.00189  -0.00133   0.80729
   D113      -1.21951  -0.00005   0.00000   0.00144   0.00100  -1.21851
   D114       1.00926  -0.00058   0.00000  -0.00144  -0.00101   1.00825
   D115       3.11328  -0.00015   0.00000   0.00239   0.00167   3.11496
   D116      -1.14020  -0.00013   0.00000  -0.00076  -0.00051  -1.14071
   D117      -1.27538  -0.00001   0.00000   0.00092   0.00064  -1.27473
   D118       2.90505  -0.00007   0.00000  -0.00527  -0.00368   2.90137
   D119       0.87692  -0.00001   0.00000  -0.00193  -0.00135   0.87557
   D120       0.78849   0.00043   0.00000   0.00570   0.00400   0.79248
   D121      -1.31427   0.00037   0.00000  -0.00049  -0.00033  -1.31460
   D122       2.94078   0.00043   0.00000   0.00285   0.00200   2.94279
   D123       2.91138  -0.00006   0.00000   0.00429   0.00300   2.91437
   D124       0.80862  -0.00012   0.00000  -0.00189  -0.00133   0.80729
   D125      -1.21951  -0.00005   0.00000   0.00144   0.00100  -1.21851
   D126       1.00926  -0.00058   0.00000  -0.00144  -0.00101   1.00825
   D127       3.11328  -0.00015   0.00000   0.00239   0.00167   3.11496
   D128      -1.14020  -0.00013   0.00000  -0.00076  -0.00051  -1.14071
   D129      -1.27538  -0.00001   0.00000   0.00092   0.00064  -1.27473
   D130       2.90505  -0.00007   0.00000  -0.00527  -0.00368   2.90137
   D131       0.87692  -0.00001   0.00000  -0.00193  -0.00135   0.87557
   D132       0.78849   0.00043   0.00000   0.00570   0.00400   0.79248
   D133      -1.31427   0.00037   0.00000  -0.00049  -0.00033  -1.31460
   D134       2.94078   0.00043   0.00000   0.00285   0.00200   2.94279
   D135       2.91138  -0.00006   0.00000   0.00429   0.00300   2.91437
   D136       0.80862  -0.00012   0.00000  -0.00189  -0.00133   0.80729
   D137      -1.21951  -0.00005   0.00000   0.00144   0.00100  -1.21851
   D138       1.00926  -0.00058   0.00000  -0.00144  -0.00101   1.00825
   D139       3.11328  -0.00015   0.00000   0.00239   0.00167   3.11496
   D140      -1.14020  -0.00013   0.00000  -0.00076  -0.00051  -1.14071
   D141      -1.27538  -0.00001   0.00000   0.00092   0.00064  -1.27473
   D142       2.90505  -0.00007   0.00000  -0.00527  -0.00368   2.90137
   D143       0.87692  -0.00001   0.00000  -0.00193  -0.00135   0.87557
   D144       0.78849   0.00043   0.00000   0.00570   0.00400   0.79248
   D145      -1.31427   0.00037   0.00000  -0.00049  -0.00033  -1.31460
   D146       2.94078   0.00043   0.00000   0.00285   0.00200   2.94279
   D147       2.91138  -0.00006   0.00000   0.00429   0.00300   2.91437
   D148       0.80862  -0.00012   0.00000  -0.00189  -0.00133   0.80729
   D149      -1.21951  -0.00005   0.00000   0.00144   0.00100  -1.21851
   D150       1.00926  -0.00058   0.00000  -0.00144  -0.00101   1.00825
   D151       3.11328  -0.00015   0.00000   0.00239   0.00167   3.11496
   D152      -1.14020  -0.00013   0.00000  -0.00076  -0.00051  -1.14071
   D153       2.35095  -0.00005   0.00000   0.00516   0.00361   2.35456
   D154      -0.82009  -0.00016   0.00000   0.00226   0.00158  -0.81851
   D155      -1.81454   0.00029   0.00000   0.01040   0.00728  -1.80725
   D156       1.29761   0.00017   0.00000   0.00750   0.00525   1.30286
   D157       0.18711   0.00014   0.00000   0.01023   0.00716   0.19427
   D158      -2.98392   0.00002   0.00000   0.00733   0.00513  -2.97880
   D159       0.62149   0.00016   0.00000  -0.00440  -0.00307   0.61841
   D160      -1.53060  -0.00043   0.00000  -0.00751  -0.00527  -1.53587
   D161       2.70583  -0.00020   0.00000  -0.00876  -0.00613   2.69970
   D162       2.35095  -0.00005   0.00000   0.00516   0.00361   2.35456
   D163      -0.82009  -0.00016   0.00000   0.00226   0.00158  -0.81851
   D164      -1.81454   0.00029   0.00000   0.01040   0.00728  -1.80725
   D165       1.29761   0.00017   0.00000   0.00750   0.00525   1.30286
   D166       0.18711   0.00014   0.00000   0.01023   0.00716   0.19427
   D167      -2.98392   0.00002   0.00000   0.00733   0.00513  -2.97880
   D168       0.62149   0.00016   0.00000  -0.00440  -0.00307   0.61841
   D169      -1.53060  -0.00043   0.00000  -0.00751  -0.00527  -1.53587
   D170       2.70583  -0.00020   0.00000  -0.00876  -0.00613   2.69970
   D171       2.35095  -0.00005   0.00000   0.00516   0.00361   2.35456
   D172      -0.82009  -0.00016   0.00000   0.00226   0.00158  -0.81851
   D173      -1.81454   0.00029   0.00000   0.01040   0.00728  -1.80725
   D174       1.29761   0.00017   0.00000   0.00750   0.00525   1.30286
   D175       0.18711   0.00014   0.00000   0.01023   0.00716   0.19427
   D176      -2.98392   0.00002   0.00000   0.00733   0.00513  -2.97880
   D177       0.62149   0.00016   0.00000  -0.00440  -0.00307   0.61841
   D178      -1.53060  -0.00043   0.00000  -0.00751  -0.00527  -1.53587
   D179       2.70583  -0.00020   0.00000  -0.00876  -0.00613   2.69970
   D180       2.35095  -0.00005   0.00000   0.00516   0.00361   2.35456
   D181      -0.82009  -0.00016   0.00000   0.00226   0.00158  -0.81851
   D182      -1.81454   0.00029   0.00000   0.01040   0.00728  -1.80725
   D183       1.29761   0.00017   0.00000   0.00750   0.00525   1.30286
   D184       0.18711   0.00014   0.00000   0.01023   0.00716   0.19427
   D185      -2.98392   0.00002   0.00000   0.00733   0.00513  -2.97880
   D186       0.62149   0.00016   0.00000  -0.00440  -0.00307   0.61841
   D187      -1.53060  -0.00043   0.00000  -0.00751  -0.00527  -1.53587
   D188       2.70583  -0.00020   0.00000  -0.00876  -0.00613   2.69970
   D189       3.11092  -0.00013   0.00000  -0.00449  -0.00315   3.10777
   D190      -0.02543  -0.00019   0.00000  -0.00368  -0.00258  -0.02801
   D191      -0.00383  -0.00001   0.00000  -0.00178  -0.00125  -0.00508
   D192      -3.14017  -0.00007   0.00000  -0.00098  -0.00069  -3.14086
   D193      -3.11264   0.00014   0.00000   0.00463   0.00325  -3.10939
   D194       0.00497   0.00004   0.00000   0.00224   0.00157   0.00654
   D195       3.11092  -0.00013   0.00000  -0.00449  -0.00315   3.10777
   D196      -0.02543  -0.00019   0.00000  -0.00368  -0.00258  -0.02801
   D197      -0.00383  -0.00001   0.00000  -0.00178  -0.00125  -0.00508
   D198      -3.14017  -0.00007   0.00000  -0.00098  -0.00069  -3.14086
   D199      -3.11264   0.00014   0.00000   0.00463   0.00325  -3.10939
   D200       0.00497   0.00004   0.00000   0.00224   0.00157   0.00654
   D201       3.11092  -0.00013   0.00000  -0.00449  -0.00315   3.10777
   D202      -0.02543  -0.00019   0.00000  -0.00368  -0.00258  -0.02801
   D203      -0.00383  -0.00001   0.00000  -0.00178  -0.00125  -0.00508
   D204      -3.14017  -0.00007   0.00000  -0.00098  -0.00069  -3.14086
   D205      -3.11264   0.00014   0.00000   0.00463   0.00325  -3.10939
   D206       0.00497   0.00004   0.00000   0.00224   0.00157   0.00654
   D207       3.11092  -0.00013   0.00000  -0.00449  -0.00315   3.10777
   D208      -0.02543  -0.00019   0.00000  -0.00368  -0.00258  -0.02801
   D209      -0.00383  -0.00001   0.00000  -0.00178  -0.00125  -0.00508
   D210      -3.14017  -0.00007   0.00000  -0.00098  -0.00069  -3.14086
   D211      -3.11264   0.00014   0.00000   0.00463   0.00325  -3.10939
   D212       0.00497   0.00004   0.00000   0.00224   0.00157   0.00654
   D213       0.00127  -0.00002   0.00000   0.00066   0.00046   0.00173
   D214      -3.12894  -0.00028   0.00000  -0.00111  -0.00077  -3.12972
   D215       3.13825   0.00003   0.00000  -0.00002  -0.00002   3.13823
   D216       0.00804  -0.00022   0.00000  -0.00179  -0.00125   0.00679
   D217      -0.00418  -0.00005   0.00000  -0.00182  -0.00127  -0.00546
   D218      -3.12065   0.00016   0.00000   0.00237   0.00166  -3.11899
   D219       0.00127  -0.00002   0.00000   0.00066   0.00046   0.00173
   D220      -3.12894  -0.00028   0.00000  -0.00111  -0.00077  -3.12972
   D221       3.13825   0.00003   0.00000  -0.00002  -0.00002   3.13823
   D222       0.00804  -0.00022   0.00000  -0.00179  -0.00125   0.00679
   D223      -0.00418  -0.00005   0.00000  -0.00182  -0.00127  -0.00546
   D224      -3.12065   0.00016   0.00000   0.00237   0.00166  -3.11899
   D225       0.00127  -0.00002   0.00000   0.00066   0.00046   0.00173
   D226      -3.12894  -0.00028   0.00000  -0.00111  -0.00077  -3.12972
   D227       3.13825   0.00003   0.00000  -0.00002  -0.00002   3.13823
   D228       0.00804  -0.00022   0.00000  -0.00179  -0.00125   0.00679
   D229      -0.00418  -0.00005   0.00000  -0.00182  -0.00127  -0.00546
   D230      -3.12065   0.00016   0.00000   0.00237   0.00166  -3.11899
   D231       0.00127  -0.00002   0.00000   0.00066   0.00046   0.00173
   D232      -3.12894  -0.00028   0.00000  -0.00111  -0.00077  -3.12972
   D233       3.13825   0.00003   0.00000  -0.00002  -0.00002   3.13823
   D234       0.00804  -0.00022   0.00000  -0.00179  -0.00125   0.00679
   D235      -0.00418  -0.00005   0.00000  -0.00182  -0.00127  -0.00546
   D236      -3.12065   0.00016   0.00000   0.00237   0.00166  -3.11899
   D237       0.00185   0.00005   0.00000   0.00075   0.00053   0.00237
   D238       3.11935  -0.00015   0.00000  -0.00329  -0.00230   3.11705
   D239       3.13208   0.00031   0.00000   0.00251   0.00176   3.13384
   D240      -0.03360   0.00011   0.00000  -0.00153  -0.00107  -0.03467
   D241       1.70898   0.00038   0.00000   0.01310   0.00916   1.71815
   D242      -1.41915   0.00008   0.00000   0.01102   0.00771  -1.41144
   D243       0.00185   0.00005   0.00000   0.00075   0.00053   0.00237
   D244       3.11935  -0.00015   0.00000  -0.00329  -0.00230   3.11705
   D245       3.13208   0.00031   0.00000   0.00251   0.00176   3.13384
   D246      -0.03360   0.00011   0.00000  -0.00153  -0.00107  -0.03467
   D247       1.70898   0.00038   0.00000   0.01310   0.00916   1.71815
   D248      -1.41915   0.00008   0.00000   0.01102   0.00771  -1.41144
   D249       0.00185   0.00005   0.00000   0.00075   0.00053   0.00237
   D250       3.11935  -0.00015   0.00000  -0.00329  -0.00230   3.11705
   D251       3.13208   0.00031   0.00000   0.00251   0.00176   3.13384
   D252      -0.03360   0.00011   0.00000  -0.00153  -0.00107  -0.03467
   D253       1.70898   0.00038   0.00000   0.01310   0.00916   1.71815
   D254      -1.41915   0.00008   0.00000   0.01102   0.00771  -1.41144
   D255       0.00185   0.00005   0.00000   0.00075   0.00053   0.00237
   D256       3.11935  -0.00015   0.00000  -0.00329  -0.00230   3.11705
   D257       3.13208   0.00031   0.00000   0.00251   0.00176   3.13384
   D258      -0.03360   0.00011   0.00000  -0.00153  -0.00107  -0.03467
   D259       1.70898   0.00038   0.00000   0.01310   0.00916   1.71815
   D260      -1.41915   0.00008   0.00000   0.01102   0.00771  -1.41144
         Item               Value     Threshold  Converged?
 Maximum Force            0.006538     0.000450     NO 
 RMS     Force            0.001605     0.000300     NO 
 Maximum Displacement     0.075204     0.001800     NO 
 RMS     Displacement     0.016733     0.001200     NO 
 Predicted change in Energy=-2.024565D-03
 Lowest energy point so far.  Saving SCF results.
 GradGradGradGradGradGradGradGradGradGradGradGradGradGradGradGradGradGrad

 Leave Link  103 at Fri May  7 16:07:25 2021, MaxMem=  7516192768 cpu:              45.7 elap:               2.2
 (Enter /PARA/pp801/luchenlin/g16/l202.exe)
 Stoichiometry    C28H52Au4N8S4
 Framework group  C4[X(C28H52Au4N8S4)]
 Deg. of freedom    70
 Full point group                 C4      NOp   4
 RotChk:  IX=0 Diff= 6.49D-03
 Largest Abelian subgroup         C2      NOp   2
 Largest concise Abelian subgroup C2      NOp   2
                         Standard orientation:                         
 ---------------------------------------------------------------------
 Center     Atomic      Atomic             Coordinates (Angstroms)
 Number     Number       Type             X           Y           Z
 ---------------------------------------------------------------------
      1         16           0        4.046057   -1.085926   -0.344871
      2         79           0        3.248459    1.019658   -0.462495
      3         16           0        1.085926    4.046057   -0.344871
      4         79           0       -1.019658    3.248459   -0.462495
      5         16           0       -4.046057    1.085926   -0.344871
      6         79           0       -3.248459   -1.019658   -0.462495
      7         16           0       -1.085926   -4.046057   -0.344871
      8         79           0        1.019658   -3.248459   -0.462495
      9          6           0        5.183005   -0.730776    1.048207
     10          6           0        0.730776    5.183005    1.048207
     11          6           0       -5.183005    0.730776    1.048207
     12          6           0       -0.730776   -5.183005    1.048207
     13          6           0        6.260706    0.293104    0.714672
     14          1           0        4.602662   -0.417134    1.920507
     15          1           0        5.626390   -1.696056    1.289773
     16          6           0       -0.293104    6.260706    0.714672
     17          1           0        0.417134    4.602662    1.920507
     18          1           0        1.696056    5.626390    1.289773
     19          6           0       -6.260706   -0.293104    0.714672
     20          1           0       -4.602662    0.417134    1.920507
     21          1           0       -5.626390    1.696056    1.289773
     22          6           0        0.293104   -6.260706    0.714672
     23          1           0       -0.417134   -4.602662    1.920507
     24          1           0       -1.696056   -5.626390    1.289773
     25          1           0        5.819020    1.280647    0.541117
     26          1           0       -1.280647    5.819020    0.541117
     27          1           0       -5.819020   -1.280647    0.541117
     28          1           0        1.280647   -5.819020    0.541117
     29          6           0        7.288794   -3.401063    1.151642
     30          6           0        3.401063    7.288794    1.151642
     31          6           0       -7.288794    3.401063    1.151642
     32          6           0       -3.401063   -7.288794    1.151642
     33          6           0        6.142068   -4.150299    1.826358
     34          1           0        8.023790   -4.105582    0.744998
     35          6           0        4.150299    6.142068    1.826358
     36          1           0        4.105582    8.023790    0.744998
     37          6           0       -6.142068    4.150299    1.826358
     38          1           0       -8.023790    4.105582    0.744998
     39          6           0       -4.150299   -6.142068    1.826358
     40          1           0       -4.105582   -8.023790    0.744998
     41          6           0        5.226213   -4.809036    0.847145
     42          1           0        5.549937   -3.451015    2.435335
     43          1           0        6.528928   -4.897797    2.529268
     44          6           0        4.809036    5.226213    0.847145
     45          1           0        3.451015    5.549937    2.435335
     46          1           0        4.897797    6.528928    2.529268
     47          6           0       -5.226213    4.809036    0.847145
     48          1           0       -5.549937    3.451015    2.435335
     49          1           0       -6.528928    4.897797    2.529268
     50          6           0       -4.809036   -5.226213    0.847145
     51          1           0       -3.451015   -5.549937    2.435335
     52          1           0       -4.897797   -6.528928    2.529268
     53          6           0        4.690556   -6.074492    0.857408
     54          7           0        4.765172   -4.124806   -0.246047
     55          6           0        6.074492    4.690556    0.857408
     56          7           0        4.124806    4.765172   -0.246047
     57          6           0       -4.690556    6.074492    0.857408
     58          7           0       -4.765172    4.124806   -0.246047
     59          6           0       -6.074492   -4.690556    0.857408
     60          7           0       -4.124806   -4.765172   -0.246047
     61          7           0        3.886431   -6.142068   -0.253160
     62          1           0        4.803755   -6.905787    1.539101
     63          6           0        3.964175   -4.942319   -0.883258
     64          7           0        6.142068    3.886431   -0.253160
     65          1           0        6.905787    4.803755    1.539101
     66          6           0        4.942319    3.964175   -0.883258
     67          7           0       -3.886431    6.142068   -0.253160
     68          1           0       -4.803755    6.905787    1.539101
     69          6           0       -3.964175    4.942319   -0.883258
     70          7           0       -6.142068   -3.886431   -0.253160
     71          1           0       -6.905787   -4.803755    1.539101
     72          6           0       -4.942319   -3.964175   -0.883258
     73          1           0        3.332922   -6.931983   -0.542897
     74          1           0        3.438965   -4.731783   -1.807515
     75          1           0        6.931983    3.332922   -0.542897
     76          1           0        4.731783    3.438965   -1.807515
     77          1           0       -3.332922    6.931983   -0.542897
     78          1           0       -3.438965    4.731783   -1.807515
     79          1           0       -6.931983   -3.332922   -0.542897
     80          1           0       -4.731783   -3.438965   -1.807515
     81          1           0       -0.376633    6.975738    1.544409
     82          1           0        0.000445    6.809757   -0.186804
     83          1           0        2.802163    6.926694    0.312346
     84          1           0        2.743630    7.808959    1.856803
     85          1           0       -6.926694    2.802163    0.312346
     86          1           0       -7.808959    2.743630    1.856803
     87          1           0       -6.975738   -0.376633    1.544409
     88          1           0       -6.809757    0.000445   -0.186804
     89          1           0       -2.802163   -6.926694    0.312346
     90          1           0       -2.743630   -7.808959    1.856803
     91          1           0        0.376633   -6.975738    1.544409
     92          1           0       -0.000445   -6.809757   -0.186804
     93          1           0        6.926694   -2.802163    0.312346
     94          1           0        7.808959   -2.743630    1.856803
     95          1           0        6.975738    0.376633    1.544409
     96          1           0        6.809757   -0.000445   -0.186804
 ---------------------------------------------------------------------
 Rotational constants (GHZ):           0.0274766           0.0274766           0.0142910
 Leave Link  202 at Fri May  7 16:07:25 2021, MaxMem=  7516192768 cpu:               0.6 elap:               0.0
 (Enter /PARA/pp801/luchenlin/g16/l301.exe)
 Basis read from rwf:  (5D, 7F)
 Pseudo-potential data read from rwf file.
 There are   552 symmetry adapted cartesian basis functions of A   symmetry.
 There are   552 symmetry adapted cartesian basis functions of B   symmetry.
 There are   526 symmetry adapted basis functions of A   symmetry.
 There are   526 symmetry adapted basis functions of B   symmetry.
  1052 basis functions,  1856 primitive gaussians,  1104 cartesian basis functions
   208 alpha electrons      208 beta electrons
       nuclear repulsion energy      7422.7277123612 Hartrees.
 IExCor= 1009 DFT=T Ex+Corr=PBE1PBE ExCW=0 ScaHFX=  0.250000
 ScaDFX=  0.750000  0.750000  1.000000  1.000000 ScalE2=  1.000000  1.000000
 IRadAn=      5 IRanWt=     -1 IRanGd=            0 ICorTp=0 IEmpDi=141
 NAtoms=   96 NActive=   96 NUniq=   24 SFac= 4.00D+00 NAtFMM=   60 NAOKFM=T Big=F
 Integral buffers will be    131072 words long.
 Raffenetti 2 integral format.
 Two-electron integral symmetry is turned on.
 R6Disp:  Grimme-D3(BJ) Dispersion energy=       -0.1220268228 Hartrees.
 Nuclear repulsion after empirical dispersion term =     7422.6056855384 Hartrees.
 No density basis found on file    724.
 Leave Link  301 at Fri May  7 16:07:25 2021, MaxMem=  7516192768 cpu:               3.9 elap:               0.2
 (Enter /PARA/pp801/luchenlin/g16/l302.exe)
 NPDir=0 NMtPBC=     1 NCelOv=     1 NCel=       1 NClECP=     1 NCelD=      1
         NCelK=      1 NCelE2=     1 NClLst=     1 CellRange=     0.0.
 One-electron integrals computed using PRISM.
 One-electron integral symmetry used in STVInt
   4 Symmetry operations used in ECPInt.
 ECPInt:  NShTT=   97020 NPrTT=  378094 LenC2=   59129 LenP2D=  131580.
 LDataN:  DoStor=T MaxTD1= 6 Len=  172
 NBasis=  1052 RedAO= T EigKep=  6.92D-04  NBF=   526   526
 NBsUse=  1052 1.00D-06 EigRej= -1.00D+00 NBFU=   526   526
 Precomputing XC quadrature grid using
 IXCGrd= 4 IRadAn=           5 IRanWt=          -1 IRanGd=           0 AccXCQ= 0.00D+00.
 Defaulting to unpruned grid for atomic number  79.
 Defaulting to unpruned grid for atomic number  79.
 Generated NRdTot=       0 NPtTot=           0 NUsed=           0 NTot=          32
 NSgBfM=   974   974   974   974   974 MxSgAt=    96 MxSgA2=    96.
 Leave Link  302 at Fri May  7 16:07:28 2021, MaxMem=  7516192768 cpu:              66.0 elap:               2.8
 (Enter /PARA/pp801/luchenlin/g16/l303.exe)
 DipDrv:  MaxL=1.
 Leave Link  303 at Fri May  7 16:07:28 2021, MaxMem=  7516192768 cpu:              12.0 elap:               0.6
 (Enter /PARA/pp801/luchenlin/g16/l401.exe)
 Initial guess from the checkpoint file:  "/PARA/pp801/luchenlin/tmp/Gau-18749.chk"
 B after Tr=     0.000000   -0.000000    0.000000
         Rot=    0.999997   -0.000000   -0.000000    0.002369 Ang=   0.27 deg.
 Guess basis will be translated and rotated to current coordinates.
 JPrj=2 DoOrth=T DoCkMO=T.
 Initial guess orbital symmetries:
       Occupied  (E) (E) (B) (A) (A) (E) (E) (B) (A) (E) (E) (B)
                 (A) (E) (E) (B) (B) (E) (E) (A) (B) (E) (E) (A)
                 (B) (E) (E) (A) (B) (E) (E) (A) (A) (E) (E) (B)
                 (B) (E) (E) (A) (E) (E) (B) (A) (B) (E) (E) (A)
                 (A) (E) (E) (B) (A) (B) (E) (E) (B) (E) (E) (A)
                 (A) (E) (E) (B) (B) (E) (E) (A) (B) (E) (E) (A)
                 (A) (E) (E) (B) (B) (E) (E) (A) (B) (E) (E) (A)
                 (A) (E) (E) (B) (B) (E) (E) (A) (A) (E) (E) (B)
                 (A) (E) (E) (B) (A) (E) (E) (B) (A) (E) (E) (B)
                 (B) (E) (E) (A) (B) (E) (E) (A) (B) (E) (E) (A)
                 (B) (E) (E) (A) (A) (E) (E) (B) (B) (E) (E) (A)
                 (B) (E) (E) (A) (B) (E) (E) (A) (B) (E) (E) (A)
                 (B) (E) (E) (A) (A) (E) (E) (B) (B) (E) (E) (A)
                 (A) (E) (E) (B) (A) (E) (E) (B) (B) (E) (E) (A)
                 (B) (E) (E) (A) (B) (E) (E) (A) (B) (E) (E) (A)
                 (A) (E) (E) (B) (E) (E) (A) (B) (A) (E) (E) (B)
                 (A) (E) (E) (B) (B) (E) (E) (A) (A) (E) (E) (B)
                 (A) (E) (E) (B)
       Virtual   (A) (E) (E) (B) (A) (E) (E) (A) (B) (E) (E) (A)
                 (B) (E) (E) (B) (A) (E) (E) (B) (A) (E) (E) (A)
                 (B) (E) (E) (A) (B) (E) (E) (B) (A) (E) (E) (B)
                 (B) (A) (E) (E) (E) (E) (B) (B) (A) (E) (E) (A)
                 (A) (B) (A) (E) (E) (B) (E) (E) (A) (E) (E) (B)
                 (E) (E) (A) (A) (B) (E) (E) (B) (A) (A) (E) (E)
                 (B) (E) (E) (A) (B) (E) (E) (A) (B) (E) (E) (A)
                 (B) (E) (E) (A) (B) (A) (E) (E) (B) (B) (E) (E)
                 (A) (E) (E) (B) (A) (E) (E) (B) (B) (E) (E) (A)
                 (B) (E) (E) (A) (A) (E) (E) (B) (A) (B) (A) (E)
                 (E) (B) (A) (E) (E) (B) (E) (E) (B) (E) (E) (A)
                 (A) (E) (E) (B) (A) (E) (E) (B) (A) (E) (E) (B)
                 (A) (A) (E) (E) (B) (B) (E) (E) (A) (E) (E) (A)
                 (E) (E) (B) (A) (B) (A) (E) (E) (B) (B) (E) (E)
                 (B) (E) (E) (A) (E) (E) (A) (B) (E) (E) (A) (A)
                 (E) (E) (B) (B) (A) (B) (E) (E) (A) (E) (E) (A)
                 (E) (E) (A) (B) (B) (E) (E) (E) (E) (A) (B) (A)
                 (B) (E) (E) (A) (E) (E) (B) (A) (E) (E) (B) (B)
                 (A) (B) (E) (E) (A) (A) (E) (E) (B) (E) (E) (B)
                 (A) (B) (E) (E) (A) (E) (E) (E) (E) (A) (B) (B)
                 (B) (A) (B) (E) (E) (E) (E) (A) (A) (B) (E) (E)
                 (B) (E) (E) (A) (B) (A) (E) (E) (A) (B) (E) (E)
                 (A) (B) (E) (E) (A) (E) (E) (B) (A) (E) (E) (B)
                 (E) (E) (B) (A) (E) (E) (A) (A) (B) (B) (E) (E)
                 (E) (E) (A) (B) (B) (E) (E) (B) (A) (A) (B) (E)
                 (E) (A) (E) (E) (B) (E) (E) (A) (B) (A) (E) (E)
                 (A) (E) (E) (B) (A) (E) (E) (B) (B) (A) (E) (E)
                 (B) (A) (E) (E) (A) (E) (E) (B) (E) (E) (B) (A)
                 (B) (E) (E) (A) (A) (B) (E) (E) (A) (E) (E) (A)
                 (B) (E) (E) (B) (A) (E) (E) (A) (B) (B) (E) (E)
                 (A) (E) (E) (B) (A) (E) (E) (B) (E) (E) (B) (A)
                 (A) (B) (E) (E) (A) (E) (E) (A) (B) (E) (E) (B)
                 (A) (E) (E) (A) (B) (E) (E) (A) (B) (E) (E) (B)
                 (B) (E) (E) (A) (B) (E) (E) (A) (A) (E) (E) (B)
                 (A) (E) (E) (B) (B) (E) (E) (A) (A) (E) (E) (B)
                 (A) (E) (E) (B) (E) (E) (A) (B) (A) (E) (E) (B)
                 (B) (A) (E) (E) (A) (E) (E) (B) (B) (A) (E) (E)
                 (B) (A) (E) (E) (B) (E) (E) (A) (B) (A) (E) (E)
                 (B) (E) (E) (A) (B) (E) (E) (A) (A) (E) (E) (B)
                 (B) (A) (E) (E) (A) (E) (E) (B) (B) (E) (E) (A)
                 (A) (E) (E) (B) (B) (E) (E) (A) (B) (A) (E) (E)
                 (B) (E) (E) (A) (E) (E) (A) (B) (E) (E) (A) (B)
                 (A) (E) (E) (B) (A) (E) (E) (B) (A) (E) (E) (B)
                 (A) (E) (E) (B) (B) (E) (E) (A) (A) (E) (E) (B)
                 (B) (A) (E) (E) (A) (E) (E) (B) (B) (E) (E) (A)
                 (A) (E) (E) (B) (B) (E) (E) (A) (B) (E) (E) (A)
                 (E) (E) (B) (A) (B) (E) (E) (A) (A) (E) (E) (B)
                 (B) (E) (E) (A) (A) (E) (E) (B) (E) (E) (A) (B)
                 (A) (E) (E) (B) (E) (E) (B) (A) (A) (E) (E) (B)
                 (A) (B) (E) (E) (A) (B) (E) (E) (A) (E) (E) (B)
                 (A) (E) (E) (B) (A) (E) (E) (B) (E) (E) (B) (A)
                 (B) (E) (E) (A) (A) (E) (E) (B) (A) (E) (E) (B)
                 (A) (E) (E) (B) (A) (B) (E) (E) (A) (E) (E) (B)
                 (A) (E) (E) (B) (A) (E) (E) (B) (A) (E) (E) (B)
                 (B) (E) (E) (A) (B) (E) (E) (A) (A) (B) (E) (E)
                 (E) (E) (B) (A) (A) (E) (E) (B) (E) (E) (A) (B)
                 (E) (E) (A) (B) (A) (E) (E) (B) (B) (E) (E) (A)
                 (A) (B) (E) (E) (A) (B) (E) (E) (A) (E) (E) (B)
                 (A) (E) (E) (B) (E) (E) (B) (A) (A) (E) (E) (B)
                 (B) (A) (E) (E) (B) (A) (E) (E) (A) (B) (E) (E)
                 (B) (E) (E) (A) (A) (B) (E) (E) (A) (E) (E) (B)
                 (A) (E) (E) (B) (A) (E) (E) (B) (A) (E) (E) (B)
                 (E) (E) (B) (A) (A) (B) (E) (E) (A) (B) (E) (E)
                 (E) (E) (A) (B) (A) (E) (E) (B) (B) (A) (E) (E)
                 (A) (E) (E) (B) (A) (B) (E) (E) (E) (E) (A) (B)
                 (A) (E) (E) (B) (B) (E) (E) (A) (A) (E) (E) (B)
                 (A) (E) (E) (B) (A) (E) (E) (B) (B) (E) (E) (A)
                 (E) (E) (A) (B) (B) (E) (E) (A) (A) (E) (E) (B)
                 (B) (E) (E) (A) (B) (E) (E) (A) (A) (B) (E) (E)
                 (A) (B) (E) (E) (B) (A) (E) (E) (A) (E) (E) (B)
                 (A) (B) (E) (E)
 The electronic state of the initial guess is 1-A.
 Generating alternative initial guess.
 ExpMin= 1.50D-02 ExpMax= 9.34D+04 ExpMxC= 3.17D+03 IAcc=3 IRadAn=         5 AccDes= 0.00D+00
 Harris functional with IExCor= 1009 and IRadAn=       5 diagonalized for initial guess.
 HarFok:  IExCor= 1009 AccDes= 0.00D+00 IRadAn=         5 IDoV= 1 UseB2=F ITyADJ=14
 ICtDFT=  3500011 ScaDFX=  1.000000  1.000000  1.000000  1.000000
 Defaulting to unpruned grid for atomic number  79.
 FoFCou: FMM=F IPFlag=           0 FMFlag=      100000 FMFlg1=        2000
         NFxFlg=           0 DoJE=T BraDBF=F KetDBF=T FulRan=T
         wScrn=  0.000000 ICntrl=       500 IOpCl=  0 I1Cent=   200000004 NGrid=           0
         NMat0=    1 NMatS0=      1 NMatT0=    0 NMatD0=    1 NMtDS0=    0 NMtDT0=    0
 Petite list used in FoFCou.
 Harris En= -3670.07920578539    
 Leave Link  401 at Fri May  7 16:07:36 2021, MaxMem=  7516192768 cpu:             186.5 elap:               7.8
 (Enter /PARA/pp801/luchenlin/g16/l502.exe)
 Integral symmetry usage will be decided dynamically.
 Closed shell SCF:
 Using DIIS extrapolation, IDIIS=  1040.
 NGot=  7516192768 LenX=  7513711694 LenY=  7512491774
 Requested convergence on RMS density matrix=1.00D-08 within 128 cycles.
 Requested convergence on MAX density matrix=1.00D-06.
 Requested convergence on             energy=1.00D-06.
 No special actions if energy rises.
 Fock matrices will be formed incrementally for  20 cycles.

 Cycle   1  Pass 1  IDiag  1:
 FoFJK:  IHMeth= 1 ICntrl=       0 DoSepK=F KAlg= 0 I1Cent=           0 FoldK=F
 IRaf= 500000000 NMat=       1 IRICut=       1 DoRegI=T DoRafI=F ISym2E= 1 IDoP0=0 IntGTp=1.
 FoFCou: FMM=F IPFlag=           0 FMFlag=      100000 FMFlg1=        2000
         NFxFlg=           0 DoJE=F BraDBF=F KetDBF=F FulRan=T
         wScrn=  0.000000 ICntrl=         0 IOpCl=  0 I1Cent=           0 NGrid=           0
         NMat0=    1 NMatS0=      1 NMatT0=    0 NMatD0=    1 NMtDS0=    0 NMtDT0=    0
 Petite list used in FoFCou.
 Defaulting to unpruned grid for atomic number  79.
 Defaulting to unpruned grid for atomic number  79.
 Defaulting to unpruned grid for atomic number  79.
 Defaulting to unpruned grid for atomic number  79.
 Defaulting to unpruned grid for atomic number  79.
 Defaulting to unpruned grid for atomic number  79.
 Defaulting to unpruned grid for atomic number  79.
 Defaulting to unpruned grid for atomic number  79.
 Defaulting to unpruned grid for atomic number  79.
 Defaulting to unpruned grid for atomic number  79.
 Defaulting to unpruned grid for atomic number  79.
 Defaulting to unpruned grid for atomic number  79.
 Defaulting to unpruned grid for atomic number  79.
 Defaulting to unpruned grid for atomic number  79.
 Defaulting to unpruned grid for atomic number  79.
 Defaulting to unpruned grid for atomic number  79.
 Defaulting to unpruned grid for atomic number  79.
 Defaulting to unpruned grid for atomic number  79.
 Defaulting to unpruned grid for atomic number  79.
 Defaulting to unpruned grid for atomic number  79.
 Defaulting to unpruned grid for atomic number  79.
 Defaulting to unpruned grid for atomic number  79.
 Defaulting to unpruned grid for atomic number  79.
 Defaulting to unpruned grid for atomic number  79.
 E= -3670.09493845648    
 DIIS: error= 7.56D-04 at cycle   1 NSaved=   1.
 NSaved= 1 IEnMin= 1 EnMin= -3670.09493845648     IErMin= 1 ErrMin= 7.56D-04
 ErrMax= 7.56D-04  0.00D+00 EMaxC= 1.00D-01 BMatC= 1.74D-03 BMatP= 1.74D-03
 IDIUse=3 WtCom= 9.92D-01 WtEn= 7.56D-03
 Coeff-Com:  0.100D+01
 Coeff-En:   0.100D+01
 Coeff:      0.100D+01
 Gap=     0.134 Goal=   None    Shift=    0.000
 RMSDP=4.57D-05 MaxDP=1.57D-03              OVMax= 4.71D-03

 Cycle   2  Pass 1  IDiag  1:
 RMSU=  4.57D-05    CP:  1.00D+00
 E= -3670.09654486717     Delta-E=       -0.001606410697 Rises=F Damp=F
 DIIS: error= 2.26D-04 at cycle   2 NSaved=   2.
 NSaved= 2 IEnMin= 2 EnMin= -3670.09654486717     IErMin= 2 ErrMin= 2.26D-04
 ErrMax= 2.26D-04  0.00D+00 EMaxC= 1.00D-01 BMatC= 1.42D-04 BMatP= 1.74D-03
 IDIUse=3 WtCom= 9.98D-01 WtEn= 2.26D-03
 Coeff-Com:  0.886D-01 0.911D+00
 Coeff-En:   0.000D+00 0.100D+01
 Coeff:      0.884D-01 0.912D+00
 Gap=     0.133 Goal=   None    Shift=    0.000
 RMSDP=2.05D-05 MaxDP=1.43D-03 DE=-1.61D-03 OVMax= 2.25D-03

 Cycle   3  Pass 1  IDiag  1:
 RMSU=  2.00D-05    CP:  1.00D+00  9.07D-01
 E= -3670.09652114358     Delta-E=        0.000023723596 Rises=F Damp=F
 DIIS: error= 3.19D-04 at cycle   3 NSaved=   3.
 NSaved= 3 IEnMin= 2 EnMin= -3670.09654486717     IErMin= 2 ErrMin= 2.26D-04
 ErrMax= 3.19D-04  0.00D+00 EMaxC= 1.00D-01 BMatC= 1.77D-04 BMatP= 1.42D-04
 IDIUse=3 WtCom= 3.59D-01 WtEn= 6.41D-01
 Coeff-Com: -0.176D-01 0.534D+00 0.483D+00
 Coeff-En:   0.000D+00 0.535D+00 0.465D+00
 Coeff:     -0.632D-02 0.534D+00 0.472D+00
 Gap=     0.133 Goal=   None    Shift=    0.000
 RMSDP=1.34D-05 MaxDP=7.15D-04 DE= 2.37D-05 OVMax= 1.74D-03

 Cycle   4  Pass 1  IDiag  1:
 RMSU=  5.59D-06    CP:  1.00D+00  1.01D+00  4.41D-01
 E= -3670.09668974323     Delta-E=       -0.000168599652 Rises=F Damp=F
 DIIS: error= 1.10D-04 at cycle   4 NSaved=   4.
 NSaved= 4 IEnMin= 4 EnMin= -3670.09668974323     IErMin= 4 ErrMin= 1.10D-04
 ErrMax= 1.10D-04  0.00D+00 EMaxC= 1.00D-01 BMatC= 8.83D-06 BMatP= 1.42D-04
 IDIUse=3 WtCom= 9.99D-01 WtEn= 1.10D-03
 Coeff-Com: -0.136D-01 0.252D+00 0.268D+00 0.494D+00
 Coeff-En:   0.000D+00 0.000D+00 0.000D+00 0.100D+01
 Coeff:     -0.136D-01 0.252D+00 0.268D+00 0.494D+00
 Gap=     0.133 Goal=   None    Shift=    0.000
 RMSDP=3.34D-06 MaxDP=2.28D-04 DE=-1.69D-04 OVMax= 5.62D-04

 Cycle   5  Pass 1  IDiag  1:
 RMSU=  1.83D-06    CP:  1.00D+00  1.01D+00  5.02D-01  5.52D-01
 E= -3670.09669736304     Delta-E=       -0.000007619816 Rises=F Damp=F
 DIIS: error= 3.21D-05 at cycle   5 NSaved=   5.
 NSaved= 5 IEnMin= 5 EnMin= -3670.09669736304     IErMin= 5 ErrMin= 3.21D-05
 ErrMax= 3.21D-05  0.00D+00 EMaxC= 1.00D-01 BMatC= 8.35D-07 BMatP= 8.83D-06
 IDIUse=1 WtCom= 1.00D+00 WtEn= 0.00D+00
 Coeff-Com: -0.452D-02 0.541D-01 0.688D-01 0.260D+00 0.622D+00
 Coeff:     -0.452D-02 0.541D-01 0.688D-01 0.260D+00 0.622D+00
 Gap=     0.133 Goal=   None    Shift=    0.000
 RMSDP=1.11D-06 MaxDP=5.65D-05 DE=-7.62D-06 OVMax= 1.58D-04

 Cycle   6  Pass 1  IDiag  1:
 RMSU=  7.75D-07    CP:  1.00D+00  1.01D+00  5.16D-01  6.06D-01  6.31D-01
 E= -3670.09669806649     Delta-E=       -0.000000703450 Rises=F Damp=F
 DIIS: error= 1.02D-05 at cycle   6 NSaved=   6.
 NSaved= 6 IEnMin= 6 EnMin= -3670.09669806649     IErMin= 6 ErrMin= 1.02D-05
 ErrMax= 1.02D-05  0.00D+00 EMaxC= 1.00D-01 BMatC= 1.21D-07 BMatP= 8.35D-07
 IDIUse=1 WtCom= 1.00D+00 WtEn= 0.00D+00
 Coeff-Com: -0.118D-02 0.378D-02 0.107D-01 0.934D-01 0.349D+00 0.545D+00
 Coeff:     -0.118D-02 0.378D-02 0.107D-01 0.934D-01 0.349D+00 0.545D+00
 Gap=     0.133 Goal=   None    Shift=    0.000
 RMSDP=4.75D-07 MaxDP=5.03D-05 DE=-7.03D-07 OVMax= 4.58D-05

 Cycle   7  Pass 1  IDiag  1:
 RMSU=  2.28D-07    CP:  1.00D+00  1.01D+00  5.09D-01  6.27D-01  7.67D-01
                    CP:  6.46D-01
 E= -3670.09669818546     Delta-E=       -0.000000118962 Rises=F Damp=F
 DIIS: error= 2.05D-06 at cycle   7 NSaved=   7.
 NSaved= 7 IEnMin= 7 EnMin= -3670.09669818546     IErMin= 7 ErrMin= 2.05D-06
 ErrMax= 2.05D-06  0.00D+00 EMaxC= 1.00D-01 BMatC= 9.57D-09 BMatP= 1.21D-07
 IDIUse=1 WtCom= 1.00D+00 WtEn= 0.00D+00
 Coeff-Com:  0.494D-04-0.616D-02-0.463D-02 0.961D-02 0.873D-01 0.267D+00
 Coeff-Com:  0.646D+00
 Coeff:      0.494D-04-0.616D-02-0.463D-02 0.961D-02 0.873D-01 0.267D+00
 Coeff:      0.646D+00
 Gap=     0.133 Goal=   None    Shift=    0.000
 RMSDP=1.28D-07 MaxDP=2.01D-05 DE=-1.19D-07 OVMax= 1.63D-05

 Cycle   8  Pass 1  IDiag  1:
 RMSU=  7.58D-08    CP:  1.00D+00  1.01D+00  5.11D-01  6.32D-01  7.73D-01
                    CP:  7.14D-01  6.73D-01
 E= -3670.09669819469     Delta-E=       -0.000000009230 Rises=F Damp=F
 DIIS: error= 9.88D-07 at cycle   8 NSaved=   8.
 NSaved= 8 IEnMin= 8 EnMin= -3670.09669819469     IErMin= 8 ErrMin= 9.88D-07
 ErrMax= 9.88D-07  0.00D+00 EMaxC= 1.00D-01 BMatC= 9.85D-10 BMatP= 9.57D-09
 IDIUse=1 WtCom= 1.00D+00 WtEn= 0.00D+00
 Coeff-Com:  0.105D-03-0.360D-02-0.314D-02-0.821D-03 0.238D-01 0.106D+00
 Coeff-Com:  0.340D+00 0.537D+00
 Coeff:      0.105D-03-0.360D-02-0.314D-02-0.821D-03 0.238D-01 0.106D+00
 Coeff:      0.340D+00 0.537D+00
 Gap=     0.133 Goal=   None    Shift=    0.000
 RMSDP=4.25D-08 MaxDP=6.61D-06 DE=-9.23D-09 OVMax= 6.19D-06

 Cycle   9  Pass 1  IDiag  1:
 RMSU=  2.62D-08    CP:  1.00D+00  1.01D+00  5.11D-01  6.31D-01  7.76D-01
                    CP:  7.22D-01  7.53D-01  6.66D-01
 E= -3670.09669819560     Delta-E=       -0.000000000911 Rises=F Damp=F
 DIIS: error= 2.26D-07 at cycle   9 NSaved=   9.
 NSaved= 9 IEnMin= 9 EnMin= -3670.09669819560     IErMin= 9 ErrMin= 2.26D-07
 ErrMax= 2.26D-07  0.00D+00 EMaxC= 1.00D-01 BMatC= 7.72D-11 BMatP= 9.85D-10
 IDIUse=1 WtCom= 1.00D+00 WtEn= 0.00D+00
 Coeff-Com:  0.395D-04-0.638D-03-0.664D-03-0.178D-02-0.320D-02 0.533D-02
 Coeff-Com:  0.492D-01 0.235D+00 0.717D+00
 Coeff:      0.395D-04-0.638D-03-0.664D-03-0.178D-02-0.320D-02 0.533D-02
 Coeff:      0.492D-01 0.235D+00 0.717D+00
 Gap=     0.133 Goal=   None    Shift=    0.000
 RMSDP=1.24D-08 MaxDP=1.16D-06 DE=-9.11D-10 OVMax= 2.49D-06

 Cycle  10  Pass 1  IDiag  1:
 RMSU=  8.63D-09    CP:  1.00D+00  1.01D+00  5.11D-01  6.31D-01  7.76D-01
                    CP:  7.29D-01  7.56D-01  7.48D-01  9.31D-01
 E= -3670.09669819546     Delta-E=        0.000000000136 Rises=F Damp=F
 DIIS: error= 8.59D-08 at cycle  10 NSaved=  10.
 NSaved=10 IEnMin= 9 EnMin= -3670.09669819560     IErMin=10 ErrMin= 8.59D-08
 ErrMax= 8.59D-08  0.00D+00 EMaxC= 1.00D-01 BMatC= 8.78D-12 BMatP= 7.72D-11
 IDIUse=1 WtCom= 1.00D+00 WtEn= 0.00D+00
 Coeff-Com:  0.528D-05 0.120D-03 0.598D-04-0.589D-03-0.363D-02-0.849D-02
 Coeff-Com: -0.137D-01 0.500D-01 0.322D+00 0.654D+00
 Coeff:      0.528D-05 0.120D-03 0.598D-04-0.589D-03-0.363D-02-0.849D-02
 Coeff:     -0.137D-01 0.500D-01 0.322D+00 0.654D+00
 Gap=     0.133 Goal=   None    Shift=    0.000
 RMSDP=4.60D-09 MaxDP=2.99D-07 DE= 1.36D-10 OVMax= 8.17D-07

 SCF Done:  E(RPBE1PBE) =  -3670.09669820     A.U. after   10 cycles
            NFock= 10  Conv=0.46D-08     -V/T= 2.1112
 KE= 3.302686328733D+03 PE=-2.334333515955D+04 EE= 8.947946447079D+03
 Leave Link  502 at Fri May  7 16:09:13 2021, MaxMem=  7516192768 cpu:            2307.0 elap:              96.5
 (Enter /PARA/pp801/luchenlin/g16/l701.exe)
 ... and contract with generalized density number  0.
 Compute integral first derivatives.
 R6Disp: Adding Grimme-D3(BJ) dispersion energy 1st derivatives to the gradient.
   4 Symmetry operations used in ECPInt.
 ECPInt:  NShTT=   97020 NPrTT=  378094 LenC2=   59129 LenP2D=  131580.
 LDataN:  DoStor=T MaxTD1= 7 Len=  274
 Leave Link  701 at Fri May  7 16:09:16 2021, MaxMem=  7516192768 cpu:              78.6 elap:               3.4
 (Enter /PARA/pp801/luchenlin/g16/l702.exe)
 L702 exits ... SP integral derivatives will be done elsewhere.
 Leave Link  702 at Fri May  7 16:09:17 2021, MaxMem=  7516192768 cpu:               1.7 elap:               0.1
 (Enter /PARA/pp801/luchenlin/g16/l703.exe)
 Integral derivatives from FoFJK, PRISM(SPDF).
 Compute integral first derivatives, UseDBF=F ICtDFT=           0.
 Calling FoFJK, ICntrl=      2127 FMM=F ISym2X=1 I1Cent= 0 IOpClX= 0 NMat=1 NMatS=1 NMatT=0.
 FoFJK:  IHMeth= 1 ICntrl=    2127 DoSepK=F KAlg= 0 I1Cent=           0 FoldK=F
 IRaf=         0 NMat=       1 IRICut=       1 DoRegI=T DoRafI=F ISym2E= 1 IDoP0=0 IntGTp=1.
 FoFCou: FMM=F IPFlag=           0 FMFlag=      100000 FMFlg1=        2800
         NFxFlg=           0 DoJE=F BraDBF=F KetDBF=F FulRan=T
         wScrn=  0.000000 ICntrl=      2127 IOpCl=  0 I1Cent=           0 NGrid=           0
         NMat0=    1 NMatS0=      1 NMatT0=    0 NMatD0=    1 NMtDS0=    0 NMtDT0=    0
 Petite list used in FoFCou.
 Defaulting to unpruned grid for atomic number  79.
 Defaulting to unpruned grid for atomic number  79.
 Defaulting to unpruned grid for atomic number  79.
 Defaulting to unpruned grid for atomic number  79.
 Defaulting to unpruned grid for atomic number  79.
 Defaulting to unpruned grid for atomic number  79.
 Defaulting to unpruned grid for atomic number  79.
 Defaulting to unpruned grid for atomic number  79.
 Defaulting to unpruned grid for atomic number  79.
 Defaulting to unpruned grid for atomic number  79.
 Defaulting to unpruned grid for atomic number  79.
 Defaulting to unpruned grid for atomic number  79.
 Defaulting to unpruned grid for atomic number  79.
 Defaulting to unpruned grid for atomic number  79.
 Defaulting to unpruned grid for atomic number  79.
 Defaulting to unpruned grid for atomic number  79.
 Defaulting to unpruned grid for atomic number  79.
 Defaulting to unpruned grid for atomic number  79.
 Defaulting to unpruned grid for atomic number  79.
 Defaulting to unpruned grid for atomic number  79.
 Defaulting to unpruned grid for atomic number  79.
 Defaulting to unpruned grid for atomic number  79.
 Defaulting to unpruned grid for atomic number  79.
 Defaulting to unpruned grid for atomic number  79.
 Leave Link  703 at Fri May  7 16:09:43 2021, MaxMem=  7516192768 cpu:             620.5 elap:              26.4
 (Enter /PARA/pp801/luchenlin/g16/l716.exe)
 Dipole        =-3.01980663D-14-2.53130850D-14 1.56048592D+00
 ***** Axes restored to original set *****
 -------------------------------------------------------------------
 Center     Atomic                   Forces (Hartrees/Bohr)
 Number     Number              X              Y              Z
 -------------------------------------------------------------------
      1       16           0.000124390   -0.000585285    0.000041312
      2       79          -0.018567227    0.010784213   -0.002607609
      3       16           0.000585285    0.000124390    0.000041312
      4       79          -0.010784213   -0.018567227   -0.002607609
      5       16          -0.000124390    0.000585285    0.000041312
      6       79           0.018567227   -0.010784213   -0.002607609
      7       16          -0.000585285   -0.000124390    0.000041312
      8       79           0.010784213    0.018567227   -0.002607609
      9        6           0.000179859   -0.001443414    0.002088284
     10        6           0.001443414    0.000179859    0.002088284
     11        6          -0.000179859    0.001443414    0.002088284
     12        6          -0.001443414   -0.000179859    0.002088284
     13        6           0.001225318   -0.004098040    0.001691165
     14        1           0.000764118   -0.000140505   -0.001418404
     15        1          -0.001188206    0.001894343   -0.000244300
     16        6           0.004098040    0.001225318    0.001691165
     17        1           0.000140505    0.000764118   -0.001418404
     18        1          -0.001894343   -0.001188206   -0.000244300
     19        6          -0.001225318    0.004098040    0.001691165
     20        1          -0.000764118    0.000140505   -0.001418404
     21        1           0.001188206   -0.001894343   -0.000244300
     22        6          -0.004098040   -0.001225318    0.001691165
     23        1          -0.000140505   -0.000764118   -0.001418404
     24        1           0.001894343    0.001188206   -0.000244300
     25        1           0.000712318   -0.001426625    0.000391912
     26        1           0.001426625    0.000712318    0.000391912
     27        1          -0.000712318    0.001426625    0.000391912
     28        1          -0.001426625   -0.000712318    0.000391912
     29        6           0.005023924   -0.003319789   -0.001176805
     30        6           0.003319789    0.005023924   -0.001176805
     31        6          -0.005023924    0.003319789   -0.001176805
     32        6          -0.003319789   -0.005023924   -0.001176805
     33        6          -0.001135159   -0.000516827    0.001766218
     34        1          -0.001157215    0.000535967    0.000640741
     35        6           0.000516827   -0.001135159    0.001766218
     36        1          -0.000535967   -0.001157215    0.000640741
     37        6           0.001135159    0.000516827    0.001766218
     38        1           0.001157215   -0.000535967    0.000640741
     39        6          -0.000516827    0.001135159    0.001766218
     40        1           0.000535967    0.001157215    0.000640741
     41        6           0.000634902   -0.002491254    0.000675569
     42        1           0.001259355   -0.000726239   -0.000745008
     43        1          -0.000372877    0.000898988   -0.000862527
     44        6           0.002491254    0.000634902    0.000675569
     45        1           0.000726239    0.001259355   -0.000745008
     46        1          -0.000898988   -0.000372877   -0.000862527
     47        6          -0.000634902    0.002491254    0.000675569
     48        1          -0.001259355    0.000726239   -0.000745008
     49        1           0.000372877   -0.000898988   -0.000862527
     50        6          -0.002491254   -0.000634902    0.000675569
     51        1          -0.000726239   -0.001259355   -0.000745008
     52        1           0.000898988    0.000372877   -0.000862527
     53        6           0.000979453    0.001492321    0.001574035
     54        7          -0.000614922    0.000720064   -0.001000526
     55        6          -0.001492321    0.000979453    0.001574035
     56        7          -0.000720064   -0.000614922   -0.001000526
     57        6          -0.000979453   -0.001492321    0.001574035
     58        7           0.000614922   -0.000720064   -0.001000526
     59        6           0.001492321   -0.000979453    0.001574035
     60        7           0.000720064    0.000614922   -0.001000526
     61        7          -0.000697844   -0.001455678   -0.001155526
     62        1          -0.000577222    0.000898704   -0.001143152
     63        6          -0.000740763   -0.000297857   -0.001037393
     64        7           0.001455678   -0.000697844   -0.001155526
     65        1          -0.000898704   -0.000577222   -0.001143152
     66        6           0.000297857   -0.000740763   -0.001037393
     67        7           0.000697844    0.001455678   -0.001155526
     68        1           0.000577222   -0.000898704   -0.001143152
     69        6           0.000740763    0.000297857   -0.001037393
     70        7          -0.001455678    0.000697844   -0.001155526
     71        1           0.000898704    0.000577222   -0.001143152
     72        6          -0.000297857    0.000740763   -0.001037393
     73        1           0.000458619    0.001293324    0.000599025
     74        1           0.000955593   -0.000023023    0.001556229
     75        1          -0.001293324    0.000458619    0.000599025
     76        1           0.000023023    0.000955593    0.001556229
     77        1          -0.000458619   -0.001293324    0.000599025
     78        1          -0.000955593    0.000023023    0.001556229
     79        1           0.001293324   -0.000458619    0.000599025
     80        1          -0.000023023   -0.000955593    0.001556229
     81        1           0.000361176   -0.000709852   -0.001019150
     82        1          -0.000222530   -0.000849151    0.001186743
     83        1           0.000900980    0.001279032    0.001009093
     84        1           0.000893629   -0.000423522   -0.000809925
     85        1          -0.001279032    0.000900980    0.001009093
     86        1           0.000423522    0.000893629   -0.000809925
     87        1           0.000709852    0.000361176   -0.001019150
     88        1           0.000849151   -0.000222530    0.001186743
     89        1          -0.000900980   -0.001279032    0.001009093
     90        1          -0.000893629    0.000423522   -0.000809925
     91        1          -0.000361176    0.000709852   -0.001019150
     92        1           0.000222530    0.000849151    0.001186743
     93        1           0.001279032   -0.000900980    0.001009093
     94        1          -0.000423522   -0.000893629   -0.000809925
     95        1          -0.000709852   -0.000361176   -0.001019150
     96        1          -0.000849151    0.000222530    0.001186743
 -------------------------------------------------------------------
 Cartesian Forces:  Max     0.018567227 RMS     0.002867880
 Leave Link  716 at Fri May  7 16:09:43 2021, MaxMem=  7516192768 cpu:               2.0 elap:               0.1
 (Enter /PARA/pp801/luchenlin/g16/l103.exe)

 GradGradGradGradGradGradGradGradGradGradGradGradGradGradGradGradGradGrad
 Berny optimization.
 Using GEDIIS/GDIIS optimizer.
 FormGI is forming the generalized inverse of G from B-inverse, IUseBI=4.
 Internal  Forces:  Max     0.015667498 RMS     0.001776464
 Search for a local minimum.
 Step number   2 out of a maximum of  576
 All quantities printed in internal units (Hartrees-Bohrs-Radians)
 RMS Force = .51903D-03 SwitMx=.10000D-02 MixMth= 2
 Mixed Optimization -- En-DIIS/RFO-DIIS
 Update second derivatives using D2CorX and points    1    2
 DE= -2.00D-03 DEPred=-2.02D-03 R= 9.90D-01
 TightC=F SS=  1.41D+00  RLast= 1.18D-01 DXNew= 5.0454D-01 3.5408D-01
 Trust test= 9.90D-01 RLast= 1.18D-01 DXMaxT set to 3.54D-01
 ITU=  1  0
 Use linear search instead of GDIIS.
     Eigenvalues ---    0.00338   0.00349   0.00349   0.00364   0.00429
     Eigenvalues ---    0.00434   0.00434   0.00440   0.00585   0.00618
     Eigenvalues ---    0.00618   0.00648   0.00780   0.00781   0.00786
     Eigenvalues ---    0.00786   0.00886   0.00886   0.00887   0.00893
     Eigenvalues ---    0.01241   0.01255   0.01255   0.01306   0.01397
     Eigenvalues ---    0.01411   0.01411   0.01435   0.01497   0.01497
     Eigenvalues ---    0.01500   0.01515   0.01924   0.01933   0.01933
     Eigenvalues ---    0.01960   0.02207   0.02208   0.02208   0.02212
     Eigenvalues ---    0.02251   0.02254   0.02254   0.02268   0.02469
     Eigenvalues ---    0.02469   0.02469   0.02470   0.02694   0.02724
     Eigenvalues ---    0.02724   0.02741   0.03062   0.03091   0.03091
     Eigenvalues ---    0.03101   0.03125   0.03131   0.03131   0.03153
     Eigenvalues ---    0.03696   0.03807   0.03807   0.03835   0.04066
     Eigenvalues ---    0.04074   0.04074   0.04106   0.04566   0.04574
     Eigenvalues ---    0.04574   0.04597   0.04856   0.04869   0.04869
     Eigenvalues ---    0.04889   0.04978   0.04995   0.04995   0.05025
     Eigenvalues ---    0.05378   0.05402   0.05403   0.05403   0.05766
     Eigenvalues ---    0.05796   0.05796   0.05830   0.06042   0.06152
     Eigenvalues ---    0.06152   0.06283   0.07301   0.07349   0.07349
     Eigenvalues ---    0.07385   0.07649   0.07750   0.07750   0.07807
     Eigenvalues ---    0.08504   0.08507   0.08507   0.08558   0.10124
     Eigenvalues ---    0.10148   0.10148   0.10183   0.10755   0.10996
     Eigenvalues ---    0.10996   0.11101   0.11230   0.11230   0.11238
     Eigenvalues ---    0.11252   0.11351   0.11357   0.11357   0.11362
     Eigenvalues ---    0.12323   0.12388   0.12438   0.12438   0.12591
     Eigenvalues ---    0.12591   0.12603   0.12705   0.14116   0.14167
     Eigenvalues ---    0.14167   0.14217   0.15311   0.15349   0.15349
     Eigenvalues ---    0.15503   0.15609   0.15963   0.15994   0.15994
     Eigenvalues ---    0.15994   0.15995   0.16000   0.16000   0.16000
     Eigenvalues ---    0.16084   0.16084   0.16444   0.20243   0.20480
     Eigenvalues ---    0.20480   0.20911   0.21922   0.21985   0.21985
     Eigenvalues ---    0.22023   0.22124   0.22193   0.22193   0.22208
     Eigenvalues ---    0.23695   0.23716   0.23716   0.23718   0.23762
     Eigenvalues ---    0.23766   0.23767   0.23767   0.24928   0.25080
     Eigenvalues ---    0.25080   0.25098   0.27672   0.27783   0.27783
     Eigenvalues ---    0.27797   0.28167   0.28677   0.28772   0.28772
     Eigenvalues ---    0.31122   0.31130   0.31130   0.31143   0.31506
     Eigenvalues ---    0.31517   0.31581   0.31581   0.32157   0.32203
     Eigenvalues ---    0.32203   0.32220   0.32994   0.33196   0.33200
     Eigenvalues ---    0.33200   0.33318   0.33318   0.33318   0.33345
     Eigenvalues ---    0.33507   0.33537   0.33537   0.33537   0.33555
     Eigenvalues ---    0.33555   0.33555   0.33563   0.33583   0.33591
     Eigenvalues ---    0.33591   0.33591   0.33642   0.33642   0.33642
     Eigenvalues ---    0.33710   0.33755   0.33755   0.33755   0.33780
     Eigenvalues ---    0.34744   0.34744   0.34744   0.34882   0.35171
     Eigenvalues ---    0.35171   0.35171   0.35579   0.43462   0.43569
     Eigenvalues ---    0.43569   0.43601   0.44627   0.44635   0.44635
     Eigenvalues ---    0.44645   0.45402   0.45404   0.45404   0.45454
     Eigenvalues ---    0.49996   0.50125   0.50163   0.50163   0.52012
     Eigenvalues ---    0.52012   0.52014   0.52370   0.60922   0.60922
     Eigenvalues ---    0.60924   0.610061000.000001000.000001000.00000
     Eigenvalues --- 1000.000001000.000001000.000001000.000001000.00000
     Eigenvalues --- 1000.000001000.000001000.000001000.000001000.00000
     Eigenvalues --- 1000.000001000.000001000.000001000.000001000.00000
     Eigenvalues --- 1000.000001000.000001000.000001000.000001000.00000
     Eigenvalues --- 1000.000001000.000001000.000001000.000001000.00000
     Eigenvalues --- 1000.000001000.000001000.000001000.000001000.00000
     Eigenvalues --- 1000.000001000.000001000.000001000.000001000.00000
     Eigenvalues --- 1000.000001000.000001000.000001000.000001000.00000
     Eigenvalues --- 1000.000001000.000001000.000001000.000001000.00000
     Eigenvalues --- 1000.000001000.000001000.000001000.000001000.00000
     Eigenvalues --- 1000.000001000.000001000.000001000.000001000.00000
     Eigenvalues --- 1000.000001000.000001000.000001000.000001000.00000
     Eigenvalues --- 1000.000001000.000001000.000001000.000001000.00000
     Eigenvalues --- 1000.000001000.000001000.000001000.000001000.00000
     Eigenvalues --- 1000.000001000.000001000.000001000.000001000.00000
     Eigenvalues --- 1000.000001000.000001000.000001000.000001000.00000
     Eigenvalues --- 1000.000001000.000001000.000001000.000001000.00000
     Eigenvalues --- 1000.000001000.000001000.000001000.000001000.00000
     Eigenvalues --- 1000.000001000.000001000.000001000.000001000.00000
     Eigenvalues --- 1000.000001000.000001000.000001000.000001000.00000
     Eigenvalues --- 1000.000001000.000001000.000001000.000001000.00000
     Eigenvalues --- 1000.000001000.000001000.000001000.000001000.00000
     Eigenvalues --- 1000.000001000.000001000.000001000.000001000.00000
     Eigenvalues --- 1000.000001000.000001000.000001000.000001000.00000
     Eigenvalues --- 1000.000001000.000001000.000001000.000001000.00000
     Eigenvalues --- 1000.000001000.000001000.000001000.000001000.00000
     Eigenvalues --- 1000.000001000.000001000.000001000.000001000.00000
     Eigenvalues --- 1000.000001000.000001000.000001000.000001000.00000
     Eigenvalues --- 1000.000001000.000001000.000001000.000001000.00000
     Eigenvalues --- 1000.000001000.000001000.000001000.000001000.00000
     Eigenvalues --- 1000.000001000.000001000.000001000.000001000.00000
     Eigenvalues --- 1000.000001000.000001000.000001000.000001000.00000
     Eigenvalues --- 1000.000001000.000001000.000001000.000001000.00000
     Eigenvalues --- 1000.000001000.000001000.000001000.000001000.00000
     Eigenvalues --- 1000.000001000.000001000.000001000.000001000.00000
     Eigenvalues --- 1000.000001000.000001000.000001000.000001000.00000
     Eigenvalues --- 1000.000001000.000001000.000001000.000001000.00000
     Eigenvalues --- 1000.000001000.000001000.000001000.000001000.00000
     Eigenvalues --- 1000.000001000.000001000.000001000.000001000.00000
     Eigenvalues --- 1000.000001000.000001000.000001000.000001000.00000
     Eigenvalues --- 1000.000001000.000001000.000001000.000001000.00000
     Eigenvalues --- 1000.000001000.000001000.000001000.000001000.00000
     Eigenvalues --- 1000.000001000.000001000.000001000.000001000.00000
     Eigenvalues --- 1000.000001000.000001000.000001000.000001000.00000
     Eigenvalues --- 1000.000001000.000001000.000001000.000001000.00000
     Eigenvalues --- 1000.000001000.000001000.000001000.000001000.00000
     Eigenvalues --- 1000.000001000.000001000.000001000.000001000.00000
     Eigenvalues --- 1000.000001000.000001000.000001000.000001000.00000
     Eigenvalues --- 1000.000001000.000001000.000001000.000001000.00000
     Eigenvalues --- 1000.000001000.000001000.000001000.000001000.00000
     Eigenvalues --- 1000.000001000.000001000.000001000.000001000.00000
     Eigenvalues --- 1000.000001000.000001000.000001000.000001000.00000
     Eigenvalues --- 1000.000001000.000001000.000001000.000001000.00000
     Eigenvalues --- 1000.000001000.000001000.000001000.000001000.00000
     Eigenvalues --- 1000.000001000.000001000.000001000.000001000.00000
     Eigenvalues --- 1000.000001000.000001000.000001000.000001000.00000
     Eigenvalues --- 1000.000001000.000001000.000001000.000001000.00000
     Eigenvalues --- 1000.000001000.000001000.000001000.000001000.00000
     Eigenvalues --- 1000.000001000.000001000.000001000.000001000.00000
     Eigenvalues --- 1000.000001000.000001000.000001000.000001000.00000
     Eigenvalues --- 1000.000001000.000001000.000001000.000001000.00000
     Eigenvalues --- 1000.000001000.000001000.000001000.000001000.00000
     Eigenvalues --- 1000.000001000.000001000.000001000.000001000.00000
     Eigenvalues --- 1000.000001000.000001000.000001000.000001000.00000
     Eigenvalues --- 1000.000001000.000001000.000001000.000001000.00000
 RFO step:  Lambda=-3.67945727D-04 EMin= 3.38301927D-03
 Quartic linear search produced a step of  0.43214.
 Iteration  1 RMS(Cart)=  0.01934962 RMS(Int)=  0.00018851
 Iteration  2 RMS(Cart)=  0.00021205 RMS(Int)=  0.00006385
 New curvilinear step failed, DQL= 6.73D-07 SP=-2.94D-01.
 ITry= 1 IFail=1 DXMaxC= 9.97D-02 DCOld= 1.00D+10 DXMaxT= 3.54D-01 DXLimC= 3.00D+00 Rises=F
 Iteration  1 RMS(Cart)=  0.01754393 RMS(Int)=  0.00014913
 Iteration  2 RMS(Cart)=  0.00016615 RMS(Int)=  0.00005138
 New curvilinear step failed, DQL= 4.16D-07 SP=-3.00D-01.
 ITry= 2 IFail=1 DXMaxC= 8.81D-02 DCOld= 1.00D+10 DXMaxT= 3.54D-01 DXLimC= 3.00D+00 Rises=F
 Iteration  1 RMS(Cart)=  0.01577191 RMS(Int)=  0.00011452
 Iteration  2 RMS(Cart)=  0.00012604 RMS(Int)=  0.00004045
 New curvilinear step failed, DQL= 2.42D-07 SP=-3.07D-01.
 ITry= 3 IFail=1 DXMaxC= 7.65D-02 DCOld= 1.00D+10 DXMaxT= 3.54D-01 DXLimC= 3.00D+00 Rises=F
 Iteration  1 RMS(Cart)=  0.01404721 RMS(Int)=  0.00008474
 Iteration  2 RMS(Cart)=  0.00009180 RMS(Int)=  0.00003108
 New curvilinear step failed, DQL= 1.31D-07 SP=-3.15D-01.
 ITry= 4 IFail=1 DXMaxC= 6.50D-02 DCOld= 1.00D+10 DXMaxT= 3.54D-01 DXLimC= 3.00D+00 Rises=F
 Iteration  1 RMS(Cart)=  0.01239058 RMS(Int)=  0.00005986
 Iteration  2 RMS(Cart)=  0.00006365 RMS(Int)=  0.00002329
 New curvilinear step failed, DQL= 6.37D-08 SP=-3.24D-01.
 ITry= 5 IFail=1 DXMaxC= 5.34D-02 DCOld= 1.00D+10 DXMaxT= 3.54D-01 DXLimC= 3.00D+00 Rises=F
 Iteration  1 RMS(Cart)=  0.01083437 RMS(Int)=  0.00004003
 Iteration  2 RMS(Cart)=  0.00004212 RMS(Int)=  0.00001709
 New curvilinear step failed, DQL= 2.74D-08 SP=-3.34D-01.
 ITry= 6 IFail=1 DXMaxC= 4.27D-02 DCOld= 1.00D+10 DXMaxT= 3.54D-01 DXLimC= 3.00D+00 Rises=F
 Iteration  1 RMS(Cart)=  0.00942957 RMS(Int)=  0.00002557
 Iteration  2 RMS(Cart)=  0.00002817 RMS(Int)=  0.00001244
 Iteration  3 RMS(Cart)=  0.00000011 RMS(Int)=  0.00001244
 ITry= 7 IFail=0 DXMaxC= 4.07D-02 DCOld= 1.00D+10 DXMaxT= 3.54D-01 DXLimC= 3.00D+00 Rises=F
 ClnCor:  largest displacement from symmetrization is 3.92D-09 for atom    71.
 Variable       Old X    -DE/DX   Delta X   Delta X   Delta X     New X
                                 (Linear)    (Quad)   (Total)
    X2        5.35208  -0.01567   0.00000   0.00000  -0.00000   5.35208
    Y2        3.57095   0.00799   0.00000   0.00000  -0.00000   3.57095
    Z2       -0.87006  -0.00154   0.00000   0.00000   0.00000  -0.87006
    X4       -3.57095  -0.00799   0.00000   0.00000   0.00000  -3.57095
    Y4        5.35208  -0.01567  -0.00000   0.00000  -0.00000   5.35208
    Z4       -0.87006  -0.00154   0.00000   0.00000   0.00000  -0.87006
    X6       -5.35208   0.01567   0.00000   0.00000   0.00000  -5.35208
    Y6       -3.57095  -0.00799   0.00000   0.00000   0.00000  -3.57095
    Z6       -0.87006  -0.00154   0.00000   0.00000   0.00000  -0.87006
    X8        3.57095   0.00799  -0.00000   0.00000   0.00000   3.57095
    Y8       -5.35208   0.01567   0.00000   0.00000   0.00000  -5.35208
    Z8       -0.87006  -0.00154   0.00000   0.00000   0.00000  -0.87006
   X13       11.20103   0.00017   0.00000   0.00000  -0.00000  11.20103
   Y13        3.84926  -0.00431   0.00000   0.00000  -0.00000   3.84926
   Z13        1.35446   0.00194   0.00000   0.00000   0.00000   1.35446
   X16       -3.84926   0.00431  -0.00000   0.00000   0.00000  -3.84926
   Y16       11.20103   0.00017  -0.00000   0.00000  -0.00000  11.20103
   Z16        1.35446   0.00194   0.00000   0.00000   0.00000   1.35446
   X19      -11.20103  -0.00017   0.00000   0.00000   0.00000 -11.20103
   Y19       -3.84926   0.00431   0.00000   0.00000   0.00000  -3.84926
   Z19        1.35446   0.00194   0.00000   0.00000   0.00000   1.35446
   X22        3.84926  -0.00431  -0.00000   0.00000  -0.00000   3.84926
   Y22      -11.20103  -0.00017   0.00000   0.00000   0.00000 -11.20103
   Z22        1.35446   0.00194   0.00000   0.00000   0.00000   1.35446
   X29       15.02345   0.00170  -0.00000   0.00000  -0.00000  15.02345
   Y29       -2.30682  -0.00357   0.00000   0.00000   0.00000  -2.30682
   Z29        2.18022  -0.00040   0.00000   0.00000   0.00000   2.18022
   X30        2.30682   0.00357  -0.00000   0.00000  -0.00000   2.30682
   Y30       15.02345   0.00170  -0.00000   0.00000  -0.00000  15.02345
   Z30        2.18022  -0.00040   0.00000   0.00000   0.00000   2.18022
   X31      -15.02345  -0.00170   0.00000   0.00000   0.00000 -15.02345
   Y31        2.30682   0.00357  -0.00000   0.00000  -0.00000   2.30682
   Z31        2.18022  -0.00040   0.00000   0.00000   0.00000   2.18022
   X32       -2.30682  -0.00357   0.00000   0.00000   0.00000  -2.30682
   Y32      -15.02345  -0.00170   0.00000   0.00000   0.00000 -15.02345
   Z32        2.18022  -0.00040   0.00000   0.00000   0.00000   2.18022
    R1        4.26069   0.00403   0.00102   0.00387   0.00262   4.26330
    R2        3.46364   0.00149   0.00006   0.00289   0.00121   3.46486
    R3        4.26069   0.00403   0.00102   0.00387   0.00262   4.26330
    R4        3.46364   0.00149   0.00006   0.00289   0.00121   3.46486
    R5        4.26069   0.00403   0.00102   0.00387   0.00262   4.26330
    R6        3.46364   0.00149   0.00006   0.00289   0.00121   3.46486
    R7        4.26069   0.00403   0.00102   0.00387   0.00262   4.26330
    R8        3.46364   0.00149   0.00006   0.00289   0.00121   3.46486
    R9        2.87898  -0.00098  -0.00051   0.00234   0.00039   2.87937
   R10        2.06670  -0.00160  -0.00465  -0.00142  -0.00521   2.06149
   R11        2.05860   0.00079  -0.00419  -0.00206  -0.00500   2.05359
   R12        2.87898  -0.00098  -0.00051   0.00234   0.00039   2.87937
   R13        2.06670  -0.00160  -0.00465  -0.00142  -0.00521   2.06149
   R14        2.05860   0.00079  -0.00419  -0.00206  -0.00500   2.05359
   R15        2.87898  -0.00098  -0.00051   0.00234   0.00039   2.87937
   R16        2.06670  -0.00160  -0.00465  -0.00142  -0.00521   2.06149
   R17        2.05860   0.00079  -0.00419  -0.00206  -0.00500   2.05359
   R18        2.87898  -0.00098  -0.00051   0.00234   0.00039   2.87937
   R19        2.06670  -0.00160  -0.00465  -0.00142  -0.00521   2.06149
   R20        2.05860   0.00079  -0.00419  -0.00206  -0.00500   2.05359
   R21        2.07048  -0.00132  -0.00413  -0.00231  -0.00502   2.06545
   R22        2.07587  -0.00129  -0.00393  -0.00101  -0.00434   2.07153
   R23        2.07034  -0.00147  -0.00429  -0.00133  -0.00482   2.06552
   R24        3.96304   0.00076   0.00146   0.00828   0.00477   3.96781
   R25        3.71735   0.00211   0.00399   0.01225   0.00891   3.72625
   R26        2.07048  -0.00132  -0.00413  -0.00231  -0.00502   2.06545
   R27        2.07587  -0.00129  -0.00393  -0.00101  -0.00434   2.07153
   R28        2.07034  -0.00147  -0.00429  -0.00133  -0.00482   2.06552
   R29        3.96304   0.00076   0.00146   0.00828   0.00477   3.96781
   R30        3.71735   0.00211   0.00399   0.01225   0.00891   3.72625
   R31        2.07048  -0.00132  -0.00413  -0.00231  -0.00502   2.06545
   R32        2.07587  -0.00129  -0.00393  -0.00101  -0.00434   2.07153
   R33        2.07034  -0.00147  -0.00429  -0.00133  -0.00482   2.06552
   R34        3.96304   0.00076   0.00146   0.00828   0.00477   3.96781
   R35        3.71735   0.00211   0.00399   0.01225   0.00891   3.72625
   R36        2.07048  -0.00132  -0.00413  -0.00231  -0.00502   2.06545
   R37        2.07587  -0.00129  -0.00393  -0.00101  -0.00434   2.07153
   R38        2.07034  -0.00147  -0.00429  -0.00133  -0.00482   2.06552
   R39        3.96304   0.00076   0.00146   0.00828   0.00477   3.96781
   R40        3.71735   0.00211   0.00399   0.01225   0.00891   3.72625
   R41        4.86420   0.00020   0.00354  -0.00620   0.00107   4.86527
   R42        4.86420   0.00020   0.00354  -0.00620   0.00107   4.86527
   R43        4.86420   0.00020   0.00354  -0.00620   0.00107   4.86527
   R44        4.86420   0.00020   0.00354  -0.00620   0.00107   4.86527
   R45        2.88552   0.00036   0.00044  -0.00041   0.00030   2.88582
   R46        2.07175  -0.00142  -0.00408  -0.00136  -0.00464   2.06711
   R47        2.06510  -0.00036  -0.00445  -0.00190  -0.00520   2.05989
   R48        2.07013  -0.00128  -0.00400  -0.00081  -0.00434   2.06579
   R49        2.88552   0.00036   0.00044  -0.00041   0.00030   2.88582
   R50        2.07175  -0.00142  -0.00408  -0.00136  -0.00464   2.06711
   R51        2.06510  -0.00036  -0.00445  -0.00190  -0.00520   2.05989
   R52        2.07013  -0.00128  -0.00400  -0.00081  -0.00434   2.06579
   R53        2.88552   0.00036   0.00044  -0.00041   0.00030   2.88582
   R54        2.07175  -0.00142  -0.00408  -0.00136  -0.00464   2.06711
   R55        2.06510  -0.00036  -0.00445  -0.00190  -0.00520   2.05989
   R56        2.07013  -0.00128  -0.00400  -0.00081  -0.00434   2.06579
   R57        2.88552   0.00036   0.00044  -0.00041   0.00030   2.88582
   R58        2.07175  -0.00142  -0.00408  -0.00136  -0.00464   2.06711
   R59        2.06510  -0.00036  -0.00445  -0.00190  -0.00520   2.05989
   R60        2.07013  -0.00128  -0.00400  -0.00081  -0.00434   2.06579
   R61        2.82296  -0.00019  -0.00110  -0.00015  -0.00115   2.82181
   R62        2.07910  -0.00114  -0.00383  -0.00152  -0.00443   2.07467
   R63        2.07224  -0.00125  -0.00373  -0.00102  -0.00414   2.06810
   R64        2.82296  -0.00019  -0.00110  -0.00015  -0.00115   2.82181
   R65        2.07910  -0.00114  -0.00383  -0.00152  -0.00443   2.07467
   R66        2.07224  -0.00125  -0.00373  -0.00102  -0.00414   2.06810
   R67        2.82296  -0.00019  -0.00110  -0.00015  -0.00115   2.82181
   R68        2.07910  -0.00114  -0.00383  -0.00152  -0.00443   2.07467
   R69        2.07224  -0.00125  -0.00373  -0.00102  -0.00414   2.06810
   R70        2.82296  -0.00019  -0.00110  -0.00015  -0.00115   2.82181
   R71        2.07910  -0.00114  -0.00383  -0.00152  -0.00443   2.07467
   R72        2.07224  -0.00125  -0.00373  -0.00102  -0.00414   2.06810
   R73        2.59685  -0.00175  -0.00335  -0.00218  -0.00422   2.59264
   R74        2.58817   0.00101   0.00041   0.00264   0.00146   2.58963
   R75        2.59685  -0.00175  -0.00335  -0.00218  -0.00422   2.59264
   R76        2.58817   0.00101   0.00041   0.00264   0.00146   2.58963
   R77        2.59685  -0.00175  -0.00335  -0.00218  -0.00422   2.59264
   R78        2.58817   0.00101   0.00041   0.00264   0.00146   2.58963
   R79        2.59685  -0.00175  -0.00335  -0.00218  -0.00422   2.59264
   R80        2.58817   0.00101   0.00041   0.00264   0.00146   2.58963
   R81        2.59419   0.00057  -0.00031   0.00155   0.00032   2.59451
   R82        2.04280  -0.00154  -0.00483  -0.00070  -0.00511   2.03770
   R83        2.47544  -0.00022  -0.00052   0.00032  -0.00039   2.47505
   R84        2.59419   0.00057  -0.00031   0.00155   0.00032   2.59451
   R85        2.04280  -0.00154  -0.00483  -0.00070  -0.00511   2.03770
   R86        2.47544  -0.00022  -0.00052   0.00032  -0.00039   2.47505
   R87        2.59419   0.00057  -0.00031   0.00155   0.00032   2.59451
   R88        2.04280  -0.00154  -0.00483  -0.00070  -0.00511   2.03770
   R89        2.47544  -0.00022  -0.00052   0.00032  -0.00039   2.47505
   R90        2.59419   0.00057  -0.00031   0.00155   0.00032   2.59451
   R91        2.04280  -0.00154  -0.00483  -0.00070  -0.00511   2.03770
   R92        2.47544  -0.00022  -0.00052   0.00032  -0.00039   2.47505
   R93        2.56507  -0.00036  -0.00081  -0.00012  -0.00086   2.56420
   R94        1.90317  -0.00131  -0.00343  -0.00096  -0.00380   1.89937
   R95        2.04791  -0.00183  -0.00562  -0.00103  -0.00603   2.04188
   R96        2.56507  -0.00036  -0.00081  -0.00012  -0.00086   2.56420
   R97        1.90317  -0.00131  -0.00343  -0.00096  -0.00380   1.89937
   R98        2.04791  -0.00183  -0.00562  -0.00103  -0.00603   2.04188
   R99        2.56507  -0.00036  -0.00081  -0.00012  -0.00086   2.56420
   R100       1.90317  -0.00131  -0.00343  -0.00096  -0.00380   1.89937
   R101       2.04791  -0.00183  -0.00562  -0.00103  -0.00603   2.04188
   R102       2.56507  -0.00036  -0.00081  -0.00012  -0.00086   2.56420
   R103       1.90317  -0.00131  -0.00343  -0.00096  -0.00380   1.89937
   R104       2.04791  -0.00183  -0.00562  -0.00103  -0.00603   2.04188
    A1        1.64901   0.00454  -0.00057   0.00834   0.00276   1.65177
    A2        1.64901   0.00454  -0.00057   0.00834   0.00276   1.65177
    A3        1.64901   0.00454  -0.00057   0.00834   0.00276   1.65177
    A4        1.64901   0.00454  -0.00057   0.00834   0.00276   1.65177
    A5        1.98518  -0.00106  -0.00082   0.00431   0.00088   1.98606
    A6        1.90988  -0.00068  -0.00049  -0.00101  -0.00090   1.90898
    A7        1.82277   0.00297   0.00277  -0.00466   0.00094   1.82371
    A8        1.93612   0.00070  -0.00125   0.00163  -0.00059   1.93553
    A9        1.93493  -0.00183   0.00057  -0.00336  -0.00078   1.93415
   A10        1.86840   0.00005  -0.00055   0.00267   0.00052   1.86892
   A11        1.98518  -0.00106  -0.00082   0.00431   0.00088   1.98606
   A12        1.90988  -0.00068  -0.00049  -0.00101  -0.00090   1.90898
   A13        1.82277   0.00297   0.00277  -0.00466   0.00094   1.82371
   A14        1.93612   0.00070  -0.00125   0.00163  -0.00059   1.93553
   A15        1.93493  -0.00183   0.00057  -0.00336  -0.00078   1.93415
   A16        1.86840   0.00005  -0.00055   0.00267   0.00052   1.86892
   A17        1.98518  -0.00106  -0.00082   0.00431   0.00088   1.98606
   A18        1.90988  -0.00068  -0.00049  -0.00101  -0.00090   1.90898
   A19        1.82277   0.00297   0.00277  -0.00466   0.00094   1.82371
   A20        1.93612   0.00070  -0.00125   0.00163  -0.00059   1.93553
   A21        1.93493  -0.00183   0.00057  -0.00336  -0.00078   1.93415
   A22        1.86840   0.00005  -0.00055   0.00267   0.00052   1.86892
   A23        1.98518  -0.00106  -0.00082   0.00431   0.00088   1.98606
   A24        1.90988  -0.00068  -0.00049  -0.00101  -0.00090   1.90898
   A25        1.82277   0.00297   0.00277  -0.00466   0.00094   1.82371
   A26        1.93612   0.00070  -0.00125   0.00163  -0.00059   1.93553
   A27        1.93493  -0.00183   0.00057  -0.00336  -0.00078   1.93415
   A28        1.86840   0.00005  -0.00055   0.00267   0.00052   1.86892
   A29        1.93399  -0.00097   0.00114  -0.00238   0.00014   1.93413
   A30        1.92430   0.00022  -0.00046   0.00009  -0.00040   1.92390
   A31        1.93326   0.00026   0.00042   0.00091   0.00081   1.93407
   A32        1.88969   0.00056  -0.00066   0.00044  -0.00048   1.88921
   A33        1.88935   0.00006  -0.00013   0.00077   0.00017   1.88952
   A34        1.89197  -0.00012  -0.00035   0.00022  -0.00026   1.89171
   A35        2.58263  -0.00023  -0.00017   0.00025  -0.00007   2.58255
   A36        2.28777   0.00150   0.00127   0.00065   0.00152   2.28929
   A37        1.39486  -0.00118  -0.00117  -0.00373  -0.00267   1.39219
   A38        1.93399  -0.00097   0.00114  -0.00238   0.00014   1.93413
   A39        1.92430   0.00022  -0.00046   0.00009  -0.00040   1.92390
   A40        1.93326   0.00026   0.00042   0.00091   0.00081   1.93407
   A41        1.88969   0.00056  -0.00066   0.00044  -0.00048   1.88921
   A42        1.88935   0.00006  -0.00013   0.00077   0.00017   1.88952
   A43        1.89197  -0.00012  -0.00035   0.00022  -0.00026   1.89171
   A44        2.58263  -0.00023  -0.00017   0.00025  -0.00007   2.58255
   A45        2.28777   0.00150   0.00127   0.00065   0.00152   2.28929
   A46        1.39486  -0.00118  -0.00117  -0.00373  -0.00267   1.39219
   A47        1.93399  -0.00097   0.00114  -0.00238   0.00014   1.93413
   A48        1.92430   0.00022  -0.00046   0.00009  -0.00040   1.92390
   A49        1.93326   0.00026   0.00042   0.00091   0.00081   1.93407
   A50        1.88969   0.00056  -0.00066   0.00044  -0.00048   1.88921
   A51        1.88935   0.00006  -0.00013   0.00077   0.00017   1.88952
   A52        1.89197  -0.00012  -0.00035   0.00022  -0.00026   1.89171
   A53        2.58263  -0.00023  -0.00017   0.00025  -0.00007   2.58255
   A54        2.28777   0.00150   0.00127   0.00065   0.00152   2.28929
   A55        1.39486  -0.00118  -0.00117  -0.00373  -0.00267   1.39219
   A56        1.93399  -0.00097   0.00114  -0.00238   0.00014   1.93413
   A57        1.92430   0.00022  -0.00046   0.00009  -0.00040   1.92390
   A58        1.93326   0.00026   0.00042   0.00091   0.00081   1.93407
   A59        1.88969   0.00056  -0.00066   0.00044  -0.00048   1.88921
   A60        1.88935   0.00006  -0.00013   0.00077   0.00017   1.88952
   A61        1.89197  -0.00012  -0.00035   0.00022  -0.00026   1.89171
   A62        2.58263  -0.00023  -0.00017   0.00025  -0.00007   2.58255
   A63        2.28777   0.00150   0.00127   0.00065   0.00152   2.28929
   A64        1.39486  -0.00118  -0.00117  -0.00373  -0.00267   1.39219
   A65        2.22817   0.00014  -0.00116  -0.00320  -0.00239   2.22578
   A66        2.22817   0.00014  -0.00116  -0.00320  -0.00239   2.22578
   A67        2.22817   0.00014  -0.00116  -0.00320  -0.00239   2.22578
   A68        2.22817   0.00014  -0.00116  -0.00320  -0.00239   2.22578
   A69        1.93057   0.00016  -0.00015  -0.00133  -0.00069   1.92988
   A70        1.93846  -0.00068   0.00218   0.00020   0.00224   1.94070
   A71        1.94618   0.00004  -0.00069  -0.00034  -0.00082   1.94536
   A72        1.86445   0.00049   0.00013   0.00092   0.00051   1.86496
   A73        1.88188  -0.00003  -0.00037   0.00024  -0.00026   1.88162
   A74        1.89950   0.00006  -0.00116   0.00039  -0.00100   1.89851
   A75        1.93057   0.00016  -0.00015  -0.00133  -0.00069   1.92988
   A76        1.93846  -0.00068   0.00218   0.00020   0.00224   1.94070
   A77        1.94618   0.00004  -0.00069  -0.00034  -0.00082   1.94536
   A78        1.86445   0.00049   0.00013   0.00092   0.00051   1.86496
   A79        1.88188  -0.00003  -0.00037   0.00024  -0.00026   1.88162
   A80        1.89950   0.00006  -0.00116   0.00039  -0.00100   1.89851
   A81        1.93057   0.00016  -0.00015  -0.00133  -0.00069   1.92988
   A82        1.93846  -0.00068   0.00218   0.00020   0.00224   1.94070
   A83        1.94618   0.00004  -0.00069  -0.00034  -0.00082   1.94536
   A84        1.86445   0.00049   0.00013   0.00092   0.00051   1.86496
   A85        1.88188  -0.00003  -0.00037   0.00024  -0.00026   1.88162
   A86        1.89950   0.00006  -0.00116   0.00039  -0.00100   1.89851
   A87        1.93057   0.00016  -0.00015  -0.00133  -0.00069   1.92988
   A88        1.93846  -0.00068   0.00218   0.00020   0.00224   1.94070
   A89        1.94618   0.00004  -0.00069  -0.00034  -0.00082   1.94536
   A90        1.86445   0.00049   0.00013   0.00092   0.00051   1.86496
   A91        1.88188  -0.00003  -0.00037   0.00024  -0.00026   1.88162
   A92        1.89950   0.00006  -0.00116   0.00039  -0.00100   1.89851
   A93        1.96833   0.00026  -0.00022  -0.00321  -0.00149   1.96685
   A94        1.91441   0.00010   0.00072   0.00051   0.00092   1.91533
   A95        1.93133  -0.00040  -0.00113  -0.00314  -0.00239   1.92894
   A96        1.88929  -0.00024   0.00119   0.00313   0.00243   1.89172
   A97        1.91333   0.00010   0.00011   0.00184   0.00083   1.91416
   A98        1.84245   0.00017  -0.00064   0.00131  -0.00011   1.84234
   A99        1.96833   0.00026  -0.00022  -0.00321  -0.00149   1.96685
   A100       1.91441   0.00010   0.00072   0.00051   0.00092   1.91533
   A101       1.93133  -0.00040  -0.00113  -0.00314  -0.00239   1.92894
   A102       1.88929  -0.00024   0.00119   0.00313   0.00243   1.89172
   A103       1.91333   0.00010   0.00011   0.00184   0.00083   1.91416
   A104       1.84245   0.00017  -0.00064   0.00131  -0.00011   1.84234
   A105       1.96833   0.00026  -0.00022  -0.00321  -0.00149   1.96685
   A106       1.91441   0.00010   0.00072   0.00051   0.00092   1.91533
   A107       1.93133  -0.00040  -0.00113  -0.00314  -0.00239   1.92894
   A108       1.88929  -0.00024   0.00119   0.00313   0.00243   1.89172
   A109       1.91333   0.00010   0.00011   0.00184   0.00083   1.91416
   A110       1.84245   0.00017  -0.00064   0.00131  -0.00011   1.84234
   A111       1.96833   0.00026  -0.00022  -0.00321  -0.00149   1.96685
   A112       1.91441   0.00010   0.00072   0.00051   0.00092   1.91533
   A113       1.93133  -0.00040  -0.00113  -0.00314  -0.00239   1.92894
   A114       1.88929  -0.00024   0.00119   0.00313   0.00243   1.89172
   A115       1.91333   0.00010   0.00011   0.00184   0.00083   1.91416
   A116       1.84245   0.00017  -0.00064   0.00131  -0.00011   1.84234
   A117       2.26550   0.00006  -0.00014   0.00014  -0.00008   2.26542
   A118       2.10515  -0.00026  -0.00067  -0.00024  -0.00076   2.10439
   A119       1.91219   0.00021   0.00079   0.00011   0.00083   1.91302
   A120       1.78228   0.00095   0.00061   0.00107   0.00105   1.78333
   A121       2.26550   0.00006  -0.00014   0.00014  -0.00008   2.26542
   A122       2.10515  -0.00026  -0.00067  -0.00024  -0.00076   2.10439
   A123       1.91219   0.00021   0.00079   0.00011   0.00083   1.91302
   A124       1.78228   0.00095   0.00061   0.00107   0.00105   1.78333
   A125       2.26550   0.00006  -0.00014   0.00014  -0.00008   2.26542
   A126       2.10515  -0.00026  -0.00067  -0.00024  -0.00076   2.10439
   A127       1.91219   0.00021   0.00079   0.00011   0.00083   1.91302
   A128       1.78228   0.00095   0.00061   0.00107   0.00105   1.78333
   A129       2.26550   0.00006  -0.00014   0.00014  -0.00008   2.26542
   A130       2.10515  -0.00026  -0.00067  -0.00024  -0.00076   2.10439
   A131       1.91219   0.00021   0.00079   0.00011   0.00083   1.91302
   A132       1.78228   0.00095   0.00061   0.00107   0.00105   1.78333
   A133       1.84172   0.00022   0.00025   0.00058   0.00048   1.84220
   A134       2.30776   0.00017   0.00085   0.00104   0.00127   2.30903
   A135       2.13370  -0.00038  -0.00110  -0.00160  -0.00174   2.13195
   A136       1.85701  -0.00040  -0.00099  -0.00069  -0.00127   1.85575
   A137       1.84172   0.00022   0.00025   0.00058   0.00048   1.84220
   A138       2.30776   0.00017   0.00085   0.00104   0.00127   2.30903
   A139       2.13370  -0.00038  -0.00110  -0.00160  -0.00174   2.13195
   A140       1.85701  -0.00040  -0.00099  -0.00069  -0.00127   1.85575
   A141       1.84172   0.00022   0.00025   0.00058   0.00048   1.84220
   A142       2.30776   0.00017   0.00085   0.00104   0.00127   2.30903
   A143       2.13370  -0.00038  -0.00110  -0.00160  -0.00174   2.13195
   A144       1.85701  -0.00040  -0.00099  -0.00069  -0.00127   1.85575
   A145       1.84172   0.00022   0.00025   0.00058   0.00048   1.84220
   A146       2.30776   0.00017   0.00085   0.00104   0.00127   2.30903
   A147       2.13370  -0.00038  -0.00110  -0.00160  -0.00174   2.13195
   A148       1.85701  -0.00040  -0.00099  -0.00069  -0.00127   1.85575
   A149       1.87389  -0.00020  -0.00030  -0.00040  -0.00046   1.87343
   A150       2.20592   0.00059   0.00010  -0.00012   0.00006   2.20599
   A151       2.20332  -0.00040   0.00021   0.00049   0.00039   2.20371
   A152       1.93995   0.00018   0.00025   0.00043   0.00042   1.94037
   A153       2.20182  -0.00016  -0.00031  -0.00063  -0.00057   2.20125
   A154       2.14107  -0.00002   0.00003   0.00024   0.00013   2.14119
   A155       1.87389  -0.00020  -0.00030  -0.00040  -0.00046   1.87343
   A156       2.20592   0.00059   0.00010  -0.00012   0.00006   2.20599
   A157       2.20332  -0.00040   0.00021   0.00049   0.00039   2.20371
   A158       1.93995   0.00018   0.00025   0.00043   0.00042   1.94037
   A159       2.20182  -0.00016  -0.00031  -0.00063  -0.00057   2.20125
   A160       2.14107  -0.00002   0.00003   0.00024   0.00013   2.14119
   A161       1.87389  -0.00020  -0.00030  -0.00040  -0.00046   1.87343
   A162       2.20592   0.00059   0.00010  -0.00012   0.00006   2.20599
   A163       2.20332  -0.00040   0.00021   0.00049   0.00039   2.20371
   A164       1.93995   0.00018   0.00025   0.00043   0.00042   1.94037
   A165       2.20182  -0.00016  -0.00031  -0.00063  -0.00057   2.20125
   A166       2.14107  -0.00002   0.00003   0.00024   0.00013   2.14119
   A167       1.87389  -0.00020  -0.00030  -0.00040  -0.00046   1.87343
   A168       2.20592   0.00059   0.00010  -0.00012   0.00006   2.20599
   A169       2.20332  -0.00040   0.00021   0.00049   0.00039   2.20371
   A170       1.93995   0.00018   0.00025   0.00043   0.00042   1.94037
   A171       2.20182  -0.00016  -0.00031  -0.00063  -0.00057   2.20125
   A172       2.14107  -0.00002   0.00003   0.00024   0.00013   2.14119
   A173       1.54870   0.00089   0.00125  -0.00075   0.00095   1.54965
   A174       1.54870   0.00089   0.00125  -0.00075   0.00095   1.54965
   A175       1.54870   0.00089   0.00125  -0.00075   0.00095   1.54965
   A176       1.54870   0.00089   0.00125  -0.00075   0.00095   1.54965
   A177       1.71689   0.00089  -0.00094  -0.00314  -0.00219   1.71470
   A178       1.71689   0.00089  -0.00094  -0.00314  -0.00219   1.71470
   A179       1.71689   0.00089  -0.00094  -0.00314  -0.00219   1.71470
   A180       1.71689   0.00089  -0.00094  -0.00314  -0.00219   1.71470
    D1       -1.09220  -0.00005  -0.00193   0.02554   0.00829  -1.08391
    D2        1.08387  -0.00043  -0.00457   0.03007   0.00746   1.09133
    D3        3.07918   0.00082  -0.00402   0.03035   0.00813   3.08731
    D4       -1.09220  -0.00005  -0.00193   0.02554   0.00829  -1.08391
    D5        1.08387  -0.00043  -0.00457   0.03007   0.00746   1.09133
    D6        3.07918   0.00082  -0.00402   0.03035   0.00813   3.08731
    D7       -1.09220  -0.00005  -0.00193   0.02554   0.00829  -1.08391
    D8        1.08387  -0.00043  -0.00457   0.03007   0.00746   1.09133
    D9        3.07918   0.00082  -0.00402   0.03035   0.00813   3.08731
   D10       -1.09220  -0.00005  -0.00193   0.02554   0.00829  -1.08391
   D11        1.08387  -0.00043  -0.00457   0.03007   0.00746   1.09133
   D12        3.07918   0.00082  -0.00402   0.03035   0.00813   3.08731
   D13        1.16363  -0.00135   0.00092   0.01135   0.00544   1.16907
   D14       -3.02777  -0.00113   0.00052   0.01043   0.00467  -3.02310
   D15       -0.93360  -0.00095   0.00006   0.01135   0.00460  -0.92900
   D16       -0.99829  -0.00019   0.00318   0.00815   0.00643  -0.99186
   D17        1.09350   0.00003   0.00279   0.00723   0.00566   1.09916
   D18       -3.09552   0.00020   0.00232   0.00814   0.00559  -3.08993
   D19       -3.07175   0.00048   0.00431   0.00592   0.00667  -3.06508
   D20       -0.97996   0.00070   0.00391   0.00500   0.00590  -0.97406
   D21        1.11420   0.00087   0.00345   0.00592   0.00583   1.12004
   D22       -1.60788  -0.00054  -0.00303   0.02994   0.00893  -1.59894
   D23        1.23521   0.00004  -0.00376   0.00617  -0.00130   1.23391
   D24        2.53045  -0.00009  -0.00407   0.02949   0.00773   2.53818
   D25       -0.90965   0.00048  -0.00480   0.00572  -0.00251  -0.91216
   D26        0.41654   0.00010  -0.00253   0.02779   0.00858   0.42512
   D27       -3.02355   0.00067  -0.00327   0.00402  -0.00166  -3.02521
   D28        1.16363  -0.00135   0.00092   0.01135   0.00544   1.16907
   D29       -3.02777  -0.00113   0.00052   0.01043   0.00467  -3.02310
   D30       -0.93360  -0.00095   0.00006   0.01135   0.00460  -0.92900
   D31       -0.99829  -0.00019   0.00318   0.00815   0.00643  -0.99186
   D32        1.09350   0.00003   0.00279   0.00723   0.00566   1.09916
   D33       -3.09552   0.00020   0.00232   0.00814   0.00559  -3.08993
   D34       -3.07175   0.00048   0.00431   0.00592   0.00667  -3.06508
   D35       -0.97996   0.00070   0.00391   0.00500   0.00590  -0.97406
   D36        1.11420   0.00087   0.00345   0.00592   0.00583   1.12004
   D37       -1.60788  -0.00054  -0.00303   0.02994   0.00893  -1.59894
   D38        1.23521   0.00004  -0.00376   0.00617  -0.00130   1.23391
   D39        2.53045  -0.00009  -0.00407   0.02949   0.00773   2.53818
   D40       -0.90965   0.00048  -0.00480   0.00572  -0.00251  -0.91216
   D41        0.41654   0.00010  -0.00253   0.02779   0.00858   0.42512
   D42       -3.02355   0.00067  -0.00327   0.00402  -0.00166  -3.02521
   D43        1.16363  -0.00135   0.00092   0.01135   0.00544   1.16907
   D44       -3.02777  -0.00113   0.00052   0.01043   0.00467  -3.02310
   D45       -0.93360  -0.00095   0.00006   0.01135   0.00460  -0.92900
   D46       -0.99829  -0.00019   0.00318   0.00815   0.00643  -0.99186
   D47        1.09350   0.00003   0.00279   0.00723   0.00566   1.09916
   D48       -3.09552   0.00020   0.00232   0.00814   0.00559  -3.08993
   D49       -3.07175   0.00048   0.00431   0.00592   0.00667  -3.06508
   D50       -0.97996   0.00070   0.00391   0.00500   0.00590  -0.97406
   D51        1.11420   0.00087   0.00345   0.00592   0.00583   1.12004
   D52       -1.60788  -0.00054  -0.00303   0.02994   0.00893  -1.59894
   D53        1.23521   0.00004  -0.00376   0.00617  -0.00130   1.23391
   D54        2.53045  -0.00009  -0.00407   0.02949   0.00773   2.53818
   D55       -0.90965   0.00048  -0.00480   0.00572  -0.00251  -0.91216
   D56        0.41654   0.00010  -0.00253   0.02779   0.00858   0.42512
   D57       -3.02355   0.00067  -0.00327   0.00402  -0.00166  -3.02521
   D58        1.16363  -0.00135   0.00092   0.01135   0.00544   1.16907
   D59       -3.02777  -0.00113   0.00052   0.01043   0.00467  -3.02310
   D60       -0.93360  -0.00095   0.00006   0.01135   0.00460  -0.92900
   D61       -0.99829  -0.00019   0.00318   0.00815   0.00643  -0.99186
   D62        1.09350   0.00003   0.00279   0.00723   0.00566   1.09916
   D63       -3.09552   0.00020   0.00232   0.00814   0.00559  -3.08993
   D64       -3.07175   0.00048   0.00431   0.00592   0.00667  -3.06508
   D65       -0.97996   0.00070   0.00391   0.00500   0.00590  -0.97406
   D66        1.11420   0.00087   0.00345   0.00592   0.00583   1.12004
   D67       -1.60788  -0.00054  -0.00303   0.02994   0.00893  -1.59894
   D68        1.23521   0.00004  -0.00376   0.00617  -0.00130   1.23391
   D69        2.53045  -0.00009  -0.00407   0.02949   0.00773   2.53818
   D70       -0.90965   0.00048  -0.00480   0.00572  -0.00251  -0.91216
   D71        0.41654   0.00010  -0.00253   0.02779   0.00858   0.42512
   D72       -3.02355   0.00067  -0.00327   0.00402  -0.00166  -3.02521
   D73       -2.89084  -0.00001  -0.00432  -0.01889  -0.01188  -2.90272
   D74        1.27998  -0.00005  -0.00403  -0.01783  -0.01116   1.26881
   D75       -0.76761  -0.00024  -0.00318  -0.01875  -0.01069  -0.77830
   D76        2.76179   0.00043  -0.00027  -0.01424  -0.00595   2.75584
   D77       -0.15269  -0.00026   0.00008   0.00364   0.00153  -0.15116
   D78        2.77097  -0.00037   0.00082   0.00789   0.00397   2.77494
   D79       -0.52970  -0.00017   0.00036  -0.00454  -0.00146  -0.53116
   D80       -2.89084  -0.00001  -0.00432  -0.01889  -0.01188  -2.90272
   D81        1.27998  -0.00005  -0.00403  -0.01783  -0.01116   1.26881
   D82       -0.76761  -0.00024  -0.00318  -0.01875  -0.01069  -0.77830
   D83        2.76179   0.00043  -0.00027  -0.01424  -0.00595   2.75584
   D84       -0.15269  -0.00026   0.00008   0.00364   0.00153  -0.15116
   D85        2.77097  -0.00037   0.00082   0.00789   0.00397   2.77494
   D86       -0.52970  -0.00017   0.00036  -0.00454  -0.00146  -0.53116
   D87       -2.89084  -0.00001  -0.00432  -0.01889  -0.01188  -2.90272
   D88        1.27998  -0.00005  -0.00403  -0.01783  -0.01116   1.26881
   D89       -0.76761  -0.00024  -0.00318  -0.01875  -0.01069  -0.77830
   D90        2.76179   0.00043  -0.00027  -0.01424  -0.00595   2.75584
   D91       -0.15269  -0.00026   0.00008   0.00364   0.00153  -0.15116
   D92        2.77097  -0.00037   0.00082   0.00789   0.00397   2.77494
   D93       -0.52970  -0.00017   0.00036  -0.00454  -0.00146  -0.53116
   D94       -2.89084  -0.00001  -0.00432  -0.01889  -0.01188  -2.90272
   D95        1.27998  -0.00005  -0.00403  -0.01783  -0.01116   1.26881
   D96       -0.76761  -0.00024  -0.00318  -0.01875  -0.01069  -0.77830
   D97        2.76179   0.00043  -0.00027  -0.01424  -0.00595   2.75584
   D98       -0.15269  -0.00026   0.00008   0.00364   0.00153  -0.15116
   D99        2.77097  -0.00037   0.00082   0.00789   0.00397   2.77494
   D100      -0.52970  -0.00017   0.00036  -0.00454  -0.00146  -0.53116
   D101      -2.96777  -0.00155  -0.00169  -0.01019  -0.00580  -2.97357
   D102      -2.96777  -0.00155  -0.00169  -0.01019  -0.00580  -2.97357
   D103      -2.96777  -0.00155  -0.00169  -0.01019  -0.00580  -2.97357
   D104      -2.96777  -0.00155  -0.00169  -0.01019  -0.00580  -2.97357
   D105      -1.27473   0.00003   0.00028  -0.00280  -0.00084  -1.27557
   D106       2.90137   0.00009  -0.00159  -0.00501  -0.00359   2.89778
   D107       0.87557   0.00005  -0.00058  -0.00508  -0.00261   0.87296
   D108       0.79248   0.00032   0.00173  -0.00238   0.00078   0.79326
   D109      -1.31460   0.00038  -0.00014  -0.00459  -0.00197  -1.31657
   D110       2.94279   0.00034   0.00087  -0.00466  -0.00099   2.94179
   D111       2.91437  -0.00007   0.00130  -0.00198   0.00049   2.91486
   D112       0.80729  -0.00000  -0.00057  -0.00419  -0.00226   0.80503
   D113      -1.21851  -0.00004   0.00043  -0.00426  -0.00128  -1.21979
   D114       1.00825  -0.00026  -0.00044   0.00611   0.00201   1.01026
   D115       3.11496  -0.00015   0.00072   0.00517   0.00279   3.11775
   D116      -1.14071   0.00010  -0.00022   0.00614   0.00225  -1.13846
   D117      -1.27473   0.00003   0.00028  -0.00280  -0.00084  -1.27557
   D118       2.90137   0.00009  -0.00159  -0.00501  -0.00359   2.89778
   D119       0.87557   0.00005  -0.00058  -0.00508  -0.00261   0.87296
   D120       0.79248   0.00032   0.00173  -0.00238   0.00078   0.79326
   D121      -1.31460   0.00038  -0.00014  -0.00459  -0.00197  -1.31657
   D122       2.94279   0.00034   0.00087  -0.00466  -0.00099   2.94179
   D123       2.91437  -0.00007   0.00130  -0.00198   0.00049   2.91486
   D124       0.80729  -0.00000  -0.00057  -0.00419  -0.00226   0.80503
   D125      -1.21851  -0.00004   0.00043  -0.00426  -0.00128  -1.21979
   D126       1.00825  -0.00026  -0.00044   0.00611   0.00201   1.01026
   D127       3.11496  -0.00015   0.00072   0.00517   0.00279   3.11775
   D128      -1.14071   0.00010  -0.00022   0.00614   0.00225  -1.13846
   D129      -1.27473   0.00003   0.00028  -0.00280  -0.00084  -1.27557
   D130       2.90137   0.00009  -0.00159  -0.00501  -0.00359   2.89778
   D131       0.87557   0.00005  -0.00058  -0.00508  -0.00261   0.87296
   D132       0.79248   0.00032   0.00173  -0.00238   0.00078   0.79326
   D133      -1.31460   0.00038  -0.00014  -0.00459  -0.00197  -1.31657
   D134       2.94279   0.00034   0.00087  -0.00466  -0.00099   2.94179
   D135       2.91437  -0.00007   0.00130  -0.00198   0.00049   2.91486
   D136       0.80729  -0.00000  -0.00057  -0.00419  -0.00226   0.80503
   D137      -1.21851  -0.00004   0.00043  -0.00426  -0.00128  -1.21979
   D138       1.00825  -0.00026  -0.00044   0.00611   0.00201   1.01026
   D139       3.11496  -0.00015   0.00072   0.00517   0.00279   3.11775
   D140      -1.14071   0.00010  -0.00022   0.00614   0.00225  -1.13846
   D141      -1.27473   0.00003   0.00028  -0.00280  -0.00084  -1.27557
   D142       2.90137   0.00009  -0.00159  -0.00501  -0.00359   2.89778
   D143       0.87557   0.00005  -0.00058  -0.00508  -0.00261   0.87296
   D144       0.79248   0.00032   0.00173  -0.00238   0.00078   0.79326
   D145      -1.31460   0.00038  -0.00014  -0.00459  -0.00197  -1.31657
   D146       2.94279   0.00034   0.00087  -0.00466  -0.00099   2.94179
   D147       2.91437  -0.00007   0.00130  -0.00198   0.00049   2.91486
   D148       0.80729  -0.00000  -0.00057  -0.00419  -0.00226   0.80503
   D149      -1.21851  -0.00004   0.00043  -0.00426  -0.00128  -1.21979
   D150       1.00825  -0.00026  -0.00044   0.00611   0.00201   1.01026
   D151       3.11496  -0.00015   0.00072   0.00517   0.00279   3.11775
   D152      -1.14071   0.00010  -0.00022   0.00614   0.00225  -1.13846
   D153       2.35456  -0.00006   0.00156  -0.00527  -0.00055   2.35400
   D154      -0.81851  -0.00012   0.00068  -0.00482  -0.00125  -0.81976
   D155      -1.80725   0.00007   0.00315  -0.00452   0.00134  -1.80591
   D156       1.30286   0.00001   0.00227  -0.00407   0.00064   1.30351
   D157       0.19427   0.00020   0.00309  -0.00029   0.00298   0.19725
   D158      -2.97880   0.00013   0.00222   0.00016   0.00228  -2.97652
   D159       0.61841   0.00040  -0.00133  -0.00225  -0.00222   0.61619
   D160      -1.53587   0.00017  -0.00228  -0.00063  -0.00254  -1.53841
   D161       2.69970   0.00008  -0.00265  -0.00495  -0.00463   2.69507
   D162       2.35456  -0.00006   0.00156  -0.00527  -0.00055   2.35400
   D163      -0.81851  -0.00012   0.00068  -0.00482  -0.00125  -0.81976
   D164      -1.80725   0.00007   0.00315  -0.00452   0.00134  -1.80591
   D165       1.30286   0.00001   0.00227  -0.00407   0.00064   1.30351
   D166       0.19427   0.00020   0.00309  -0.00029   0.00298   0.19725
   D167      -2.97880   0.00013   0.00222   0.00016   0.00228  -2.97652
   D168       0.61841   0.00040  -0.00133  -0.00225  -0.00222   0.61619
   D169      -1.53587   0.00017  -0.00228  -0.00063  -0.00254  -1.53841
   D170       2.69970   0.00008  -0.00265  -0.00495  -0.00463   2.69507
   D171       2.35456  -0.00006   0.00156  -0.00527  -0.00055   2.35400
   D172      -0.81851  -0.00012   0.00068  -0.00482  -0.00125  -0.81976
   D173      -1.80725   0.00007   0.00315  -0.00452   0.00134  -1.80591
   D174       1.30286   0.00001   0.00227  -0.00407   0.00064   1.30351
   D175       0.19427   0.00020   0.00309  -0.00029   0.00298   0.19725
   D176      -2.97880   0.00013   0.00222   0.00016   0.00228  -2.97652
   D177       0.61841   0.00040  -0.00133  -0.00225  -0.00222   0.61619
   D178      -1.53587   0.00017  -0.00228  -0.00063  -0.00254  -1.53841
   D179       2.69970   0.00008  -0.00265  -0.00495  -0.00463   2.69507
   D180       2.35456  -0.00006   0.00156  -0.00527  -0.00055   2.35400
   D181      -0.81851  -0.00012   0.00068  -0.00482  -0.00125  -0.81976
   D182      -1.80725   0.00007   0.00315  -0.00452   0.00134  -1.80591
   D183       1.30286   0.00001   0.00227  -0.00407   0.00064   1.30351
   D184       0.19427   0.00020   0.00309  -0.00029   0.00298   0.19725
   D185      -2.97880   0.00013   0.00222   0.00016   0.00228  -2.97652
   D186       0.61841   0.00040  -0.00133  -0.00225  -0.00222   0.61619
   D187      -1.53587   0.00017  -0.00228  -0.00063  -0.00254  -1.53841
   D188       2.69970   0.00008  -0.00265  -0.00495  -0.00463   2.69507
   D189       3.10777   0.00001  -0.00136   0.00525   0.00074   3.10851
   D190      -0.02801  -0.00008  -0.00112   0.00054  -0.00090  -0.02891
   D191      -0.00508   0.00008  -0.00054   0.00484   0.00140  -0.00368
   D192      -3.14086  -0.00001  -0.00030   0.00013  -0.00024  -3.14110
   D193      -3.10939  -0.00002   0.00140  -0.00419  -0.00027  -3.10966
   D194       0.00654  -0.00007   0.00068  -0.00382  -0.00085   0.00569
   D195       3.10777   0.00001  -0.00136   0.00525   0.00074   3.10851
   D196      -0.02801  -0.00008  -0.00112   0.00054  -0.00090  -0.02891
   D197      -0.00508   0.00008  -0.00054   0.00484   0.00140  -0.00368
   D198      -3.14086  -0.00001  -0.00030   0.00013  -0.00024  -3.14110
   D199      -3.10939  -0.00002   0.00140  -0.00419  -0.00027  -3.10966
   D200       0.00654  -0.00007   0.00068  -0.00382  -0.00085   0.00569
   D201       3.10777   0.00001  -0.00136   0.00525   0.00074   3.10851
   D202      -0.02801  -0.00008  -0.00112   0.00054  -0.00090  -0.02891
   D203      -0.00508   0.00008  -0.00054   0.00484   0.00140  -0.00368
   D204      -3.14086  -0.00001  -0.00030   0.00013  -0.00024  -3.14110
   D205      -3.10939  -0.00002   0.00140  -0.00419  -0.00027  -3.10966
   D206       0.00654  -0.00007   0.00068  -0.00382  -0.00085   0.00569
   D207       3.10777   0.00001  -0.00136   0.00525   0.00074   3.10851
   D208      -0.02801  -0.00008  -0.00112   0.00054  -0.00090  -0.02891
   D209      -0.00508   0.00008  -0.00054   0.00484   0.00140  -0.00368
   D210      -3.14086  -0.00001  -0.00030   0.00013  -0.00024  -3.14110
   D211      -3.10939  -0.00002   0.00140  -0.00419  -0.00027  -3.10966
   D212       0.00654  -0.00007   0.00068  -0.00382  -0.00085   0.00569
   D213       0.00173  -0.00006   0.00020  -0.00400  -0.00140   0.00033
   D214      -3.12972  -0.00014  -0.00033  -0.00093  -0.00070  -3.13042
   D215       3.13823   0.00002  -0.00001   0.00014   0.00005   3.13828
   D216       0.00679  -0.00006  -0.00054   0.00321   0.00074   0.00753
   D217      -0.00546   0.00003  -0.00055   0.00122  -0.00006  -0.00552
   D218      -3.11899   0.00006   0.00072  -0.00028   0.00060  -3.11838
   D219       0.00173  -0.00006   0.00020  -0.00400  -0.00140   0.00033
   D220      -3.12972  -0.00014  -0.00033  -0.00093  -0.00070  -3.13042
   D221       3.13823   0.00002  -0.00001   0.00014   0.00005   3.13828
   D222       0.00679  -0.00006  -0.00054   0.00321   0.00074   0.00753
   D223      -0.00546   0.00003  -0.00055   0.00122  -0.00006  -0.00552
   D224      -3.11899   0.00006   0.00072  -0.00028   0.00060  -3.11838
   D225       0.00173  -0.00006   0.00020  -0.00400  -0.00140   0.00033
   D226      -3.12972  -0.00014  -0.00033  -0.00093  -0.00070  -3.13042
   D227       3.13823   0.00002  -0.00001   0.00014   0.00005   3.13828
   D228       0.00679  -0.00006  -0.00054   0.00321   0.00074   0.00753
   D229      -0.00546   0.00003  -0.00055   0.00122  -0.00006  -0.00552
   D230      -3.11899   0.00006   0.00072  -0.00028   0.00060  -3.11838
   D231       0.00173  -0.00006   0.00020  -0.00400  -0.00140   0.00033
   D232      -3.12972  -0.00014  -0.00033  -0.00093  -0.00070  -3.13042
   D233       3.13823   0.00002  -0.00001   0.00014   0.00005   3.13828
   D234       0.00679  -0.00006  -0.00054   0.00321   0.00074   0.00753
   D235      -0.00546   0.00003  -0.00055   0.00122  -0.00006  -0.00552
   D236      -3.11899   0.00006   0.00072  -0.00028   0.00060  -3.11838
   D237       0.00237   0.00002   0.00023   0.00180   0.00094   0.00332
   D238       3.11705  -0.00001  -0.00099   0.00322   0.00029   3.11734
   D239       3.13384   0.00011   0.00076  -0.00127   0.00025   3.13409
   D240      -0.03467   0.00008  -0.00046   0.00016  -0.00040  -0.03507
   D241       1.71815   0.00029   0.00396   0.00714   0.00682   1.72496
   D242      -1.41144   0.00019   0.00333   0.01078   0.00765  -1.40379
   D243       0.00237   0.00002   0.00023   0.00180   0.00094   0.00332
   D244       3.11705  -0.00001  -0.00099   0.00322   0.00029   3.11734
   D245       3.13384   0.00011   0.00076  -0.00127   0.00025   3.13409
   D246      -0.03467   0.00008  -0.00046   0.00016  -0.00040  -0.03507
   D247       1.71815   0.00029   0.00396   0.00714   0.00682   1.72496
   D248      -1.41144   0.00019   0.00333   0.01078   0.00765  -1.40379
   D249       0.00237   0.00002   0.00023   0.00180   0.00094   0.00332
   D250       3.11705  -0.00001  -0.00099   0.00322   0.00029   3.11734
   D251       3.13384   0.00011   0.00076  -0.00127   0.00025   3.13409
   D252      -0.03467   0.00008  -0.00046   0.00016  -0.00040  -0.03507
   D253       1.71815   0.00029   0.00396   0.00714   0.00682   1.72496
   D254      -1.41144   0.00019   0.00333   0.01078   0.00765  -1.40379
   D255       0.00237   0.00002   0.00023   0.00180   0.00094   0.00332
   D256       3.11705  -0.00001  -0.00099   0.00322   0.00029   3.11734
   D257       3.13384   0.00011   0.00076  -0.00127   0.00025   3.13409
   D258      -0.03467   0.00008  -0.00046   0.00016  -0.00040  -0.03507
   D259       1.71815   0.00029   0.00396   0.00714   0.00682   1.72496
   D260      -1.41144   0.00019   0.00333   0.01078   0.00765  -1.40379
         Item               Value     Threshold  Converged?
 Maximum Force            0.001903     0.000450     NO 
 RMS     Force            0.000519     0.000300     NO 
 Maximum Displacement     0.040721     0.001800     NO 
 RMS     Displacement     0.009437     0.001200     NO 
 Predicted change in Energy=-3.262078D-04
 Lowest energy point so far.  Saving SCF results.
 GradGradGradGradGradGradGradGradGradGradGradGradGradGradGradGradGradGrad

 Leave Link  103 at Fri May  7 16:09:45 2021, MaxMem=  7516192768 cpu:              24.1 elap:               1.3
 (Enter /PARA/pp801/luchenlin/g16/l202.exe)
 Stoichiometry    C28H52Au4N8S4
 Framework group  C4[X(C28H52Au4N8S4)]
 Deg. of freedom    70
 Full point group                 C4      NOp   4
 RotChk:  IX=0 Diff= 4.41D-04
 Largest Abelian subgroup         C2      NOp   2
 Largest concise Abelian subgroup C2      NOp   2
                         Standard orientation:                         
 ---------------------------------------------------------------------
 Center     Atomic      Atomic             Coordinates (Angstroms)
 Number     Number       Type             X           Y           Z
 ---------------------------------------------------------------------
      1         16           0        4.038923   -1.088006   -0.334146
      2         79           0        3.248141    1.020670   -0.467843
      3         16           0        1.088006    4.038923   -0.334146
      4         79           0       -1.020670    3.248141   -0.467843
      5         16           0       -4.038923    1.088006   -0.334146
      6         79           0       -3.248141   -1.020670   -0.467843
      7         16           0       -1.088006   -4.038923   -0.334146
      8         79           0        1.020670   -3.248141   -0.467843
      9          6           0        5.185302   -0.728951    1.051025
     10          6           0        0.728951    5.185302    1.051025
     11          6           0       -5.185302    0.728951    1.051025
     12          6           0       -0.728951   -5.185302    1.051025
     13          6           0        6.260615    0.295055    0.709324
     14          1           0        4.611249   -0.413988    1.923555
     15          1           0        5.630369   -1.690636    1.291909
     16          6           0       -0.295055    6.260615    0.709324
     17          1           0        0.413988    4.611249    1.923555
     18          1           0        1.690636    5.630369    1.291909
     19          6           0       -6.260615   -0.295055    0.709324
     20          1           0       -4.611249    0.413988    1.923555
     21          1           0       -5.630369    1.690636    1.291909
     22          6           0        0.295055   -6.260615    0.709324
     23          1           0       -0.413988   -4.611249    1.923555
     24          1           0       -1.690636   -5.630369    1.291909
     25          1           0        5.819205    1.280964    0.542680
     26          1           0       -1.280964    5.819205    0.542680
     27          1           0       -5.819205   -1.280964    0.542680
     28          1           0        1.280964   -5.819205    0.542680
     29          6           0        7.289854   -3.398791    1.146294
     30          6           0        3.398791    7.289854    1.146294
     31          6           0       -7.289854    3.398791    1.146294
     32          6           0       -3.398791   -7.289854    1.146294
     33          6           0        6.146219   -4.146866    1.827870
     34          1           0        8.022609   -4.102976    0.741642
     35          6           0        4.146866    6.146219    1.827870
     36          1           0        4.102976    8.022609    0.741642
     37          6           0       -6.146219    4.146866    1.827870
     38          1           0       -8.022609    4.102976    0.741642
     39          6           0       -4.146866   -6.146219    1.827870
     40          1           0       -4.102976   -8.022609    0.741642
     41          6           0        5.229323   -4.809266    0.853043
     42          1           0        5.557735   -3.448757    2.437495
     43          1           0        6.538060   -4.890335    2.528874
     44          6           0        4.809266    5.229323    0.853043
     45          1           0        3.448757    5.557735    2.437495
     46          1           0        4.890335    6.538060    2.528874
     47          6           0       -5.229323    4.809266    0.853043
     48          1           0       -5.557735    3.448757    2.437495
     49          1           0       -6.538060    4.890335    2.528874
     50          6           0       -4.809266   -5.229323    0.853043
     51          1           0       -3.448757   -5.557735    2.437495
     52          1           0       -4.890335   -6.538060    2.528874
     53          6           0        4.696574   -6.073481    0.867969
     54          7           0        4.764121   -4.127078   -0.240632
     55          6           0        6.073481    4.696574    0.867969
     56          7           0        4.127078    4.764121   -0.240632
     57          6           0       -4.696574    6.073481    0.867969
     58          7           0       -4.764121    4.127078   -0.240632
     59          6           0       -6.073481   -4.696574    0.867969
     60          7           0       -4.127078   -4.764121   -0.240632
     61          7           0        3.890256   -6.146219   -0.240889
     62          1           0        4.812232   -6.901708    1.548703
     63          6           0        3.963481   -4.948004   -0.873460
     64          7           0        6.146219    3.890256   -0.240889
     65          1           0        6.901708    4.812232    1.548703
     66          6           0        4.948004    3.963481   -0.873460
     67          7           0       -3.890256    6.146219   -0.240889
     68          1           0       -4.812232    6.901708    1.548703
     69          6           0       -3.963481    4.948004   -0.873460
     70          7           0       -6.146219   -3.890256   -0.240889
     71          1           0       -6.901708   -4.812232    1.548703
     72          6           0       -4.948004   -3.963481   -0.873460
     73          1           0        3.339160   -6.936689   -0.526696
     74          1           0        3.437320   -4.741262   -1.794288
     75          1           0        6.936689    3.339160   -0.526696
     76          1           0        4.741262    3.437320   -1.794288
     77          1           0       -3.339160    6.936689   -0.526696
     78          1           0       -3.437320    4.741262   -1.794288
     79          1           0       -6.936689   -3.339160   -0.526696
     80          1           0       -4.741262   -3.437320   -1.794288
     81          1           0       -0.376285    6.981549    1.531108
     82          1           0       -0.004132    6.800485   -0.195446
     83          1           0        2.803570    6.927232    0.308186
     84          1           0        2.740149    7.810380    1.846482
     85          1           0       -6.927232    2.803570    0.308186
     86          1           0       -7.810380    2.740149    1.846482
     87          1           0       -6.981549   -0.376285    1.531108
     88          1           0       -6.800485   -0.004132   -0.195446
     89          1           0       -2.803570   -6.927232    0.308186
     90          1           0       -2.740149   -7.810380    1.846482
     91          1           0        0.376285   -6.981549    1.531108
     92          1           0        0.004132   -6.800485   -0.195446
     93          1           0        6.927232   -2.803570    0.308186
     94          1           0        7.810380   -2.740149    1.846482
     95          1           0        6.981549    0.376285    1.531108
     96          1           0        6.800485    0.004132   -0.195446
 ---------------------------------------------------------------------
 Rotational constants (GHZ):           0.0274675           0.0274675           0.0142878
 Leave Link  202 at Fri May  7 16:09:45 2021, MaxMem=  7516192768 cpu:               1.0 elap:               0.1
 (Enter /PARA/pp801/luchenlin/g16/l301.exe)
 Basis read from rwf:  (5D, 7F)
 Pseudo-potential data read from rwf file.
 There are   552 symmetry adapted cartesian basis functions of A   symmetry.
 There are   552 symmetry adapted cartesian basis functions of B   symmetry.
 There are   526 symmetry adapted basis functions of A   symmetry.
 There are   526 symmetry adapted basis functions of B   symmetry.
  1052 basis functions,  1856 primitive gaussians,  1104 cartesian basis functions
   208 alpha electrons      208 beta electrons
       nuclear repulsion energy      7422.9413542174 Hartrees.
 IExCor= 1009 DFT=T Ex+Corr=PBE1PBE ExCW=0 ScaHFX=  0.250000
 ScaDFX=  0.750000  0.750000  1.000000  1.000000 ScalE2=  1.000000  1.000000
 IRadAn=      5 IRanWt=     -1 IRanGd=            0 ICorTp=0 IEmpDi=141
 NAtoms=   96 NActive=   96 NUniq=   24 SFac= 4.00D+00 NAtFMM=   60 NAOKFM=T Big=F
 Integral buffers will be    131072 words long.
 Raffenetti 2 integral format.
 Two-electron integral symmetry is turned on.
 R6Disp:  Grimme-D3(BJ) Dispersion energy=       -0.1220155953 Hartrees.
 Nuclear repulsion after empirical dispersion term =     7422.8193386221 Hartrees.
 No density basis found on file    724.
 Leave Link  301 at Fri May  7 16:09:45 2021, MaxMem=  7516192768 cpu:               4.0 elap:               0.2
 (Enter /PARA/pp801/luchenlin/g16/l302.exe)
 NPDir=0 NMtPBC=     1 NCelOv=     1 NCel=       1 NClECP=     1 NCelD=      1
         NCelK=      1 NCelE2=     1 NClLst=     1 CellRange=     0.0.
 One-electron integrals computed using PRISM.
 One-electron integral symmetry used in STVInt
   4 Symmetry operations used in ECPInt.
 ECPInt:  NShTT=   97020 NPrTT=  378094 LenC2=   59109 LenP2D=  131548.
 LDataN:  DoStor=T MaxTD1= 6 Len=  172
 GSVD:  received Info=                   1 from GESDD.
 NBasis=  1052 RedAO= T EigKep=  6.89D-04  NBF=   526   526
 NBsUse=  1052 1.00D-06 EigRej= -1.00D+00 NBFU=   526   526
 Precomputing XC quadrature grid using
 IXCGrd= 4 IRadAn=           5 IRanWt=          -1 IRanGd=           0 AccXCQ= 0.00D+00.
 Defaulting to unpruned grid for atomic number  79.
 Defaulting to unpruned grid for atomic number  79.
 Generated NRdTot=       0 NPtTot=           0 NUsed=           0 NTot=          32
 NSgBfM=   974   974   974   974   974 MxSgAt=    96 MxSgA2=    96.
 Leave Link  302 at Fri May  7 16:09:48 2021, MaxMem=  7516192768 cpu:              69.6 elap:               2.9
 (Enter /PARA/pp801/luchenlin/g16/l303.exe)
 DipDrv:  MaxL=1.
 Leave Link  303 at Fri May  7 16:09:48 2021, MaxMem=  7516192768 cpu:               7.2 elap:               0.4
 (Enter /PARA/pp801/luchenlin/g16/l401.exe)
 Initial guess from the checkpoint file:  "/PARA/pp801/luchenlin/tmp/Gau-18749.chk"
 B after Tr=    -0.000000    0.000000   -0.000000
         Rot=    1.000000    0.000000   -0.000000   -0.000106 Ang=  -0.01 deg.
 Guess basis will be translated and rotated to current coordinates.
 JPrj=2 DoOrth=T DoCkMO=T.
 Initial guess orbital symmetries:
       Occupied  (E) (E) (B) (A) (A) (E) (E) (B) (A) (E) (E) (B)
                 (A) (E) (E) (B) (B) (E) (E) (A) (B) (E) (E) (A)
                 (B) (E) (E) (A) (B) (E) (E) (A) (A) (E) (E) (B)
                 (B) (E) (E) (A) (E) (E) (A) (B) (B) (E) (E) (A)
                 (A) (E) (E) (B) (A) (B) (E) (E) (B) (E) (E) (A)
                 (A) (E) (E) (B) (B) (E) (E) (A) (B) (E) (E) (A)
                 (A) (E) (E) (B) (B) (E) (E) (A) (B) (E) (E) (A)
                 (A) (E) (E) (B) (B) (E) (E) (A) (A) (E) (E) (B)
                 (A) (E) (E) (B) (A) (E) (E) (B) (A) (E) (E) (B)
                 (B) (E) (E) (A) (B) (E) (E) (A) (B) (E) (E) (A)
                 (B) (E) (E) (A) (A) (E) (E) (B) (B) (E) (E) (A)
                 (B) (E) (E) (A) (B) (E) (E) (A) (B) (E) (E) (A)
                 (B) (E) (E) (A) (A) (E) (E) (B) (B) (E) (E) (A)
                 (A) (E) (E) (B) (A) (E) (E) (B) (B) (E) (E) (A)
                 (B) (E) (E) (A) (B) (E) (E) (A) (B) (E) (E) (A)
                 (A) (E) (E) (B) (E) (E) (A) (B) (A) (E) (E) (B)
                 (A) (E) (E) (B) (B) (E) (E) (A) (A) (E) (E) (B)
                 (A) (E) (E) (B)
       Virtual   (A) (E) (E) (B) (A) (A) (E) (E) (B) (E) (E) (A)
                 (B) (E) (E) (B) (A) (E) (E) (B) (A) (E) (E) (A)
                 (B) (E) (E) (A) (B) (E) (E) (B) (A) (E) (E) (B)
                 (B) (A) (E) (E) (E) (E) (B) (B) (A) (E) (E) (A)
                 (A) (B) (A) (E) (E) (B) (E) (E) (A) (E) (E) (B)
                 (E) (E) (A) (A) (B) (E) (E) (B) (A) (A) (E) (E)
                 (B) (E) (E) (A) (B) (E) (E) (A) (B) (E) (E) (A)
                 (B) (E) (E) (A) (B) (A) (E) (E) (B) (B) (E) (E)
                 (A) (E) (E) (B) (A) (E) (E) (B) (B) (E) (E) (A)
                 (B) (E) (E) (A) (A) (E) (E) (B) (A) (B) (A) (E)
                 (E) (B) (A) (E) (E) (B) (E) (E) (B) (E) (E) (A)
                 (A) (E) (E) (B) (A) (E) (E) (B) (A) (E) (E) (B)
                 (A) (A) (E) (E) (B) (B) (E) (E) (A) (E) (E) (A)
                 (E) (E) (B) (A) (B) (A) (E) (E) (B) (E) (E) (B)
                 (B) (E) (E) (A) (E) (E) (A) (B) (E) (E) (A) (A)
                 (E) (E) (B) (B) (A) (B) (E) (E) (A) (E) (E) (A)
                 (E) (E) (A) (B) (B) (E) (E) (E) (E) (A) (B) (A)
                 (B) (E) (E) (A) (E) (E) (B) (A) (E) (E) (B) (B)
                 (A) (B) (E) (E) (A) (A) (E) (E) (B) (E) (E) (B)
                 (A) (B) (E) (E) (A) (E) (E) (E) (E) (A) (B) (B)
                 (B) (B) (A) (E) (E) (E) (E) (A) (A) (B) (E) (E)
                 (B) (E) (E) (A) (B) (A) (E) (E) (A) (B) (E) (E)
                 (A) (B) (E) (E) (A) (E) (E) (B) (E) (E) (A) (B)
                 (E) (E) (B) (A) (E) (E) (A) (A) (B) (B) (E) (E)
                 (E) (E) (A) (B) (B) (B) (E) (E) (A) (A) (B) (E)
                 (E) (A) (E) (E) (B) (E) (E) (A) (A) (B) (E) (E)
                 (A) (E) (E) (B) (A) (E) (E) (B) (B) (A) (E) (E)
                 (B) (A) (E) (E) (A) (E) (E) (B) (E) (E) (B) (A)
                 (B) (E) (E) (A) (A) (B) (E) (E) (A) (E) (E) (A)
                 (B) (E) (E) (B) (A) (E) (E) (A) (B) (B) (E) (E)
                 (A) (E) (E) (B) (A) (E) (E) (B) (E) (E) (B) (A)
                 (A) (B) (E) (E) (A) (E) (E) (A) (B) (E) (E) (B)
                 (A) (E) (E) (A) (B) (E) (E) (A) (B) (E) (E) (B)
                 (B) (E) (E) (A) (B) (E) (E) (A) (A) (E) (E) (B)
                 (A) (E) (E) (B) (B) (E) (E) (A) (A) (E) (E) (B)
                 (A) (E) (E) (B) (E) (E) (A) (B) (A) (E) (E) (B)
                 (B) (A) (E) (E) (A) (E) (E) (B) (B) (A) (E) (E)
                 (B) (A) (E) (E) (B) (E) (E) (A) (B) (A) (E) (E)
                 (B) (E) (E) (A) (B) (E) (E) (A) (A) (E) (E) (B)
                 (B) (A) (E) (E) (A) (E) (E) (B) (B) (E) (E) (A)
                 (A) (E) (E) (B) (B) (E) (E) (A) (B) (A) (E) (E)
                 (B) (E) (E) (A) (E) (E) (A) (B) (E) (E) (A) (B)
                 (A) (E) (E) (B) (A) (E) (E) (B) (A) (E) (E) (B)
                 (A) (E) (E) (B) (B) (E) (E) (A) (A) (E) (E) (B)
                 (B) (A) (E) (E) (A) (E) (E) (B) (B) (E) (E) (A)
                 (A) (E) (E) (B) (B) (E) (E) (A) (B) (E) (E) (A)
                 (E) (E) (B) (A) (B) (E) (E) (A) (A) (B) (E) (E)
                 (B) (E) (E) (A) (A) (E) (E) (B) (E) (E) (A) (B)
                 (A) (E) (E) (B) (E) (E) (B) (A) (A) (E) (E) (B)
                 (A) (B) (E) (E) (A) (B) (E) (E) (E) (E) (A) (B)
                 (A) (E) (E) (B) (A) (E) (E) (B) (E) (E) (B) (A)
                 (B) (E) (E) (A) (A) (E) (E) (B) (A) (E) (E) (B)
                 (A) (E) (E) (B) (A) (B) (E) (E) (A) (E) (E) (B)
                 (A) (E) (E) (A) (B) (E) (E) (B) (A) (E) (E) (B)
                 (B) (E) (E) (A) (B) (E) (E) (A) (A) (B) (E) (E)
                 (E) (E) (B) (A) (A) (E) (E) (B) (E) (E) (A) (B)
                 (E) (E) (A) (B) (A) (E) (E) (B) (B) (E) (E) (A)
                 (B) (E) (E) (A) (A) (B) (E) (E) (A) (E) (E) (B)
                 (A) (E) (E) (B) (E) (E) (B) (A) (A) (E) (E) (B)
                 (B) (A) (E) (E) (A) (B) (E) (E) (A) (B) (E) (E)
                 (B) (E) (E) (A) (A) (B) (E) (E) (A) (E) (E) (B)
                 (A) (E) (E) (B) (A) (E) (E) (B) (A) (E) (E) (B)
                 (E) (E) (B) (A) (A) (B) (E) (E) (A) (B) (E) (E)
                 (E) (E) (A) (B) (A) (E) (E) (B) (B) (A) (E) (E)
                 (A) (E) (E) (B) (A) (B) (E) (E) (E) (E) (A) (B)
                 (A) (E) (E) (B) (B) (E) (E) (A) (A) (E) (E) (B)
                 (A) (E) (E) (B) (A) (E) (E) (B) (B) (E) (E) (A)
                 (E) (E) (A) (B) (B) (E) (E) (A) (A) (E) (E) (B)
                 (B) (E) (E) (A) (B) (E) (E) (A) (A) (B) (E) (E)
                 (A) (B) (E) (E) (B) (A) (E) (E) (A) (E) (E) (B)
                 (A) (B) (E) (E)
 The electronic state of the initial guess is 1-A.
 Generating alternative initial guess.
 ExpMin= 1.50D-02 ExpMax= 9.34D+04 ExpMxC= 3.17D+03 IAcc=3 IRadAn=         5 AccDes= 0.00D+00
 Harris functional with IExCor= 1009 and IRadAn=       5 diagonalized for initial guess.
 HarFok:  IExCor= 1009 AccDes= 0.00D+00 IRadAn=         5 IDoV= 1 UseB2=F ITyADJ=14
 ICtDFT=  3500011 ScaDFX=  1.000000  1.000000  1.000000  1.000000
 Defaulting to unpruned grid for atomic number  79.
 FoFCou: FMM=F IPFlag=           0 FMFlag=      100000 FMFlg1=        2000
         NFxFlg=           0 DoJE=T BraDBF=F KetDBF=T FulRan=T
         wScrn=  0.000000 ICntrl=       500 IOpCl=  0 I1Cent=   200000004 NGrid=           0
         NMat0=    1 NMatS0=      1 NMatT0=    0 NMatD0=    1 NMtDS0=    0 NMtDT0=    0
 Petite list used in FoFCou.
 Harris En= -3670.08806039874    
 Leave Link  401 at Fri May  7 16:09:57 2021, MaxMem=  7516192768 cpu:             194.8 elap:               8.2
 (Enter /PARA/pp801/luchenlin/g16/l502.exe)
 Integral symmetry usage will be decided dynamically.
 Closed shell SCF:
 Using DIIS extrapolation, IDIIS=  1040.
 NGot=  7516192768 LenX=  7513711694 LenY=  7512491774
 Requested convergence on RMS density matrix=1.00D-08 within 128 cycles.
 Requested convergence on MAX density matrix=1.00D-06.
 Requested convergence on             energy=1.00D-06.
 No special actions if energy rises.
 Fock matrices will be formed incrementally for  20 cycles.

 Cycle   1  Pass 1  IDiag  1:
 FoFJK:  IHMeth= 1 ICntrl=       0 DoSepK=F KAlg= 0 I1Cent=           0 FoldK=F
 IRaf= 500000000 NMat=       1 IRICut=       1 DoRegI=T DoRafI=F ISym2E= 1 IDoP0=0 IntGTp=1.
 FoFCou: FMM=F IPFlag=           0 FMFlag=      100000 FMFlg1=        2000
         NFxFlg=           0 DoJE=F BraDBF=F KetDBF=F FulRan=T
         wScrn=  0.000000 ICntrl=         0 IOpCl=  0 I1Cent=           0 NGrid=           0
         NMat0=    1 NMatS0=      1 NMatT0=    0 NMatD0=    1 NMtDS0=    0 NMtDT0=    0
 Petite list used in FoFCou.
 Defaulting to unpruned grid for atomic number  79.
 Defaulting to unpruned grid for atomic number  79.
 Defaulting to unpruned grid for atomic number  79.
 Defaulting to unpruned grid for atomic number  79.
 Defaulting to unpruned grid for atomic number  79.
 Defaulting to unpruned grid for atomic number  79.
 Defaulting to unpruned grid for atomic number  79.
 Defaulting to unpruned grid for atomic number  79.
 Defaulting to unpruned grid for atomic number  79.
 Defaulting to unpruned grid for atomic number  79.
 Defaulting to unpruned grid for atomic number  79.
 Defaulting to unpruned grid for atomic number  79.
 Defaulting to unpruned grid for atomic number  79.
 Defaulting to unpruned grid for atomic number  79.
 Defaulting to unpruned grid for atomic number  79.
 Defaulting to unpruned grid for atomic number  79.
 Defaulting to unpruned grid for atomic number  79.
 Defaulting to unpruned grid for atomic number  79.
 Defaulting to unpruned grid for atomic number  79.
 Defaulting to unpruned grid for atomic number  79.
 Defaulting to unpruned grid for atomic number  79.
 Defaulting to unpruned grid for atomic number  79.
 Defaulting to unpruned grid for atomic number  79.
 Defaulting to unpruned grid for atomic number  79.
 E= -3670.09650047097    
 DIIS: error= 5.62D-04 at cycle   1 NSaved=   1.
 NSaved= 1 IEnMin= 1 EnMin= -3670.09650047097     IErMin= 1 ErrMin= 5.62D-04
 ErrMax= 5.62D-04  0.00D+00 EMaxC= 1.00D-01 BMatC= 6.70D-04 BMatP= 6.70D-04
 IDIUse=3 WtCom= 9.94D-01 WtEn= 5.62D-03
 Coeff-Com:  0.100D+01
 Coeff-En:   0.100D+01
 Coeff:      0.100D+01
 Gap=     0.132 Goal=   None    Shift=    0.000
 RMSDP=2.74D-05 MaxDP=1.37D-03              OVMax= 2.93D-03

 Cycle   2  Pass 1  IDiag  1:
 RMSU=  2.74D-05    CP:  1.00D+00
 E= -3670.09693611242     Delta-E=       -0.000435641459 Rises=F Damp=F
 DIIS: error= 1.15D-04 at cycle   2 NSaved=   2.
 NSaved= 2 IEnMin= 2 EnMin= -3670.09693611242     IErMin= 2 ErrMin= 1.15D-04
 ErrMax= 1.15D-04  0.00D+00 EMaxC= 1.00D-01 BMatC= 3.55D-05 BMatP= 6.70D-04
 IDIUse=3 WtCom= 9.99D-01 WtEn= 1.15D-03
 Coeff-Com:  0.595D-01 0.940D+00
 Coeff-En:   0.000D+00 0.100D+01
 Coeff:      0.595D-01 0.941D+00
 Gap=     0.132 Goal=   None    Shift=    0.000
 RMSDP=9.87D-06 MaxDP=7.22D-04 DE=-4.36D-04 OVMax= 1.17D-03

 Cycle   3  Pass 1  IDiag  1:
 RMSU=  9.78D-06    CP:  1.00D+00  9.67D-01
 E= -3670.09692640094     Delta-E=        0.000009711486 Rises=F Damp=F
 DIIS: error= 1.69D-04 at cycle   3 NSaved=   3.
 NSaved= 3 IEnMin= 2 EnMin= -3670.09693611242     IErMin= 2 ErrMin= 1.15D-04
 ErrMax= 1.69D-04  0.00D+00 EMaxC= 1.00D-01 BMatC= 4.88D-05 BMatP= 3.55D-05
 IDIUse=3 WtCom= 4.35D-01 WtEn= 5.65D-01
 Coeff-Com: -0.111D-01 0.545D+00 0.466D+00
 Coeff-En:   0.000D+00 0.555D+00 0.445D+00
 Coeff:     -0.482D-02 0.551D+00 0.454D+00
 Gap=     0.132 Goal=   None    Shift=    0.000
 RMSDP=6.56D-06 MaxDP=3.80D-04 DE= 9.71D-06 OVMax= 9.58D-04

 Cycle   4  Pass 1  IDiag  1:
 RMSU=  3.04D-06    CP:  1.00D+00  1.02D+00  4.30D-01
 E= -3670.09697194315     Delta-E=       -0.000045542211 Rises=F Damp=F
 DIIS: error= 5.18D-05 at cycle   4 NSaved=   4.
 NSaved= 4 IEnMin= 4 EnMin= -3670.09697194315     IErMin= 4 ErrMin= 5.18D-05
 ErrMax= 5.18D-05  0.00D+00 EMaxC= 1.00D-01 BMatC= 2.26D-06 BMatP= 3.55D-05
 IDIUse=1 WtCom= 1.00D+00 WtEn= 0.00D+00
 Coeff-Com: -0.869D-02 0.257D+00 0.255D+00 0.497D+00
 Coeff:     -0.869D-02 0.257D+00 0.255D+00 0.497D+00
 Gap=     0.132 Goal=   None    Shift=    0.000
 RMSDP=1.81D-06 MaxDP=1.20D-04 DE=-4.55D-05 OVMax= 2.89D-04

 Cycle   5  Pass 1  IDiag  1:
 RMSU=  9.64D-07    CP:  1.00D+00  1.03D+00  4.92D-01  5.49D-01
 E= -3670.09697389407     Delta-E=       -0.000001950926 Rises=F Damp=F
 DIIS: error= 1.68D-05 at cycle   5 NSaved=   5.
 NSaved= 5 IEnMin= 5 EnMin= -3670.09697389407     IErMin= 5 ErrMin= 1.68D-05
 ErrMax= 1.68D-05  0.00D+00 EMaxC= 1.00D-01 BMatC= 2.37D-07 BMatP= 2.26D-06
 IDIUse=1 WtCom= 1.00D+00 WtEn= 0.00D+00
 Coeff-Com: -0.276D-02 0.479D-01 0.592D-01 0.264D+00 0.631D+00
 Coeff:     -0.276D-02 0.479D-01 0.592D-01 0.264D+00 0.631D+00
 Gap=     0.132 Goal=   None    Shift=    0.000
 RMSDP=5.95D-07 MaxDP=2.78D-05 DE=-1.95D-06 OVMax= 8.47D-05

 Cycle   6  Pass 1  IDiag  1:
 RMSU=  4.67D-07    CP:  1.00D+00  1.04D+00  5.03D-01  5.97D-01  6.93D-01
 E= -3670.09697409843     Delta-E=       -0.000000204351 Rises=F Damp=F
 DIIS: error= 4.63D-06 at cycle   6 NSaved=   6.
 NSaved= 6 IEnMin= 6 EnMin= -3670.09697409843     IErMin= 6 ErrMin= 4.63D-06
 ErrMax= 4.63D-06  0.00D+00 EMaxC= 1.00D-01 BMatC= 2.98D-08 BMatP= 2.37D-07
 IDIUse=1 WtCom= 1.00D+00 WtEn= 0.00D+00
 Coeff-Com: -0.621D-03-0.197D-02 0.482D-02 0.917D-01 0.343D+00 0.563D+00
 Coeff:     -0.621D-03-0.197D-02 0.482D-02 0.917D-01 0.343D+00 0.563D+00
 Gap=     0.132 Goal=   None    Shift=    0.000
 RMSDP=2.52D-07 MaxDP=2.07D-05 DE=-2.04D-07 OVMax= 2.32D-05

 Cycle   7  Pass 1  IDiag  1:
 RMSU=  1.13D-07    CP:  1.00D+00  1.04D+00  4.98D-01  6.26D-01  8.14D-01
                    CP:  6.52D-01
 E= -3670.09697412859     Delta-E=       -0.000000030164 Rises=F Damp=F
 DIIS: error= 9.17D-07 at cycle   7 NSaved=   7.
 NSaved= 7 IEnMin= 7 EnMin= -3670.09697412859     IErMin= 7 ErrMin= 9.17D-07
 ErrMax= 9.17D-07  0.00D+00 EMaxC= 1.00D-01 BMatC= 2.38D-09 BMatP= 2.98D-08
 IDIUse=1 WtCom= 1.00D+00 WtEn= 0.00D+00
 Coeff-Com:  0.126D-04-0.716D-02-0.481D-02 0.152D-01 0.100D+00 0.279D+00
 Coeff-Com:  0.618D+00
 Coeff:      0.126D-04-0.716D-02-0.481D-02 0.152D-01 0.100D+00 0.279D+00
 Coeff:      0.618D+00
 Gap=     0.132 Goal=   None    Shift=    0.000
 RMSDP=6.12D-08 MaxDP=9.66D-06 DE=-3.02D-08 OVMax= 7.10D-06

 Cycle   8  Pass 1  IDiag  1:
 RMSU=  3.87D-08    CP:  1.00D+00  1.04D+00  4.99D-01  6.30D-01  8.18D-01
                    CP:  7.05D-01  6.92D-01
 E= -3670.09697413103     Delta-E=       -0.000000002436 Rises=F Damp=F
 DIIS: error= 4.60D-07 at cycle   8 NSaved=   8.
 NSaved= 8 IEnMin= 8 EnMin= -3670.09697413103     IErMin= 8 ErrMin= 4.60D-07
 ErrMax= 4.60D-07  0.00D+00 EMaxC= 1.00D-01 BMatC= 2.09D-10 BMatP= 2.38D-09
 IDIUse=1 WtCom= 1.00D+00 WtEn= 0.00D+00
 Coeff-Com:  0.482D-04-0.350D-02-0.265D-02 0.220D-02 0.291D-01 0.104D+00
 Coeff-Com:  0.311D+00 0.560D+00
 Coeff:      0.482D-04-0.350D-02-0.265D-02 0.220D-02 0.291D-01 0.104D+00
 Coeff:      0.311D+00 0.560D+00
 Gap=     0.132 Goal=   None    Shift=    0.000
 RMSDP=2.14D-08 MaxDP=3.02D-06 DE=-2.44D-09 OVMax= 2.91D-06

 Cycle   9  Pass 1  IDiag  1:
 RMSU=  1.37D-08    CP:  1.00D+00  1.04D+00  5.00D-01  6.29D-01  8.22D-01
                    CP:  7.16D-01  7.58D-01  6.98D-01
 E= -3670.09697413123     Delta-E=       -0.000000000202 Rises=F Damp=F
 DIIS: error= 1.32D-07 at cycle   9 NSaved=   9.
 NSaved= 9 IEnMin= 9 EnMin= -3670.09697413123     IErMin= 9 ErrMin= 1.32D-07
 ErrMax= 1.32D-07  0.00D+00 EMaxC= 1.00D-01 BMatC= 2.17D-11 BMatP= 2.09D-10
 IDIUse=1 WtCom= 1.00D+00 WtEn= 0.00D+00
 Coeff-Com:  0.205D-04-0.626D-03-0.553D-03-0.984D-03-0.397D-03 0.883D-02
 Coeff-Com:  0.595D-01 0.267D+00 0.667D+00
 Coeff:      0.205D-04-0.626D-03-0.553D-03-0.984D-03-0.397D-03 0.883D-02
 Coeff:      0.595D-01 0.267D+00 0.667D+00
 Gap=     0.132 Goal=   None    Shift=    0.000
 RMSDP=7.12D-09 MaxDP=8.95D-07 DE=-2.02D-10 OVMax= 9.79D-07

 SCF Done:  E(RPBE1PBE) =  -3670.09697413     A.U. after    9 cycles
            NFock=  9  Conv=0.71D-08     -V/T= 2.1112
 KE= 3.302887347035D+03 PE=-2.334395111960D+04 EE= 8.948147459810D+03
 Leave Link  502 at Fri May  7 16:11:22 2021, MaxMem=  7516192768 cpu:            2052.3 elap:              85.8
 (Enter /PARA/pp801/luchenlin/g16/l701.exe)
 ... and contract with generalized density number  0.
 Compute integral first derivatives.
 R6Disp: Adding Grimme-D3(BJ) dispersion energy 1st derivatives to the gradient.
   4 Symmetry operations used in ECPInt.
 ECPInt:  NShTT=   97020 NPrTT=  378094 LenC2=   59109 LenP2D=  131548.
 LDataN:  DoStor=T MaxTD1= 7 Len=  274
 Leave Link  701 at Fri May  7 16:11:24 2021, MaxMem=  7516192768 cpu:              42.0 elap:               1.8
 (Enter /PARA/pp801/luchenlin/g16/l702.exe)
 L702 exits ... SP integral derivatives will be done elsewhere.
 Leave Link  702 at Fri May  7 16:11:24 2021, MaxMem=  7516192768 cpu:               1.8 elap:               0.1
 (Enter /PARA/pp801/luchenlin/g16/l703.exe)
 Integral derivatives from FoFJK, PRISM(SPDF).
 Compute integral first derivatives, UseDBF=F ICtDFT=           0.
 Calling FoFJK, ICntrl=      2127 FMM=F ISym2X=1 I1Cent= 0 IOpClX= 0 NMat=1 NMatS=1 NMatT=0.
 FoFJK:  IHMeth= 1 ICntrl=    2127 DoSepK=F KAlg= 0 I1Cent=           0 FoldK=F
 IRaf=         0 NMat=       1 IRICut=       1 DoRegI=T DoRafI=F ISym2E= 1 IDoP0=0 IntGTp=1.
 FoFCou: FMM=F IPFlag=           0 FMFlag=      100000 FMFlg1=        2800
         NFxFlg=           0 DoJE=F BraDBF=F KetDBF=F FulRan=T
         wScrn=  0.000000 ICntrl=      2127 IOpCl=  0 I1Cent=           0 NGrid=           0
         NMat0=    1 NMatS0=      1 NMatT0=    0 NMatD0=    1 NMtDS0=    0 NMtDT0=    0
 Petite list used in FoFCou.
 Defaulting to unpruned grid for atomic number  79.
 Defaulting to unpruned grid for atomic number  79.
 Defaulting to unpruned grid for atomic number  79.
 Defaulting to unpruned grid for atomic number  79.
 Defaulting to unpruned grid for atomic number  79.
 Defaulting to unpruned grid for atomic number  79.
 Defaulting to unpruned grid for atomic number  79.
 Defaulting to unpruned grid for atomic number  79.
 Defaulting to unpruned grid for atomic number  79.
 Defaulting to unpruned grid for atomic number  79.
 Defaulting to unpruned grid for atomic number  79.
 Defaulting to unpruned grid for atomic number  79.
 Defaulting to unpruned grid for atomic number  79.
 Defaulting to unpruned grid for atomic number  79.
 Defaulting to unpruned grid for atomic number  79.
 Defaulting to unpruned grid for atomic number  79.
 Defaulting to unpruned grid for atomic number  79.
 Defaulting to unpruned grid for atomic number  79.
 Defaulting to unpruned grid for atomic number  79.
 Defaulting to unpruned grid for atomic number  79.
 Defaulting to unpruned grid for atomic number  79.
 Defaulting to unpruned grid for atomic number  79.
 Defaulting to unpruned grid for atomic number  79.
 Defaulting to unpruned grid for atomic number  79.
 Leave Link  703 at Fri May  7 16:11:49 2021, MaxMem=  7516192768 cpu:             591.5 elap:              24.7
 (Enter /PARA/pp801/luchenlin/g16/l716.exe)
 Dipole        =-3.48165941D-13-2.81108470D-13 1.56161999D+00
 ***** Axes restored to original set *****
 -------------------------------------------------------------------
 Center     Atomic                   Forces (Hartrees/Bohr)
 Number     Number              X              Y              Z
 -------------------------------------------------------------------
      1       16           0.000262985   -0.000203865   -0.000165714
      2       79          -0.018195402    0.010381842   -0.002235927
      3       16           0.000203865    0.000262985   -0.000165714
      4       79          -0.010381842   -0.018195402   -0.002235927
      5       16          -0.000262985    0.000203865   -0.000165714
      6       79           0.018195402   -0.010381842   -0.002235927
      7       16          -0.000203865   -0.000262985   -0.000165714
      8       79           0.010381842    0.018195402   -0.002235927
      9        6          -0.000108155   -0.000297466    0.000340014
     10        6           0.000297466   -0.000108155    0.000340014
     11        6           0.000108155    0.000297466    0.000340014
     12        6          -0.000297466    0.000108155    0.000340014
     13        6           0.000540980   -0.005379272    0.002122141
     14        1          -0.000314980    0.000097383    0.000011389
     15        1          -0.000120561    0.000472637    0.000006688
     16        6           0.005379272    0.000540980    0.002122141
     17        1          -0.000097383   -0.000314980    0.000011389
     18        1          -0.000472637   -0.000120561    0.000006688
     19        6          -0.000540980    0.005379272    0.002122141
     20        1           0.000314980   -0.000097383    0.000011389
     21        1           0.000120561   -0.000472637    0.000006688
     22        6          -0.005379272   -0.000540980    0.002122141
     23        1           0.000097383    0.000314980    0.000011389
     24        1           0.000472637    0.000120561    0.000006688
     25        1          -0.000434568   -0.000183727    0.000079043
     26        1           0.000183727   -0.000434568    0.000079043
     27        1           0.000434568    0.000183727    0.000079043
     28        1          -0.000183727    0.000434568    0.000079043
     29        6           0.004322457   -0.004119410   -0.000064400
     30        6           0.004119410    0.004322457   -0.000064400
     31        6          -0.004322457    0.004119410   -0.000064400
     32        6          -0.004119410   -0.004322457   -0.000064400
     33        6          -0.000435027   -0.000157688    0.000256639
     34        1           0.000129228   -0.000143743    0.000021594
     35        6           0.000157688   -0.000435027    0.000256639
     36        1           0.000143743    0.000129228    0.000021594
     37        6           0.000435027    0.000157688    0.000256639
     38        1          -0.000129228    0.000143743    0.000021594
     39        6          -0.000157688    0.000435027    0.000256639
     40        1          -0.000143743   -0.000129228    0.000021594
     41        6           0.000402085   -0.000549506    0.000607126
     42        1           0.000152342   -0.000066852   -0.000120295
     43        1           0.000288413   -0.000004980    0.000037187
     44        6           0.000549506    0.000402085    0.000607126
     45        1           0.000066852    0.000152342   -0.000120295
     46        1           0.000004980    0.000288413    0.000037187
     47        6          -0.000402085    0.000549506    0.000607126
     48        1          -0.000152342    0.000066852   -0.000120295
     49        1          -0.000288413    0.000004980    0.000037187
     50        6          -0.000549506   -0.000402085    0.000607126
     51        1          -0.000066852   -0.000152342   -0.000120295
     52        1          -0.000004980   -0.000288413    0.000037187
     53        6           0.000245560    0.000846944    0.000212782
     54        7          -0.000364726    0.000510250   -0.000624306
     55        6          -0.000846944    0.000245560    0.000212782
     56        7          -0.000510250   -0.000364726   -0.000624306
     57        6          -0.000245560   -0.000846944    0.000212782
     58        7           0.000364726   -0.000510250   -0.000624306
     59        6           0.000846944   -0.000245560    0.000212782
     60        7           0.000510250    0.000364726   -0.000624306
     61        7          -0.000262492   -0.000125947   -0.000517602
     62        1           0.000107986   -0.000373340    0.000166279
     63        6           0.000267544   -0.000180995    0.000391379
     64        7           0.000125947   -0.000262492   -0.000517602
     65        1           0.000373340    0.000107986    0.000166279
     66        6           0.000180995    0.000267544    0.000391379
     67        7           0.000262492    0.000125947   -0.000517602
     68        1          -0.000107986    0.000373340    0.000166279
     69        6          -0.000267544    0.000180995    0.000391379
     70        7          -0.000125947    0.000262492   -0.000517602
     71        1          -0.000373340   -0.000107986    0.000166279
     72        6          -0.000180995   -0.000267544    0.000391379
     73        1          -0.000122822   -0.000369274    0.000068905
     74        1          -0.000232378    0.000063455   -0.000399495
     75        1           0.000369274   -0.000122822    0.000068905
     76        1          -0.000063455   -0.000232378   -0.000399495
     77        1           0.000122822    0.000369274    0.000068905
     78        1           0.000232378   -0.000063455   -0.000399495
     79        1          -0.000369274    0.000122822    0.000068905
     80        1           0.000063455    0.000232378   -0.000399495
     81        1           0.000028425    0.000166789    0.000138101
     82        1           0.000062427    0.000035608   -0.000169315
     83        1           0.000264085    0.000242318   -0.000363428
     84        1          -0.000172143    0.000066820    0.000201216
     85        1          -0.000242318    0.000264085   -0.000363428
     86        1          -0.000066820   -0.000172143    0.000201216
     87        1          -0.000166789    0.000028425    0.000138101
     88        1          -0.000035608    0.000062427   -0.000169315
     89        1          -0.000264085   -0.000242318   -0.000363428
     90        1           0.000172143   -0.000066820    0.000201216
     91        1          -0.000028425   -0.000166789    0.000138101
     92        1          -0.000062427   -0.000035608   -0.000169315
     93        1           0.000242318   -0.000264085   -0.000363428
     94        1           0.000066820    0.000172143    0.000201216
     95        1           0.000166789   -0.000028425    0.000138101
     96        1           0.000035608   -0.000062427   -0.000169315
 -------------------------------------------------------------------
 Cartesian Forces:  Max     0.018195402 RMS     0.002683894
 Leave Link  716 at Fri May  7 16:11:49 2021, MaxMem=  7516192768 cpu:               2.0 elap:               0.1
 (Enter /PARA/pp801/luchenlin/g16/l103.exe)

 GradGradGradGradGradGradGradGradGradGradGradGradGradGradGradGradGradGrad
 Berny optimization.
 Using GEDIIS/GDIIS optimizer.
 FormGI is forming the generalized inverse of G from B-inverse, IUseBI=4.
 Internal  Forces:  Max     0.015496132 RMS     0.001706766
 Search for a local minimum.
 Step number   3 out of a maximum of  576
 All quantities printed in internal units (Hartrees-Bohrs-Radians)
 RMS Force = .14538D-03 SwitMx=.10000D-02 MixMth= 2
 Mixed Optimization -- En-DIIS/RFO-DIIS
 Swapping is turned off.
 Update second derivatives using D2CorX and points    1    2    3
 DE= -2.76D-04 DEPred=-3.26D-04 R= 8.46D-01
 TightC=F SS=  1.41D+00  RLast= 8.69D-02 DXNew= 5.9548D-01 2.6080D-01
 Trust test= 8.46D-01 RLast= 8.69D-02 DXMaxT set to 3.54D-01
 ITU=  1  1  0
     Eigenvalues ---    0.00339   0.00349   0.00349   0.00362   0.00434
     Eigenvalues ---    0.00434   0.00439   0.00449   0.00573   0.00612
     Eigenvalues ---    0.00612   0.00643   0.00773   0.00781   0.00787
     Eigenvalues ---    0.00787   0.00886   0.00886   0.00893   0.00893
     Eigenvalues ---    0.01249   0.01249   0.01270   0.01303   0.01381
     Eigenvalues ---    0.01398   0.01398   0.01467   0.01498   0.01498
     Eigenvalues ---    0.01505   0.01516   0.01933   0.01933   0.01947
     Eigenvalues ---    0.01959   0.02208   0.02208   0.02208   0.02212
     Eigenvalues ---    0.02251   0.02254   0.02254   0.02268   0.02469
     Eigenvalues ---    0.02469   0.02469   0.02470   0.02702   0.02709
     Eigenvalues ---    0.02729   0.02729   0.03054   0.03080   0.03088
     Eigenvalues ---    0.03088   0.03121   0.03123   0.03123   0.03152
     Eigenvalues ---    0.03693   0.03802   0.03802   0.03853   0.04062
     Eigenvalues ---    0.04072   0.04072   0.04099   0.04560   0.04569
     Eigenvalues ---    0.04569   0.04583   0.04864   0.04878   0.04878
     Eigenvalues ---    0.04898   0.04985   0.05002   0.05002   0.05045
     Eigenvalues ---    0.05376   0.05395   0.05402   0.05402   0.05774
     Eigenvalues ---    0.05794   0.05794   0.05827   0.06036   0.06145
     Eigenvalues ---    0.06145   0.06270   0.07298   0.07343   0.07343
     Eigenvalues ---    0.07377   0.07641   0.07740   0.07740   0.07802
     Eigenvalues ---    0.08481   0.08496   0.08496   0.08546   0.10119
     Eigenvalues ---    0.10155   0.10155   0.10191   0.10743   0.10982
     Eigenvalues ---    0.10982   0.11146   0.11231   0.11231   0.11239
     Eigenvalues ---    0.11285   0.11365   0.11365   0.11370   0.11434
     Eigenvalues ---    0.12312   0.12360   0.12424   0.12424   0.12589
     Eigenvalues ---    0.12589   0.12591   0.12695   0.14123   0.14167
     Eigenvalues ---    0.14167   0.14215   0.15368   0.15368   0.15380
     Eigenvalues ---    0.15495   0.15637   0.15913   0.15994   0.15994
     Eigenvalues ---    0.15994   0.15994   0.16000   0.16000   0.16000
     Eigenvalues ---    0.16087   0.16087   0.16408   0.20239   0.20475
     Eigenvalues ---    0.20475   0.20907   0.21850   0.21988   0.21988
     Eigenvalues ---    0.22026   0.22131   0.22196   0.22196   0.22213
     Eigenvalues ---    0.23701   0.23714   0.23714   0.23716   0.23761
     Eigenvalues ---    0.23766   0.23767   0.23767   0.24797   0.25091
     Eigenvalues ---    0.25091   0.25112   0.27376   0.27789   0.27789
     Eigenvalues ---    0.27803   0.28357   0.28699   0.28786   0.28786
     Eigenvalues ---    0.31123   0.31134   0.31134   0.31161   0.31287
     Eigenvalues ---    0.31513   0.31578   0.31578   0.32156   0.32201
     Eigenvalues ---    0.32201   0.32221   0.33196   0.33200   0.33200
     Eigenvalues ---    0.33211   0.33318   0.33318   0.33318   0.33347
     Eigenvalues ---    0.33537   0.33537   0.33537   0.33537   0.33555
     Eigenvalues ---    0.33555   0.33555   0.33568   0.33585   0.33591
     Eigenvalues ---    0.33591   0.33591   0.33642   0.33642   0.33642
     Eigenvalues ---    0.33712   0.33755   0.33755   0.33755   0.33940
     Eigenvalues ---    0.34744   0.34744   0.34744   0.34988   0.35171
     Eigenvalues ---    0.35171   0.35171   0.36608   0.43467   0.43573
     Eigenvalues ---    0.43573   0.43613   0.44625   0.44633   0.44633
     Eigenvalues ---    0.44647   0.45402   0.45403   0.45403   0.45485
     Eigenvalues ---    0.50012   0.50124   0.50161   0.50161   0.52013
     Eigenvalues ---    0.52013   0.52015   0.52411   0.60922   0.60922
     Eigenvalues ---    0.60923   0.609851000.000001000.000001000.00000
     Eigenvalues --- 1000.000001000.000001000.000001000.000001000.00000
     Eigenvalues --- 1000.000001000.000001000.000001000.000001000.00000
     Eigenvalues --- 1000.000001000.000001000.000001000.000001000.00000
     Eigenvalues --- 1000.000001000.000001000.000001000.000001000.00000
     Eigenvalues --- 1000.000001000.000001000.000001000.000001000.00000
     Eigenvalues --- 1000.000001000.000001000.000001000.000001000.00000
     Eigenvalues --- 1000.000001000.000001000.000001000.000001000.00000
     Eigenvalues --- 1000.000001000.000001000.000001000.000001000.00000
     Eigenvalues --- 1000.000001000.000001000.000001000.000001000.00000
     Eigenvalues --- 1000.000001000.000001000.000001000.000001000.00000
     Eigenvalues --- 1000.000001000.000001000.000001000.000001000.00000
     Eigenvalues --- 1000.000001000.000001000.000001000.000001000.00000
     Eigenvalues --- 1000.000001000.000001000.000001000.000001000.00000
     Eigenvalues --- 1000.000001000.000001000.000001000.000001000.00000
     Eigenvalues --- 1000.000001000.000001000.000001000.000001000.00000
     Eigenvalues --- 1000.000001000.000001000.000001000.000001000.00000
     Eigenvalues --- 1000.000001000.000001000.000001000.000001000.00000
     Eigenvalues --- 1000.000001000.000001000.000001000.000001000.00000
     Eigenvalues --- 1000.000001000.000001000.000001000.000001000.00000
     Eigenvalues --- 1000.000001000.000001000.000001000.000001000.00000
     Eigenvalues --- 1000.000001000.000001000.000001000.000001000.00000
     Eigenvalues --- 1000.000001000.000001000.000001000.000001000.00000
     Eigenvalues --- 1000.000001000.000001000.000001000.000001000.00000
     Eigenvalues --- 1000.000001000.000001000.000001000.000001000.00000
     Eigenvalues --- 1000.000001000.000001000.000001000.000001000.00000
     Eigenvalues --- 1000.000001000.000001000.000001000.000001000.00000
     Eigenvalues --- 1000.000001000.000001000.000001000.000001000.00000
     Eigenvalues --- 1000.000001000.000001000.000001000.000001000.00000
     Eigenvalues --- 1000.000001000.000001000.000001000.000001000.00000
     Eigenvalues --- 1000.000001000.000001000.000001000.000001000.00000
     Eigenvalues --- 1000.000001000.000001000.000001000.000001000.00000
     Eigenvalues --- 1000.000001000.000001000.000001000.000001000.00000
     Eigenvalues --- 1000.000001000.000001000.000001000.000001000.00000
     Eigenvalues --- 1000.000001000.000001000.000001000.000001000.00000
     Eigenvalues --- 1000.000001000.000001000.000001000.000001000.00000
     Eigenvalues --- 1000.000001000.000001000.000001000.000001000.00000
     Eigenvalues --- 1000.000001000.000001000.000001000.000001000.00000
     Eigenvalues --- 1000.000001000.000001000.000001000.000001000.00000
     Eigenvalues --- 1000.000001000.000001000.000001000.000001000.00000
     Eigenvalues --- 1000.000001000.000001000.000001000.000001000.00000
     Eigenvalues --- 1000.000001000.000001000.000001000.000001000.00000
     Eigenvalues --- 1000.000001000.000001000.000001000.000001000.00000
     Eigenvalues --- 1000.000001000.000001000.000001000.000001000.00000
     Eigenvalues --- 1000.000001000.000001000.000001000.000001000.00000
     Eigenvalues --- 1000.000001000.000001000.000001000.000001000.00000
     Eigenvalues --- 1000.000001000.000001000.000001000.000001000.00000
     Eigenvalues --- 1000.000001000.000001000.000001000.000001000.00000
     Eigenvalues --- 1000.000001000.000001000.000001000.000001000.00000
     Eigenvalues --- 1000.000001000.000001000.000001000.000001000.00000
     Eigenvalues --- 1000.000001000.000001000.000001000.000001000.00000
     Eigenvalues --- 1000.000001000.000001000.000001000.000001000.00000
     Eigenvalues --- 1000.000001000.000001000.000001000.000001000.00000
     Eigenvalues --- 1000.000001000.000001000.000001000.000001000.00000
     Eigenvalues --- 1000.000001000.000001000.000001000.000001000.00000
     Eigenvalues --- 1000.000001000.000001000.000001000.000001000.00000
     Eigenvalues --- 1000.000001000.000001000.000001000.000001000.00000
     Eigenvalues --- 1000.000001000.000001000.000001000.000001000.00000
     Eigenvalues --- 1000.000001000.000001000.000001000.000001000.00000
     Eigenvalues --- 1000.000001000.000001000.000001000.000001000.00000
     Eigenvalues --- 1000.000001000.000001000.000001000.000001000.00000
     Eigenvalues --- 1000.000001000.000001000.000001000.000001000.00000
     Eigenvalues --- 1000.000001000.000001000.000001000.000001000.00000
     Eigenvalues --- 1000.000001000.000001000.000001000.000001000.00000
     Eigenvalues --- 1000.000001000.000001000.000001000.000001000.00000
     Eigenvalues --- 1000.000001000.000001000.000001000.000001000.00000
 En-DIIS/RFO-DIIS/Sim-DIIS IScMMF=       -3 using points:     3    2
 RFO step:  Lambda=-1.34184903D-04.
 NNeg= 0 NGDIIS= 2 SimSw=  2.50D-03 Rises=F DC= -2.76D-04 SmlDif=  1.00D-05
 NRisDI= 0 DoIntr=F SqrtH=F CThrHd= 10.0 CDAdj=  3.0
 RMS Error=  0.4781219836D-02 NUsed= 2 OKEnD=T EnDIS=F
 InvSVX:  RCond= 1.83D-03 Info=           0 Equed=N FErr=  5.30D-15 BErr=  7.25D-17
 DidBck=F Rises=F RFO-DIIS coefs:    1.44631   -0.44631
 Iteration  1 RMS(Cart)=  0.01752980 RMS(Int)=  0.00008134
 Iteration  2 RMS(Cart)=  0.00015928 RMS(Int)=  0.00001567
 New curvilinear step failed, DQL= 2.01D-05 SP=-1.05D-03.
 ITry= 1 IFail=1 DXMaxC= 7.48D-02 DCOld= 1.00D+10 DXMaxT= 3.54D-01 DXLimC= 3.00D+00 Rises=F
 Iteration  1 RMS(Cart)=  0.01602535 RMS(Int)=  0.00006763
 Iteration  2 RMS(Cart)=  0.00013307 RMS(Int)=  0.00001341
 New curvilinear step failed, DQL= 1.74D-05 SP=-9.23D-04.
 ITry= 2 IFail=1 DXMaxC= 6.84D-02 DCOld= 1.00D+10 DXMaxT= 3.54D-01 DXLimC= 3.00D+00 Rises=F
 Iteration  1 RMS(Cart)=  0.01452976 RMS(Int)=  0.00005530
 Iteration  2 RMS(Cart)=  0.00010928 RMS(Int)=  0.00001147
 New curvilinear step failed, DQL= 1.49D-05 SP=-7.97D-04.
 ITry= 3 IFail=1 DXMaxC= 6.28D-02 DCOld= 1.00D+10 DXMaxT= 3.54D-01 DXLimC= 3.00D+00 Rises=F
 Iteration  1 RMS(Cart)=  0.01304607 RMS(Int)=  0.00004435
 Iteration  2 RMS(Cart)=  0.00008790 RMS(Int)=  0.00000984
 New curvilinear step failed, DQL= 1.27D-05 SP=-6.74D-04.
 ITry= 4 IFail=1 DXMaxC= 5.72D-02 DCOld= 1.00D+10 DXMaxT= 3.54D-01 DXLimC= 3.00D+00 Rises=F
 Iteration  1 RMS(Cart)=  0.01157885 RMS(Int)=  0.00003476
 Iteration  2 RMS(Cart)=  0.00006891 RMS(Int)=  0.00000850
 Iteration  3 RMS(Cart)=  0.00000092 RMS(Int)=  0.00000851
 ITry= 5 IFail=0 DXMaxC= 5.16D-02 DCOld= 1.00D+10 DXMaxT= 3.54D-01 DXLimC= 3.00D+00 Rises=F
 ClnCor:  largest displacement from symmetrization is 2.92D-09 for atom    65.
 Variable       Old X    -DE/DX   Delta X   Delta X   Delta X     New X
                                 (Linear)    (Quad)   (Total)
    X2        5.35208  -0.01550  -0.00000   0.00000   0.00000   5.35208
    Y2        3.57095   0.00809  -0.00000   0.00000   0.00000   3.57095
    Z2       -0.87006  -0.00143   0.00000   0.00000   0.00000  -0.87006
    X4       -3.57095  -0.00809   0.00000   0.00000  -0.00000  -3.57095
    Y4        5.35208  -0.01550   0.00000   0.00000   0.00000   5.35208
    Z4       -0.87006  -0.00143   0.00000   0.00000   0.00000  -0.87006
    X6       -5.35208   0.01550   0.00000   0.00000   0.00000  -5.35208
    Y6       -3.57095  -0.00809  -0.00000   0.00000   0.00000  -3.57095
    Z6       -0.87006  -0.00143   0.00000   0.00000   0.00000  -0.87006
    X8        3.57095   0.00809   0.00000   0.00000   0.00000   3.57095
    Y8       -5.35208   0.01550   0.00000   0.00000   0.00000  -5.35208
    Z8       -0.87006  -0.00143   0.00000   0.00000   0.00000  -0.87006
   X13       11.20103  -0.00002  -0.00000   0.00000   0.00000  11.20103
   Y13        3.84926  -0.00433  -0.00000   0.00000   0.00000   3.84926
   Z13        1.35446   0.00167   0.00000   0.00000   0.00000   1.35446
   X16       -3.84926   0.00433   0.00000   0.00000   0.00000  -3.84926
   Y16       11.20103  -0.00002  -0.00000   0.00000   0.00000  11.20103
   Z16        1.35446   0.00167   0.00000   0.00000   0.00000   1.35446
   X19      -11.20103   0.00002   0.00000   0.00000   0.00000 -11.20103
   Y19       -3.84926   0.00433   0.00000   0.00000   0.00000  -3.84926
   Z19        1.35446   0.00167   0.00000   0.00000   0.00000   1.35446
   X22        3.84926  -0.00433   0.00000   0.00000   0.00000   3.84926
   Y22      -11.20103   0.00002   0.00000   0.00000   0.00000 -11.20103
   Z22        1.35446   0.00167   0.00000   0.00000   0.00000   1.35446
   X29       15.02345   0.00212  -0.00000   0.00000   0.00000  15.02345
   Y29       -2.30682  -0.00367   0.00000   0.00000   0.00000  -2.30682
   Z29        2.18022  -0.00025   0.00000   0.00000   0.00000   2.18022
   X30        2.30682   0.00367   0.00000   0.00000  -0.00000   2.30682
   Y30       15.02345   0.00212  -0.00000   0.00000   0.00000  15.02345
   Z30        2.18022  -0.00025   0.00000   0.00000   0.00000   2.18022
   X31      -15.02345  -0.00212   0.00000   0.00000   0.00000 -15.02345
   Y31        2.30682   0.00367   0.00000   0.00000  -0.00000   2.30682
   Z31        2.18022  -0.00025   0.00000   0.00000   0.00000   2.18022
   X32       -2.30682  -0.00367   0.00000   0.00000   0.00000  -2.30682
   Y32      -15.02345  -0.00212   0.00000   0.00000   0.00000 -15.02345
   Z32        2.18022  -0.00025   0.00000   0.00000   0.00000   2.18022
    R1        4.26330   0.00350   0.00117   0.00001   0.00119   4.26450
    R2        3.46486   0.00131   0.00054  -0.00105  -0.00009   3.46477
    R3        4.26330   0.00350   0.00117   0.00001   0.00119   4.26450
    R4        3.46486   0.00131   0.00054  -0.00105  -0.00009   3.46477
    R5        4.26330   0.00350   0.00117   0.00001   0.00119   4.26450
    R6        3.46486   0.00131   0.00054  -0.00105  -0.00009   3.46477
    R7        4.26330   0.00350   0.00117   0.00001   0.00119   4.26450
    R8        3.46486   0.00131   0.00054  -0.00105  -0.00009   3.46477
    R9        2.87937  -0.00098   0.00017  -0.00004   0.00012   2.87948
   R10        2.06149   0.00021  -0.00233   0.00186  -0.00121   2.06028
   R11        2.05359   0.00213  -0.00223   0.00104  -0.00161   2.05198
   R12        2.87937  -0.00098   0.00017  -0.00004   0.00012   2.87948
   R13        2.06149   0.00021  -0.00233   0.00186  -0.00121   2.06028
   R14        2.05359   0.00213  -0.00223   0.00104  -0.00161   2.05198
   R15        2.87937  -0.00098   0.00017  -0.00004   0.00012   2.87948
   R16        2.06149   0.00021  -0.00233   0.00186  -0.00121   2.06028
   R17        2.05359   0.00213  -0.00223   0.00104  -0.00161   2.05198
   R18        2.87937  -0.00098   0.00017  -0.00004   0.00012   2.87948
   R19        2.06149   0.00021  -0.00233   0.00186  -0.00121   2.06028
   R20        2.05359   0.00213  -0.00223   0.00104  -0.00161   2.05198
   R21        2.06545   0.00018  -0.00224   0.00133  -0.00142   2.06403
   R22        2.07153   0.00020  -0.00194   0.00163  -0.00095   2.07058
   R23        2.06552   0.00017  -0.00215   0.00165  -0.00116   2.06436
   R24        3.96781   0.00066   0.00213   0.00358   0.00428   3.97209
   R25        3.72625   0.00195   0.00397   0.00657   0.00793   3.73418
   R26        2.06545   0.00018  -0.00224   0.00133  -0.00142   2.06403
   R27        2.07153   0.00020  -0.00194   0.00163  -0.00095   2.07058
   R28        2.06552   0.00017  -0.00215   0.00165  -0.00116   2.06436
   R29        3.96781   0.00066   0.00213   0.00358   0.00428   3.97209
   R30        3.72625   0.00195   0.00397   0.00657   0.00793   3.73418
   R31        2.06545   0.00018  -0.00224   0.00133  -0.00142   2.06403
   R32        2.07153   0.00020  -0.00194   0.00163  -0.00095   2.07058
   R33        2.06552   0.00017  -0.00215   0.00165  -0.00116   2.06436
   R34        3.96781   0.00066   0.00213   0.00358   0.00428   3.97209
   R35        3.72625   0.00195   0.00397   0.00657   0.00793   3.73418
   R36        2.06545   0.00018  -0.00224   0.00133  -0.00142   2.06403
   R37        2.07153   0.00020  -0.00194   0.00163  -0.00095   2.07058
   R38        2.06552   0.00017  -0.00215   0.00165  -0.00116   2.06436
   R39        3.96781   0.00066   0.00213   0.00358   0.00428   3.97209
   R40        3.72625   0.00195   0.00397   0.00657   0.00793   3.73418
   R41        4.86527   0.00012   0.00048   0.00344   0.00254   4.86781
   R42        4.86527   0.00012   0.00048   0.00344   0.00254   4.86781
   R43        4.86527   0.00012   0.00048   0.00344   0.00254   4.86781
   R44        4.86527   0.00012   0.00048   0.00344   0.00254   4.86781
   R45        2.88582   0.00036   0.00013   0.00062   0.00053   2.88635
   R46        2.06711   0.00016  -0.00207   0.00159  -0.00112   2.06599
   R47        2.05989   0.00112  -0.00232   0.00147  -0.00144   2.05846
   R48        2.06579   0.00027  -0.00194   0.00184  -0.00084   2.06495
   R49        2.88582   0.00036   0.00013   0.00062   0.00053   2.88635
   R50        2.06711   0.00016  -0.00207   0.00159  -0.00112   2.06599
   R51        2.05989   0.00112  -0.00232   0.00147  -0.00144   2.05846
   R52        2.06579   0.00027  -0.00194   0.00184  -0.00084   2.06495
   R53        2.88582   0.00036   0.00013   0.00062   0.00053   2.88635
   R54        2.06711   0.00016  -0.00207   0.00159  -0.00112   2.06599
   R55        2.05989   0.00112  -0.00232   0.00147  -0.00144   2.05846
   R56        2.06579   0.00027  -0.00194   0.00184  -0.00084   2.06495
   R57        2.88582   0.00036   0.00013   0.00062   0.00053   2.88635
   R58        2.06711   0.00016  -0.00207   0.00159  -0.00112   2.06599
   R59        2.05989   0.00112  -0.00232   0.00147  -0.00144   2.05846
   R60        2.06579   0.00027  -0.00194   0.00184  -0.00084   2.06495
   R61        2.82181   0.00005  -0.00051   0.00049  -0.00022   2.82159
   R62        2.07467   0.00010  -0.00198   0.00097  -0.00140   2.07327
   R63        2.06810   0.00018  -0.00185   0.00153  -0.00093   2.06717
   R64        2.82181   0.00005  -0.00051   0.00049  -0.00022   2.82159
   R65        2.07467   0.00010  -0.00198   0.00097  -0.00140   2.07327
   R66        2.06810   0.00018  -0.00185   0.00153  -0.00093   2.06717
   R67        2.82181   0.00005  -0.00051   0.00049  -0.00022   2.82159
   R68        2.07467   0.00010  -0.00198   0.00097  -0.00140   2.07327
   R69        2.06810   0.00018  -0.00185   0.00153  -0.00093   2.06717
   R70        2.82181   0.00005  -0.00051   0.00049  -0.00022   2.82159
   R71        2.07467   0.00010  -0.00198   0.00097  -0.00140   2.07327
   R72        2.06810   0.00018  -0.00185   0.00153  -0.00093   2.06717
   R73        2.59264  -0.00006  -0.00188   0.00057  -0.00154   2.59110
   R74        2.58963   0.00072   0.00065   0.00124   0.00140   2.59102
   R75        2.59264  -0.00006  -0.00188   0.00057  -0.00154   2.59110
   R76        2.58963   0.00072   0.00065   0.00124   0.00140   2.59102
   R77        2.59264  -0.00006  -0.00188   0.00057  -0.00154   2.59110
   R78        2.58963   0.00072   0.00065   0.00124   0.00140   2.59102
   R79        2.59264  -0.00006  -0.00188   0.00057  -0.00154   2.59110
   R80        2.58963   0.00072   0.00065   0.00124   0.00140   2.59102
   R81        2.59451   0.00060   0.00014   0.00107   0.00079   2.59530
   R82        2.03770   0.00040  -0.00228   0.00236  -0.00086   2.03683
   R83        2.47505   0.00010  -0.00018   0.00038   0.00005   2.47510
   R84        2.59451   0.00060   0.00014   0.00107   0.00079   2.59530
   R85        2.03770   0.00040  -0.00228   0.00236  -0.00086   2.03683
   R86        2.47505   0.00010  -0.00018   0.00038   0.00005   2.47510
   R87        2.59451   0.00060   0.00014   0.00107   0.00079   2.59530
   R88        2.03770   0.00040  -0.00228   0.00236  -0.00086   2.03683
   R89        2.47505   0.00010  -0.00018   0.00038   0.00005   2.47510
   R90        2.59451   0.00060   0.00014   0.00107   0.00079   2.59530
   R91        2.03770   0.00040  -0.00228   0.00236  -0.00086   2.03683
   R92        2.47505   0.00010  -0.00018   0.00038   0.00005   2.47510
   R93        2.56420   0.00010  -0.00038   0.00028  -0.00021   2.56399
   R94        1.89937   0.00030  -0.00170   0.00138  -0.00087   1.89851
   R95        2.04188   0.00046  -0.00269   0.00278  -0.00103   2.04085
   R96        2.56420   0.00010  -0.00038   0.00028  -0.00021   2.56399
   R97        1.89937   0.00030  -0.00170   0.00138  -0.00087   1.89851
   R98        2.04188   0.00046  -0.00269   0.00278  -0.00103   2.04085
   R99        2.56420   0.00010  -0.00038   0.00028  -0.00021   2.56399
   R100       1.89937   0.00030  -0.00170   0.00138  -0.00087   1.89851
   R101       2.04188   0.00046  -0.00269   0.00278  -0.00103   2.04085
   R102       2.56420   0.00010  -0.00038   0.00028  -0.00021   2.56399
   R103       1.89937   0.00030  -0.00170   0.00138  -0.00087   1.89851
   R104       2.04188   0.00046  -0.00269   0.00278  -0.00103   2.04085
    A1        1.65177   0.00414   0.00123  -0.00487  -0.00169   1.65008
    A2        1.65177   0.00414   0.00123  -0.00487  -0.00169   1.65008
    A3        1.65177   0.00414   0.00123  -0.00487  -0.00169   1.65008
    A4        1.65177   0.00414   0.00123  -0.00487  -0.00169   1.65008
    A5        1.98606  -0.00093   0.00039  -0.00267  -0.00122   1.98484
    A6        1.90898  -0.00068  -0.00040  -0.00036  -0.00061   1.90837
    A7        1.82371   0.00290   0.00042   0.00173   0.00147   1.82518
    A8        1.93553   0.00086  -0.00026   0.00074   0.00018   1.93571
    A9        1.93415  -0.00215  -0.00035  -0.00118  -0.00106   1.93309
   A10        1.86892   0.00014   0.00023   0.00205   0.00146   1.87038
   A11        1.98606  -0.00093   0.00039  -0.00267  -0.00122   1.98484
   A12        1.90898  -0.00068  -0.00040  -0.00036  -0.00061   1.90837
   A13        1.82371   0.00290   0.00042   0.00173   0.00147   1.82518
   A14        1.93553   0.00086  -0.00026   0.00074   0.00018   1.93571
   A15        1.93415  -0.00215  -0.00035  -0.00118  -0.00106   1.93309
   A16        1.86892   0.00014   0.00023   0.00205   0.00146   1.87038
   A17        1.98606  -0.00093   0.00039  -0.00267  -0.00122   1.98484
   A18        1.90898  -0.00068  -0.00040  -0.00036  -0.00061   1.90837
   A19        1.82371   0.00290   0.00042   0.00173   0.00147   1.82518
   A20        1.93553   0.00086  -0.00026   0.00074   0.00018   1.93571
   A21        1.93415  -0.00215  -0.00035  -0.00118  -0.00106   1.93309
   A22        1.86892   0.00014   0.00023   0.00205   0.00146   1.87038
   A23        1.98606  -0.00093   0.00039  -0.00267  -0.00122   1.98484
   A24        1.90898  -0.00068  -0.00040  -0.00036  -0.00061   1.90837
   A25        1.82371   0.00290   0.00042   0.00173   0.00147   1.82518
   A26        1.93553   0.00086  -0.00026   0.00074   0.00018   1.93571
   A27        1.93415  -0.00215  -0.00035  -0.00118  -0.00106   1.93309
   A28        1.86892   0.00014   0.00023   0.00205   0.00146   1.87038
   A29        1.93413  -0.00077   0.00006   0.00052   0.00035   1.93448
   A30        1.92390   0.00023  -0.00018  -0.00035  -0.00037   1.92353
   A31        1.93407   0.00003   0.00036  -0.00080  -0.00011   1.93396
   A32        1.88921   0.00057  -0.00021   0.00065   0.00017   1.88938
   A33        1.88952   0.00001   0.00008  -0.00008   0.00002   1.88954
   A34        1.89171  -0.00005  -0.00012   0.00010  -0.00006   1.89164
   A35        2.58255  -0.00019  -0.00003   0.00061   0.00033   2.58288
   A36        2.28929   0.00103   0.00068   0.00120   0.00139   2.29068
   A37        1.39219  -0.00077  -0.00119  -0.00138  -0.00202   1.39017
   A38        1.93413  -0.00077   0.00006   0.00052   0.00035   1.93448
   A39        1.92390   0.00023  -0.00018  -0.00035  -0.00037   1.92353
   A40        1.93407   0.00003   0.00036  -0.00080  -0.00011   1.93396
   A41        1.88921   0.00057  -0.00021   0.00065   0.00017   1.88938
   A42        1.88952   0.00001   0.00008  -0.00008   0.00002   1.88954
   A43        1.89171  -0.00005  -0.00012   0.00010  -0.00006   1.89164
   A44        2.58255  -0.00019  -0.00003   0.00061   0.00033   2.58288
   A45        2.28929   0.00103   0.00068   0.00120   0.00139   2.29068
   A46        1.39219  -0.00077  -0.00119  -0.00138  -0.00202   1.39017
   A47        1.93413  -0.00077   0.00006   0.00052   0.00035   1.93448
   A48        1.92390   0.00023  -0.00018  -0.00035  -0.00037   1.92353
   A49        1.93407   0.00003   0.00036  -0.00080  -0.00011   1.93396
   A50        1.88921   0.00057  -0.00021   0.00065   0.00017   1.88938
   A51        1.88952   0.00001   0.00008  -0.00008   0.00002   1.88954
   A52        1.89171  -0.00005  -0.00012   0.00010  -0.00006   1.89164
   A53        2.58255  -0.00019  -0.00003   0.00061   0.00033   2.58288
   A54        2.28929   0.00103   0.00068   0.00120   0.00139   2.29068
   A55        1.39219  -0.00077  -0.00119  -0.00138  -0.00202   1.39017
   A56        1.93413  -0.00077   0.00006   0.00052   0.00035   1.93448
   A57        1.92390   0.00023  -0.00018  -0.00035  -0.00037   1.92353
   A58        1.93407   0.00003   0.00036  -0.00080  -0.00011   1.93396
   A59        1.88921   0.00057  -0.00021   0.00065   0.00017   1.88938
   A60        1.88952   0.00001   0.00008  -0.00008   0.00002   1.88954
   A61        1.89171  -0.00005  -0.00012   0.00010  -0.00006   1.89164
   A62        2.58255  -0.00019  -0.00003   0.00061   0.00033   2.58288
   A63        2.28929   0.00103   0.00068   0.00120   0.00139   2.29068
   A64        1.39219  -0.00077  -0.00119  -0.00138  -0.00202   1.39017
   A65        2.22578  -0.00010  -0.00107  -0.00377  -0.00329   2.22248
   A66        2.22578  -0.00010  -0.00107  -0.00377  -0.00329   2.22248
   A67        2.22578  -0.00010  -0.00107  -0.00377  -0.00329   2.22248
   A68        2.22578  -0.00010  -0.00107  -0.00377  -0.00329   2.22248
   A69        1.92988   0.00015  -0.00031  -0.00072  -0.00074   1.92914
   A70        1.94070  -0.00085   0.00100  -0.00061   0.00061   1.94130
   A71        1.94536   0.00013  -0.00037   0.00008  -0.00032   1.94504
   A72        1.86496   0.00056   0.00023   0.00053   0.00056   1.86552
   A73        1.88162  -0.00005  -0.00011   0.00013  -0.00003   1.88159
   A74        1.89851   0.00011  -0.00044   0.00064  -0.00005   1.89846
   A75        1.92988   0.00015  -0.00031  -0.00072  -0.00074   1.92914
   A76        1.94070  -0.00085   0.00100  -0.00061   0.00061   1.94130
   A77        1.94536   0.00013  -0.00037   0.00008  -0.00032   1.94504
   A78        1.86496   0.00056   0.00023   0.00053   0.00056   1.86552
   A79        1.88162  -0.00005  -0.00011   0.00013  -0.00003   1.88159
   A80        1.89851   0.00011  -0.00044   0.00064  -0.00005   1.89846
   A81        1.92988   0.00015  -0.00031  -0.00072  -0.00074   1.92914
   A82        1.94070  -0.00085   0.00100  -0.00061   0.00061   1.94130
   A83        1.94536   0.00013  -0.00037   0.00008  -0.00032   1.94504
   A84        1.86496   0.00056   0.00023   0.00053   0.00056   1.86552
   A85        1.88162  -0.00005  -0.00011   0.00013  -0.00003   1.88159
   A86        1.89851   0.00011  -0.00044   0.00064  -0.00005   1.89846
   A87        1.92988   0.00015  -0.00031  -0.00072  -0.00074   1.92914
   A88        1.94070  -0.00085   0.00100  -0.00061   0.00061   1.94130
   A89        1.94536   0.00013  -0.00037   0.00008  -0.00032   1.94504
   A90        1.86496   0.00056   0.00023   0.00053   0.00056   1.86552
   A91        1.88162  -0.00005  -0.00011   0.00013  -0.00003   1.88159
   A92        1.89851   0.00011  -0.00044   0.00064  -0.00005   1.89846
   A93        1.96685   0.00051  -0.00066   0.00005  -0.00062   1.96623
   A94        1.91533  -0.00006   0.00041   0.00018   0.00052   1.91586
   A95        1.92894  -0.00031  -0.00107  -0.00098  -0.00166   1.92728
   A96        1.89172  -0.00035   0.00108  -0.00046   0.00079   1.89251
   A97        1.91416  -0.00006   0.00037   0.00054   0.00070   1.91486
   A98        1.84234   0.00025  -0.00005   0.00071   0.00038   1.84272
   A99        1.96685   0.00051  -0.00066   0.00005  -0.00062   1.96623
   A100       1.91533  -0.00006   0.00041   0.00018   0.00052   1.91586
   A101       1.92894  -0.00031  -0.00107  -0.00098  -0.00166   1.92728
   A102       1.89172  -0.00035   0.00108  -0.00046   0.00079   1.89251
   A103       1.91416  -0.00006   0.00037   0.00054   0.00070   1.91486
   A104       1.84234   0.00025  -0.00005   0.00071   0.00038   1.84272
   A105       1.96685   0.00051  -0.00066   0.00005  -0.00062   1.96623
   A106       1.91533  -0.00006   0.00041   0.00018   0.00052   1.91586
   A107       1.92894  -0.00031  -0.00107  -0.00098  -0.00166   1.92728
   A108       1.89172  -0.00035   0.00108  -0.00046   0.00079   1.89251
   A109       1.91416  -0.00006   0.00037   0.00054   0.00070   1.91486
   A110       1.84234   0.00025  -0.00005   0.00071   0.00038   1.84272
   A111       1.96685   0.00051  -0.00066   0.00005  -0.00062   1.96623
   A112       1.91533  -0.00006   0.00041   0.00018   0.00052   1.91586
   A113       1.92894  -0.00031  -0.00107  -0.00098  -0.00166   1.92728
   A114       1.89172  -0.00035   0.00108  -0.00046   0.00079   1.89251
   A115       1.91416  -0.00006   0.00037   0.00054   0.00070   1.91486
   A116       1.84234   0.00025  -0.00005   0.00071   0.00038   1.84272
   A117       2.26542   0.00004  -0.00004   0.00021   0.00010   2.26551
   A118       2.10439  -0.00002  -0.00034   0.00022  -0.00021   2.10417
   A119       1.91302  -0.00002   0.00037  -0.00045   0.00010   1.91311
   A120       1.78333   0.00085   0.00047   0.00129   0.00124   1.78457
   A121       2.26542   0.00004  -0.00004   0.00021   0.00010   2.26551
   A122       2.10439  -0.00002  -0.00034   0.00022  -0.00021   2.10417
   A123       1.91302  -0.00002   0.00037  -0.00045   0.00010   1.91311
   A124       1.78333   0.00085   0.00047   0.00129   0.00124   1.78457
   A125       2.26542   0.00004  -0.00004   0.00021   0.00010   2.26551
   A126       2.10439  -0.00002  -0.00034   0.00022  -0.00021   2.10417
   A127       1.91302  -0.00002   0.00037  -0.00045   0.00010   1.91311
   A128       1.78333   0.00085   0.00047   0.00129   0.00124   1.78457
   A129       2.26542   0.00004  -0.00004   0.00021   0.00010   2.26551
   A130       2.10439  -0.00002  -0.00034   0.00022  -0.00021   2.10417
   A131       1.91302  -0.00002   0.00037  -0.00045   0.00010   1.91311
   A132       1.78333   0.00085   0.00047   0.00129   0.00124   1.78457
   A133       1.84220   0.00005   0.00022   0.00030   0.00039   1.84259
   A134       2.30903   0.00010   0.00057   0.00023   0.00071   2.30973
   A135       2.13195  -0.00015  -0.00078  -0.00054  -0.00110   2.13085
   A136       1.85575  -0.00011  -0.00057   0.00012  -0.00049   1.85525
   A137       1.84220   0.00005   0.00022   0.00030   0.00039   1.84259
   A138       2.30903   0.00010   0.00057   0.00023   0.00071   2.30973
   A139       2.13195  -0.00015  -0.00078  -0.00054  -0.00110   2.13085
   A140       1.85575  -0.00011  -0.00057   0.00012  -0.00049   1.85525
   A141       1.84220   0.00005   0.00022   0.00030   0.00039   1.84259
   A142       2.30903   0.00010   0.00057   0.00023   0.00071   2.30973
   A143       2.13195  -0.00015  -0.00078  -0.00054  -0.00110   2.13085
   A144       1.85575  -0.00011  -0.00057   0.00012  -0.00049   1.85525
   A145       1.84220   0.00005   0.00022   0.00030   0.00039   1.84259
   A146       2.30903   0.00010   0.00057   0.00023   0.00071   2.30973
   A147       2.13195  -0.00015  -0.00078  -0.00054  -0.00110   2.13085
   A148       1.85575  -0.00011  -0.00057   0.00012  -0.00049   1.85525
   A149       1.87343  -0.00010  -0.00021  -0.00024  -0.00035   1.87308
   A150       2.20599   0.00048   0.00003  -0.00017  -0.00006   2.20592
   A151       2.20371  -0.00038   0.00017   0.00040   0.00041   2.20412
   A152       1.94037   0.00019   0.00019   0.00027   0.00035   1.94072
   A153       2.20125  -0.00013  -0.00025  -0.00028  -0.00042   2.20083
   A154       2.14119  -0.00005   0.00006   0.00007   0.00010   2.14129
   A155       1.87343  -0.00010  -0.00021  -0.00024  -0.00035   1.87308
   A156       2.20599   0.00048   0.00003  -0.00017  -0.00006   2.20592
   A157       2.20371  -0.00038   0.00017   0.00040   0.00041   2.20412
   A158       1.94037   0.00019   0.00019   0.00027   0.00035   1.94072
   A159       2.20125  -0.00013  -0.00025  -0.00028  -0.00042   2.20083
   A160       2.14119  -0.00005   0.00006   0.00007   0.00010   2.14129
   A161       1.87343  -0.00010  -0.00021  -0.00024  -0.00035   1.87308
   A162       2.20599   0.00048   0.00003  -0.00017  -0.00006   2.20592
   A163       2.20371  -0.00038   0.00017   0.00040   0.00041   2.20412
   A164       1.94037   0.00019   0.00019   0.00027   0.00035   1.94072
   A165       2.20125  -0.00013  -0.00025  -0.00028  -0.00042   2.20083
   A166       2.14119  -0.00005   0.00006   0.00007   0.00010   2.14129
   A167       1.87343  -0.00010  -0.00021  -0.00024  -0.00035   1.87308
   A168       2.20599   0.00048   0.00003  -0.00017  -0.00006   2.20592
   A169       2.20371  -0.00038   0.00017   0.00040   0.00041   2.20412
   A170       1.94037   0.00019   0.00019   0.00027   0.00035   1.94072
   A171       2.20125  -0.00013  -0.00025  -0.00028  -0.00042   2.20083
   A172       2.14119  -0.00005   0.00006   0.00007   0.00010   2.14129
   A173       1.54965   0.00007   0.00042  -0.00027   0.00026   1.54992
   A174       1.54965   0.00007   0.00042  -0.00027   0.00026   1.54992
   A175       1.54965   0.00007   0.00042  -0.00027   0.00026   1.54992
   A176       1.54965   0.00007   0.00042  -0.00027   0.00026   1.54992
   A177       1.71470   0.00071  -0.00098  -0.00278  -0.00264   1.71207
   A178       1.71470   0.00071  -0.00098  -0.00278  -0.00264   1.71207
   A179       1.71470   0.00071  -0.00098  -0.00278  -0.00264   1.71207
   A180       1.71470   0.00071  -0.00098  -0.00278  -0.00264   1.71207
    D1       -1.08391  -0.00066   0.00370  -0.01377  -0.00455  -1.08846
    D2        1.09133  -0.00075   0.00333  -0.01503  -0.00569   1.08565
    D3        3.08731   0.00057   0.00363  -0.01196  -0.00354   3.08377
    D4       -1.08391  -0.00066   0.00370  -0.01377  -0.00455  -1.08846
    D5        1.09133  -0.00075   0.00333  -0.01503  -0.00569   1.08565
    D6        3.08731   0.00057   0.00363  -0.01196  -0.00354   3.08377
    D7       -1.08391  -0.00066   0.00370  -0.01377  -0.00455  -1.08846
    D8        1.09133  -0.00075   0.00333  -0.01503  -0.00569   1.08565
    D9        3.08731   0.00057   0.00363  -0.01196  -0.00354   3.08377
   D10       -1.08391  -0.00066   0.00370  -0.01377  -0.00455  -1.08846
   D11        1.09133  -0.00075   0.00333  -0.01503  -0.00569   1.08565
   D12        3.08731   0.00057   0.00363  -0.01196  -0.00354   3.08377
   D13        1.16907  -0.00131   0.00243   0.00278   0.00409   1.17315
   D14       -3.02310  -0.00095   0.00208   0.00369   0.00429  -3.01882
   D15       -0.92900  -0.00083   0.00205   0.00307   0.00390  -0.92511
   D16       -0.99186  -0.00037   0.00287   0.00469   0.00568  -0.98618
   D17        1.09916  -0.00001   0.00253   0.00560   0.00588   1.10504
   D18       -3.08993   0.00011   0.00250   0.00498   0.00549  -3.08444
   D19       -3.06508   0.00028   0.00298   0.00241   0.00442  -3.06066
   D20       -0.97406   0.00065   0.00263   0.00332   0.00462  -0.96944
   D21        1.12004   0.00076   0.00260   0.00270   0.00423   1.12426
   D22       -1.59894  -0.00062   0.00399  -0.01692  -0.00617  -1.60511
   D23        1.23391  -0.00006  -0.00058  -0.01376  -0.00884   1.22506
   D24        2.53818  -0.00010   0.00345  -0.01411  -0.00502   2.53315
   D25       -0.91216   0.00046  -0.00112  -0.01095  -0.00769  -0.91985
   D26        0.42512   0.00002   0.00383  -0.01562  -0.00554   0.41959
   D27       -3.02521   0.00058  -0.00074  -0.01246  -0.00821  -3.03342
   D28        1.16907  -0.00131   0.00243   0.00278   0.00409   1.17315
   D29       -3.02310  -0.00095   0.00208   0.00369   0.00429  -3.01882
   D30       -0.92900  -0.00083   0.00205   0.00307   0.00390  -0.92511
   D31       -0.99186  -0.00037   0.00287   0.00469   0.00568  -0.98618
   D32        1.09916  -0.00001   0.00253   0.00560   0.00588   1.10504
   D33       -3.08993   0.00011   0.00250   0.00498   0.00549  -3.08444
   D34       -3.06508   0.00028   0.00298   0.00241   0.00442  -3.06066
   D35       -0.97406   0.00065   0.00263   0.00332   0.00462  -0.96944
   D36        1.12004   0.00076   0.00260   0.00270   0.00423   1.12426
   D37       -1.59894  -0.00062   0.00399  -0.01692  -0.00617  -1.60511
   D38        1.23391  -0.00006  -0.00058  -0.01376  -0.00884   1.22506
   D39        2.53818  -0.00010   0.00345  -0.01411  -0.00502   2.53315
   D40       -0.91216   0.00046  -0.00112  -0.01095  -0.00769  -0.91985
   D41        0.42512   0.00002   0.00383  -0.01562  -0.00554   0.41959
   D42       -3.02521   0.00058  -0.00074  -0.01246  -0.00821  -3.03342
   D43        1.16907  -0.00131   0.00243   0.00278   0.00409   1.17315
   D44       -3.02310  -0.00095   0.00208   0.00369   0.00429  -3.01882
   D45       -0.92900  -0.00083   0.00205   0.00307   0.00390  -0.92511
   D46       -0.99186  -0.00037   0.00287   0.00469   0.00568  -0.98618
   D47        1.09916  -0.00001   0.00253   0.00560   0.00588   1.10504
   D48       -3.08993   0.00011   0.00250   0.00498   0.00549  -3.08444
   D49       -3.06508   0.00028   0.00298   0.00241   0.00442  -3.06066
   D50       -0.97406   0.00065   0.00263   0.00332   0.00462  -0.96944
   D51        1.12004   0.00076   0.00260   0.00270   0.00423   1.12426
   D52       -1.59894  -0.00062   0.00399  -0.01692  -0.00617  -1.60511
   D53        1.23391  -0.00006  -0.00058  -0.01376  -0.00884   1.22506
   D54        2.53818  -0.00010   0.00345  -0.01411  -0.00502   2.53315
   D55       -0.91216   0.00046  -0.00112  -0.01095  -0.00769  -0.91985
   D56        0.42512   0.00002   0.00383  -0.01562  -0.00554   0.41959
   D57       -3.02521   0.00058  -0.00074  -0.01246  -0.00821  -3.03342
   D58        1.16907  -0.00131   0.00243   0.00278   0.00409   1.17315
   D59       -3.02310  -0.00095   0.00208   0.00369   0.00429  -3.01882
   D60       -0.92900  -0.00083   0.00205   0.00307   0.00390  -0.92511
   D61       -0.99186  -0.00037   0.00287   0.00469   0.00568  -0.98618
   D62        1.09916  -0.00001   0.00253   0.00560   0.00588   1.10504
   D63       -3.08993   0.00011   0.00250   0.00498   0.00549  -3.08444
   D64       -3.06508   0.00028   0.00298   0.00241   0.00442  -3.06066
   D65       -0.97406   0.00065   0.00263   0.00332   0.00462  -0.96944
   D66        1.12004   0.00076   0.00260   0.00270   0.00423   1.12426
   D67       -1.59894  -0.00062   0.00399  -0.01692  -0.00617  -1.60511
   D68        1.23391  -0.00006  -0.00058  -0.01376  -0.00884   1.22506
   D69        2.53818  -0.00010   0.00345  -0.01411  -0.00502   2.53315
   D70       -0.91216   0.00046  -0.00112  -0.01095  -0.00769  -0.91985
   D71        0.42512   0.00002   0.00383  -0.01562  -0.00554   0.41959
   D72       -3.02521   0.00058  -0.00074  -0.01246  -0.00821  -3.03342
   D73       -2.90272   0.00024  -0.00530  -0.00928  -0.01087  -2.91358
   D74        1.26881   0.00006  -0.00498  -0.00958  -0.01073   1.25808
   D75       -0.77830  -0.00020  -0.00477  -0.01000  -0.01077  -0.78906
   D76        2.75584   0.00054  -0.00266   0.00775   0.00199   2.75783
   D77       -0.15116  -0.00007   0.00068   0.00519   0.00379  -0.14738
   D78        2.77494  -0.00040   0.00177  -0.00674  -0.00227   2.77267
   D79       -0.53116  -0.00018  -0.00065  -0.00498  -0.00364  -0.53479
   D80       -2.90272   0.00024  -0.00530  -0.00928  -0.01087  -2.91358
   D81        1.26881   0.00006  -0.00498  -0.00958  -0.01073   1.25808
   D82       -0.77830  -0.00020  -0.00477  -0.01000  -0.01077  -0.78906
   D83        2.75584   0.00054  -0.00266   0.00775   0.00199   2.75783
   D84       -0.15116  -0.00007   0.00068   0.00519   0.00379  -0.14738
   D85        2.77494  -0.00040   0.00177  -0.00674  -0.00227   2.77267
   D86       -0.53116  -0.00018  -0.00065  -0.00498  -0.00364  -0.53479
   D87       -2.90272   0.00024  -0.00530  -0.00928  -0.01087  -2.91358
   D88        1.26881   0.00006  -0.00498  -0.00958  -0.01073   1.25808
   D89       -0.77830  -0.00020  -0.00477  -0.01000  -0.01077  -0.78906
   D90        2.75584   0.00054  -0.00266   0.00775   0.00199   2.75783
   D91       -0.15116  -0.00007   0.00068   0.00519   0.00379  -0.14738
   D92        2.77494  -0.00040   0.00177  -0.00674  -0.00227   2.77267
   D93       -0.53116  -0.00018  -0.00065  -0.00498  -0.00364  -0.53479
   D94       -2.90272   0.00024  -0.00530  -0.00928  -0.01087  -2.91358
   D95        1.26881   0.00006  -0.00498  -0.00958  -0.01073   1.25808
   D96       -0.77830  -0.00020  -0.00477  -0.01000  -0.01077  -0.78906
   D97        2.75584   0.00054  -0.00266   0.00775   0.00199   2.75783
   D98       -0.15116  -0.00007   0.00068   0.00519   0.00379  -0.14738
   D99        2.77494  -0.00040   0.00177  -0.00674  -0.00227   2.77267
   D100      -0.53116  -0.00018  -0.00065  -0.00498  -0.00364  -0.53479
   D101      -2.97357  -0.00138  -0.00259   0.00211  -0.00135  -2.97492
   D102      -2.97357  -0.00138  -0.00259   0.00211  -0.00135  -2.97492
   D103      -2.97357  -0.00138  -0.00259   0.00211  -0.00135  -2.97492
   D104      -2.97357  -0.00138  -0.00259   0.00211  -0.00135  -2.97492
   D105      -1.27557   0.00004  -0.00037  -0.00160  -0.00134  -1.27691
   D106       2.89778   0.00019  -0.00160  -0.00118  -0.00230   2.89548
   D107       0.87296   0.00010  -0.00116  -0.00158  -0.00211   0.87086
   D108       0.79326   0.00029   0.00035  -0.00179  -0.00073   0.79253
   D109      -1.31657   0.00044  -0.00088  -0.00137  -0.00170  -1.31827
   D110       2.94179   0.00035  -0.00044  -0.00177  -0.00150   2.94029
   D111       2.91486  -0.00007   0.00022  -0.00134  -0.00060   2.91427
   D112       0.80503   0.00008  -0.00101  -0.00091  -0.00156   0.80347
   D113      -1.21979  -0.00001  -0.00057  -0.00132  -0.00136  -1.22115
   D114       1.01026  -0.00013   0.00090   0.00520   0.00401   1.01427
   D115       3.11775  -0.00009   0.00124   0.00431   0.00381   3.12156
   D116      -1.13846   0.00019   0.00101   0.00506   0.00405  -1.13441
   D117      -1.27557   0.00004  -0.00037  -0.00160  -0.00134  -1.27691
   D118       2.89778   0.00019  -0.00160  -0.00118  -0.00230   2.89548
   D119       0.87296   0.00010  -0.00116  -0.00158  -0.00211   0.87086
   D120       0.79326   0.00029   0.00035  -0.00179  -0.00073   0.79253
   D121      -1.31657   0.00044  -0.00088  -0.00137  -0.00170  -1.31827
   D122       2.94179   0.00035  -0.00044  -0.00177  -0.00150   2.94029
   D123       2.91486  -0.00007   0.00022  -0.00134  -0.00060   2.91427
   D124       0.80503   0.00008  -0.00101  -0.00091  -0.00156   0.80347
   D125      -1.21979  -0.00001  -0.00057  -0.00132  -0.00136  -1.22115
   D126       1.01026  -0.00013   0.00090   0.00520   0.00401   1.01427
   D127       3.11775  -0.00009   0.00124   0.00431   0.00381   3.12156
   D128      -1.13846   0.00019   0.00101   0.00506   0.00405  -1.13441
   D129      -1.27557   0.00004  -0.00037  -0.00160  -0.00134  -1.27691
   D130       2.89778   0.00019  -0.00160  -0.00118  -0.00230   2.89548
   D131       0.87296   0.00010  -0.00116  -0.00158  -0.00211   0.87086
   D132       0.79326   0.00029   0.00035  -0.00179  -0.00073   0.79253
   D133      -1.31657   0.00044  -0.00088  -0.00137  -0.00170  -1.31827
   D134       2.94179   0.00035  -0.00044  -0.00177  -0.00150   2.94029
   D135       2.91486  -0.00007   0.00022  -0.00134  -0.00060   2.91427
   D136       0.80503   0.00008  -0.00101  -0.00091  -0.00156   0.80347
   D137      -1.21979  -0.00001  -0.00057  -0.00132  -0.00136  -1.22115
   D138       1.01026  -0.00013   0.00090   0.00520   0.00401   1.01427
   D139       3.11775  -0.00009   0.00124   0.00431   0.00381   3.12156
   D140      -1.13846   0.00019   0.00101   0.00506   0.00405  -1.13441
   D141      -1.27557   0.00004  -0.00037  -0.00160  -0.00134  -1.27691
   D142       2.89778   0.00019  -0.00160  -0.00118  -0.00230   2.89548
   D143       0.87296   0.00010  -0.00116  -0.00158  -0.00211   0.87086
   D144       0.79326   0.00029   0.00035  -0.00179  -0.00073   0.79253
   D145      -1.31657   0.00044  -0.00088  -0.00137  -0.00170  -1.31827
   D146       2.94179   0.00035  -0.00044  -0.00177  -0.00150   2.94029
   D147       2.91486  -0.00007   0.00022  -0.00134  -0.00060   2.91427
   D148       0.80503   0.00008  -0.00101  -0.00091  -0.00156   0.80347
   D149      -1.21979  -0.00001  -0.00057  -0.00132  -0.00136  -1.22115
   D150       1.01026  -0.00013   0.00090   0.00520   0.00401   1.01427
   D151       3.11775  -0.00009   0.00124   0.00431   0.00381   3.12156
   D152      -1.13846   0.00019   0.00101   0.00506   0.00405  -1.13441
   D153       2.35400   0.00009  -0.00025   0.00413   0.00224   2.35624
   D154      -0.81976   0.00004  -0.00056   0.00325   0.00140  -0.81837
   D155      -1.80591   0.00010   0.00060   0.00408   0.00305  -1.80286
   D156       1.30351   0.00005   0.00029   0.00320   0.00221   1.30571
   D157       0.19725   0.00017   0.00133   0.00496   0.00430   0.20155
   D158      -2.97652   0.00012   0.00102   0.00408   0.00346  -2.97306
   D159       0.61619   0.00045  -0.00099  -0.00388  -0.00331   0.61288
   D160      -1.53841   0.00009  -0.00113  -0.00376  -0.00339  -1.54180
   D161       2.69507   0.00020  -0.00207  -0.00453  -0.00479   2.69029
   D162       2.35400   0.00009  -0.00025   0.00413   0.00224   2.35624
   D163      -0.81976   0.00004  -0.00056   0.00325   0.00140  -0.81837
   D164      -1.80591   0.00010   0.00060   0.00408   0.00305  -1.80286
   D165       1.30351   0.00005   0.00029   0.00320   0.00221   1.30571
   D166       0.19725   0.00017   0.00133   0.00496   0.00430   0.20155
   D167      -2.97652   0.00012   0.00102   0.00408   0.00346  -2.97306
   D168       0.61619   0.00045  -0.00099  -0.00388  -0.00331   0.61288
   D169      -1.53841   0.00009  -0.00113  -0.00376  -0.00339  -1.54180
   D170       2.69507   0.00020  -0.00207  -0.00453  -0.00479   2.69029
   D171       2.35400   0.00009  -0.00025   0.00413   0.00224   2.35624
   D172      -0.81976   0.00004  -0.00056   0.00325   0.00140  -0.81837
   D173      -1.80591   0.00010   0.00060   0.00408   0.00305  -1.80286
   D174       1.30351   0.00005   0.00029   0.00320   0.00221   1.30571
   D175       0.19725   0.00017   0.00133   0.00496   0.00430   0.20155
   D176      -2.97652   0.00012   0.00102   0.00408   0.00346  -2.97306
   D177       0.61619   0.00045  -0.00099  -0.00388  -0.00331   0.61288
   D178      -1.53841   0.00009  -0.00113  -0.00376  -0.00339  -1.54180
   D179       2.69507   0.00020  -0.00207  -0.00453  -0.00479   2.69029
   D180       2.35400   0.00009  -0.00025   0.00413   0.00224   2.35624
   D181      -0.81976   0.00004  -0.00056   0.00325   0.00140  -0.81837
   D182      -1.80591   0.00010   0.00060   0.00408   0.00305  -1.80286
   D183       1.30351   0.00005   0.00029   0.00320   0.00221   1.30571
   D184       0.19725   0.00017   0.00133   0.00496   0.00430   0.20155
   D185      -2.97652   0.00012   0.00102   0.00408   0.00346  -2.97306
   D186       0.61619   0.00045  -0.00099  -0.00388  -0.00331   0.61288
   D187      -1.53841   0.00009  -0.00113  -0.00376  -0.00339  -1.54180
   D188       2.69507   0.00020  -0.00207  -0.00453  -0.00479   2.69029
   D189       3.10851  -0.00007   0.00033  -0.00240  -0.00112   3.10739
   D190      -0.02891  -0.00003  -0.00040  -0.00054  -0.00073  -0.02964
   D191      -0.00368  -0.00003   0.00062  -0.00161  -0.00034  -0.00402
   D192      -3.14110   0.00002  -0.00011   0.00026   0.00005  -3.14105
   D193      -3.10966   0.00002  -0.00012   0.00084   0.00039  -3.10928
   D194       0.00569  -0.00002  -0.00038   0.00013  -0.00030   0.00539
   D195       3.10851  -0.00007   0.00033  -0.00240  -0.00112   3.10739
   D196      -0.02891  -0.00003  -0.00040  -0.00054  -0.00073  -0.02964
   D197      -0.00368  -0.00003   0.00062  -0.00161  -0.00034  -0.00402
   D198      -3.14110   0.00002  -0.00011   0.00026   0.00005  -3.14105
   D199      -3.10966   0.00002  -0.00012   0.00084   0.00039  -3.10928
   D200       0.00569  -0.00002  -0.00038   0.00013  -0.00030   0.00539
   D201       3.10851  -0.00007   0.00033  -0.00240  -0.00112   3.10739
   D202      -0.02891  -0.00003  -0.00040  -0.00054  -0.00073  -0.02964
   D203      -0.00368  -0.00003   0.00062  -0.00161  -0.00034  -0.00402
   D204      -3.14110   0.00002  -0.00011   0.00026   0.00005  -3.14105
   D205      -3.10966   0.00002  -0.00012   0.00084   0.00039  -3.10928
   D206       0.00569  -0.00002  -0.00038   0.00013  -0.00030   0.00539
   D207       3.10851  -0.00007   0.00033  -0.00240  -0.00112   3.10739
   D208      -0.02891  -0.00003  -0.00040  -0.00054  -0.00073  -0.02964
   D209      -0.00368  -0.00003   0.00062  -0.00161  -0.00034  -0.00402
   D210      -3.14110   0.00002  -0.00011   0.00026   0.00005  -3.14105
   D211      -3.10966   0.00002  -0.00012   0.00084   0.00039  -3.10928
   D212       0.00569  -0.00002  -0.00038   0.00013  -0.00030   0.00539
   D213       0.00033   0.00007  -0.00062   0.00243   0.00083   0.00116
   D214      -3.13042   0.00006  -0.00031   0.00321   0.00161  -3.12881
   D215       3.13828   0.00003   0.00002   0.00080   0.00050   3.13878
   D216       0.00753   0.00002   0.00033   0.00158   0.00128   0.00881
   D217      -0.00552   0.00007  -0.00003   0.00146   0.00085  -0.00467
   D218      -3.11838  -0.00001   0.00027  -0.00085  -0.00024  -3.11862
   D219       0.00033   0.00007  -0.00062   0.00243   0.00083   0.00116
   D220      -3.13042   0.00006  -0.00031   0.00321   0.00161  -3.12881
   D221       3.13828   0.00003   0.00002   0.00080   0.00050   3.13878
   D222       0.00753   0.00002   0.00033   0.00158   0.00128   0.00881
   D223      -0.00552   0.00007  -0.00003   0.00146   0.00085  -0.00467
   D224      -3.11838  -0.00001   0.00027  -0.00085  -0.00024  -3.11862
   D225       0.00033   0.00007  -0.00062   0.00243   0.00083   0.00116
   D226      -3.13042   0.00006  -0.00031   0.00321   0.00161  -3.12881
   D227       3.13828   0.00003   0.00002   0.00080   0.00050   3.13878
   D228       0.00753   0.00002   0.00033   0.00158   0.00128   0.00881
   D229      -0.00552   0.00007  -0.00003   0.00146   0.00085  -0.00467
   D230      -3.11838  -0.00001   0.00027  -0.00085  -0.00024  -3.11862
   D231       0.00033   0.00007  -0.00062   0.00243   0.00083   0.00116
   D232      -3.13042   0.00006  -0.00031   0.00321   0.00161  -3.12881
   D233       3.13828   0.00003   0.00002   0.00080   0.00050   3.13878
   D234       0.00753   0.00002   0.00033   0.00158   0.00128   0.00881
   D235      -0.00552   0.00007  -0.00003   0.00146   0.00085  -0.00467
   D236      -3.11838  -0.00001   0.00027  -0.00085  -0.00024  -3.11862
   D237       0.00332  -0.00009   0.00042  -0.00249  -0.00108   0.00224
   D238       3.11734  -0.00002   0.00013  -0.00029  -0.00004   3.11730
   D239       3.13409  -0.00007   0.00011  -0.00328  -0.00186   3.13223
   D240      -0.03507   0.00000  -0.00018  -0.00108  -0.00083  -0.03590
   D241       1.72496   0.00028   0.00304   0.00829   0.00802   1.73299
   D242      -1.40379   0.00026   0.00341   0.00922   0.00895  -1.39484
   D243       0.00332  -0.00009   0.00042  -0.00249  -0.00108   0.00224
   D244       3.11734  -0.00002   0.00013  -0.00029  -0.00004   3.11730
   D245       3.13409  -0.00007   0.00011  -0.00328  -0.00186   3.13223
   D246      -0.03507   0.00000  -0.00018  -0.00108  -0.00083  -0.03590
   D247       1.72496   0.00028   0.00304   0.00829   0.00802   1.73299
   D248      -1.40379   0.00026   0.00341   0.00922   0.00895  -1.39484
   D249       0.00332  -0.00009   0.00042  -0.00249  -0.00108   0.00224
   D250       3.11734  -0.00002   0.00013  -0.00029  -0.00004   3.11730
   D251       3.13409  -0.00007   0.00011  -0.00328  -0.00186   3.13223
   D252      -0.03507   0.00000  -0.00018  -0.00108  -0.00083  -0.03590
   D253       1.72496   0.00028   0.00304   0.00829   0.00802   1.73299
   D254      -1.40379   0.00026   0.00341   0.00922   0.00895  -1.39484
   D255       0.00332  -0.00009   0.00042  -0.00249  -0.00108   0.00224
   D256       3.11734  -0.00002   0.00013  -0.00029  -0.00004   3.11730
   D257       3.13409  -0.00007   0.00011  -0.00328  -0.00186   3.13223
   D258      -0.03507   0.00000  -0.00018  -0.00108  -0.00083  -0.03590
   D259       1.72496   0.00028   0.00304   0.00829   0.00802   1.73299
   D260      -1.40379   0.00026   0.00341   0.00922   0.00895  -1.39484
         Item               Value     Threshold  Converged?
 Maximum Force            0.000815     0.000450     NO 
 RMS     Force            0.000145     0.000300     YES
 Maximum Displacement     0.051585     0.001800     NO 
 RMS     Displacement     0.011576     0.001200     NO 
 Predicted change in Energy=-4.778948D-05
 Lowest energy point so far.  Saving SCF results.
 GradGradGradGradGradGradGradGradGradGradGradGradGradGradGradGradGradGrad

 Leave Link  103 at Fri May  7 16:11:51 2021, MaxMem=  7516192768 cpu:              25.0 elap:               1.3
 (Enter /PARA/pp801/luchenlin/g16/l202.exe)
 Stoichiometry    C28H52Au4N8S4
 Framework group  C4[X(C28H52Au4N8S4)]
 Deg. of freedom    70
 Full point group                 C4      NOp   4
 RotChk:  IX=0 Diff= 2.35D-03
 Largest Abelian subgroup         C2      NOp   2
 Largest concise Abelian subgroup C2      NOp   2
                         Standard orientation:                         
 ---------------------------------------------------------------------
 Center     Atomic      Atomic             Coordinates (Angstroms)
 Number     Number       Type             X           Y           Z
 ---------------------------------------------------------------------
      1         16           0        4.045438   -1.080683   -0.344419
      2         79           0        3.246444    1.026056   -0.470269
      3         16           0        1.080683    4.045438   -0.344419
      4         79           0       -1.026056    3.246444   -0.470269
      5         16           0       -4.045438    1.080683   -0.344419
      6         79           0       -3.246444   -1.026056   -0.470269
      7         16           0       -1.080683   -4.045438   -0.344419
      8         79           0        1.026056   -3.246444   -0.470269
      9          6           0        5.185776   -0.720728    1.045437
     10          6           0        0.720728    5.185776    1.045437
     11          6           0       -5.185776    0.720728    1.045437
     12          6           0       -0.720728   -5.185776    1.045437
     13          6           0        6.260117    0.305437    0.706898
     14          1           0        4.607652   -0.406429    1.914713
     15          1           0        5.632739   -1.680227    1.287687
     16          6           0       -0.305437    6.260117    0.706898
     17          1           0        0.406429    4.607652    1.914713
     18          1           0        1.680227    5.632739    1.287687
     19          6           0       -6.260117   -0.305437    0.706898
     20          1           0       -4.607652    0.406429    1.914713
     21          1           0       -5.632739    1.680227    1.287687
     22          6           0        0.305437   -6.260117    0.706898
     23          1           0       -0.406429   -4.607652    1.914713
     24          1           0       -1.680227   -5.632739    1.287687
     25          1           0        5.818341    1.290801    0.542958
     26          1           0       -1.290801    5.818341    0.542958
     27          1           0       -5.818341   -1.290801    0.542958
     28          1           0        1.290801   -5.818341    0.542958
     29          6           0        7.295480   -3.386697    1.143868
     30          6           0        3.386697    7.295480    1.143868
     31          6           0       -7.295480    3.386697    1.143868
     32          6           0       -3.386697   -7.295480    1.143868
     33          6           0        6.155956   -4.135971    1.831613
     34          1           0        8.030738   -4.090168    0.744150
     35          6           0        4.135971    6.155956    1.831613
     36          1           0        4.090168    8.030738    0.744150
     37          6           0       -6.155956    4.135971    1.831613
     38          1           0       -8.030738    4.090168    0.744150
     39          6           0       -4.135971   -6.155956    1.831613
     40          1           0       -4.090168   -8.030738    0.744150
     41          6           0        5.241368   -4.808023    0.861411
     42          1           0        5.565759   -3.437961    2.438354
     43          1           0        6.553626   -4.873131    2.535225
     44          6           0        4.808023    5.241368    0.861411
     45          1           0        3.437961    5.565759    2.438354
     46          1           0        4.873131    6.553626    2.535225
     47          6           0       -5.241368    4.808023    0.861411
     48          1           0       -5.565759    3.437961    2.438354
     49          1           0       -6.553626    4.873131    2.535225
     50          6           0       -4.808023   -5.241368    0.861411
     51          1           0       -3.437961   -5.565759    2.438354
     52          1           0       -4.873131   -6.553626    2.535225
     53          6           0        4.712798   -6.072978    0.885038
     54          7           0        4.773356   -4.134099   -0.237105
     55          6           0        6.072978    4.712798    0.885038
     56          7           0        4.134099    4.773356   -0.237105
     57          6           0       -4.712798    6.072978    0.885038
     58          7           0       -4.773356    4.134099   -0.237105
     59          6           0       -6.072978   -4.712798    0.885038
     60          7           0       -4.134099   -4.773356   -0.237105
     61          7           0        3.905422   -6.155956   -0.222850
     62          1           0        4.830772   -6.896345    1.570531
     63          6           0        3.975271   -4.962169   -0.863877
     64          7           0        6.155956    3.905422   -0.222850
     65          1           0        6.896345    4.830772    1.570531
     66          6           0        4.962169    3.975271   -0.863877
     67          7           0       -3.905422    6.155956   -0.222850
     68          1           0       -4.830772    6.896345    1.570531
     69          6           0       -3.975271    4.962169   -0.863877
     70          7           0       -6.155956   -3.905422   -0.222850
     71          1           0       -6.896345   -4.830772    1.570531
     72          6           0       -4.962169   -3.975271   -0.863877
     73          1           0        3.355900   -6.949373   -0.501825
     74          1           0        3.448226   -4.763213   -1.785275
     75          1           0        6.949373    3.355900   -0.501825
     76          1           0        4.763213    3.448226   -1.785275
     77          1           0       -3.355900    6.949373   -0.501825
     78          1           0       -3.448226    4.763213   -1.785275
     79          1           0       -6.949373   -3.355900   -0.501825
     80          1           0       -4.763213   -3.448226   -1.785275
     81          1           0       -0.384662    6.980319    1.528846
     82          1           0       -0.017615    6.800302   -0.197938
     83          1           0        2.798974    6.930021    0.302696
     84          1           0        2.721415    7.813126    1.839202
     85          1           0       -6.930021    2.798974    0.302696
     86          1           0       -7.813126    2.721415    1.839202
     87          1           0       -6.980319   -0.384662    1.528846
     88          1           0       -6.800302   -0.017615   -0.197938
     89          1           0       -2.798974   -6.930021    0.302696
     90          1           0       -2.721415   -7.813126    1.839202
     91          1           0        0.384662   -6.980319    1.528846
     92          1           0        0.017615   -6.800302   -0.197938
     93          1           0        6.930021   -2.798974    0.302696
     94          1           0        7.813126   -2.721415    1.839202
     95          1           0        6.980319    0.384662    1.528846
     96          1           0        6.800302    0.017615   -0.197938
 ---------------------------------------------------------------------
 Rotational constants (GHZ):           0.0274231           0.0274231           0.0142661
 Leave Link  202 at Fri May  7 16:11:51 2021, MaxMem=  7516192768 cpu:               0.9 elap:               0.1
 (Enter /PARA/pp801/luchenlin/g16/l301.exe)
 Basis read from rwf:  (5D, 7F)
 Pseudo-potential data read from rwf file.
 There are   552 symmetry adapted cartesian basis functions of A   symmetry.
 There are   552 symmetry adapted cartesian basis functions of B   symmetry.
 There are   526 symmetry adapted basis functions of A   symmetry.
 There are   526 symmetry adapted basis functions of B   symmetry.
  1052 basis functions,  1856 primitive gaussians,  1104 cartesian basis functions
   208 alpha electrons      208 beta electrons
       nuclear repulsion energy      7417.2003461934 Hartrees.
 IExCor= 1009 DFT=T Ex+Corr=PBE1PBE ExCW=0 ScaHFX=  0.250000
 ScaDFX=  0.750000  0.750000  1.000000  1.000000 ScalE2=  1.000000  1.000000
 IRadAn=      5 IRanWt=     -1 IRanGd=            0 ICorTp=0 IEmpDi=141
 NAtoms=   96 NActive=   96 NUniq=   24 SFac= 4.00D+00 NAtFMM=   60 NAOKFM=T Big=F
 Integral buffers will be    131072 words long.
 Raffenetti 2 integral format.
 Two-electron integral symmetry is turned on.
 R6Disp:  Grimme-D3(BJ) Dispersion energy=       -0.1218286211 Hartrees.
 Nuclear repulsion after empirical dispersion term =     7417.0785175723 Hartrees.
 No density basis found on file    724.
 Leave Link  301 at Fri May  7 16:11:51 2021, MaxMem=  7516192768 cpu:               4.0 elap:               0.2
 (Enter /PARA/pp801/luchenlin/g16/l302.exe)
 NPDir=0 NMtPBC=     1 NCelOv=     1 NCel=       1 NClECP=     1 NCelD=      1
         NCelK=      1 NCelE2=     1 NClLst=     1 CellRange=     0.0.
 One-electron integrals computed using PRISM.
 One-electron integral symmetry used in STVInt
   4 Symmetry operations used in ECPInt.
 ECPInt:  NShTT=   97020 NPrTT=  378094 LenC2=   59049 LenP2D=  131396.
 LDataN:  DoStor=T MaxTD1= 6 Len=  172
 GSVD:  received Info=                   1 from GESDD.
 NBasis=  1052 RedAO= T EigKep=  6.88D-04  NBF=   526   526
 NBsUse=  1052 1.00D-06 EigRej= -1.00D+00 NBFU=   526   526
 Precomputing XC quadrature grid using
 IXCGrd= 4 IRadAn=           5 IRanWt=          -1 IRanGd=           0 AccXCQ= 0.00D+00.
 Defaulting to unpruned grid for atomic number  79.
 Defaulting to unpruned grid for atomic number  79.
 Generated NRdTot=       0 NPtTot=           0 NUsed=           0 NTot=          32
 NSgBfM=   974   974   974   974   974 MxSgAt=    96 MxSgA2=    96.
 Leave Link  302 at Fri May  7 16:11:55 2021, MaxMem=  7516192768 cpu:              85.7 elap:               3.6
 (Enter /PARA/pp801/luchenlin/g16/l303.exe)
 DipDrv:  MaxL=1.
 Leave Link  303 at Fri May  7 16:11:55 2021, MaxMem=  7516192768 cpu:               9.6 elap:               0.5
 (Enter /PARA/pp801/luchenlin/g16/l401.exe)
 Initial guess from the checkpoint file:  "/PARA/pp801/luchenlin/tmp/Gau-18749.chk"
 B after Tr=    -0.000000   -0.000000    0.000000
         Rot=    1.000000   -0.000000   -0.000000   -0.000727 Ang=  -0.08 deg.
 Guess basis will be translated and rotated to current coordinates.
 JPrj=2 DoOrth=T DoCkMO=T.
 Initial guess orbital symmetries:
       Occupied  (E) (E) (B) (A) (A) (E) (E) (B) (A) (E) (E) (B)
                 (A) (E) (E) (B) (B) (E) (E) (A) (B) (E) (E) (A)
                 (B) (E) (E) (A) (B) (E) (E) (A) (A) (E) (E) (B)
                 (B) (E) (E) (A) (E) (E) (A) (B) (B) (E) (E) (A)
                 (A) (E) (E) (B) (A) (B) (E) (E) (B) (E) (E) (A)
                 (A) (E) (E) (B) (B) (E) (E) (A) (B) (E) (E) (A)
                 (A) (E) (E) (B) (B) (E) (E) (A) (B) (E) (E) (A)
                 (A) (E) (E) (B) (B) (E) (E) (A) (A) (E) (E) (B)
                 (A) (E) (E) (B) (A) (E) (E) (B) (A) (E) (E) (B)
                 (B) (E) (E) (A) (B) (E) (E) (A) (B) (E) (E) (A)
                 (B) (E) (E) (A) (A) (E) (E) (B) (A) (E) (E) (B)
                 (B) (E) (E) (A) (B) (E) (E) (A) (B) (E) (E) (A)
                 (B) (E) (E) (A) (A) (E) (E) (B) (B) (E) (E) (A)
                 (A) (E) (E) (B) (A) (E) (E) (B) (B) (E) (E) (A)
                 (B) (E) (E) (A) (B) (E) (E) (A) (B) (E) (E) (A)
                 (A) (E) (E) (B) (E) (E) (A) (B) (A) (E) (E) (B)
                 (A) (E) (E) (B) (B) (E) (E) (A) (A) (E) (E) (B)
                 (A) (E) (E) (B)
       Virtual   (A) (E) (E) (B) (A) (A) (E) (E) (B) (E) (E) (A)
                 (B) (E) (E) (B) (A) (E) (E) (B) (A) (E) (E) (A)
                 (B) (E) (E) (A) (B) (E) (E) (B) (A) (E) (E) (B)
                 (B) (A) (E) (E) (E) (E) (B) (A) (B) (E) (E) (A)
                 (A) (B) (A) (E) (E) (B) (E) (E) (A) (E) (E) (B)
                 (E) (E) (A) (A) (B) (E) (E) (B) (A) (E) (E) (A)
                 (B) (E) (E) (A) (B) (E) (E) (A) (B) (E) (E) (A)
                 (B) (E) (E) (A) (B) (A) (E) (E) (B) (B) (E) (E)
                 (A) (E) (E) (B) (A) (E) (E) (B) (B) (E) (E) (A)
                 (E) (E) (B) (A) (A) (E) (E) (B) (A) (B) (A) (E)
                 (E) (B) (A) (E) (E) (B) (E) (E) (B) (E) (E) (A)
                 (A) (E) (E) (B) (A) (E) (E) (B) (A) (E) (E) (B)
                 (A) (A) (E) (E) (B) (B) (E) (E) (A) (E) (E) (A)
                 (E) (E) (B) (A) (B) (A) (E) (E) (B) (E) (E) (B)
                 (B) (E) (E) (A) (E) (E) (A) (B) (E) (E) (A) (A)
                 (E) (E) (B) (B) (A) (B) (E) (E) (A) (E) (E) (A)
                 (E) (E) (A) (B) (B) (E) (E) (E) (E) (A) (B) (A)
                 (B) (E) (E) (A) (E) (E) (B) (A) (E) (E) (B) (B)
[truncated: 3,123,497 more chars]
