# Supplementary material for: Design of a gold clustering site in an engineered apo-ferritin cage
Source: Commun Chem. 2022 Mar 21;5:39. doi: 10.1038/s42004-022-00651-1 (PMC9814837; doi:10.1038/s42004-022-00651-1)
Supplement: Supplementary file 3 — Supplementary Data 1 [file 42004_2022_651_MOESM3_ESM.zip › Supplementary Data/Cys48site_optimized.log]

 Entering Gaussian System, Link 0=/PARA/pp801/luchenlin/g16/g16
 Input=Cys48site_opt.gjf
 Output=Cys48site_opt.log
 Initial command:
 /PARA/pp801/luchenlin/g16/l1.exe "/PARA/pp801/luchenlin/tmp/Gau-28817.inp" -scrdir="/PARA/pp801/luchenlin/tmp/"
 Default is to use a total of  24 processors:
                               24 via shared-memory
                                1 via Linda
 Entering Link 1 = /PARA/pp801/luchenlin/g16/l1.exe PID=     28821.
  
 Copyright (c) 1988-2019, Gaussian, Inc.  All Rights Reserved.
  
 This is part of the Gaussian(R) 16 program.  It is based on
 the Gaussian(R) 09 system (copyright 2009, Gaussian, Inc.),
 the Gaussian(R) 03 system (copyright 2003, Gaussian, Inc.),
 the Gaussian(R) 98 system (copyright 1998, Gaussian, Inc.),
 the Gaussian(R) 94 system (copyright 1995, Gaussian, Inc.),
 the Gaussian 92(TM) system (copyright 1992, Gaussian, Inc.),
 the Gaussian 90(TM) system (copyright 1990, Gaussian, Inc.),
 the Gaussian 88(TM) system (copyright 1988, Gaussian, Inc.),
 the Gaussian 86(TM) system (copyright 1986, Carnegie Mellon
 University), and the Gaussian 82(TM) system (copyright 1983,
 Carnegie Mellon University). Gaussian is a federally registered
 trademark of Gaussian, Inc.
  
 This software contains proprietary and confidential information,
 including trade secrets, belonging to Gaussian, Inc.
  
 This software is provided under written license and may be
 used, copied, transmitted, or stored only in accord with that
 written license.
  
 The following legend is applicable only to US Government
 contracts under FAR:
  
                    RESTRICTED RIGHTS LEGEND
  
 Use, reproduction and disclosure by the US Government is
 subject to restrictions as set forth in subparagraphs (a)
 and (c) of the Commercial Computer Software - Restricted
 Rights clause in FAR 52.227-19.
  
 Gaussian, Inc.
 340 Quinnipiac St., Bldg. 40, Wallingford CT 06492
  
  
 ---------------------------------------------------------------
 Warning -- This program may not be used in any manner that
 competes with the business of Gaussian, Inc. or will provide
 assistance to any competitor of Gaussian, Inc.  The licensee
 of this program is prohibited from giving any competitor of
 Gaussian, Inc. access to this program.  By using this program,
 the user acknowledges that Gaussian, Inc. is engaged in the
 business of creating and licensing software in the field of
 computational chemistry and represents and warrants to the
 licensee that it is not a competitor of Gaussian, Inc. and that
 it will not use this program in any manner prohibited above.
 ---------------------------------------------------------------
  

 Cite this work as:
 Gaussian 16, Revision C.01,
 M. J. Frisch, G. W. Trucks, H. B. Schlegel, G. E. Scuseria, 
 M. A. Robb, J. R. Cheeseman, G. Scalmani, V. Barone, 
 G. A. Petersson, H. Nakatsuji, X. Li, M. Caricato, A. V. Marenich, 
 J. Bloino, B. G. Janesko, R. Gomperts, B. Mennucci, H. P. Hratchian, 
 J. V. Ortiz, A. F. Izmaylov, J. L. Sonnenberg, D. Williams-Young, 
 F. Ding, F. Lipparini, F. Egidi, J. Goings, B. Peng, A. Petrone, 
 T. Henderson, D. Ranasinghe, V. G. Zakrzewski, J. Gao, N. Rega, 
 G. Zheng, W. Liang, M. Hada, M. Ehara, K. Toyota, R. Fukuda, 
 J. Hasegawa, M. Ishida, T. Nakajima, Y. Honda, O. Kitao, H. Nakai, 
 T. Vreven, K. Throssell, J. A. Montgomery, Jr., J. E. Peralta, 
 F. Ogliaro, M. J. Bearpark, J. J. Heyd, E. N. Brothers, K. N. Kudin, 
 V. N. Staroverov, T. A. Keith, R. Kobayashi, J. Normand, 
 K. Raghavachari, A. P. Rendell, J. C. Burant, S. S. Iyengar, 
 J. Tomasi, M. Cossi, J. M. Millam, M. Klene, C. Adamo, R. Cammi, 
 J. W. Ochterski, R. L. Martin, K. Morokuma, O. Farkas, 
 J. B. Foresman, and D. J. Fox, Gaussian, Inc., Wallingford CT, 2019.
 
 ******************************************
 Gaussian 16:  ES64L-G16RevC.01  3-Jul-2019
                27-Jul-2021 
 ******************************************
 ------------------------------------------------------------
 #p opt=modredundant genecp empiricaldispersion=gd3bj pbe1pbe
 ------------------------------------------------------------
 1/18=120,19=15,26=3,38=1/1,3;
 2/9=110,12=2,17=6,18=5,40=1/2;
 3/5=7,11=2,16=1,17=8,25=1,30=1,71=1,74=-13,124=41/1,2,3;
 4//1;
 5/5=2,38=5/2;
 6/7=2,8=2,9=2,10=2,28=1/1;
 7//1,2,3,16;
 1/18=20,19=15,26=3/3(2);
 2/9=110/2;
 99//99;
 2/9=110/2;
 3/5=7,6=1,11=2,16=1,17=8,25=1,30=1,71=1,74=-13,82=7,124=41/1,2,3;
 4/5=5,16=3,69=1/1;
 5/5=2,38=5/2;
 7//1,2,3,16;
 1/18=20,19=15,26=3/3(-5);
 2/9=110/2;
 6/7=2,8=2,9=2,10=2,19=2,28=1/1;
 99/9=1/99;
 Leave Link    1 at Tue Jul 27 14:26:30 2021, MaxMem=           0 cpu:               4.5 elap:               0.2
 (Enter /PARA/pp801/luchenlin/g16/l101.exe)
 -------------------
 Title Card Required
 -------------------
 Symbolic Z-matrix:
 Charge =  1 Multiplicity = 1
 C                     19.544    49.977   -2.736 
 C                     19.41     50.147   -4.259 
 S                     20.541    51.375   -4.982 
 C                     18.573    53.361   -1.208 
 C                     17.26     54.138   -1.537 
 C                     17.43     55.114   -2.651 
 N                     18.032    54.771   -3.871 
 C                     18.079    55.805   -4.656 
 N                     17.548    56.853   -3.979 
 C                     17.131    56.43    -2.737 
 Au                    22.421    51.929   -4.235 
 Au                    19.17     53.285   -4.515 
 H                     20.46297   49.45625  -2.56506 
 H                     18.42422   50.52983  -4.42207 
 H                     19.69531   49.20632  -4.68163 
 H                     19.38044   53.89418  -1.66479 
 H                     17.03345   54.71824  -0.667 
 H                     16.56301   53.40612  -1.88837 
 H                     18.46566   55.82584  -5.65347 
 H                     17.47127   57.78719  -4.32742 
 H                     16.66068   57.0277  -1.98437 
 H                     18.76068   49.37107  -2.33083 
 H                     19.62311   50.91655  -2.23014 
 H                     18.5402   52.37488  -1.62198 
 H                     18.78198   53.33637  -0.15889 
 
 The following ModRedundant input section has been read:
 X       1 F                                                                   
 X       4 F                                                                   
 X      23 F                                                                   
 X      24 F                                                                   
 X      11 F                                                                   
 X      12 F                                                                   
 
 ITRead=  0  0  0  0  0  0  0  0  0  0  0  0  0  0  0  0  0  0  0  0
 ITRead=  0  0  0  0  0
 MicOpt= -1 -1 -1 -1 -1 -1 -1 -1 -1 -1 -1 -1 -1 -1 -1 -1 -1 -1 -1 -1
 MicOpt= -1 -1 -1 -1 -1
 NAtoms=     25 NQM=       25 NQMF=       0 NMMI=      0 NMMIF=      0
                NMic=       0 NMicF=      0.
                    Isotopes and Nuclear Properties:
 (Nuclear quadrupole moments (NQMom) in fm**2, nuclear magnetic moments (NMagM)
  in nuclear magnetons)

  Atom         1           2           3           4           5           6           7           8           9          10
 IAtWgt=          12          12          32          12          12          12          14          12          14          12
 AtmWgt=  12.0000000  12.0000000  31.9720718  12.0000000  12.0000000  12.0000000  14.0030740  12.0000000  14.0030740  12.0000000
 NucSpn=           0           0           0           0           0           0           2           0           2           0
 AtZEff=  -0.0000000  -0.0000000  -0.0000000  -0.0000000  -0.0000000  -0.0000000  -0.0000000  -0.0000000  -0.0000000  -0.0000000
 NQMom=    0.0000000   0.0000000   0.0000000   0.0000000   0.0000000   0.0000000   2.0440000   0.0000000   2.0440000   0.0000000
 NMagM=    0.0000000   0.0000000   0.0000000   0.0000000   0.0000000   0.0000000   0.4037610   0.0000000   0.4037610   0.0000000
 AtZNuc=   6.0000000   6.0000000  16.0000000   6.0000000   6.0000000   6.0000000   7.0000000   6.0000000   7.0000000   6.0000000

  Atom        11          12          13          14          15          16          17          18          19          20
 IAtWgt=         197         197           1           1           1           1           1           1           1           1
 AtmWgt= 196.9666000 196.9666000   1.0078250   1.0078250   1.0078250   1.0078250   1.0078250   1.0078250   1.0078250   1.0078250
 NucSpn=           3           3           1           1           1           1           1           1           1           1
 AtZEff=  -0.0000000  -0.0000000  -0.0000000  -0.0000000  -0.0000000  -0.0000000  -0.0000000  -0.0000000  -0.0000000  -0.0000000
 NQMom=   54.7000000  54.7000000   0.0000000   0.0000000   0.0000000   0.0000000   0.0000000   0.0000000   0.0000000   0.0000000
 NMagM=    0.1481590   0.1481590   2.7928460   2.7928460   2.7928460   2.7928460   2.7928460   2.7928460   2.7928460   2.7928460
 AtZNuc=  79.0000000  79.0000000   1.0000000   1.0000000   1.0000000   1.0000000   1.0000000   1.0000000   1.0000000   1.0000000

  Atom        21          22          23          24          25
 IAtWgt=           1           1           1           1           1
 AtmWgt=   1.0078250   1.0078250   1.0078250   1.0078250   1.0078250
 NucSpn=           1           1           1           1           1
 AtZEff=  -0.0000000  -0.0000000  -0.0000000  -0.0000000  -0.0000000
 NQMom=    0.0000000   0.0000000   0.0000000   0.0000000   0.0000000
 NMagM=    2.7928460   2.7928460   2.7928460   2.7928460   2.7928460
 AtZNuc=   1.0000000   1.0000000   1.0000000   1.0000000   1.0000000
 Leave Link  101 at Tue Jul 27 14:26:32 2021, MaxMem=  7516192768 cpu:              21.3 elap:               1.0
 (Enter /PARA/pp801/luchenlin/g16/l103.exe)

 GradGradGradGradGradGradGradGradGradGradGradGradGradGradGradGradGradGrad
 Berny optimization.
 Initialization pass.
                           ----------------------------
                           !    Initial Parameters    !
                           ! (Angstroms and Degrees)  !
 --------------------------                            --------------------------
 ! Name  Definition              Value          Derivative Info.                !
 --------------------------------------------------------------------------------
 ! X1    R(1,-1)                19.544          Frozen                          !
 ! Y1    R(1,-2)                49.977          Frozen                          !
 ! Z1    R(1,-3)                -2.736          Frozen                          !
 ! X4    R(4,-1)                18.573          Frozen                          !
 ! Y4    R(4,-2)                53.361          Frozen                          !
 ! Z4    R(4,-3)                -1.208          Frozen                          !
 ! X11   R(11,-1)               22.421          Frozen                          !
 ! Y11   R(11,-2)               51.929          Frozen                          !
 ! Z11   R(11,-3)               -4.235          Frozen                          !
 ! X12   R(12,-1)               19.17           Frozen                          !
 ! Y12   R(12,-2)               53.285          Frozen                          !
 ! Z12   R(12,-3)               -4.515          Frozen                          !
 ! X23   R(23,-1)               19.6231         Frozen                          !
 ! Y23   R(23,-2)               50.9165         Frozen                          !
 ! Z23   R(23,-3)               -2.2301         Frozen                          !
 ! X24   R(24,-1)               18.5402         Frozen                          !
 ! Y24   R(24,-2)               52.3749         Frozen                          !
 ! Z24   R(24,-3)               -1.622          Frozen                          !
 ! R1    R(1,2)                  1.5383         estimate D2E/DX2                !
 ! R2    R(1,13)                 1.07           estimate D2E/DX2                !
 ! R3    R(1,22)                 1.07           estimate D2E/DX2                !
 ! R4    R(1,23)                 1.07           estimate D2E/DX2                !
 ! R5    R(2,3)                  1.8193         estimate D2E/DX2                !
 ! R6    R(2,14)                 1.07           estimate D2E/DX2                !
 ! R7    R(2,15)                 1.07           estimate D2E/DX2                !
 ! R8    R(3,11)                 2.0975         estimate D2E/DX2                !
 ! R9    R(3,12)                 2.397          estimate D2E/DX2                !
 ! R10   R(4,5)                  1.5607         estimate D2E/DX2                !
 ! R11   R(4,16)                 1.07           estimate D2E/DX2                !
 ! R12   R(4,24)                 1.07           estimate D2E/DX2                !
 ! R13   R(4,25)                 1.07           estimate D2E/DX2                !
 ! R14   R(5,6)                  1.4908         estimate D2E/DX2                !
 ! R15   R(5,17)                 1.07           estimate D2E/DX2                !
 ! R16   R(5,18)                 1.07           estimate D2E/DX2                !
 ! R17   R(6,7)                  1.403          estimate D2E/DX2                !
 ! R18   R(6,10)                 1.3523         estimate D2E/DX2                !
 ! R19   R(7,8)                  1.2991         estimate D2E/DX2                !
 ! R20   R(7,12)                 1.9794         estimate D2E/DX2                !
 ! R21   R(8,9)                  1.3559         estimate D2E/DX2                !
 ! R22   R(8,19)                 1.07           estimate D2E/DX2                !
 ! R23   R(9,10)                 1.3767         estimate D2E/DX2                !
 ! R24   R(9,20)                 1.0            estimate D2E/DX2                !
 ! R25   R(10,21)                1.07           estimate D2E/DX2                !
 ! A1    A(2,1,13)             106.6642         estimate D2E/DX2                !
 ! A2    A(2,1,22)             111.9442         estimate D2E/DX2                !
 ! A3    A(2,1,23)             112.1766         estimate D2E/DX2                !
 ! A4    A(13,1,22)            107.0168         estimate D2E/DX2                !
 ! A5    A(13,1,23)            106.7575         estimate D2E/DX2                !
 ! A6    A(22,1,23)            111.8607         estimate D2E/DX2                !
 ! A7    A(1,2,3)              114.4495         estimate D2E/DX2                !
 ! A8    A(1,2,14)             105.7043         estimate D2E/DX2                !
 ! A9    A(1,2,15)             105.7043         estimate D2E/DX2                !
 ! A10   A(3,2,14)             105.7043         estimate D2E/DX2                !
 ! A11   A(3,2,15)             105.7043         estimate D2E/DX2                !
 ! A12   A(14,2,15)            120.0            estimate D2E/DX2                !
 ! A13   A(2,3,11)             126.4387         estimate D2E/DX2                !
 ! A14   A(2,3,12)              96.0184         estimate D2E/DX2                !
 ! A15   A(11,3,12)            103.4625         estimate D2E/DX2                !
 ! A16   A(5,4,16)             107.2635         estimate D2E/DX2                !
 ! A17   A(5,4,24)             110.5772         estimate D2E/DX2                !
 ! A18   A(5,4,25)             112.485          estimate D2E/DX2                !
 ! A19   A(16,4,24)            108.4937         estimate D2E/DX2                !
 ! A20   A(16,4,25)            106.4189         estimate D2E/DX2                !
 ! A21   A(24,4,25)            111.3534         estimate D2E/DX2                !
 ! A22   A(4,5,6)              112.7998         estimate D2E/DX2                !
 ! A23   A(4,5,17)             106.0631         estimate D2E/DX2                !
 ! A24   A(4,5,18)             106.0631         estimate D2E/DX2                !
 ! A25   A(6,5,17)             106.0631         estimate D2E/DX2                !
 ! A26   A(6,5,18)             106.0631         estimate D2E/DX2                !
 ! A27   A(17,5,18)            120.0            estimate D2E/DX2                !
 ! A28   A(5,6,7)              122.592          estimate D2E/DX2                !
 ! A29   A(5,6,10)             131.2564         estimate D2E/DX2                !
 ! A30   A(7,6,10)             106.1103         estimate D2E/DX2                !
 ! A31   A(6,7,8)              110.2665         estimate D2E/DX2                !
 ! A32   A(6,7,12)             135.4905         estimate D2E/DX2                !
 ! A33   A(8,7,12)             112.3428         estimate D2E/DX2                !
 ! A34   A(7,8,9)              107.4163         estimate D2E/DX2                !
 ! A35   A(7,8,19)             126.2919         estimate D2E/DX2                !
 ! A36   A(9,8,19)             126.2919         estimate D2E/DX2                !
 ! A37   A(8,9,10)             109.3638         estimate D2E/DX2                !
 ! A38   A(8,9,20)             125.3181         estimate D2E/DX2                !
 ! A39   A(10,9,20)            125.3181         estimate D2E/DX2                !
 ! A40   A(6,10,9)             106.8225         estimate D2E/DX2                !
 ! A41   A(6,10,21)            126.5887         estimate D2E/DX2                !
 ! A42   A(9,10,21)            126.5887         estimate D2E/DX2                !
 ! A43   L(3,12,7,24,-1)       172.1291         estimate D2E/DX2                !
 ! A44   L(3,12,7,24,-2)       178.9502         estimate D2E/DX2                !
 ! D1    D(13,1,2,3)           -72.6119         estimate D2E/DX2                !
 ! D2    D(13,1,2,14)          171.4945         estimate D2E/DX2                !
 ! D3    D(13,1,2,15)           43.2817         estimate D2E/DX2                !
 ! D4    D(22,1,2,3)           170.648          estimate D2E/DX2                !
 ! D5    D(22,1,2,14)           54.7544         estimate D2E/DX2                !
 ! D6    D(22,1,2,15)          -73.4584         estimate D2E/DX2                !
 ! D7    D(23,1,2,3)            43.9406         estimate D2E/DX2                !
 ! D8    D(23,1,2,14)          -71.9531         estimate D2E/DX2                !
 ! D9    D(23,1,2,15)          159.8342         estimate D2E/DX2                !
 ! D10   D(1,2,3,11)            27.8834         estimate D2E/DX2                !
 ! D11   D(1,2,3,12)           -83.76           estimate D2E/DX2                !
 ! D12   D(14,2,3,11)          143.777          estimate D2E/DX2                !
 ! D13   D(14,2,3,12)           32.1336         estimate D2E/DX2                !
 ! D14   D(15,2,3,11)          -88.0102         estimate D2E/DX2                !
 ! D15   D(15,2,3,12)          160.3464         estimate D2E/DX2                !
 ! D16   D(2,3,7,6)             49.1798         estimate D2E/DX2                !
 ! D17   D(2,3,7,8)           -149.5216         estimate D2E/DX2                !
 ! D18   D(11,3,7,6)           -79.509          estimate D2E/DX2                !
 ! D19   D(11,3,7,8)            81.7896         estimate D2E/DX2                !
 ! D20   D(16,4,5,6)            15.9864         estimate D2E/DX2                !
 ! D21   D(16,4,5,17)          -99.6959         estimate D2E/DX2                !
 ! D22   D(16,4,5,18)          131.6687         estimate D2E/DX2                !
 ! D23   D(24,4,5,6)          -102.1433         estimate D2E/DX2                !
 ! D24   D(24,4,5,17)          142.1744         estimate D2E/DX2                !
 ! D25   D(24,4,5,18)           13.5389         estimate D2E/DX2                !
 ! D26   D(25,4,5,6)           132.6643         estimate D2E/DX2                !
 ! D27   D(25,4,5,17)           16.9821         estimate D2E/DX2                !
 ! D28   D(25,4,5,18)         -111.6534         estimate D2E/DX2                !
 ! D29   D(4,5,6,7)             49.1415         estimate D2E/DX2                !
 ! D30   D(4,5,6,10)          -128.1777         estimate D2E/DX2                !
 ! D31   D(17,5,6,7)           164.8238         estimate D2E/DX2                !
 ! D32   D(17,5,6,10)          -12.4954         estimate D2E/DX2                !
 ! D33   D(18,5,6,7)           -66.5408         estimate D2E/DX2                !
 ! D34   D(18,5,6,10)          116.14           estimate D2E/DX2                !
 ! D35   D(5,6,7,8)           -178.7753         estimate D2E/DX2                !
 ! D36   D(5,6,7,12)           -16.2821         estimate D2E/DX2                !
 ! D37   D(10,6,7,8)            -0.8727         estimate D2E/DX2                !
 ! D38   D(10,6,7,12)          161.6205         estimate D2E/DX2                !
 ! D39   D(5,6,10,9)           177.6152         estimate D2E/DX2                !
 ! D40   D(5,6,10,21)           -2.3848         estimate D2E/DX2                !
 ! D41   D(7,6,10,9)            -0.0341         estimate D2E/DX2                !
 ! D42   D(7,6,10,21)          179.9659         estimate D2E/DX2                !
 ! D43   D(6,7,8,9)              1.416          estimate D2E/DX2                !
 ! D44   D(6,7,8,19)          -178.584          estimate D2E/DX2                !
 ! D45   D(12,7,8,9)          -165.4047         estimate D2E/DX2                !
 ! D46   D(12,7,8,19)           14.5953         estimate D2E/DX2                !
 ! D47   D(7,8,9,10)            -1.4365         estimate D2E/DX2                !
 ! D48   D(7,8,9,20)           178.5635         estimate D2E/DX2                !
 ! D49   D(19,8,9,10)          178.5635         estimate D2E/DX2                !
 ! D50   D(19,8,9,20)           -1.4365         estimate D2E/DX2                !
 ! D51   D(8,9,10,6)             0.8878         estimate D2E/DX2                !
 ! D52   D(8,9,10,21)         -179.1122         estimate D2E/DX2                !
 ! D53   D(20,9,10,6)         -179.1122         estimate D2E/DX2                !
 ! D54   D(20,9,10,21)           0.8878         estimate D2E/DX2                !
 --------------------------------------------------------------------------------
 Trust Radius=3.00D-01 FncErr=1.00D-07 GrdErr=1.00D-06 EigMax=2.50D+02 EigMin=1.00D-04
 Number of steps in this run=    150 maximum allowed number of steps=    150.
 GradGradGradGradGradGradGradGradGradGradGradGradGradGradGradGradGradGrad

 Leave Link  103 at Tue Jul 27 14:26:32 2021, MaxMem=  7516192768 cpu:               2.7 elap:               0.2
 (Enter /PARA/pp801/luchenlin/g16/l202.exe)
                          Input orientation:                          
 ---------------------------------------------------------------------
 Center     Atomic      Atomic             Coordinates (Angstroms)
 Number     Number       Type             X           Y           Z
 ---------------------------------------------------------------------
      1          6           0       19.544000   49.977000   -2.736000
      2          6           0       19.410000   50.147000   -4.259000
      3         16           0       20.541000   51.375000   -4.982000
      4          6           0       18.573000   53.361000   -1.208000
      5          6           0       17.260000   54.138000   -1.537000
      6          6           0       17.430000   55.114000   -2.651000
      7          7           0       18.032000   54.771000   -3.871000
      8          6           0       18.079000   55.805000   -4.656000
      9          7           0       17.548000   56.853000   -3.979000
     10          6           0       17.131000   56.430000   -2.737000
     11         79           0       22.421000   51.929000   -4.235000
     12         79           0       19.170000   53.285000   -4.515000
     13          1           0       20.462969   49.456255   -2.565062
     14          1           0       18.424224   50.529825   -4.422066
     15          1           0       19.695309   49.206320   -4.681633
     16          1           0       19.380440   53.894182   -1.664791
     17          1           0       17.033447   54.718242   -0.667004
     18          1           0       16.563008   53.406125   -1.888370
     19          1           0       18.465665   55.825844   -5.653475
     20          1           0       17.471271   57.787192   -4.327422
     21          1           0       16.660683   57.027700   -1.984366
     22          1           0       18.760677   49.371075   -2.330833
     23          1           0       19.623105   50.916548   -2.230143
     24          1           0       18.540202   52.374875   -1.621983
     25          1           0       18.781977   53.336373   -0.158895
 ---------------------------------------------------------------------
                    Distance matrix (angstroms):
                    1          2          3          4          5
     1  C    0.000000
     2  C    1.538306   0.000000
     3  S    2.827177   1.819306   0.000000
     4  C    3.837848   4.509874   4.696839   0.000000
     5  C    4.895731   5.287709   5.501559   1.560749   0.000000
     6  C    5.555627   5.583651   5.393700   2.541989   1.490796
     7  N    5.153330   4.840538   4.366030   3.061429   2.538549
     8  C    6.308582   5.825988   5.078644   4.255100   3.630125
     9  N    7.266942   6.965334   6.322384   4.574181   3.662995
    10  C    6.889396   6.854664   6.497780   3.719673   2.590348
    11  Au   3.786084   3.498889   2.097457   5.101025   6.228548
    12  Au   3.774597   3.157559   2.397046   3.361314   3.639257
    13  H    1.070000   2.110758   3.086950   4.545397   5.764951
    14  H    2.098174   1.070000   2.347038   4.285779   4.764236
    15  H    2.098174   1.070000   2.347038   5.530558   6.335686
    16  H    4.064303   4.557650   4.324009   1.070000   2.138233
    17  H    5.750043   6.280660   6.488404   2.122500   1.070000
    18  H    4.622086   4.934282   5.433271   2.122500   1.070000
    19  H    6.624458   5.923310   4.956603   5.084213   4.609535
    20  H    8.235771   7.882632   7.139181   5.525919   4.598662
    21  H    7.654465   7.750918   7.483026   4.207658   2.984909
    22  H    1.070000   2.177500   3.770139   4.149154   5.060215
    23  H    1.070000   2.180339   2.936908   2.850060   4.054931
    24  H    2.828153   3.560033   4.036416   1.070000   2.180539
    25  H    4.302039   5.232340   5.495771   1.070000   2.204131
                    6          7          8          9         10
     6  C    0.000000
     7  N    1.403016   0.000000
     8  C    2.217816   1.299073   0.000000
     9  N    2.191262   2.140244   1.355948   0.000000
    10  C    1.352277   2.202280   2.229774   1.376729   0.000000
    11  Au   6.128896   5.241448   5.835545   6.932347   7.105428
    12  Au   3.138047   1.979388   2.749648   3.955857   4.148473
    13  H    6.419998   5.988456   7.096612   8.075154   7.730763
    14  H    5.013962   4.294773   5.291633   6.398954   6.270880
    15  H    6.644982   5.864247   6.793798   7.973478   7.908150
    16  H    2.502954   2.730286   3.780516   4.179474   3.555276
    17  H    2.061581   3.356409   4.264541   3.973823   2.687846
    18  H    2.061581   2.819866   3.963913   4.149927   3.191647
    19  H    3.254870   2.116123   1.070000   2.168184   3.263765
    20  H    3.155638   3.101637   2.099138   1.000000   2.118301
    21  H    2.167601   3.245395   3.262552   2.190072   1.070000
    22  H    5.903761   5.662356   6.875062   7.756690   7.255980
    23  H    4.754517   4.481164   5.671508   6.527329   6.071708
    24  H    3.129573   3.325321   4.602578   5.156898   4.435443
    25  H    3.346399   4.049734   5.178055   5.336906   4.352342
                   11         12         13         14         15
    11  Au   0.000000
    12  Au   3.533573   0.000000
    13  H    3.568900   4.487017   0.000000
    14  H    4.238738   2.855837   2.959307   0.000000
    15  H    3.878384   4.115744   2.265314   1.853294   0.000000
    16  H    4.439924   2.922171   4.655916   4.453742   5.583596
    17  H    7.038195   4.628835   6.561460   5.794617   7.320113
    18  H    6.481098   3.702737   5.591876   4.261084   5.937339
    19  H    5.730806   2.871951   7.355215   5.437454   6.802544
    20  H    7.669861   4.815662   9.025557   7.320277   8.871481
    21  H    8.015194   5.168034   8.492430   7.160644   8.812388
    22  H    4.854564   4.500771   1.720441   2.414365   2.535142
    23  H    3.587858   3.321963   1.717556   2.528121   2.989967
    24  H    4.699708   3.097502   3.620052   3.355313   4.553622
    25  H    5.642502   4.373655   4.865254   5.116574   6.192470
                   16         17         18         19         20
    16  H    0.000000
    17  H    2.680117   0.000000
    18  H    2.868119   1.853294   0.000000
    19  H    4.525233   5.304990   4.863246   0.000000
    20  H    5.088227   4.796749   5.095848   2.567901   0.000000
    21  H    4.161506   2.684770   3.624164   4.262015   2.593028
    22  H    4.613699   5.860363   4.615967   7.265744   8.745282
    23  H    3.040529   4.858252   3.959671   6.095905   7.498981
    24  H    1.736700   2.945109   2.245826   5.307322   6.144525
    25  H    1.713777   2.285846   2.814209   6.040524   6.237336
                   21         22         23         24         25
    21  H    0.000000
    22  H    7.946944   0.000000
    23  H    6.795772   1.772684   0.000000
    24  H    5.031172   3.094171   1.915530   0.000000
    25  H    4.632292   4.521212   3.294407   1.767360   0.000000
 Stoichiometry    C7H13Au2N2S(1+)
 Framework group  C1[X(C7H13Au2N2S)]
 Deg. of freedom    69
 Full point group                 C1      NOp   1
 Largest Abelian subgroup         C1      NOp   1
 Largest concise Abelian subgroup C1      NOp   1
                         Standard orientation:                         
 ---------------------------------------------------------------------
 Center     Atomic      Atomic             Coordinates (Angstroms)
 Number     Number       Type             X           Y           Z
 ---------------------------------------------------------------------
      1          6           0       -1.231669    2.978500   -0.145866
      2          6           0       -1.266045    2.097438   -1.406395
      3         16           0       -1.485644    0.321534   -1.078044
      4          6           0        1.859831    1.863149    1.835976
      5          6           0        3.297386    1.740312    1.240758
      6          6           0        3.595955    0.372166    0.729382
      7          7           0        2.726528   -0.321361   -0.125937
      8          6           0        3.207940   -1.496217   -0.400794
      9          7           0        4.374484   -1.625813    0.278157
     10          6           0        4.629460   -0.465119    0.973254
     11         79           0       -2.464270   -0.528867    0.570724
     12         79           0        0.827446   -0.143743   -0.655008
     13          1           0       -2.232931    3.016150    0.229576
     14          1           0       -0.298000    2.191984   -1.852321
     15          1           0       -2.136885    2.401559   -1.948657
     16          1           0        1.499037    0.869633    2.002269
     17          1           0        3.970474    1.905070    2.056054
     18          1           0        3.321134    2.386692    0.388391
     19          1           0        2.765283   -2.227272   -1.044621
     20          1           0        4.958374   -2.437637    0.274551
     21          1           0        5.481661   -0.264145    1.588285
     22          1           0       -0.942812    3.984359   -0.368823
     23          1           0       -0.627782    2.552812    0.628091
     24          1           0        1.206126    2.350052    1.142799
     25          1           0        1.851492    2.351271    2.788114
 ---------------------------------------------------------------------
 Rotational constants (GHZ):           0.6713577           0.1723245           0.1650631
 Leave Link  202 at Tue Jul 27 14:26:33 2021, MaxMem=  7516192768 cpu:               0.6 elap:               0.0
 (Enter /PARA/pp801/luchenlin/g16/l301.exe)
 General basis read from cards:  (5D, 7F)
 Centers:      11     12
 SDD
 ****
 Centers:       1      2      4      5      6      8     10      7      9      3
 Centers:      13     14     15     16     17     18     19     20     21     22
 Centers:      23     24     25
 6-311G*
 ****
 ======================================================================================================
                                       Pseudopotential Parameters
 ======================================================================================================
  Center     Atomic      Valence      Angular      Power
  Number     Number     Electrons     Momentum     of R      Exponent        Coefficient   SO-Coeffient
 ======================================================================================================
    1          6
                                   No pseudopotential on this center.
    2          6
                                   No pseudopotential on this center.
    3         16
                                   No pseudopotential on this center.
    4          6
                                   No pseudopotential on this center.
    5          6
                                   No pseudopotential on this center.
    6          6
                                   No pseudopotential on this center.
    7          7
                                   No pseudopotential on this center.
    8          6
                                   No pseudopotential on this center.
    9          7
                                   No pseudopotential on this center.
   10          6
                                   No pseudopotential on this center.
   11         79           19
                                      G and up 
                                                     2        1.0000000        0.00000000    0.00000000
                                      S - G
                                                     2       13.2051000      426.84667900    0.00000000
                                                     2        6.6025500       37.00708300    0.00000000
                                      P - G
                                                     2       10.4520200      261.19958000    0.00000000
                                                     2        5.2260100       26.96249600    0.00000000
                                      D - G
                                                     2        7.8511000      124.79066600    0.00000000
                                                     2        3.9255500       16.30072600    0.00000000
                                      F - G
                                                     2        4.7898200       30.49008900    0.00000000
                                                     2        2.3949100        5.17107400    0.00000000
   12         79           19
                                      G and up 
                                                     2        1.0000000        0.00000000    0.00000000
                                      S - G
                                                     2       13.2051000      426.84667900    0.00000000
                                                     2        6.6025500       37.00708300    0.00000000
                                      P - G
                                                     2       10.4520200      261.19958000    0.00000000
                                                     2        5.2260100       26.96249600    0.00000000
                                      D - G
                                                     2        7.8511000      124.79066600    0.00000000
                                                     2        3.9255500       16.30072600    0.00000000
                                      F - G
                                                     2        4.7898200       30.49008900    0.00000000
                                                     2        2.3949100        5.17107400    0.00000000
   13          1
                                   No pseudopotential on this center.
   14          1
                                   No pseudopotential on this center.
   15          1
                                   No pseudopotential on this center.
   16          1
                                   No pseudopotential on this center.
   17          1
                                   No pseudopotential on this center.
   18          1
                                   No pseudopotential on this center.
   19          1
                                   No pseudopotential on this center.
   20          1
                                   No pseudopotential on this center.
   21          1
                                   No pseudopotential on this center.
   22          1
                                   No pseudopotential on this center.
   23          1
                                   No pseudopotential on this center.
   24          1
                                   No pseudopotential on this center.
   25          1
                                   No pseudopotential on this center.
 ======================================================================================================
 Ernie: Thresh=  0.10000D-02 Tol=  0.10000D-05 Strict=F.
 There are   315 symmetry adapted cartesian basis functions of A   symmetry.
 There are   299 symmetry adapted basis functions of A   symmetry.
   299 basis functions,   529 primitive gaussians,   315 cartesian basis functions
    61 alpha electrons       61 beta electrons
       nuclear repulsion energy      1102.4562613111 Hartrees.
 IExCor= 1009 DFT=T Ex+Corr=PBE1PBE ExCW=0 ScaHFX=  0.250000
 ScaDFX=  0.750000  0.750000  1.000000  1.000000 ScalE2=  1.000000  1.000000
 IRadAn=      5 IRanWt=     -1 IRanGd=            0 ICorTp=0 IEmpDi=141
 NAtoms=   25 NActive=   25 NUniq=   25 SFac= 1.00D+00 NAtFMM=   60 NAOKFM=F Big=F
 Integral buffers will be    131072 words long.
 Raffenetti 2 integral format.
 Two-electron integral symmetry is turned on.
 R6Disp:  Grimme-D3(BJ) Dispersion energy=       -0.0303413935 Hartrees.
 Nuclear repulsion after empirical dispersion term =     1102.4259199176 Hartrees.
 Leave Link  301 at Tue Jul 27 14:26:34 2021, MaxMem=  7516192768 cpu:               7.6 elap:               0.4
 (Enter /PARA/pp801/luchenlin/g16/l302.exe)
 NPDir=0 NMtPBC=     1 NCelOv=     1 NCel=       1 NClECP=     1 NCelD=      1
         NCelK=      1 NCelE2=     1 NClLst=     1 CellRange=     0.0.
 One-electron integrals computed using PRISM.
 One-electron integral symmetry used in STVInt
   1 Symmetry operations used in ECPInt.
 ECPInt:  NShTT=    7750 NPrTT=   28689 LenC2=    7158 LenP2D=   18518.
 LDataN:  DoStor=T MaxTD1= 6 Len=  172
 NBasis=   299 RedAO= T EigKep=  5.91D-04  NBF=   299
 NBsUse=   299 1.00D-06 EigRej= -1.00D+00 NBFU=   299
 Precomputing XC quadrature grid using
 IXCGrd= 4 IRadAn=           5 IRanWt=          -1 IRanGd=           0 AccXCQ= 0.00D+00.
 Defaulting to unpruned grid for atomic number  79.
 Generated NRdTot=       0 NPtTot=           0 NUsed=           0 NTot=          32
 NSgBfM=   313   313   313   313   313 MxSgAt=    25 MxSgA2=    25.
 Leave Link  302 at Tue Jul 27 14:26:35 2021, MaxMem=  7516192768 cpu:              20.0 elap:               0.9
 (Enter /PARA/pp801/luchenlin/g16/l303.exe)
 DipDrv:  MaxL=1.
 Leave Link  303 at Tue Jul 27 14:26:36 2021, MaxMem=  7516192768 cpu:               3.7 elap:               0.2
 (Enter /PARA/pp801/luchenlin/g16/l401.exe)
 ExpMin= 1.50D-02 ExpMax= 9.34D+04 ExpMxC= 3.17D+03 IAcc=3 IRadAn=         5 AccDes= 0.00D+00
 Harris functional with IExCor= 1009 and IRadAn=       5 diagonalized for initial guess.
 HarFok:  IExCor= 1009 AccDes= 0.00D+00 IRadAn=         5 IDoV= 1 UseB2=F ITyADJ=14
 ICtDFT=  3500011 ScaDFX=  1.000000  1.000000  1.000000  1.000000
 Defaulting to unpruned grid for atomic number  79.
 FoFCou: FMM=F IPFlag=           0 FMFlag=      100000 FMFlg1=           0
         NFxFlg=           0 DoJE=T BraDBF=F KetDBF=T FulRan=T
         wScrn=  0.000000 ICntrl=       500 IOpCl=  0 I1Cent=   200000004 NGrid=           0
         NMat0=    1 NMatS0=      1 NMatT0=    0 NMatD0=    1 NMtDS0=    0 NMtDT0=    0
 Petite list used in FoFCou.
 Harris En= -1053.02416208704    
 JPrj=0 DoOrth=F DoCkMO=F.
 Leave Link  401 at Tue Jul 27 14:26:38 2021, MaxMem=  7516192768 cpu:              34.8 elap:               1.6
 (Enter /PARA/pp801/luchenlin/g16/l502.exe)
 Integral symmetry usage will be decided dynamically.
 Closed shell SCF:
 Using DIIS extrapolation, IDIIS=  1040.
 NGot=  7516192768 LenX=  7515982929 LenY=  7515883263
 Requested convergence on RMS density matrix=1.00D-08 within 128 cycles.
 Requested convergence on MAX density matrix=1.00D-06.
 Requested convergence on             energy=1.00D-06.
 No special actions if energy rises.
 Fock matrices will be formed incrementally for  20 cycles.

 Cycle   1  Pass 1  IDiag  1:
 FoFJK:  IHMeth= 1 ICntrl=       0 DoSepK=F KAlg= 0 I1Cent=           0 FoldK=F
 IRaf= 870000000 NMat=       1 IRICut=       1 DoRegI=T DoRafI=F ISym2E= 0 IDoP0=0 IntGTp=1.
 FoFCou: FMM=F IPFlag=           0 FMFlag=      100000 FMFlg1=           0
         NFxFlg=           0 DoJE=F BraDBF=F KetDBF=F FulRan=T
         wScrn=  0.000000 ICntrl=         0 IOpCl=  0 I1Cent=           0 NGrid=           0
         NMat0=    1 NMatS0=      1 NMatT0=    0 NMatD0=    1 NMtDS0=    0 NMtDT0=    0
 Symmetry not used in FoFCou.
 Defaulting to unpruned grid for atomic number  79.
 Defaulting to unpruned grid for atomic number  79.
 Defaulting to unpruned grid for atomic number  79.
 Defaulting to unpruned grid for atomic number  79.
 Defaulting to unpruned grid for atomic number  79.
 Defaulting to unpruned grid for atomic number  79.
 Defaulting to unpruned grid for atomic number  79.
 Defaulting to unpruned grid for atomic number  79.
 Defaulting to unpruned grid for atomic number  79.
 Defaulting to unpruned grid for atomic number  79.
 Defaulting to unpruned grid for atomic number  79.
 Defaulting to unpruned grid for atomic number  79.
 Defaulting to unpruned grid for atomic number  79.
 Defaulting to unpruned grid for atomic number  79.
 Defaulting to unpruned grid for atomic number  79.
 Defaulting to unpruned grid for atomic number  79.
 Defaulting to unpruned grid for atomic number  79.
 Defaulting to unpruned grid for atomic number  79.
 Defaulting to unpruned grid for atomic number  79.
 Defaulting to unpruned grid for atomic number  79.
 Defaulting to unpruned grid for atomic number  79.
 Defaulting to unpruned grid for atomic number  79.
 Defaulting to unpruned grid for atomic number  79.
 Defaulting to unpruned grid for atomic number  79.
 E= -1052.00480140852    
 DIIS: error= 3.23D-02 at cycle   1 NSaved=   1.
 NSaved= 1 IEnMin= 1 EnMin= -1052.00480140852     IErMin= 1 ErrMin= 3.23D-02
 ErrMax= 3.23D-02  0.00D+00 EMaxC= 1.00D-01 BMatC= 1.27D+00 BMatP= 1.27D+00
 IDIUse=3 WtCom= 6.77D-01 WtEn= 3.23D-01
 Coeff-Com:  0.100D+01
 Coeff-En:   0.100D+01
 Coeff:      0.100D+01
 Gap=     0.361 Goal=   None    Shift=    0.000
 GapD=    0.361 DampG=1.000 DampE=0.250 DampFc=0.2500 IDamp=-1.
 Damping current iteration by 2.50D-01
 RMSDP=1.04D-02 MaxDP=1.00D+00              OVMax= 8.09D-01

 Cycle   2  Pass 1  IDiag  1:
 RMSU=  2.59D-03    CP:  1.01D+00
 E= -1052.37151594563     Delta-E=       -0.366714537107 Rises=F Damp=T
 DIIS: error= 1.36D-02 at cycle   2 NSaved=   2.
 NSaved= 2 IEnMin= 2 EnMin= -1052.37151594563     IErMin= 2 ErrMin= 1.36D-02
 ErrMax= 1.36D-02  0.00D+00 EMaxC= 1.00D-01 BMatC= 2.14D-01 BMatP= 1.27D+00
 IDIUse=3 WtCom= 8.64D-01 WtEn= 1.36D-01
 Coeff-Com: -0.556D+00 0.156D+01
 Coeff-En:   0.000D+00 0.100D+01
 Coeff:     -0.481D+00 0.148D+01
 Gap=     0.234 Goal=   None    Shift=    0.000
 RMSDP=3.31D-03 MaxDP=3.32D-01 DE=-3.67D-01 OVMax= 7.84D-01

 Cycle   3  Pass 1  IDiag  1:
 RMSU=  3.25D-03    CP:  1.01D+00  7.55D-01
 E= -1052.90510255333     Delta-E=       -0.533586607703 Rises=F Damp=F
 DIIS: error= 1.05D-02 at cycle   3 NSaved=   3.
 NSaved= 3 IEnMin= 3 EnMin= -1052.90510255333     IErMin= 3 ErrMin= 1.05D-02
 ErrMax= 1.05D-02  0.00D+00 EMaxC= 1.00D-01 BMatC= 1.17D-01 BMatP= 2.14D-01
 IDIUse=3 WtCom= 8.95D-01 WtEn= 1.05D-01
 Coeff-Com: -0.337D+00 0.950D+00 0.387D+00
 Coeff-En:   0.000D+00 0.000D+00 0.100D+01
 Coeff:     -0.301D+00 0.850D+00 0.451D+00
 Gap=     0.247 Goal=   None    Shift=    0.000
 RMSDP=1.85D-03 MaxDP=1.37D-01 DE=-5.34D-01 OVMax= 9.48D-02

 Cycle   4  Pass 1  IDiag  1:
 RMSU=  1.58D-03    CP:  9.99D-01  6.96D-01  7.13D-01
 E= -1053.04323519783     Delta-E=       -0.138132644498 Rises=F Damp=F
 DIIS: error= 3.31D-03 at cycle   4 NSaved=   4.
 NSaved= 4 IEnMin= 4 EnMin= -1053.04323519783     IErMin= 4 ErrMin= 3.31D-03
 ErrMax= 3.31D-03  0.00D+00 EMaxC= 1.00D-01 BMatC= 9.48D-03 BMatP= 1.17D-01
 IDIUse=3 WtCom= 9.67D-01 WtEn= 3.31D-02
 Coeff-Com: -0.140D+00 0.338D+00 0.150D+00 0.652D+00
 Coeff-En:   0.000D+00 0.000D+00 0.000D+00 0.100D+01
 Coeff:     -0.136D+00 0.327D+00 0.145D+00 0.663D+00
 Gap=     0.149 Goal=   None    Shift=    0.000
 RMSDP=6.24D-04 MaxDP=2.60D-02 DE=-1.38D-01 OVMax= 4.05D-02

 Cycle   5  Pass 1  IDiag  1:
 RMSU=  5.84D-04    CP:  9.98D-01  7.79D-01  7.25D-01  9.98D-01
 E= -1053.05026623022     Delta-E=       -0.007031032386 Rises=F Damp=F
 DIIS: error= 2.59D-03 at cycle   5 NSaved=   5.
 NSaved= 5 IEnMin= 5 EnMin= -1053.05026623022     IErMin= 5 ErrMin= 2.59D-03
 ErrMax= 2.59D-03  0.00D+00 EMaxC= 1.00D-01 BMatC= 4.59D-03 BMatP= 9.48D-03
 IDIUse=3 WtCom= 9.74D-01 WtEn= 2.59D-02
 Coeff-Com: -0.410D-01 0.859D-01-0.243D-01 0.377D+00 0.603D+00
 Coeff-En:   0.000D+00 0.000D+00 0.000D+00 0.226D+00 0.774D+00
 Coeff:     -0.400D-01 0.837D-01-0.237D-01 0.373D+00 0.607D+00
 Gap=     0.149 Goal=   None    Shift=    0.000
 RMSDP=3.03D-04 MaxDP=1.38D-02 DE=-7.03D-03 OVMax= 1.92D-02

 Cycle   6  Pass 1  IDiag  1:
 RMSU=  1.77D-04    CP:  9.97D-01  7.78D-01  6.93D-01  1.13D+00  9.14D-01
 E= -1053.05441695729     Delta-E=       -0.004150727071 Rises=F Damp=F
 DIIS: error= 1.38D-03 at cycle   6 NSaved=   6.
 NSaved= 6 IEnMin= 6 EnMin= -1053.05441695729     IErMin= 6 ErrMin= 1.38D-03
 ErrMax= 1.38D-03  0.00D+00 EMaxC= 1.00D-01 BMatC= 6.90D-04 BMatP= 4.59D-03
 IDIUse=3 WtCom= 9.86D-01 WtEn= 1.38D-02
 Coeff-Com: -0.360D-02 0.752D-02-0.446D-01 0.106D+00 0.359D+00 0.576D+00
 Coeff-En:   0.000D+00 0.000D+00 0.000D+00 0.000D+00 0.228D-02 0.998D+00
 Coeff:     -0.355D-02 0.742D-02-0.440D-01 0.104D+00 0.354D+00 0.582D+00
 Gap=     0.145 Goal=   None    Shift=    0.000
 RMSDP=9.45D-05 MaxDP=4.88D-03 DE=-4.15D-03 OVMax= 8.91D-03

 Cycle   7  Pass 1  IDiag  1:
 RMSU=  8.04D-05    CP:  9.96D-01  7.74D-01  6.92D-01  1.15D+00  9.48D-01
                    CP:  8.11D-01
 E= -1053.05496832789     Delta-E=       -0.000551370601 Rises=F Damp=F
 DIIS: error= 3.98D-04 at cycle   7 NSaved=   7.
 NSaved= 7 IEnMin= 7 EnMin= -1053.05496832789     IErMin= 7 ErrMin= 3.98D-04
 ErrMax= 3.98D-04  0.00D+00 EMaxC= 1.00D-01 BMatC= 8.04D-05 BMatP= 6.90D-04
 IDIUse=3 WtCom= 9.96D-01 WtEn= 3.98D-03
 Coeff-Com:  0.220D-02-0.289D-02-0.203D-01 0.109D-01 0.117D+00 0.332D+00
 Coeff-Com:  0.562D+00
 Coeff-En:   0.000D+00 0.000D+00 0.000D+00 0.000D+00 0.000D+00 0.495D-01
 Coeff-En:   0.950D+00
 Coeff:      0.219D-02-0.288D-02-0.202D-01 0.108D-01 0.116D+00 0.331D+00
 Coeff:      0.563D+00
 Gap=     0.147 Goal=   None    Shift=    0.000
 RMSDP=2.96D-05 MaxDP=1.00D-03 DE=-5.51D-04 OVMax= 3.06D-03

 Cycle   8  Pass 1  IDiag  1:
 RMSU=  2.33D-05    CP:  9.96D-01  7.73D-01  6.91D-01  1.15D+00  9.53D-01
                    CP:  8.45D-01  7.97D-01
 E= -1053.05504111325     Delta-E=       -0.000072785364 Rises=F Damp=F
 DIIS: error= 6.26D-05 at cycle   8 NSaved=   8.
 NSaved= 8 IEnMin= 8 EnMin= -1053.05504111325     IErMin= 8 ErrMin= 6.26D-05
 ErrMax= 6.26D-05  0.00D+00 EMaxC= 1.00D-01 BMatC= 2.88D-06 BMatP= 8.04D-05
 IDIUse=1 WtCom= 1.00D+00 WtEn= 0.00D+00
 Coeff-Com:  0.910D-03-0.136D-02-0.283D-02-0.199D-02 0.124D-01 0.718D-01
 Coeff-Com:  0.211D+00 0.710D+00
 Coeff:      0.910D-03-0.136D-02-0.283D-02-0.199D-02 0.124D-01 0.718D-01
 Coeff:      0.211D+00 0.710D+00
 Gap=     0.147 Goal=   None    Shift=    0.000
 RMSDP=8.35D-06 MaxDP=3.15D-04 DE=-7.28D-05 OVMax= 7.89D-04

 Cycle   9  Pass 1  IDiag  1:
 RMSU=  7.64D-06    CP:  9.96D-01  7.73D-01  6.92D-01  1.15D+00  9.53D-01
                    CP:  8.44D-01  8.10D-01  9.14D-01
 E= -1053.05504372928     Delta-E=       -0.000002616025 Rises=F Damp=F
 DIIS: error= 2.24D-05 at cycle   9 NSaved=   9.
 NSaved= 9 IEnMin= 9 EnMin= -1053.05504372928     IErMin= 9 ErrMin= 2.24D-05
 ErrMax= 2.24D-05  0.00D+00 EMaxC= 1.00D-01 BMatC= 4.88D-07 BMatP= 2.88D-06
 IDIUse=1 WtCom= 1.00D+00 WtEn= 0.00D+00
 Coeff-Com:  0.263D-03-0.454D-03 0.619D-03-0.573D-03-0.315D-02 0.510D-02
 Coeff-Com:  0.450D-01 0.334D+00 0.619D+00
 Coeff:      0.263D-03-0.454D-03 0.619D-03-0.573D-03-0.315D-02 0.510D-02
 Coeff:      0.450D-01 0.334D+00 0.619D+00
 Gap=     0.147 Goal=   None    Shift=    0.000
 RMSDP=3.86D-06 MaxDP=2.36D-04 DE=-2.62D-06 OVMax= 2.97D-04

 Cycle  10  Pass 1  IDiag  1:
 RMSU=  2.48D-06    CP:  9.96D-01  7.73D-01  6.92D-01  1.15D+00  9.51D-01
                    CP:  8.48D-01  8.29D-01  9.59D-01  7.72D-01
 E= -1053.05504423575     Delta-E=       -0.000000506470 Rises=F Damp=F
 DIIS: error= 6.80D-06 at cycle  10 NSaved=  10.
 NSaved=10 IEnMin=10 EnMin= -1053.05504423575     IErMin=10 ErrMin= 6.80D-06
 ErrMax= 6.80D-06  0.00D+00 EMaxC= 1.00D-01 BMatC= 5.58D-08 BMatP= 4.88D-07
 IDIUse=1 WtCom= 1.00D+00 WtEn= 0.00D+00
 Coeff-Com:  0.677D-04-0.123D-03 0.524D-03-0.153D-03-0.216D-02-0.320D-02
 Coeff-Com: -0.132D-03 0.825D-01 0.304D+00 0.619D+00
 Coeff:      0.677D-04-0.123D-03 0.524D-03-0.153D-03-0.216D-02-0.320D-02
 Coeff:     -0.132D-03 0.825D-01 0.304D+00 0.619D+00
 Gap=     0.147 Goal=   None    Shift=    0.000
 RMSDP=1.16D-06 MaxDP=5.47D-05 DE=-5.06D-07 OVMax= 8.11D-05

 Cycle  11  Pass 1  IDiag  1:
 RMSU=  8.40D-07    CP:  9.96D-01  7.73D-01  6.92D-01  1.15D+00  9.51D-01
                    CP:  8.48D-01  8.31D-01  9.69D-01  8.21D-01  8.87D-01
 E= -1053.05504429433     Delta-E=       -0.000000058579 Rises=F Damp=F
 DIIS: error= 2.42D-06 at cycle  11 NSaved=  11.
 NSaved=11 IEnMin=11 EnMin= -1053.05504429433     IErMin=11 ErrMin= 2.42D-06
 ErrMax= 2.42D-06  0.00D+00 EMaxC= 1.00D-01 BMatC= 5.54D-09 BMatP= 5.58D-08
 IDIUse=1 WtCom= 1.00D+00 WtEn= 0.00D+00
 Coeff-Com:  0.496D-04-0.985D-04 0.147D-03-0.764D-04-0.499D-03-0.172D-02
 Coeff-Com: -0.627D-02-0.346D-02 0.740D-01 0.261D+00 0.677D+00
 Coeff:      0.496D-04-0.985D-04 0.147D-03-0.764D-04-0.499D-03-0.172D-02
 Coeff:     -0.627D-02-0.346D-02 0.740D-01 0.261D+00 0.677D+00
 Gap=     0.147 Goal=   None    Shift=    0.000
 RMSDP=4.19D-07 MaxDP=3.24D-05 DE=-5.86D-08 OVMax= 2.82D-05

 Cycle  12  Pass 1  IDiag  1:
 RMSU=  2.37D-07    CP:  9.96D-01  7.73D-01  6.92D-01  1.15D+00  9.51D-01
                    CP:  8.48D-01  8.31D-01  9.75D-01  8.43D-01  9.56D-01
                    CP:  8.99D-01
 E= -1053.05504430033     Delta-E=       -0.000000006006 Rises=F Damp=F
 DIIS: error= 7.56D-07 at cycle  12 NSaved=  12.
 NSaved=12 IEnMin=12 EnMin= -1053.05504430033     IErMin=12 ErrMin= 7.56D-07
 ErrMax= 7.56D-07  0.00D+00 EMaxC= 1.00D-01 BMatC= 7.44D-10 BMatP= 5.54D-09
 IDIUse=1 WtCom= 1.00D+00 WtEn= 0.00D+00
 Coeff-Com:  0.159D-04-0.222D-04 0.185D-05-0.101D-04 0.162D-03-0.676D-04
 Coeff-Com: -0.257D-02-0.118D-01-0.499D-02 0.184D-01 0.283D+00 0.718D+00
 Coeff:      0.159D-04-0.222D-04 0.185D-05-0.101D-04 0.162D-03-0.676D-04
 Coeff:     -0.257D-02-0.118D-01-0.499D-02 0.184D-01 0.283D+00 0.718D+00
 Gap=     0.147 Goal=   None    Shift=    0.000
 RMSDP=1.61D-07 MaxDP=1.47D-05 DE=-6.01D-09 OVMax= 1.43D-05

 Cycle  13  Pass 1  IDiag  1:
 RMSU=  9.20D-08    CP:  9.96D-01  7.73D-01  6.92D-01  1.15D+00  9.51D-01
                    CP:  8.48D-01  8.31D-01  9.77D-01  8.51D-01  9.72D-01
                    CP:  9.74D-01  1.03D+00
 E= -1053.05504430124     Delta-E=       -0.000000000907 Rises=F Damp=F
 DIIS: error= 3.76D-07 at cycle  13 NSaved=  13.
 NSaved=13 IEnMin=13 EnMin= -1053.05504430124     IErMin=13 ErrMin= 3.76D-07
 ErrMax= 3.76D-07  0.00D+00 EMaxC= 1.00D-01 BMatC= 7.02D-11 BMatP= 7.44D-10
 IDIUse=1 WtCom= 1.00D+00 WtEn= 0.00D+00
 Coeff-Com:  0.460D-05-0.422D-05-0.997D-05 0.224D-05 0.128D-03 0.127D-03
 Coeff-Com: -0.659D-03-0.524D-02-0.880D-02-0.192D-01 0.658D-01 0.317D+00
 Coeff-Com:  0.651D+00
 Coeff:      0.460D-05-0.422D-05-0.997D-05 0.224D-05 0.128D-03 0.127D-03
 Coeff:     -0.659D-03-0.524D-02-0.880D-02-0.192D-01 0.658D-01 0.317D+00
 Coeff:      0.651D+00
 Gap=     0.147 Goal=   None    Shift=    0.000
 RMSDP=4.59D-08 MaxDP=2.11D-06 DE=-9.07D-10 OVMax= 3.17D-06

 Cycle  14  Pass 1  IDiag  1:
 RMSU=  2.73D-08    CP:  9.96D-01  7.73D-01  6.92D-01  1.15D+00  9.51D-01
                    CP:  8.48D-01  8.31D-01  9.77D-01  8.52D-01  9.81D-01
                    CP:  9.95D-01  1.08D+00  8.99D-01
 E= -1053.05504430133     Delta-E=       -0.000000000091 Rises=F Damp=F
 DIIS: error= 1.31D-07 at cycle  14 NSaved=  14.
 NSaved=14 IEnMin=14 EnMin= -1053.05504430133     IErMin=14 ErrMin= 1.31D-07
 ErrMax= 1.31D-07  0.00D+00 EMaxC= 1.00D-01 BMatC= 1.01D-11 BMatP= 7.02D-11
 IDIUse=1 WtCom= 1.00D+00 WtEn= 0.00D+00
 Coeff-Com:  0.180D-05-0.210D-05-0.684D-05-0.309D-05 0.514D-04 0.106D-03
 Coeff-Com:  0.578D-04-0.103D-02-0.346D-02-0.124D-01-0.307D-02 0.598D-01
 Coeff-Com:  0.319D+00 0.641D+00
 Coeff:      0.180D-05-0.210D-05-0.684D-05-0.309D-05 0.514D-04 0.106D-03
 Coeff:      0.578D-04-0.103D-02-0.346D-02-0.124D-01-0.307D-02 0.598D-01
 Coeff:      0.319D+00 0.641D+00
 Gap=     0.147 Goal=   None    Shift=    0.000
 RMSDP=1.99D-08 MaxDP=2.12D-06 DE=-9.09D-11 OVMax= 1.68D-06

 Cycle  15  Pass 1  IDiag  1:
 RMSU=  1.02D-08    CP:  9.96D-01  7.73D-01  6.92D-01  1.15D+00  9.51D-01
                    CP:  8.48D-01  8.31D-01  9.77D-01  8.52D-01  9.82D-01
                    CP:  1.01D+00  1.11D+00  9.75D-01  8.68D-01
 E= -1053.05504430133     Delta-E=       -0.000000000004 Rises=F Damp=F
 DIIS: error= 3.21D-08 at cycle  15 NSaved=  15.
 NSaved=15 IEnMin=15 EnMin= -1053.05504430133     IErMin=15 ErrMin= 3.21D-08
 ErrMax= 3.21D-08  0.00D+00 EMaxC= 1.00D-01 BMatC= 9.94D-13 BMatP= 1.01D-11
 IDIUse=1 WtCom= 1.00D+00 WtEn= 0.00D+00
 Coeff-Com: -0.944D-07 0.227D-06-0.130D-05-0.593D-06 0.113D-04 0.291D-04
 Coeff-Com:  0.775D-04 0.304D-04-0.584D-03-0.360D-02-0.763D-02-0.781D-02
 Coeff-Com:  0.733D-01 0.282D+00 0.664D+00
 Coeff:     -0.944D-07 0.227D-06-0.130D-05-0.593D-06 0.113D-04 0.291D-04
 Coeff:      0.775D-04 0.304D-04-0.584D-03-0.360D-02-0.763D-02-0.781D-02
 Coeff:      0.733D-01 0.282D+00 0.664D+00
 Gap=     0.147 Goal=   None    Shift=    0.000
 RMSDP=6.04D-09 MaxDP=1.94D-07 DE=-3.64D-12 OVMax= 3.88D-07

 SCF Done:  E(RPBE1PBE) =  -1053.05504430     A.U. after   15 cycles
            NFock= 15  Conv=0.60D-08     -V/T= 2.2078
 KE= 8.718817098935D+02 PE=-4.594279290833D+03 EE= 1.566916616721D+03
 Leave Link  502 at Tue Jul 27 14:27:15 2021, MaxMem=  7516192768 cpu:             876.7 elap:              36.8
 (Enter /PARA/pp801/luchenlin/g16/l601.exe)
 Copying SCF densities to generalized density rwf, IOpCl= 0 IROHF=0.

 **********************************************************************

            Population analysis using the SCF Density.

 **********************************************************************

 Orbital symmetries:
       Occupied  (A) (A) (A) (A) (A) (A) (A) (A) (A) (A) (A) (A)
                 (A) (A) (A) (A) (A) (A) (A) (A) (A) (A) (A) (A)
                 (A) (A) (A) (A) (A) (A) (A) (A) (A) (A) (A) (A)
                 (A) (A) (A) (A) (A) (A) (A) (A) (A) (A) (A) (A)
                 (A) (A) (A) (A) (A) (A) (A) (A) (A) (A) (A) (A)
                 (A)
       Virtual   (A) (A) (A) (A) (A) (A) (A) (A) (A) (A) (A) (A)
                 (A) (A) (A) (A) (A) (A) (A) (A) (A) (A) (A) (A)
                 (A) (A) (A) (A) (A) (A) (A) (A) (A) (A) (A) (A)
                 (A) (A) (A) (A) (A) (A) (A) (A) (A) (A) (A) (A)
                 (A) (A) (A) (A) (A) (A) (A) (A) (A) (A) (A) (A)
                 (A) (A) (A) (A) (A) (A) (A) (A) (A) (A) (A) (A)
                 (A) (A) (A) (A) (A) (A) (A) (A) (A) (A) (A) (A)
                 (A) (A) (A) (A) (A) (A) (A) (A) (A) (A) (A) (A)
                 (A) (A) (A) (A) (A) (A) (A) (A) (A) (A) (A) (A)
                 (A) (A) (A) (A) (A) (A) (A) (A) (A) (A) (A) (A)
                 (A) (A) (A) (A) (A) (A) (A) (A) (A) (A) (A) (A)
                 (A) (A) (A) (A) (A) (A) (A) (A) (A) (A) (A) (A)
                 (A) (A) (A) (A) (A) (A) (A) (A) (A) (A) (A) (A)
                 (A) (A) (A) (A) (A) (A) (A) (A) (A) (A) (A) (A)
                 (A) (A) (A) (A) (A) (A) (A) (A) (A) (A) (A) (A)
                 (A) (A) (A) (A) (A) (A) (A) (A) (A) (A) (A) (A)
                 (A) (A) (A) (A) (A) (A) (A) (A) (A) (A) (A) (A)
                 (A) (A) (A) (A) (A) (A) (A) (A) (A) (A) (A) (A)
                 (A) (A) (A) (A) (A) (A) (A) (A) (A) (A) (A) (A)
                 (A) (A) (A) (A) (A) (A) (A) (A) (A) (A)
 The electronic state is 1-A.
 Alpha  occ. eigenvalues --  -89.19455 -14.58706 -14.56449 -10.43731 -10.39230
 Alpha  occ. eigenvalues --  -10.39085 -10.38544 -10.34565 -10.32670 -10.31792
 Alpha  occ. eigenvalues --   -8.17701  -6.11386  -6.11029  -6.10671  -4.35555
 Alpha  occ. eigenvalues --   -4.32934  -2.54500  -2.51680  -2.51447  -2.51221
 Alpha  occ. eigenvalues --   -2.49005  -2.48856  -1.21326  -1.06681  -0.97070
 Alpha  occ. eigenvalues --   -0.95906  -0.89617  -0.86959  -0.79652  -0.79322
 Alpha  occ. eigenvalues --   -0.76352  -0.76086  -0.70716  -0.63925  -0.63249
 Alpha  occ. eigenvalues --   -0.62366  -0.60748  -0.60547  -0.59555  -0.57864
 Alpha  occ. eigenvalues --   -0.57084  -0.56395  -0.53899  -0.52700  -0.51575
 Alpha  occ. eigenvalues --   -0.51284  -0.50191  -0.49571  -0.48646  -0.48309
 Alpha  occ. eigenvalues --   -0.47900  -0.47855  -0.46972  -0.46297  -0.45145
 Alpha  occ. eigenvalues --   -0.45027  -0.43880  -0.42374  -0.40139  -0.39088
 Alpha  occ. eigenvalues --   -0.38705
 Alpha virt. eigenvalues --   -0.23975  -0.14924  -0.13434  -0.12705  -0.11920
 Alpha virt. eigenvalues --   -0.09707  -0.09132  -0.07994  -0.07686  -0.06582
 Alpha virt. eigenvalues --   -0.05874  -0.05371  -0.04599  -0.03331  -0.02508
 Alpha virt. eigenvalues --   -0.02286  -0.02022  -0.01022  -0.00305   0.00298
 Alpha virt. eigenvalues --    0.00668   0.01731   0.02434   0.02560   0.03282
 Alpha virt. eigenvalues --    0.04253   0.04800   0.04964   0.05486   0.05565
 Alpha virt. eigenvalues --    0.06163   0.06294   0.07940   0.08227   0.08985
 Alpha virt. eigenvalues --    0.09359   0.09498   0.09852   0.10303   0.12170
 Alpha virt. eigenvalues --    0.12463   0.12675   0.13512   0.14173   0.14463
 Alpha virt. eigenvalues --    0.14818   0.16313   0.18509   0.18573   0.19473
 Alpha virt. eigenvalues --    0.21032   0.23306   0.23971   0.24859   0.25157
 Alpha virt. eigenvalues --    0.25446   0.26298   0.27365   0.28100   0.30969
 Alpha virt. eigenvalues --    0.31517   0.32910   0.33058   0.35084   0.35458
 Alpha virt. eigenvalues --    0.36355   0.37179   0.38403   0.41871   0.42458
 Alpha virt. eigenvalues --    0.44656   0.45478   0.46167   0.46668   0.47952
 Alpha virt. eigenvalues --    0.49340   0.50087   0.50544   0.50845   0.51623
 Alpha virt. eigenvalues --    0.51734   0.52882   0.54297   0.54600   0.55398
 Alpha virt. eigenvalues --    0.55583   0.56809   0.57129   0.57999   0.58893
 Alpha virt. eigenvalues --    0.60240   0.61563   0.62139   0.62649   0.63766
 Alpha virt. eigenvalues --    0.64768   0.65988   0.66007   0.67509   0.68964
 Alpha virt. eigenvalues --    0.70276   0.72909   0.73200   0.74297   0.76313
 Alpha virt. eigenvalues --    0.78241   0.79231   0.80644   0.81597   0.83568
 Alpha virt. eigenvalues --    0.86107   0.88101   0.90768   0.91011   0.93434
 Alpha virt. eigenvalues --    0.96361   0.98717   1.00996   1.05150   1.06678
 Alpha virt. eigenvalues --    1.08954   1.10865   1.12032   1.12871   1.13703
 Alpha virt. eigenvalues --    1.14129   1.16516   1.17818   1.23054   1.23910
 Alpha virt. eigenvalues --    1.28211   1.31458   1.33447   1.34864   1.37970
 Alpha virt. eigenvalues --    1.40075   1.42634   1.43665   1.44378   1.47151
 Alpha virt. eigenvalues --    1.48663   1.49253   1.50054   1.51326   1.53037
 Alpha virt. eigenvalues --    1.56405   1.58660   1.61482   1.63377   1.64720
 Alpha virt. eigenvalues --    1.66800   1.67292   1.71129   1.72962   1.74558
 Alpha virt. eigenvalues --    1.77110   1.79211   1.81886   1.84452   1.87370
 Alpha virt. eigenvalues --    1.88910   1.90732   1.94364   2.01185   2.08751
 Alpha virt. eigenvalues --    2.13297   2.20710   2.24510   2.24952   2.26376
 Alpha virt. eigenvalues --    2.30288   2.31745   2.32480   2.34785   2.36223
 Alpha virt. eigenvalues --    2.37312   2.38629   2.42807   2.43277   2.44339
 Alpha virt. eigenvalues --    2.46572   2.49976   2.53822   2.54385   2.58403
 Alpha virt. eigenvalues --    2.60509   2.69019   2.71274   2.72385   2.80203
 Alpha virt. eigenvalues --    2.81656   2.84136   2.92307   2.96082   3.05326
 Alpha virt. eigenvalues --    3.08336   3.09959   3.11504   3.13559   3.15488
 Alpha virt. eigenvalues --    3.19338   3.25123   3.27031   3.33732   3.35617
 Alpha virt. eigenvalues --    3.46644   3.61635   3.65324   3.68291   3.75335
 Alpha virt. eigenvalues --    3.76488   3.97593   4.33898   4.38276   4.56658
 Alpha virt. eigenvalues --    5.08682   7.82304  17.28703  17.35859  17.39415
 Alpha virt. eigenvalues --   23.41943  23.45827  23.57078  23.61227  23.71550
 Alpha virt. eigenvalues --   23.77902  24.10933  35.40707  35.57910  43.90080
 Alpha virt. eigenvalues --   43.90365  43.97985  44.00858  44.09946  44.31283
 Alpha virt. eigenvalues --   88.59842  88.81685 189.20072
          Condensed to atoms (all electrons):
               1          2          3          4          5          6
     1  C    5.460292   0.254636  -0.065892  -0.004965   0.000304   0.000020
     2  C    0.254636   5.642420   0.187156   0.000235  -0.000006  -0.000051
     3  S   -0.065892   0.187156  15.469026  -0.000930  -0.000209  -0.000386
     4  C   -0.004965   0.000235  -0.000930   5.503795   0.265451  -0.063129
     5  C    0.000304  -0.000006  -0.000209   0.265451   5.383279   0.281550
     6  C    0.000020  -0.000051  -0.000386  -0.063129   0.281550   4.929390
     7  N    0.000020   0.000286  -0.012138  -0.009424  -0.041346   0.407396
     8  C   -0.000004   0.000015   0.001309  -0.000366   0.007912  -0.135641
     9  N    0.000000  -0.000000  -0.000056  -0.000040   0.003787  -0.032245
    10  C   -0.000000  -0.000001   0.000093   0.002994  -0.052436   0.634865
    11  Au   0.004598  -0.026971   0.217371  -0.000481   0.000408  -0.000512
    12  Au   0.002795  -0.037063   0.205892   0.001581  -0.011485  -0.051828
    13  H    0.389944  -0.043829  -0.007382   0.000275  -0.000010   0.000000
    14  H   -0.038514   0.375828  -0.035891   0.000247   0.000001  -0.000040
    15  H   -0.039827   0.383319  -0.051839  -0.000023  -0.000000   0.000001
    16  H    0.000053   0.000032  -0.000471   0.382237  -0.060800   0.000712
    17  H   -0.000013   0.000001  -0.000004  -0.041753   0.403778  -0.049035
    18  H    0.000096   0.000008  -0.000089  -0.048274   0.396808  -0.052759
    19  H   -0.000001   0.000015  -0.000124   0.000011  -0.000181   0.003125
    20  H    0.000000  -0.000000   0.000003   0.000019  -0.000207   0.006917
    21  H   -0.000000  -0.000000   0.000002  -0.000067  -0.000170  -0.030918
    22  H    0.377921  -0.026732   0.009688   0.000071   0.000007  -0.000010
    23  H    0.378177  -0.042887  -0.013435  -0.001227   0.000255   0.000081
    24  H   -0.003282   0.000330   0.000339   0.369816  -0.032227  -0.001085
    25  H    0.000130  -0.000002   0.000110   0.386831  -0.024624   0.004358
               7          8          9         10         11         12
     1  C    0.000020  -0.000004   0.000000  -0.000000   0.004598   0.002795
     2  C    0.000286   0.000015  -0.000000  -0.000001  -0.026971  -0.037063
     3  S   -0.012138   0.001309  -0.000056   0.000093   0.217371   0.205892
     4  C   -0.009424  -0.000366  -0.000040   0.002994  -0.000481   0.001581
     5  C   -0.041346   0.007912   0.003787  -0.052436   0.000408  -0.011485
     6  C    0.407396  -0.135641  -0.032245   0.634865  -0.000512  -0.051828
     7  N    6.851216   0.488428  -0.091795  -0.066453   0.008547   0.039289
     8  C    0.488428   4.858117   0.410562  -0.110659  -0.001102  -0.066270
     9  N   -0.091795   0.410562   6.623192   0.350773  -0.000109   0.008380
    10  C   -0.066453  -0.110659   0.350773   4.924000  -0.000409   0.006785
    11  Au   0.008547  -0.001102  -0.000109  -0.000409  18.617380  -0.105502
    12  Au   0.039289  -0.066270   0.008380   0.006785  -0.105502  18.728321
    13  H    0.000002   0.000000   0.000000  -0.000000   0.009603  -0.004586
    14  H    0.000547   0.000014   0.000000  -0.000004   0.011004  -0.032135
    15  H   -0.000016   0.000000  -0.000000   0.000000  -0.002354   0.019386
    16  H   -0.000223  -0.001054  -0.000258   0.002004   0.000352   0.009637
    17  H    0.004676  -0.000299   0.000155  -0.005358  -0.000200   0.001920
    18  H   -0.001074  -0.000340  -0.000004  -0.001489   0.000079   0.005589
    19  H   -0.026728   0.402232  -0.028486   0.001625  -0.000167  -0.020741
    20  H    0.005493  -0.033735   0.330435  -0.029236  -0.000085  -0.000093
    21  H    0.004470   0.004623  -0.027047   0.382726  -0.000135  -0.000095
    22  H    0.000008   0.000000  -0.000000  -0.000000   0.000457   0.000315
    23  H   -0.000110  -0.000008   0.000000  -0.000002  -0.006315   0.014872
    24  H    0.000317   0.000026  -0.000008  -0.000287  -0.000516  -0.005220
    25  H    0.000190   0.000027  -0.000003   0.000068  -0.000030   0.004201
              13         14         15         16         17         18
     1  C    0.389944  -0.038514  -0.039827   0.000053  -0.000013   0.000096
     2  C   -0.043829   0.375828   0.383319   0.000032   0.000001   0.000008
     3  S   -0.007382  -0.035891  -0.051839  -0.000471  -0.000004  -0.000089
     4  C    0.000275   0.000247  -0.000023   0.382237  -0.041753  -0.048274
     5  C   -0.000010   0.000001  -0.000000  -0.060800   0.403778   0.396808
     6  C    0.000000  -0.000040   0.000001   0.000712  -0.049035  -0.052759
     7  N    0.000002   0.000547  -0.000016  -0.000223   0.004676  -0.001074
     8  C    0.000000   0.000014   0.000000  -0.001054  -0.000299  -0.000340
     9  N    0.000000   0.000000  -0.000000  -0.000258   0.000155  -0.000004
    10  C   -0.000000  -0.000004   0.000000   0.002004  -0.005358  -0.001489
    11  Au   0.009603   0.011004  -0.002354   0.000352  -0.000200   0.000079
    12  Au  -0.004586  -0.032135   0.019386   0.009637   0.001920   0.005589
    13  H    0.439196   0.006738  -0.007257  -0.000022   0.000000  -0.000006
    14  H    0.006738   0.405674  -0.020160  -0.000011   0.000000  -0.000045
    15  H   -0.007257  -0.020160   0.407672   0.000004  -0.000000  -0.000000
    16  H   -0.000022  -0.000011   0.000004   0.442424   0.001961   0.005729
    17  H    0.000000   0.000000  -0.000000   0.001961   0.426827  -0.008176
    18  H   -0.000006  -0.000045  -0.000000   0.005729  -0.008176   0.422403
    19  H    0.000000   0.000019  -0.000001   0.000034   0.000012   0.000004
    20  H   -0.000000  -0.000000   0.000000   0.000006  -0.000022   0.000014
    21  H   -0.000000  -0.000000   0.000000   0.000126   0.001636  -0.000073
    22  H   -0.025859  -0.006129  -0.002152  -0.000028   0.000000  -0.000001
    23  H   -0.028402  -0.004428   0.005180  -0.000333   0.000000  -0.000071
    24  H    0.000793   0.000527  -0.000057  -0.025345   0.004386  -0.008100
    25  H   -0.000023  -0.000020   0.000001  -0.027895  -0.007952   0.000937
              19         20         21         22         23         24
     1  C   -0.000001   0.000000  -0.000000   0.377921   0.378177  -0.003282
     2  C    0.000015  -0.000000  -0.000000  -0.026732  -0.042887   0.000330
     3  S   -0.000124   0.000003   0.000002   0.009688  -0.013435   0.000339
     4  C    0.000011   0.000019  -0.000067   0.000071  -0.001227   0.369816
     5  C   -0.000181  -0.000207  -0.000170   0.000007   0.000255  -0.032227
     6  C    0.003125   0.006917  -0.030918  -0.000010   0.000081  -0.001085
     7  N   -0.026728   0.005493   0.004470   0.000008  -0.000110   0.000317
     8  C    0.402232  -0.033735   0.004623   0.000000  -0.000008   0.000026
     9  N   -0.028486   0.330435  -0.027047  -0.000000   0.000000  -0.000008
    10  C    0.001625  -0.029236   0.382726  -0.000000  -0.000002  -0.000287
    11  Au  -0.000167  -0.000085  -0.000135   0.000457  -0.006315  -0.000516
    12  Au  -0.020741  -0.000093  -0.000095   0.000315   0.014872  -0.005220
    13  H    0.000000  -0.000000  -0.000000  -0.025859  -0.028402   0.000793
    14  H    0.000019  -0.000000  -0.000000  -0.006129  -0.004428   0.000527
    15  H   -0.000001   0.000000   0.000000  -0.002152   0.005180  -0.000057
    16  H    0.000034   0.000006   0.000126  -0.000028  -0.000333  -0.025345
    17  H    0.000012  -0.000022   0.001636   0.000000   0.000000   0.004386
    18  H    0.000004   0.000014  -0.000073  -0.000001  -0.000071  -0.008100
    19  H    0.376032  -0.000326  -0.000042   0.000000  -0.000003   0.000007
    20  H   -0.000326   0.320744  -0.001945  -0.000000   0.000000  -0.000000
    21  H   -0.000042  -0.001945   0.384167  -0.000000   0.000000   0.000006
    22  H    0.000000  -0.000000  -0.000000   0.421671  -0.023258  -0.000134
    23  H   -0.000003   0.000000   0.000000  -0.023258   0.440902   0.003101
    24  H    0.000007  -0.000000   0.000006  -0.000134   0.003101   0.453969
    25  H   -0.000001  -0.000001  -0.000035   0.000006   0.000070  -0.022407
              25
     1  C    0.000130
     2  C   -0.000002
     3  S    0.000110
     4  C    0.386831
     5  C   -0.024624
     6  C    0.004358
     7  N    0.000190
     8  C    0.000027
     9  N   -0.000003
    10  C    0.000068
    11  Au  -0.000030
    12  Au   0.004201
    13  H   -0.000023
    14  H   -0.000020
    15  H    0.000001
    16  H   -0.027895
    17  H   -0.007952
    18  H    0.000937
    19  H   -0.000001
    20  H   -0.000001
    21  H   -0.000035
    22  H    0.000006
    23  H    0.000070
    24  H   -0.022407
    25  H    0.414795
 Mulliken charges:
               1
     1  C   -0.716489
     2  C   -0.666740
     3  S    0.097856
     4  C   -0.742883
     5  C   -0.519839
     6  C    0.149223
     7  N   -0.561579
     8  C    0.176212
     9  N   -0.547235
    10  C   -0.039600
    11  Au   0.275088
    12  Au   0.286053
    13  H    0.270824
    14  H    0.336777
    15  H    0.308122
    16  H    0.271128
    17  H    0.267458
    18  H    0.288835
    19  H    0.293681
    20  H    0.402018
    21  H    0.282771
    22  H    0.274160
    23  H    0.277840
    24  H    0.265050
    25  H    0.271269
 Sum of Mulliken charges =   1.00000
 Mulliken charges with hydrogens summed into heavy atoms:
               1
     1  C    0.106336
     2  C   -0.021841
     3  S    0.097856
     4  C    0.064564
     5  C    0.036454
     6  C    0.149223
     7  N   -0.561579
     8  C    0.469893
     9  N   -0.145218
    10  C    0.243170
    11  Au   0.275088
    12  Au   0.286053
 Electronic spatial extent (au):  <R**2>=           4386.7841
 Charge=              1.0000 electrons
 Dipole moment (field-independent basis, Debye):
    X=              5.4144    Y=             -1.2610    Z=              1.9837  Tot=              5.9027
 Quadrupole moment (field-independent basis, Debye-Ang):
   XX=            -48.3492   YY=            -87.9792   ZZ=           -104.6925
   XY=            -14.1297   XZ=              3.8864   YZ=             -2.4237
 Traceless Quadrupole moment (field-independent basis, Debye-Ang):
   XX=             31.9911   YY=             -7.6389   ZZ=            -24.3522
   XY=            -14.1297   XZ=              3.8864   YZ=             -2.4237
 Octapole moment (field-independent basis, Debye-Ang**2):
  XXX=             -3.3801  YYY=            -88.4662  ZZZ=             -0.1655  XYY=            -29.4992
  XXY=           -109.2233  XXZ=             56.4897  XZZ=            -58.4221  YZZ=            -20.7385
  YYZ=            -11.5923  XYZ=             21.4544
 Hexadecapole moment (field-independent basis, Debye-Ang**3):
 XXXX=          -2963.4674 YYYY=          -1072.1958 ZZZZ=           -668.2278 XXXY=           -231.3736
 XXXZ=            -29.1907 YYYX=             -6.9490 YYYZ=            -46.2607 ZZZX=           -221.6359
 ZZZY=            -22.2727 XXYY=           -651.0250 XXZZ=           -733.4028 YYZZ=           -288.5210
 XXYZ=            -25.0941 YYXZ=            -69.8504 ZZXY=             57.0859
 N-N= 1.102425919918D+03 E-N=-4.594279295574D+03  KE= 8.718817098935D+02
 No NMR shielding tensors so no spin-rotation constants.
 Leave Link  601 at Tue Jul 27 14:27:17 2021, MaxMem=  7516192768 cpu:              14.4 elap:               0.7
 (Enter /PARA/pp801/luchenlin/g16/l701.exe)
 ... and contract with generalized density number  0.
 Compute integral first derivatives.
 R6Disp: Adding Grimme-D3(BJ) dispersion energy 1st derivatives to the gradient.
   1 Symmetry operations used in ECPInt.
 ECPInt:  NShTT=    7750 NPrTT=   28689 LenC2=    7158 LenP2D=   18518.
 LDataN:  DoStor=T MaxTD1= 7 Len=  274
 Leave Link  701 at Tue Jul 27 14:27:18 2021, MaxMem=  7516192768 cpu:              17.7 elap:               0.9
 (Enter /PARA/pp801/luchenlin/g16/l702.exe)
 L702 exits ... SP integral derivatives will be done elsewhere.
 Leave Link  702 at Tue Jul 27 14:27:19 2021, MaxMem=  7516192768 cpu:               1.9 elap:               0.1
 (Enter /PARA/pp801/luchenlin/g16/l703.exe)
 Integral derivatives from FoFJK, PRISM(SPDF).
 Compute integral first derivatives, UseDBF=F ICtDFT=           0.
 Calling FoFJK, ICntrl=      2127 FMM=F ISym2X=0 I1Cent= 0 IOpClX= 0 NMat=1 NMatS=1 NMatT=0.
 FoFJK:  IHMeth= 1 ICntrl=    2127 DoSepK=F KAlg= 0 I1Cent=           0 FoldK=F
 IRaf=         0 NMat=       1 IRICut=       1 DoRegI=T DoRafI=F ISym2E= 0 IDoP0=0 IntGTp=1.
 FoFCou: FMM=F IPFlag=           0 FMFlag=      100000 FMFlg1=         800
         NFxFlg=           0 DoJE=F BraDBF=F KetDBF=F FulRan=T
         wScrn=  0.000000 ICntrl=      2127 IOpCl=  0 I1Cent=           0 NGrid=           0
         NMat0=    1 NMatS0=      1 NMatT0=    0 NMatD0=    1 NMtDS0=    0 NMtDT0=    0
 Symmetry not used in FoFCou.
 Defaulting to unpruned grid for atomic number  79.
 Defaulting to unpruned grid for atomic number  79.
 Defaulting to unpruned grid for atomic number  79.
 Defaulting to unpruned grid for atomic number  79.
 Defaulting to unpruned grid for atomic number  79.
 Defaulting to unpruned grid for atomic number  79.
 Defaulting to unpruned grid for atomic number  79.
 Defaulting to unpruned grid for atomic number  79.
 Defaulting to unpruned grid for atomic number  79.
 Defaulting to unpruned grid for atomic number  79.
 Defaulting to unpruned grid for atomic number  79.
 Defaulting to unpruned grid for atomic number  79.
 Defaulting to unpruned grid for atomic number  79.
 Defaulting to unpruned grid for atomic number  79.
 Defaulting to unpruned grid for atomic number  79.
 Defaulting to unpruned grid for atomic number  79.
 Defaulting to unpruned grid for atomic number  79.
 Defaulting to unpruned grid for atomic number  79.
 Defaulting to unpruned grid for atomic number  79.
 Defaulting to unpruned grid for atomic number  79.
 Defaulting to unpruned grid for atomic number  79.
 Defaulting to unpruned grid for atomic number  79.
 Defaulting to unpruned grid for atomic number  79.
 Defaulting to unpruned grid for atomic number  79.
 Leave Link  703 at Tue Jul 27 14:27:25 2021, MaxMem=  7516192768 cpu:             146.4 elap:               6.2
 (Enter /PARA/pp801/luchenlin/g16/l716.exe)
 Dipole        = 2.13020338D+00-4.96131694D-01 7.80467090D-01
 ***** Axes restored to original set *****
 -------------------------------------------------------------------
 Center     Atomic                   Forces (Hartrees/Bohr)
 Number     Number              X              Y              Z
 -------------------------------------------------------------------
      1        6           0.014143720    0.000765721   -0.021912311
      2        6           0.019969103   -0.000998467    0.051318300
      3       16          -0.076166642    0.007883200   -0.050857474
      4        6          -0.015074205    0.020619699   -0.011694632
      5        6           0.037099770   -0.000300283   -0.013862694
      6        6           0.017106260   -0.013923082   -0.014354487
      7        7          -0.009538997   -0.009158821    0.011324571
      8        6          -0.017583569    0.038206632    0.018642757
      9        7          -0.000795492   -0.000410895   -0.006265390
     10        6           0.003915563   -0.003795766   -0.005549860
     11       79           0.056951540    0.010611292    0.033398263
     12       79           0.023034108   -0.037902358    0.005545984
     13        1           0.013975427   -0.007989236    0.007744809
     14        1          -0.010706924   -0.001695444   -0.018791514
     15        1          -0.008931630   -0.009911056   -0.016197683
     16        1           0.017026696    0.003570556   -0.004968538
     17        1          -0.020579551    0.000212704    0.010871206
     18        1          -0.022795159   -0.005146788    0.009750844
     19        1           0.001514097    0.004101340   -0.005164056
     20        1          -0.001878699    0.006236311   -0.002911745
     21        1          -0.002124221    0.010223530   -0.001053172
     22        1          -0.013683009   -0.005668366    0.004447355
     23        1          -0.003936456    0.010922503    0.007154512
     24        1           0.000541623   -0.011767519   -0.000921236
     25        1          -0.001483353   -0.004685407    0.014306193
 -------------------------------------------------------------------
 Cartesian Forces:  Max     0.076166642 RMS     0.019302803
 Leave Link  716 at Tue Jul 27 14:27:26 2021, MaxMem=  7516192768 cpu:               2.3 elap:               0.2
 (Enter /PARA/pp801/luchenlin/g16/l103.exe)

 GradGradGradGradGradGradGradGradGradGradGradGradGradGradGradGradGradGrad
 Berny optimization.
 FormGI is forming the generalized inverse of G from B-inverse, IUseBI=4.
 Internal  Forces:  Max     0.062292411 RMS     0.009911464
 Search for a local minimum.
 Step number   1 out of a maximum of  150
 All quantities printed in internal units (Hartrees-Bohrs-Radians)
 RMS Force = .10377D-01 SwitMx=.10000D-02 MixMth= 1
 Mixed Optimization -- RFO/linear search
 Second derivative matrix not updated -- first step.
 ITU=  0
     Eigenvalues ---    0.00675   0.00716   0.01367   0.01550   0.01784
     Eigenvalues ---    0.02131   0.02392   0.02421   0.02677   0.03199
     Eigenvalues ---    0.03391   0.04364   0.04943   0.05403   0.05722
     Eigenvalues ---    0.05881   0.06483   0.09068   0.09081   0.09113
     Eigenvalues ---    0.10262   0.10519   0.10624   0.16000   0.16000
     Eigenvalues ---    0.16000   0.16000   0.16000   0.16000   0.16000
     Eigenvalues ---    0.16082   0.17458   0.20740   0.21970   0.22405
     Eigenvalues ---    0.23562   0.23942   0.26151   0.27279   0.32319
     Eigenvalues ---    0.33138   0.37230   0.37230   0.37230   0.37230
     Eigenvalues ---    0.37230   0.37230   0.37230   0.37230   0.37230
     Eigenvalues ---    0.37230   0.38653   0.46812   0.47688   0.48842
     Eigenvalues ---    0.53759   0.642631000.000001000.000001000.00000
     Eigenvalues --- 1000.000001000.000001000.000001000.000001000.00000
     Eigenvalues --- 1000.000001000.000001000.000001000.000001000.00000
     Eigenvalues --- 1000.000001000.000001000.000001000.000001000.00000
     Eigenvalues --- 1000.000001000.000001000.000001000.000001000.00000
     Eigenvalues --- 1000.000001000.000001000.000001000.000001000.00000
     Eigenvalues --- 1000.000001000.000001000.000001000.000001000.00000
     Eigenvalues --- 1000.000001000.000001000.000001000.000001000.00000
     Eigenvalues --- 1000.000001000.000001000.000001000.000001000.00000
     Eigenvalues --- 1000.000001000.000001000.000001000.000001000.00000
     Eigenvalues --- 1000.000001000.000001000.000001000.000001000.00000
     Eigenvalues --- 1000.000001000.000001000.000001000.000001000.00000
     Eigenvalues --- 1000.000001000.000001000.000001000.000001000.00000
     Eigenvalues --- 1000.000001000.000001000.000001000.000001000.00000
     Eigenvalues --- 1000.000001000.000001000.000001000.000001000.00000
     Eigenvalues --- 1000.000001000.000001000.000001000.000001000.00000
     Eigenvalues --- 1000.000001000.000001000.000001000.000001000.00000
     Eigenvalues --- 1000.00000
 RFO step:  Lambda=-4.75371599D-02 EMin= 6.74732062D-03
 Linear search not attempted -- first point.
 Maximum step size (   0.300) exceeded in Quadratic search.
    -- Step size scaled by   0.791
 Iteration  1 RMS(Cart)=  0.05969422 RMS(Int)=  0.00118735
 Iteration  2 RMS(Cart)=  0.00163523 RMS(Int)=  0.00052058
 New curvilinear step failed, DQL= 1.73D-04 SP=-5.02D-03.
 ITry= 1 IFail=1 DXMaxC= 3.48D-01 DCOld= 1.00D+10 DXMaxT= 3.00D-01 DXLimC= 3.00D+00 Rises=F
 Iteration  1 RMS(Cart)=  0.05372891 RMS(Int)=  0.00096274
 Iteration  2 RMS(Cart)=  0.00132429 RMS(Int)=  0.00042225
 New curvilinear step failed, DQL= 1.41D-04 SP=-4.07D-03.
 ITry= 2 IFail=1 DXMaxC= 3.14D-01 DCOld= 1.00D+10 DXMaxT= 3.00D-01 DXLimC= 3.00D+00 Rises=F
 Iteration  1 RMS(Cart)=  0.04776211 RMS(Int)=  0.00076144
 Iteration  2 RMS(Cart)=  0.00104617 RMS(Int)=  0.00033409
 New curvilinear step failed, DQL= 1.12D-04 SP=-3.22D-03.
 ITry= 3 IFail=1 DXMaxC= 2.79D-01 DCOld= 1.00D+10 DXMaxT= 3.00D-01 DXLimC= 3.00D+00 Rises=F
 Iteration  1 RMS(Cart)=  0.04179404 RMS(Int)=  0.00058355
 Iteration  2 RMS(Cart)=  0.00080084 RMS(Int)=  0.00025613
 New curvilinear step failed, DQL= 8.62D-05 SP=-2.47D-03.
 ITry= 4 IFail=1 DXMaxC= 2.44D-01 DCOld= 1.00D+10 DXMaxT= 3.00D-01 DXLimC= 3.00D+00 Rises=F
 Iteration  1 RMS(Cart)=  0.03582441 RMS(Int)=  0.00042913
 Iteration  2 RMS(Cart)=  0.00058826 RMS(Int)=  0.00018843
 New curvilinear step failed, DQL= 6.37D-05 SP=-1.79D-03.
 ITry= 5 IFail=1 DXMaxC= 2.09D-01 DCOld= 1.00D+10 DXMaxT= 3.00D-01 DXLimC= 3.00D+00 Rises=F
 Iteration  1 RMS(Cart)=  0.02985367 RMS(Int)=  0.00029828
 Iteration  2 RMS(Cart)=  0.00040841 RMS(Int)=  0.00013103
 New curvilinear step failed, DQL= 4.45D-05 SP=-1.25D-03.
 ITry= 6 IFail=1 DXMaxC= 1.74D-01 DCOld= 1.00D+10 DXMaxT= 3.00D-01 DXLimC= 3.00D+00 Rises=F
 Iteration  1 RMS(Cart)=  0.02388294 RMS(Int)=  0.00019107
 Iteration  2 RMS(Cart)=  0.00026132 RMS(Int)=  0.00008397
 New curvilinear step failed, DQL= 2.86D-05 SP=-7.90D-04.
 ITry= 7 IFail=1 DXMaxC= 1.40D-01 DCOld= 1.00D+10 DXMaxT= 3.00D-01 DXLimC= 3.00D+00 Rises=F
 Iteration  1 RMS(Cart)=  0.01791220 RMS(Int)=  0.00010757
 Iteration  2 RMS(Cart)=  0.00014696 RMS(Int)=  0.00004730
 New curvilinear step failed, DQL= 1.62D-05 SP=-4.46D-04.
 ITry= 8 IFail=1 DXMaxC= 1.05D-01 DCOld= 1.00D+10 DXMaxT= 3.00D-01 DXLimC= 3.00D+00 Rises=F
 Iteration  1 RMS(Cart)=  0.01194147 RMS(Int)=  0.00004785
 Iteration  2 RMS(Cart)=  0.00006530 RMS(Int)=  0.00002105
 Iteration  3 RMS(Cart)=  0.00000093 RMS(Int)=  0.00002106
 ITry= 9 IFail=0 DXMaxC= 6.99D-02 DCOld= 1.00D+10 DXMaxT= 3.00D-01 DXLimC= 3.00D+00 Rises=F
 Variable       Old X    -DE/DX   Delta X   Delta X   Delta X     New X
                                 (Linear)    (Quad)   (Total)
    X1       36.93281   0.00365   0.00000   0.00000   0.00000  36.93281
    Y1       94.44284  -0.00744   0.00000   0.00000   0.00000  94.44284
    Z1       -5.17029  -0.00461   0.00000   0.00000   0.00000  -5.17029
    X4       35.09788   0.00151   0.00000   0.00000   0.00000  35.09788
    Y4      100.83768   0.00767   0.00000   0.00000   0.00000 100.83768
    Z4       -2.28279   0.00017   0.00000   0.00000   0.00000  -2.28279
   X11       42.36955   0.00357   0.00000   0.00000   0.00000  42.36955
   Y11       98.13159  -0.00424   0.00000   0.00000   0.00000  98.13159
   Z11       -8.00299   0.00385   0.00000   0.00000   0.00000  -8.00299
   X12       36.22605  -0.00852   0.00000   0.00000   0.00000  36.22605
   Y12      100.69406   0.00372   0.00000   0.00000   0.00000 100.69406
   Z12       -8.53211   0.00095   0.00000   0.00000   0.00000  -8.53211
   X23       37.08229   0.00150   0.00000   0.00000   0.00000  37.08229
   Y23       96.21833   0.00228   0.00000   0.00000   0.00000  96.21833
   Z23       -4.21436   0.00003   0.00000   0.00000   0.00000  -4.21436
   X24       35.03590  -0.00172   0.00000   0.00000   0.00000  35.03590
   Y24       98.97417  -0.00199   0.00000   0.00000   0.00000  98.97417
   Z24       -3.06510  -0.00039   0.00000   0.00000   0.00000  -3.06510
    R1        2.90698   0.00211   0.00000   0.00710   0.00145   2.90843
    R2        2.02201   0.01713   0.00000   0.03226   0.00645   2.02846
    R3        2.02201   0.01491   0.00000   0.02809   0.00559   2.02760
    R4        2.02201   0.01056   0.00000  -0.00000  -0.00000   2.02201
    R5        3.43799   0.01012   0.00000   0.03924   0.00788   3.44587
    R6        2.02201   0.01212   0.00000   0.02283   0.00457   2.02657
    R7        2.02201   0.01273   0.00000   0.02398   0.00480   2.02680
    R8        3.96362   0.06229   0.00000   0.12873   0.02581   3.98943
    R9        4.52976  -0.01980   0.00000  -0.05577  -0.01113   4.51863
   R10        2.94939  -0.00070   0.00000   0.00299   0.00059   2.94998
   R11        2.02201   0.01675   0.00000   0.03155   0.00632   2.02833
   R12        2.02201   0.00921   0.00000   0.00000   0.00000   2.02201
   R13        2.02201   0.01384   0.00000   0.02608   0.00521   2.02722
   R14        2.81720   0.00544   0.00000   0.01069   0.00215   2.81934
   R15        2.02201   0.01331   0.00000   0.02507   0.00501   2.02702
   R16        2.02201   0.01517   0.00000   0.02857   0.00571   2.02772
   R17        2.65132  -0.01121   0.00000  -0.01807  -0.00360   2.64772
   R18        2.55543   0.01524   0.00000   0.01968   0.00394   2.55937
   R19        2.45489   0.03384   0.00000   0.03809   0.00762   2.46251
   R20        3.74050   0.02900   0.00000   0.08542   0.01708   3.75758
   R21        2.56237  -0.01226   0.00000  -0.01677  -0.00336   2.55901
   R22        2.02201   0.00544   0.00000   0.01025   0.00205   2.02406
   R23        2.60164  -0.00724   0.00000  -0.01192  -0.00239   2.59925
   R24        1.88973   0.00698   0.00000   0.01053   0.00211   1.89183
   R25        2.02201   0.00590   0.00000   0.01112   0.00222   2.02423
    A1        1.86164   0.00902   0.00000   0.03625   0.00724   1.86888
    A2        1.95379  -0.00533   0.00000  -0.01960  -0.00392   1.94988
    A3        1.95785   0.00153   0.00000   0.00238   0.00042   1.95827
    A4        1.86780  -0.00066   0.00000   0.00217   0.00046   1.86825
    A5        1.86327  -0.00179   0.00000  -0.00775  -0.00155   1.86172
    A6        1.95234  -0.00209   0.00000  -0.01026  -0.00204   1.95030
    A7        1.99752   0.00032   0.00000   0.03346   0.00673   2.00425
    A8        1.84489   0.00816   0.00000   0.04452   0.00889   1.85378
    A9        1.84489   0.00886   0.00000   0.04217   0.00841   1.85329
   A10        1.84489  -0.00566   0.00000  -0.04511  -0.00908   1.83581
   A11        1.84489  -0.00187   0.00000  -0.00289  -0.00067   1.84421
   A12        2.09440  -0.01003   0.00000  -0.06973  -0.01400   2.08039
   A13        2.20677  -0.01937   0.00000  -0.07494  -0.01495   2.19182
   A14        1.67584   0.00870   0.00000   0.00866   0.00166   1.67749
   A15        1.80576  -0.00621   0.00000  -0.01958  -0.00394   1.80182
   A16        1.87210   0.01087   0.00000   0.04978   0.00994   1.88205
   A17        1.92994   0.00333   0.00000   0.00503   0.00101   1.93095
   A18        1.96323  -0.00490   0.00000  -0.02216  -0.00443   1.95880
   A19        1.89357  -0.00473   0.00000  -0.00848  -0.00174   1.89184
   A20        1.85736  -0.00124   0.00000   0.00251   0.00050   1.85786
   A21        1.94348  -0.00301   0.00000  -0.02341  -0.00470   1.93879
   A22        1.96873   0.00358   0.00000   0.01855   0.00370   1.97243
   A23        1.85115   0.00430   0.00000   0.02495   0.00497   1.85612
   A24        1.85115   0.00423   0.00000   0.02710   0.00541   1.85656
   A25        1.85115  -0.00007   0.00000   0.00613   0.00120   1.85235
   A26        1.85115   0.00039   0.00000   0.01222   0.00241   1.85356
   A27        2.09440  -0.01199   0.00000  -0.08669  -0.01733   2.07707
   A28        2.13963   0.00408   0.00000   0.00723   0.00146   2.14109
   A29        2.29086  -0.00705   0.00000  -0.01563  -0.00315   2.28771
   A30        1.85197   0.00308   0.00000   0.00932   0.00186   1.85384
   A31        1.92451  -0.01622   0.00000  -0.03615  -0.00723   1.91729
   A32        2.36476  -0.01117   0.00000  -0.04359  -0.00871   2.35605
   A33        1.96075   0.02723   0.00000   0.08185   0.01636   1.97711
   A34        1.87477   0.01282   0.00000   0.03780   0.00756   1.88233
   A35        2.20421  -0.00237   0.00000  -0.00352  -0.00071   2.20350
   A36        2.20421  -0.01045   0.00000  -0.03429  -0.00686   2.19735
   A37        1.90876  -0.00692   0.00000  -0.02572  -0.00515   1.90361
   A38        2.18721   0.00353   0.00000   0.01314   0.00263   2.18985
   A39        2.18721   0.00339   0.00000   0.01258   0.00252   2.18973
   A40        1.86441   0.00728   0.00000   0.01520   0.00304   1.86744
   A41        2.20939   0.00513   0.00000   0.02583   0.00516   2.21455
   A42        2.20939  -0.01241   0.00000  -0.04102  -0.00821   2.20118
   A43        3.00422   0.01036   0.00000   0.05022   0.01004   3.01426
   A44        3.12327   0.00593   0.00000   0.00484   0.00096   3.12423
    D1       -1.26732  -0.00186   0.00000  -0.02577  -0.00515  -1.27247
    D2        2.99314  -0.00036   0.00000  -0.01711  -0.00342   2.98972
    D3        0.75541   0.00171   0.00000   0.01561   0.00315   0.75856
    D4        2.97837  -0.00364   0.00000  -0.03966  -0.00794   2.97043
    D5        0.95564  -0.00213   0.00000  -0.03100  -0.00621   0.94943
    D6       -1.28209  -0.00006   0.00000   0.00172   0.00036  -1.28173
    D7        0.76691   0.00226   0.00000  -0.01190  -0.00238   0.76452
    D8       -1.25582   0.00376   0.00000  -0.00323  -0.00066  -1.25648
    D9        2.78963   0.00583   0.00000   0.02948   0.00592   2.79555
   D10        0.48666  -0.00082   0.00000  -0.00541  -0.00103   0.48563
   D11       -1.46189   0.00789   0.00000   0.04341   0.00869  -1.45320
   D12        2.50938   0.00567   0.00000   0.03783   0.00756   2.51695
   D13        0.56084   0.01439   0.00000   0.08665   0.01728   0.57812
   D14       -1.53607  -0.01061   0.00000  -0.07290  -0.01452  -1.55059
   D15        2.79857  -0.00189   0.00000  -0.02408  -0.00481   2.79377
   D16        0.85835  -0.01444   0.00000  -0.06302  -0.01261   0.84574
   D17       -2.60964  -0.01227   0.00000  -0.05209  -0.01039  -2.62003
   D18       -1.38769   0.00385   0.00000   0.01409   0.00277  -1.38492
   D19        1.42750   0.00602   0.00000   0.02501   0.00499   1.43249
   D20        0.27902   0.00062   0.00000   0.00688   0.00138   0.28040
   D21       -1.74002  -0.00377   0.00000  -0.02525  -0.00505  -1.74508
   D22        2.29805   0.00552   0.00000   0.04766   0.00955   2.30760
   D23       -1.78274  -0.00197   0.00000  -0.01516  -0.00303  -1.78576
   D24        2.48141  -0.00635   0.00000  -0.04730  -0.00946   2.47195
   D25        0.23630   0.00294   0.00000   0.02561   0.00514   0.24144
   D26        2.31543   0.00311   0.00000   0.02845   0.00568   2.32110
   D27        0.29639  -0.00127   0.00000  -0.00369  -0.00076   0.29563
   D28       -1.94872   0.00802   0.00000   0.06922   0.01385  -1.93487
   D29        0.85768   0.00255   0.00000   0.02614   0.00524   0.86292
   D30       -2.23712  -0.00125   0.00000  -0.00401  -0.00079  -2.23791
   D31        2.87672   0.00955   0.00000   0.06955   0.01392   2.89063
   D32       -0.21809   0.00575   0.00000   0.03940   0.00789  -0.21020
   D33       -1.16136  -0.00465   0.00000  -0.02354  -0.00471  -1.16606
   D34        2.02703  -0.00845   0.00000  -0.05369  -0.01074   2.01629
   D35       -3.12022  -0.00305   0.00000  -0.01831  -0.00367  -3.12389
   D36       -0.28418   0.00073   0.00000   0.00574   0.00113  -0.28305
   D37       -0.01523  -0.00034   0.00000   0.00467   0.00094  -0.01430
   D38        2.82081   0.00344   0.00000   0.02872   0.00574   2.82655
   D39        3.09997   0.00492   0.00000   0.03323   0.00664   3.10661
   D40       -0.04162   0.00251   0.00000   0.01630   0.00324  -0.03838
   D41       -0.00059   0.00152   0.00000   0.00672   0.00134   0.00074
   D42        3.14100  -0.00089   0.00000  -0.01022  -0.00206   3.13894
   D43        0.02471  -0.00060   0.00000  -0.01342  -0.00269   0.02202
   D44       -3.11688  -0.00048   0.00000  -0.00078  -0.00015  -3.11703
   D45       -2.88686   0.00187   0.00000  -0.01301  -0.00262  -2.88948
   D46        0.25474   0.00200   0.00000  -0.00037  -0.00008   0.25466
   D47       -0.02507   0.00153   0.00000   0.01768   0.00354  -0.02153
   D48        3.11652   0.00102   0.00000   0.01501   0.00300   3.11952
   D49        3.11652   0.00140   0.00000   0.00504   0.00101   3.11753
   D50       -0.02507   0.00089   0.00000   0.00236   0.00047  -0.02460
   D51        0.01550  -0.00188   0.00000  -0.01521  -0.00303   0.01246
   D52       -3.12610   0.00053   0.00000   0.00172   0.00033  -3.12577
   D53       -3.12610  -0.00137   0.00000  -0.01254  -0.00249  -3.12859
   D54        0.01550   0.00104   0.00000   0.00440   0.00087   0.01636
         Item               Value     Threshold  Converged?
 Maximum Force            0.058484     0.000450     NO 
 RMS     Force            0.010377     0.000300     NO 
 Maximum Displacement     0.069856     0.001800     NO 
 RMS     Displacement     0.011938     0.001200     NO 
 Predicted change in Energy=-7.061319D-03
 Lowest energy point so far.  Saving SCF results.
 GradGradGradGradGradGradGradGradGradGradGradGradGradGradGradGradGradGrad

 Leave Link  103 at Tue Jul 27 14:27:27 2021, MaxMem=  7516192768 cpu:              20.1 elap:               1.1
 (Enter /PARA/pp801/luchenlin/g16/l202.exe)
                          Input orientation:                          
 ---------------------------------------------------------------------
 Center     Atomic      Atomic             Coordinates (Angstroms)
 Number     Number       Type             X           Y           Z
 ---------------------------------------------------------------------
      1          6           0       19.544000   49.977000   -2.736000
      2          6           0       19.407036   50.146537   -4.259563
      3         16           0       20.530704   51.378781   -4.997130
      4          6           0       18.573000   53.361000   -1.208000
      5          6           0       17.262847   54.141511   -1.541488
      6          6           0       17.435098   55.122551   -2.652230
      7          7           0       18.033655   54.785272   -3.873332
      8          6           0       18.074402   55.830886   -4.649936
      9          7           0       17.542056   56.873963   -3.969956
     10          6           0       17.132832   56.440435   -2.730404
     11         79           0       22.421000   51.929000   -4.235000
     12         79           0       19.170000   53.285000   -4.515000
     13          1           0       20.464049   49.453331   -2.558521
     14          1           0       18.419754   50.528684   -4.430778
     15          1           0       19.685891   49.205210   -4.691398
     16          1           0       19.393232   53.889139   -1.655617
     17          1           0       17.024471   54.718048   -0.668924
     18          1           0       16.557641   53.412824   -1.892316
     19          1           0       18.457643   55.862811   -5.649601
     20          1           0       17.459952   57.810509   -4.314009
     21          1           0       16.661738   57.037836   -1.976347
     22          1           0       18.755125   49.372802   -2.331206
     23          1           0       19.623105   50.916548   -2.230143
     24          1           0       18.540202   52.374875   -1.621983
     25          1           0       18.770249   53.330689   -0.153969
 ---------------------------------------------------------------------
                    Distance matrix (angstroms):
                    1          2          3          4          5
     1  C    0.000000
     2  C    1.539073   0.000000
     3  S    2.837478   1.823474   0.000000
     4  C    3.837848   4.510036   4.703116   0.000000
     5  C    4.896292   5.286331   5.500275   1.561062   0.000000
     6  C    5.561581   5.588629   5.394177   2.546308   1.491931
     7  N    5.166637   4.853165   4.370624   3.069762   2.538911
     8  C    6.331733   5.851506   5.096587   4.265660   3.629747
     9  N    7.286874   6.987151   6.339095   4.586083   3.666294
    10  C    6.898533   6.864655   6.504147   3.724879   2.591424
    11  Au   3.786084   3.501679   2.111114   5.101025   6.225493
    12  Au   3.774597   3.157750   2.391158   3.361314   3.634917
    13  H    1.073415   2.119282   3.107831   4.546411   5.767243
    14  H    2.107263   1.072416   2.345107   4.293226   4.768537
    15  H    2.106982   1.072538   2.351933   5.535627   6.337203
    16  H    4.061378   4.559363   4.331449   1.073346   2.148315
    17  H    5.753118   6.282358   6.494439   2.128409   1.072654
    18  H    4.629798   4.938779   5.437134   2.129001   1.073023
    19  H    6.656727   5.958971   4.982953   5.099037   4.611616
    20  H    8.258161   7.907627   7.159839   5.539341   4.602963
    21  H    7.664197   7.761426   7.491257   4.214547   2.989839
    22  H    1.072957   2.177663   3.779389   4.147347   5.058769
    23  H    1.070000   2.181319   2.948493   2.850060   4.055299
    24  H    2.828153   3.560017   4.043008   1.070000   2.181540
    25  H    4.302651   5.234522   5.510477   1.072757   2.203384
                    6          7          8          9         10
     6  C    0.000000
     7  N    1.401113   0.000000
     8  C    2.213883   1.303105   0.000000
     9  N    2.194376   2.147938   1.354170   0.000000
    10  C    1.354361   2.203935   2.223220   1.375464   0.000000
    11  Au   6.128878   5.247656   5.855749   6.951763   7.112073
    12  Au   3.139489   1.988425   2.774901   3.978433   4.158318
    13  H    6.428327   6.005426   7.124440   8.099135   7.742492
    14  H    5.023584   4.310261   5.317954   6.422248   6.284603
    15  H    6.651255   5.876751   6.818958   7.995391   7.919096
    16  H    2.519689   2.751320   3.804687   4.206209   3.574030
    17  H    2.065367   3.360238   4.264883   3.976516   2.688506
    18  H    2.066535   2.826066   3.968885   4.155134   3.193691
    19  H    3.252355   2.120375   1.071085   2.163778   3.257374
    20  H    3.160260   3.110529   2.099834   1.001115   2.119413
    21  H    2.173297   3.248808   3.255830   2.185473   1.071177
    22  H    5.908058   5.673932   6.895415   7.773317   7.262413
    23  H    4.759832   4.493712   5.692503   6.545877   6.079889
    24  H    3.135664   3.336941   4.618385   5.172143   4.442755
    25  H    3.351821   4.061039   5.191233   5.350234   4.357714
                   11         12         13         14         15
    11  Au   0.000000
    12  Au   3.533573   0.000000
    13  H    3.573398   4.492668   0.000000
    14  H    4.243723   2.857838   2.973361   0.000000
    15  H    3.886921   4.116059   2.283913   1.850029   0.000000
    16  H    4.434269   2.931022   4.651696   4.465628   5.589347
    17  H    7.044020   4.631331   6.566469   5.800787   7.324946
    18  H    6.486052   3.703947   5.601914   4.269603   5.943468
    19  H    5.760570   2.905147   7.393367   5.471734   6.837425
    20  H    7.694828   4.841992   9.052555   7.345735   8.896538
    21  H    8.023143   5.178795   8.504188   7.175229   8.824230
    22  H    4.857697   4.499597   1.725856   2.420070   2.542620
    23  H    3.587858   3.321963   1.719309   2.537969   2.998399
    24  H    4.699708   3.097502   3.621286   3.363370   4.558583
    25  H    5.652214   4.379552   4.866697   5.124955   6.200502
                   16         17         18         19         20
    16  H    0.000000
    17  H    2.696606   0.000000
    18  H    2.885043   1.848845   0.000000
    19  H    4.552210   5.307693   4.871306   0.000000
    20  H    5.116812   4.799959   5.100822   2.563732   0.000000
    21  H    4.180697   2.687443   3.627480   4.254263   2.588210
    22  H    4.610955   5.859181   4.619886   7.295235   8.763782
    23  H    3.036316   4.862273   3.967693   6.125072   7.519868
    24  H    1.738328   2.948936   2.254100   5.328622   6.161173
    25  H    1.718988   2.288598   2.815001   6.058987   6.252327
                   21         22         23         24         25
    21  H    0.000000
    22  H    7.953675   0.000000
    23  H    6.804725   1.773910   0.000000
    24  H    5.039584   3.092189   1.915530   0.000000
    25  H    4.637868   4.517241   3.296352   1.766796   0.000000
 Stoichiometry    C7H13Au2N2S(1+)
 Framework group  C1[X(C7H13Au2N2S)]
 Deg. of freedom    69
 Full point group                 C1      NOp   1
 RotChk:  IX=0 Diff= 7.25D-03
 Largest Abelian subgroup         C1      NOp   1
 Largest concise Abelian subgroup C1      NOp   1
                         Standard orientation:                         
 ---------------------------------------------------------------------
 Center     Atomic      Atomic             Coordinates (Angstroms)
 Number     Number       Type             X           Y           Z
 ---------------------------------------------------------------------
      1          6           0       -1.238824    2.978991   -0.130271
      2          6           0       -1.271579    2.105213   -1.396835
      3         16           0       -1.482049    0.320022   -1.090481
      4          6           0        1.856990    1.859165    1.842292
      5          6           0        3.293250    1.735177    1.243376
      6          6           0        3.595220    0.367070    0.730583
      7          7           0        2.731786   -0.326820   -0.127388
      8          6           0        3.228034   -1.500417   -0.400320
      9          7           0        4.394102   -1.625685    0.276710
     10          6           0        4.635270   -0.465355    0.974831
     11         79           0       -2.465023   -0.533634    0.571397
     12         79           0        0.824489   -0.137595   -0.656773
     13          1           0       -2.241258    3.018381    0.251559
     14          1           0       -0.304834    2.200174   -1.851219
     15          1           0       -2.140527    2.409024   -1.947258
     16          1           0        1.486489    0.866881    2.015992
     17          1           0        3.974296    1.906611    2.054161
     18          1           0        3.323241    2.387436    0.391884
     19          1           0        2.794854   -2.236539   -1.046618
     20          1           0        4.985531   -2.433400    0.270537
     21          1           0        5.488594   -0.264610    1.590428
     22          1           0       -0.946559    3.987488   -0.351072
     23          1           0       -0.633267    2.550611    0.640891
     24          1           0        1.201624    2.348301    1.152262
     25          1           0        1.855357    2.354867    2.793651
 ---------------------------------------------------------------------
 Rotational constants (GHZ):           0.6691111           0.1719505           0.1647447
 Leave Link  202 at Tue Jul 27 14:27:28 2021, MaxMem=  7516192768 cpu:               3.2 elap:               0.1
 (Enter /PARA/pp801/luchenlin/g16/l301.exe)
 Basis read from rwf:  (5D, 7F)
 Pseudo-potential data read from rwf file.
 There are   315 symmetry adapted cartesian basis functions of A   symmetry.
 There are   299 symmetry adapted basis functions of A   symmetry.
   299 basis functions,   529 primitive gaussians,   315 cartesian basis functions
    61 alpha electrons       61 beta electrons
       nuclear repulsion energy      1100.6765499236 Hartrees.
 IExCor= 1009 DFT=T Ex+Corr=PBE1PBE ExCW=0 ScaHFX=  0.250000
 ScaDFX=  0.750000  0.750000  1.000000  1.000000 ScalE2=  1.000000  1.000000
 IRadAn=      5 IRanWt=     -1 IRanGd=            0 ICorTp=0 IEmpDi=141
 NAtoms=   25 NActive=   25 NUniq=   25 SFac= 1.00D+00 NAtFMM=   60 NAOKFM=F Big=F
 Integral buffers will be    131072 words long.
 Raffenetti 2 integral format.
 Two-electron integral symmetry is turned on.
 R6Disp:  Grimme-D3(BJ) Dispersion energy=       -0.0302873263 Hartrees.
 Nuclear repulsion after empirical dispersion term =     1100.6462625973 Hartrees.
 No density basis found on file    724.
 Leave Link  301 at Tue Jul 27 14:27:28 2021, MaxMem=  7516192768 cpu:               3.9 elap:               0.2
 (Enter /PARA/pp801/luchenlin/g16/l302.exe)
 NPDir=0 NMtPBC=     1 NCelOv=     1 NCel=       1 NClECP=     1 NCelD=      1
         NCelK=      1 NCelE2=     1 NClLst=     1 CellRange=     0.0.
 One-electron integrals computed using PRISM.
 One-electron integral symmetry used in STVInt
   1 Symmetry operations used in ECPInt.
 ECPInt:  NShTT=    7750 NPrTT=   28689 LenC2=    7155 LenP2D=   18511.
 LDataN:  DoStor=T MaxTD1= 6 Len=  172
 NBasis=   299 RedAO= T EigKep=  5.95D-04  NBF=   299
 NBsUse=   299 1.00D-06 EigRej= -1.00D+00 NBFU=   299
 Precomputing XC quadrature grid using
 IXCGrd= 4 IRadAn=           5 IRanWt=          -1 IRanGd=           0 AccXCQ= 0.00D+00.
 Defaulting to unpruned grid for atomic number  79.
 Generated NRdTot=       0 NPtTot=           0 NUsed=           0 NTot=          32
 NSgBfM=   313   313   313   313   313 MxSgAt=    25 MxSgA2=    25.
 Leave Link  302 at Tue Jul 27 14:27:29 2021, MaxMem=  7516192768 cpu:              20.2 elap:               0.9
 (Enter /PARA/pp801/luchenlin/g16/l303.exe)
 DipDrv:  MaxL=1.
 Leave Link  303 at Tue Jul 27 14:27:29 2021, MaxMem=  7516192768 cpu:               3.8 elap:               0.2
 (Enter /PARA/pp801/luchenlin/g16/l401.exe)
 Initial guess from the checkpoint file:  "/PARA/pp801/luchenlin/tmp/Gau-28821.chk"
 B after Tr=     0.000000    0.000000   -0.000000
         Rot=    0.999998   -0.001646   -0.000040   -0.000561 Ang=  -0.20 deg.
 Guess basis will be translated and rotated to current coordinates.
 JPrj=2 DoOrth=T DoCkMO=T.
 Generating alternative initial guess.
 ExpMin= 1.50D-02 ExpMax= 9.34D+04 ExpMxC= 3.17D+03 IAcc=3 IRadAn=         5 AccDes= 0.00D+00
 Harris functional with IExCor= 1009 and IRadAn=       5 diagonalized for initial guess.
 HarFok:  IExCor= 1009 AccDes= 0.00D+00 IRadAn=         5 IDoV= 1 UseB2=F ITyADJ=14
 ICtDFT=  3500011 ScaDFX=  1.000000  1.000000  1.000000  1.000000
 Defaulting to unpruned grid for atomic number  79.
 FoFCou: FMM=F IPFlag=           0 FMFlag=      100000 FMFlg1=           0
         NFxFlg=           0 DoJE=T BraDBF=F KetDBF=T FulRan=T
         wScrn=  0.000000 ICntrl=       500 IOpCl=  0 I1Cent=   200000004 NGrid=           0
         NMat0=    1 NMatS0=      1 NMatT0=    0 NMatD0=    1 NMtDS0=    0 NMtDT0=    0
 Petite list used in FoFCou.
 Harris En= -1053.02782729859    
 Leave Link  401 at Tue Jul 27 14:27:31 2021, MaxMem=  7516192768 cpu:              38.3 elap:               1.6
 (Enter /PARA/pp801/luchenlin/g16/l502.exe)
 Integral symmetry usage will be decided dynamically.
 Closed shell SCF:
 Using DIIS extrapolation, IDIIS=  1040.
 NGot=  7516192768 LenX=  7515982929 LenY=  7515883263
 Requested convergence on RMS density matrix=1.00D-08 within 128 cycles.
 Requested convergence on MAX density matrix=1.00D-06.
 Requested convergence on             energy=1.00D-06.
 No special actions if energy rises.
 Fock matrices will be formed incrementally for  20 cycles.

 Cycle   1  Pass 1  IDiag  1:
 FoFJK:  IHMeth= 1 ICntrl=       0 DoSepK=F KAlg= 0 I1Cent=           0 FoldK=F
 IRaf= 870000000 NMat=       1 IRICut=       1 DoRegI=T DoRafI=F ISym2E= 0 IDoP0=0 IntGTp=1.
 FoFCou: FMM=F IPFlag=           0 FMFlag=      100000 FMFlg1=           0
         NFxFlg=           0 DoJE=F BraDBF=F KetDBF=F FulRan=T
         wScrn=  0.000000 ICntrl=         0 IOpCl=  0 I1Cent=           0 NGrid=           0
         NMat0=    1 NMatS0=      1 NMatT0=    0 NMatD0=    1 NMtDS0=    0 NMtDT0=    0
 Symmetry not used in FoFCou.
 Defaulting to unpruned grid for atomic number  79.
 Defaulting to unpruned grid for atomic number  79.
 Defaulting to unpruned grid for atomic number  79.
 Defaulting to unpruned grid for atomic number  79.
 Defaulting to unpruned grid for atomic number  79.
 Defaulting to unpruned grid for atomic number  79.
 Defaulting to unpruned grid for atomic number  79.
 Defaulting to unpruned grid for atomic number  79.
 Defaulting to unpruned grid for atomic number  79.
 Defaulting to unpruned grid for atomic number  79.
 Defaulting to unpruned grid for atomic number  79.
 Defaulting to unpruned grid for atomic number  79.
 Defaulting to unpruned grid for atomic number  79.
 Defaulting to unpruned grid for atomic number  79.
 Defaulting to unpruned grid for atomic number  79.
 Defaulting to unpruned grid for atomic number  79.
 Defaulting to unpruned grid for atomic number  79.
 Defaulting to unpruned grid for atomic number  79.
 Defaulting to unpruned grid for atomic number  79.
 Defaulting to unpruned grid for atomic number  79.
 Defaulting to unpruned grid for atomic number  79.
 Defaulting to unpruned grid for atomic number  79.
 Defaulting to unpruned grid for atomic number  79.
 Defaulting to unpruned grid for atomic number  79.
 E= -1053.06183274326    
 DIIS: error= 1.62D-03 at cycle   1 NSaved=   1.
 NSaved= 1 IEnMin= 1 EnMin= -1053.06183274326     IErMin= 1 ErrMin= 1.62D-03
 ErrMax= 1.62D-03  0.00D+00 EMaxC= 1.00D-01 BMatC= 1.49D-03 BMatP= 1.49D-03
 IDIUse=3 WtCom= 9.84D-01 WtEn= 1.62D-02
 Coeff-Com:  0.100D+01
 Coeff-En:   0.100D+01
 Coeff:      0.100D+01
 Gap=     0.808 Goal=   None    Shift=    0.000
 GapD=    0.808 DampG=2.000 DampE=1.000 DampFc=2.0000 IDamp=-1.
 RMSDP=9.88D-05 MaxDP=1.68D-03              OVMax= 3.51D-03

 Cycle   2  Pass 1  IDiag  1:
 RMSU=  9.87D-05    CP:  1.00D+00
 E= -1053.06213464850     Delta-E=       -0.000301905237 Rises=F Damp=F
 DIIS: error= 1.56D-04 at cycle   2 NSaved=   2.
 NSaved= 2 IEnMin= 2 EnMin= -1053.06213464850     IErMin= 2 ErrMin= 1.56D-04
 ErrMax= 1.56D-04  0.00D+00 EMaxC= 1.00D-01 BMatC= 2.42D-05 BMatP= 1.49D-03
 IDIUse=3 WtCom= 9.98D-01 WtEn= 1.56D-03
 Coeff-Com:  0.213D-01 0.979D+00
 Coeff-En:   0.000D+00 0.100D+01
 Coeff:      0.213D-01 0.979D+00
 Gap=     0.146 Goal=   None    Shift=    0.000
 RMSDP=3.82D-05 MaxDP=1.42D-03 DE=-3.02D-04 OVMax= 2.30D-03

 Cycle   3  Pass 1  IDiag  1:
 RMSU=  3.72D-05    CP:  1.00D+00  9.10D-01
 E= -1053.06211773244     Delta-E=        0.000016916065 Rises=F Damp=F
 DIIS: error= 3.04D-04 at cycle   3 NSaved=   3.
 NSaved= 3 IEnMin= 2 EnMin= -1053.06213464850     IErMin= 2 ErrMin= 1.56D-04
 ErrMax= 3.04D-04  0.00D+00 EMaxC= 1.00D-01 BMatC= 4.61D-05 BMatP= 2.42D-05
 IDIUse=3 WtCom= 3.64D-01 WtEn= 6.36D-01
 Coeff-Com: -0.200D-02 0.585D+00 0.417D+00
 Coeff-En:   0.000D+00 0.620D+00 0.380D+00
 Coeff:     -0.729D-03 0.608D+00 0.393D+00
 Gap=     0.146 Goal=   None    Shift=    0.000
 RMSDP=1.94D-05 MaxDP=7.67D-04 DE= 1.69D-05 OVMax= 1.71D-03

 Cycle   4  Pass 1  IDiag  1:
 RMSU=  8.71D-06    CP:  1.00D+00  9.77D-01  5.69D-01
 E= -1053.06215816054     Delta-E=       -0.000040428107 Rises=F Damp=F
 DIIS: error= 5.72D-05 at cycle   4 NSaved=   4.
 NSaved= 4 IEnMin= 4 EnMin= -1053.06215816054     IErMin= 4 ErrMin= 5.72D-05
 ErrMax= 5.72D-05  0.00D+00 EMaxC= 1.00D-01 BMatC= 1.41D-06 BMatP= 2.42D-05
 IDIUse=1 WtCom= 1.00D+00 WtEn= 0.00D+00
 Coeff-Com: -0.245D-02 0.267D+00 0.204D+00 0.531D+00
 Coeff:     -0.245D-02 0.267D+00 0.204D+00 0.531D+00
 Gap=     0.146 Goal=   None    Shift=    0.000
 RMSDP=5.25D-06 MaxDP=1.44D-04 DE=-4.04D-05 OVMax= 3.47D-04

 Cycle   5  Pass 1  IDiag  1:
 RMSU=  3.50D-06    CP:  1.00D+00  9.93D-01  5.34D-01  6.17D-01
 E= -1053.06215936173     Delta-E=       -0.000001201183 Rises=F Damp=F
 DIIS: error= 1.55D-05 at cycle   5 NSaved=   5.
 NSaved= 5 IEnMin= 5 EnMin= -1053.06215936173     IErMin= 5 ErrMin= 1.55D-05
 ErrMax= 1.55D-05  0.00D+00 EMaxC= 1.00D-01 BMatC= 1.53D-07 BMatP= 1.41D-06
 IDIUse=1 WtCom= 1.00D+00 WtEn= 0.00D+00
 Coeff-Com: -0.987D-03 0.631D-01 0.504D-01 0.268D+00 0.619D+00
 Coeff:     -0.987D-03 0.631D-01 0.504D-01 0.268D+00 0.619D+00
 Gap=     0.146 Goal=   None    Shift=    0.000
 RMSDP=1.90D-06 MaxDP=1.17D-04 DE=-1.20D-06 OVMax= 1.16D-04

 Cycle   6  Pass 1  IDiag  1:
 RMSU=  1.55D-06    CP:  1.00D+00  9.95D-01  5.39D-01  6.70D-01  7.31D-01
 E= -1053.06215949125     Delta-E=       -0.000000129518 Rises=F Damp=F
 DIIS: error= 3.94D-06 at cycle   6 NSaved=   6.
 NSaved= 6 IEnMin= 6 EnMin= -1053.06215949125     IErMin= 6 ErrMin= 3.94D-06
 ErrMax= 3.94D-06  0.00D+00 EMaxC= 1.00D-01 BMatC= 2.37D-08 BMatP= 1.53D-07
 IDIUse=1 WtCom= 1.00D+00 WtEn= 0.00D+00
 Coeff-Com: -0.172D-03-0.410D-02-0.235D-02 0.698D-01 0.336D+00 0.600D+00
 Coeff:     -0.172D-03-0.410D-02-0.235D-02 0.698D-01 0.336D+00 0.600D+00
 Gap=     0.146 Goal=   None    Shift=    0.000
 RMSDP=7.36D-07 MaxDP=4.11D-05 DE=-1.30D-07 OVMax= 4.40D-05

 Cycle   7  Pass 1  IDiag  1:
 RMSU=  3.97D-07    CP:  1.00D+00  9.95D-01  5.43D-01  6.94D-01  8.20D-01
                    CP:  7.06D-01
 E= -1053.06215951295     Delta-E=       -0.000000021706 Rises=F Damp=F
 DIIS: error= 1.13D-06 at cycle   7 NSaved=   7.
 NSaved= 7 IEnMin= 7 EnMin= -1053.06215951295     IErMin= 7 ErrMin= 1.13D-06
 ErrMax= 1.13D-06  0.00D+00 EMaxC= 1.00D-01 BMatC= 1.57D-09 BMatP= 2.37D-08
 IDIUse=1 WtCom= 1.00D+00 WtEn= 0.00D+00
 Coeff-Com:  0.176D-04-0.868D-02-0.663D-02 0.489D-02 0.945D-01 0.277D+00
 Coeff-Com:  0.639D+00
 Coeff:      0.176D-04-0.868D-02-0.663D-02 0.489D-02 0.945D-01 0.277D+00
 Coeff:      0.639D+00
 Gap=     0.146 Goal=   None    Shift=    0.000
 RMSDP=1.83D-07 MaxDP=1.07D-05 DE=-2.17D-08 OVMax= 1.21D-05

 Cycle   8  Pass 1  IDiag  1:
 RMSU=  1.12D-07    CP:  1.00D+00  9.96D-01  5.44D-01  6.98D-01  8.35D-01
                    CP:  7.56D-01  7.63D-01
 E= -1053.06215951443     Delta-E=       -0.000000001476 Rises=F Damp=F
 DIIS: error= 2.42D-07 at cycle   8 NSaved=   8.
 NSaved= 8 IEnMin= 8 EnMin= -1053.06215951443     IErMin= 8 ErrMin= 2.42D-07
 ErrMax= 2.42D-07  0.00D+00 EMaxC= 1.00D-01 BMatC= 8.04D-11 BMatP= 1.57D-09
 IDIUse=1 WtCom= 1.00D+00 WtEn= 0.00D+00
 Coeff-Com:  0.159D-04-0.335D-02-0.266D-02-0.130D-02 0.223D-01 0.849D-01
 Coeff-Com:  0.265D+00 0.636D+00
 Coeff:      0.159D-04-0.335D-02-0.266D-02-0.130D-02 0.223D-01 0.849D-01
 Coeff:      0.265D+00 0.636D+00
 Gap=     0.146 Goal=   None    Shift=    0.000
 RMSDP=5.09D-08 MaxDP=1.84D-06 DE=-1.48D-09 OVMax= 2.65D-06

 Cycle   9  Pass 1  IDiag  1:
 RMSU=  3.57D-08    CP:  1.00D+00  9.96D-01  5.44D-01  6.98D-01  8.40D-01
                    CP:  7.69D-01  7.96D-01  8.31D-01
 E= -1053.06215951453     Delta-E=       -0.000000000099 Rises=F Damp=F
 DIIS: error= 8.17D-08 at cycle   9 NSaved=   9.
 NSaved= 9 IEnMin= 9 EnMin= -1053.06215951453     IErMin= 9 ErrMin= 8.17D-08
 ErrMax= 8.17D-08  0.00D+00 EMaxC= 1.00D-01 BMatC= 1.10D-11 BMatP= 8.04D-11
 IDIUse=1 WtCom= 1.00D+00 WtEn= 0.00D+00
 Coeff-Com:  0.417D-05-0.160D-03-0.200D-03-0.126D-02-0.425D-02-0.378D-02
 Coeff-Com:  0.202D-01 0.275D+00 0.714D+00
 Coeff:      0.417D-05-0.160D-03-0.200D-03-0.126D-02-0.425D-02-0.378D-02
 Coeff:      0.202D-01 0.275D+00 0.714D+00
 Gap=     0.146 Goal=   None    Shift=    0.000
 RMSDP=2.32D-08 MaxDP=2.45D-06 DE=-9.91D-11 OVMax= 2.08D-06

 Cycle  10  Pass 1  IDiag  1:
 RMSU=  1.50D-08    CP:  1.00D+00  9.96D-01  5.44D-01  6.98D-01  8.42D-01
                    CP:  7.74D-01  8.13D-01  9.35D-01  9.03D-01
 E= -1053.06215951453     Delta-E=       -0.000000000003 Rises=F Damp=F
 DIIS: error= 3.68D-08 at cycle  10 NSaved=  10.
 NSaved=10 IEnMin=10 EnMin= -1053.06215951453     IErMin=10 ErrMin= 3.68D-08
 ErrMax= 3.68D-08  0.00D+00 EMaxC= 1.00D-01 BMatC= 1.71D-12 BMatP= 1.10D-11
 IDIUse=1 WtCom= 1.00D+00 WtEn= 0.00D+00
 Coeff-Com:  0.473D-06 0.257D-03 0.162D-03-0.487D-03-0.430D-02-0.110D-01
 Coeff-Com: -0.198D-01 0.666D-01 0.358D+00 0.610D+00
 Coeff:      0.473D-06 0.257D-03 0.162D-03-0.487D-03-0.430D-02-0.110D-01
 Coeff:     -0.198D-01 0.666D-01 0.358D+00 0.610D+00
 Gap=     0.146 Goal=   None    Shift=    0.000
 RMSDP=8.35D-09 MaxDP=3.57D-07 DE=-2.73D-12 OVMax= 4.85D-07

 SCF Done:  E(RPBE1PBE) =  -1053.06215951     A.U. after   10 cycles
            NFock= 10  Conv=0.84D-08     -V/T= 2.2079
 KE= 8.718021436677D+02 PE=-4.590720968597D+03 EE= 1.565210402817D+03
 Leave Link  502 at Tue Jul 27 14:27:55 2021, MaxMem=  7516192768 cpu:             576.3 elap:              24.2
 (Enter /PARA/pp801/luchenlin/g16/l701.exe)
 ... and contract with generalized density number  0.
 Compute integral first derivatives.
 R6Disp: Adding Grimme-D3(BJ) dispersion energy 1st derivatives to the gradient.
   1 Symmetry operations used in ECPInt.
 ECPInt:  NShTT=    7750 NPrTT=   28689 LenC2=    7155 LenP2D=   18511.
 LDataN:  DoStor=T MaxTD1= 7 Len=  274
 Leave Link  701 at Tue Jul 27 14:27:56 2021, MaxMem=  7516192768 cpu:              21.1 elap:               0.9
 (Enter /PARA/pp801/luchenlin/g16/l702.exe)
 L702 exits ... SP integral derivatives will be done elsewhere.
 Leave Link  702 at Tue Jul 27 14:27:56 2021, MaxMem=  7516192768 cpu:               0.8 elap:               0.0
 (Enter /PARA/pp801/luchenlin/g16/l703.exe)
 Integral derivatives from FoFJK, PRISM(SPDF).
 Compute integral first derivatives, UseDBF=F ICtDFT=           0.
 Calling FoFJK, ICntrl=      2127 FMM=F ISym2X=0 I1Cent= 0 IOpClX= 0 NMat=1 NMatS=1 NMatT=0.
 FoFJK:  IHMeth= 1 ICntrl=    2127 DoSepK=F KAlg= 0 I1Cent=           0 FoldK=F
 IRaf=         0 NMat=       1 IRICut=       1 DoRegI=T DoRafI=F ISym2E= 0 IDoP0=0 IntGTp=1.
 FoFCou: FMM=F IPFlag=           0 FMFlag=      100000 FMFlg1=         800
         NFxFlg=           0 DoJE=F BraDBF=F KetDBF=F FulRan=T
         wScrn=  0.000000 ICntrl=      2127 IOpCl=  0 I1Cent=           0 NGrid=           0
         NMat0=    1 NMatS0=      1 NMatT0=    0 NMatD0=    1 NMtDS0=    0 NMtDT0=    0
 Symmetry not used in FoFCou.
 Defaulting to unpruned grid for atomic number  79.
 Defaulting to unpruned grid for atomic number  79.
 Defaulting to unpruned grid for atomic number  79.
 Defaulting to unpruned grid for atomic number  79.
 Defaulting to unpruned grid for atomic number  79.
 Defaulting to unpruned grid for atomic number  79.
 Defaulting to unpruned grid for atomic number  79.
 Defaulting to unpruned grid for atomic number  79.
 Defaulting to unpruned grid for atomic number  79.
 Defaulting to unpruned grid for atomic number  79.
 Defaulting to unpruned grid for atomic number  79.
 Defaulting to unpruned grid for atomic number  79.
 Defaulting to unpruned grid for atomic number  79.
 Defaulting to unpruned grid for atomic number  79.
 Defaulting to unpruned grid for atomic number  79.
 Defaulting to unpruned grid for atomic number  79.
 Defaulting to unpruned grid for atomic number  79.
 Defaulting to unpruned grid for atomic number  79.
 Defaulting to unpruned grid for atomic number  79.
 Defaulting to unpruned grid for atomic number  79.
 Defaulting to unpruned grid for atomic number  79.
 Defaulting to unpruned grid for atomic number  79.
 Defaulting to unpruned grid for atomic number  79.
 Defaulting to unpruned grid for atomic number  79.
 Leave Link  703 at Tue Jul 27 14:28:02 2021, MaxMem=  7516192768 cpu:             143.6 elap:               6.1
 (Enter /PARA/pp801/luchenlin/g16/l716.exe)
 Dipole        = 2.13802916D+00-4.89837010D-01 7.77081424D-01
 ***** Axes restored to original set *****
 -------------------------------------------------------------------
 Center     Atomic                   Forces (Hartrees/Bohr)
 Number     Number              X              Y              Z
 -------------------------------------------------------------------
      1        6           0.013924062   -0.001098112   -0.021715731
      2        6           0.019055016   -0.001161723    0.048249176
      3       16          -0.069916852    0.007878843   -0.046329894
      4        6          -0.013654911    0.021195705   -0.010199074
      5        6           0.034813659   -0.000201716   -0.012813924
      6        6           0.015667343   -0.012278378   -0.012800443
      7        7          -0.007902467   -0.005858015    0.008507056
      8        6          -0.015387372    0.033179769    0.016155021
      9        7          -0.000260322   -0.002196786   -0.005454176
     10        6           0.002583199   -0.003712846   -0.003184700
     11       79           0.050772671    0.008870399    0.030783601
     12       79           0.020501786   -0.033459306    0.005473977
     13        1           0.011750564   -0.006908601    0.006624523
     14        1          -0.009287462   -0.002317274   -0.017170409
     15        1          -0.008583896   -0.008334423   -0.014581238
     16        1           0.014588313    0.002950479   -0.003978057
     17        1          -0.019035824   -0.000457567    0.009160555
     18        1          -0.020445929   -0.003999766    0.009495871
     19        1           0.001442789    0.003449398   -0.004382770
     20        1          -0.001656353    0.005144866   -0.002546837
     21        1          -0.001767818    0.009049997   -0.001130906
     22        1          -0.011959032   -0.004531616    0.003739526
     23        1          -0.003914390    0.011039529    0.006995367
     24        1           0.000308026   -0.011759278   -0.001183155
     25        1          -0.001634800   -0.004483577    0.012286640
 -------------------------------------------------------------------
 Cartesian Forces:  Max     0.069916852 RMS     0.017569428
 Leave Link  716 at Tue Jul 27 14:28:02 2021, MaxMem=  7516192768 cpu:               2.0 elap:               0.1
 (Enter /PARA/pp801/luchenlin/g16/l103.exe)

 GradGradGradGradGradGradGradGradGradGradGradGradGradGradGradGradGradGrad
 Berny optimization.
 Using GEDIIS/GDIIS optimizer.
 FormGI is forming the generalized inverse of G from B-inverse, IUseBI=4.
 Internal  Forces:  Max     0.056488699 RMS     0.008798168
 Search for a local minimum.
 Step number   2 out of a maximum of  150
 All quantities printed in internal units (Hartrees-Bohrs-Radians)
 RMS Force = .91774D-02 SwitMx=.10000D-02 MixMth= 1
 Mixed Optimization -- RFO/linear search
 Update second derivatives using D2CorX and points    1    2
 DE= -7.12D-03 DEPred=-7.06D-03 R= 1.01D+00
 TightC=F SS=  1.41D+00  RLast= 7.61D-02 DXNew= 5.0454D-01 2.2826D-01
 Trust test= 1.01D+00 RLast= 7.61D-02 DXMaxT set to 3.00D-01
 ITU=  1  0
 Use linear search instead of GDIIS.
     Eigenvalues ---    0.00675   0.00707   0.01359   0.01549   0.01784
     Eigenvalues ---    0.02131   0.02395   0.02431   0.02678   0.03176
     Eigenvalues ---    0.03413   0.04329   0.04879   0.05365   0.05432
     Eigenvalues ---    0.05768   0.06473   0.08896   0.09081   0.09174
     Eigenvalues ---    0.10375   0.10619   0.10712   0.15076   0.16000
     Eigenvalues ---    0.16000   0.16000   0.16000   0.16000   0.16013
     Eigenvalues ---    0.16202   0.17424   0.20652   0.20835   0.23090
     Eigenvalues ---    0.23547   0.24587   0.26292   0.27359   0.30509
     Eigenvalues ---    0.32510   0.37222   0.37230   0.37230   0.37230
     Eigenvalues ---    0.37230   0.37230   0.37230   0.37230   0.37230
     Eigenvalues ---    0.38540   0.38692   0.46974   0.47765   0.48928
     Eigenvalues ---    0.54044   0.662511000.000001000.000001000.00000
     Eigenvalues --- 1000.000001000.000001000.000001000.000001000.00000
     Eigenvalues --- 1000.000001000.000001000.000001000.000001000.00000
     Eigenvalues --- 1000.000001000.000001000.000001000.000001000.00000
     Eigenvalues --- 1000.000001000.000001000.000001000.000001000.00000
     Eigenvalues --- 1000.000001000.000001000.000001000.000001000.00000
     Eigenvalues --- 1000.000001000.000001000.000001000.000001000.00000
     Eigenvalues --- 1000.000001000.000001000.000001000.000001000.00000
     Eigenvalues --- 1000.000001000.000001000.000001000.000001000.00000
     Eigenvalues --- 1000.000001000.000001000.000001000.000001000.00000
     Eigenvalues --- 1000.000001000.000001000.000001000.000001000.00000
     Eigenvalues --- 1000.000001000.000001000.000001000.000001000.00000
     Eigenvalues --- 1000.000001000.000001000.000001000.000001000.00000
     Eigenvalues --- 1000.000001000.000001000.000001000.000001000.00000
     Eigenvalues --- 1000.000001000.000001000.000001000.000001000.00000
     Eigenvalues --- 1000.000001000.000001000.000001000.000001000.00000
     Eigenvalues --- 1000.000001000.000001000.000001000.000001000.00000
     Eigenvalues --- 1000.00000
 RFO step:  Lambda=-9.74731423D-03 EMin= 6.74972718D-03
 Quartic linear search produced a step of  2.00000.
 Iteration  1 RMS(Cart)=  0.06756622 RMS(Int)=  0.00135243
 Iteration  2 RMS(Cart)=  0.00196595 RMS(Int)=  0.00029889
 New curvilinear step failed, DQL= 2.39D-04 SP=-4.49D-03.
 ITry= 1 IFail=1 DXMaxC= 3.12D-01 DCOld= 1.00D+10 DXMaxT= 3.00D-01 DXLimC= 3.00D+00 Rises=F
 Iteration  1 RMS(Cart)=  0.06110232 RMS(Int)=  0.00107468
 Iteration  2 RMS(Cart)=  0.00157404 RMS(Int)=  0.00024559
 New curvilinear step failed, DQL= 1.96D-04 SP=-4.85D-03.
 ITry= 2 IFail=1 DXMaxC= 2.83D-01 DCOld= 1.00D+10 DXMaxT= 3.00D-01 DXLimC= 3.00D+00 Rises=F
 Iteration  1 RMS(Cart)=  0.05475243 RMS(Int)=  0.00083502
 Iteration  2 RMS(Cart)=  0.00123320 RMS(Int)=  0.00019958
 New curvilinear step failed, DQL= 1.57D-04 SP=-4.67D-03.
 ITry= 3 IFail=1 DXMaxC= 2.55D-01 DCOld= 1.00D+10 DXMaxT= 3.00D-01 DXLimC= 3.00D+00 Rises=F
 Iteration  1 RMS(Cart)=  0.04856131 RMS(Int)=  0.00063389
 Iteration  2 RMS(Cart)=  0.00094395 RMS(Int)=  0.00016117
 New curvilinear step failed, DQL= 1.24D-04 SP=-4.06D-03.
 ITry= 4 IFail=1 DXMaxC= 2.27D-01 DCOld= 1.00D+10 DXMaxT= 3.00D-01 DXLimC= 3.00D+00 Rises=F
 Iteration  1 RMS(Cart)=  0.04259824 RMS(Int)=  0.00047178
 Iteration  2 RMS(Cart)=  0.00070700 RMS(Int)=  0.00013084
 New curvilinear step failed, DQL= 9.69D-05 SP=-3.20D-03.
 ITry= 5 IFail=1 DXMaxC= 1.99D-01 DCOld= 1.00D+10 DXMaxT= 3.00D-01 DXLimC= 3.00D+00 Rises=F
 Iteration  1 RMS(Cart)=  0.03697371 RMS(Int)=  0.00034889
 Iteration  2 RMS(Cart)=  0.00052290 RMS(Int)=  0.00010929
 New curvilinear step failed, DQL= 7.48D-05 SP=-2.28D-03.
 ITry= 6 IFail=1 DXMaxC= 1.71D-01 DCOld= 1.00D+10 DXMaxT= 3.00D-01 DXLimC= 3.00D+00 Rises=F
 Iteration  1 RMS(Cart)=  0.03186748 RMS(Int)=  0.00026393
 Iteration  2 RMS(Cart)=  0.00039096 RMS(Int)=  0.00009711
 New curvilinear step failed, DQL= 5.84D-05 SP=-1.53D-03.
 ITry= 7 IFail=1 DXMaxC= 1.43D-01 DCOld= 1.00D+10 DXMaxT= 3.00D-01 DXLimC= 3.00D+00 Rises=F
 Iteration  1 RMS(Cart)=  0.02756909 RMS(Int)=  0.00021212
 Iteration  2 RMS(Cart)=  0.00030653 RMS(Int)=  0.00009406
 New curvilinear step failed, DQL= 4.80D-05 SP=-1.03D-03.
 ITry= 8 IFail=1 DXMaxC= 1.22D-01 DCOld= 1.00D+10 DXMaxT= 3.00D-01 DXLimC= 3.00D+00 Rises=F
 Iteration  1 RMS(Cart)=  0.02450734 RMS(Int)=  0.00018595
 Iteration  2 RMS(Cart)=  0.00025964 RMS(Int)=  0.00009875
 New curvilinear step failed, DQL= 4.36D-05 SP=-7.12D-04.
 ITry= 9 IFail=1 DXMaxC= 1.28D-01 DCOld= 1.00D+10 DXMaxT= 3.00D-01 DXLimC= 3.00D+00 Rises=F
 Iteration  1 RMS(Cart)=  0.02317759 RMS(Int)=  0.00018285
 Iteration  2 RMS(Cart)=  0.00024212 RMS(Int)=  0.00010953
 New curvilinear step failed, DQL= 4.30D-05 SP=-5.75D-04.
 ITry=10 IFail=1 DXMaxC= 1.34D-01 DCOld= 1.00D+10 DXMaxT= 3.00D-01 DXLimC= 3.00D+00 Rises=F
 RedQX1 iteration     1 Try  1 RMS(Cart)=  0.01351324 RMS(Int)=  0.02461741 XScale=  5.00308509
 RedQX1 iteration     1 Try  2 RMS(Cart)=  0.01351134 RMS(Int)=  0.01847724 XScale=  2.50293977
 RedQX1 iteration     1 Try  3 RMS(Cart)=  0.01350439 RMS(Int)=  0.01234694 XScale=  1.66928521
 RedQX1 iteration     1 Try  4 RMS(Cart)=  0.01348934 RMS(Int)=  0.00622900 XScale=  1.25202805
 RedQX1 iteration     1 Try  5 RMS(Cart)=  0.01345965 RMS(Int)=  0.00055442 XScale=  1.00071381
 RedQX1 iteration     1 Try  6 RMS(Cart)=  0.00071942 RMS(Int)=  0.00028058 XScale=  0.99931833
 RedQX1 iteration     2 Try  1 RMS(Cart)=  0.00000753 RMS(Int)=  0.00028011 XScale=  0.99944450
 RedQX1 iteration     1 Try  1 RMS(Cart)=  0.00001631 RMS(Int)=  0.00005195 XScale=  6.65372715
 RedQX1 iteration     1 Try  2 RMS(Cart)=  0.00001631 RMS(Int)=  0.00004663 XScale=  3.32946555
 RedQX1 iteration     1 Try  3 RMS(Cart)=  0.00001631 RMS(Int)=  0.00004245 XScale=  2.22166010
 RedQX1 iteration     1 Try  4 RMS(Cart)=  0.00001631 RMS(Int)=  0.00003976 XScale=  1.66810985
 RedQX1 iteration     1 Try  5 RMS(Cart)=  0.00001632 RMS(Int)=  0.00003887 XScale=  1.33662899
 RedQX1 iteration     1 Try  6 RMS(Cart)=  0.00000055 RMS(Int)=  0.00003887 XScale=  1.33797106
 Variable       Old X    -DE/DX   Delta X   Delta X   Delta X     New X
                                 (Linear)    (Quad)   (Total)
    X1       36.93281   0.00411   0.00000   0.00000   0.00005  36.93286
    Y1       94.44284  -0.00712   0.00000   0.00000   0.00017  94.44301
    Z1       -5.17029  -0.00472   0.00000   0.00000  -0.00017  -5.17046
    X4       35.09788   0.00137   0.00000   0.00000   0.00001  35.09790
    Y4      100.83768   0.00757   0.00000   0.00000   0.00003 100.83770
    Z4       -2.28279   0.00016   0.00000   0.00000  -0.00004  -2.28283
   X11       42.36955   0.00237   0.00000   0.00000  -0.00005  42.36950
   Y11       98.13159  -0.00421   0.00000   0.00000  -0.00002  98.13157
   Z11       -8.00299   0.00380   0.00000   0.00000   0.00001  -8.00298
   X12       36.22605  -0.00754   0.00000   0.00000   0.00001  36.22606
   Y12      100.69406   0.00343   0.00000   0.00000  -0.00009 100.69397
   Z12       -8.53211   0.00108   0.00000   0.00000   0.00002  -8.53209
   X23       37.08229   0.00136   0.00000   0.00000  -0.00003  37.08227
   Y23       96.21833   0.00241   0.00000   0.00000  -0.00006  96.21827
   Z23       -4.21436   0.00010   0.00000   0.00000   0.00014  -4.21421
   X24       35.03590  -0.00167   0.00000   0.00000  -0.00000  35.03590
   Y24       98.97417  -0.00208   0.00000   0.00000  -0.00002  98.97415
   Z24       -3.06510  -0.00042   0.00000   0.00000   0.00003  -3.06507
    R1        2.90843   0.00029   0.00290  -0.01862  -0.01560   2.89283
    R2        2.02846   0.01454   0.01291   0.01139   0.02435   2.05281
    R3        2.02760   0.01276   0.01118   0.01080   0.02201   2.04961
    R4        2.02201   0.01045  -0.00000  -0.00000  -0.00006   2.02195
    R5        3.44587   0.00919   0.01575   0.00967   0.02575   3.47161
    R6        2.02657   0.01047   0.00913   0.00953   0.01869   2.04526
    R7        2.02680   0.01095   0.00959   0.00971   0.01930   2.04610
    R8        3.98943   0.05649   0.05162   0.07188   0.12362   4.11305
    R9        4.51863  -0.01842  -0.02225  -0.04862  -0.07075   4.44789
   R10        2.94998  -0.00194   0.00118  -0.01981  -0.01858   2.93139
   R11        2.02833   0.01426   0.01265   0.01148   0.02414   2.05247
   R12        2.02201   0.00921   0.00000  -0.00000   0.00001   2.02202
   R13        2.02722   0.01190   0.01042   0.01044   0.02088   2.04810
   R14        2.81934   0.00430   0.00429   0.00351   0.00787   2.82721
   R15        2.02702   0.01144   0.01003   0.01000   0.02002   2.04704
   R16        2.02772   0.01305   0.01143   0.01154   0.02298   2.05070
   R17        2.64772  -0.00958  -0.00719   0.00019  -0.00691   2.64080
   R18        2.55937   0.01225   0.00788   0.00606   0.01402   2.57340
   R19        2.46251   0.02819   0.01524   0.01792   0.03312   2.49564
   R20        3.75758   0.02478   0.03416   0.01963   0.05375   3.81133
   R21        2.55901  -0.01148  -0.00672  -0.01529  -0.02213   2.53688
   R22        2.02406   0.00471   0.00410   0.00438   0.00847   2.03253
   R23        2.59925  -0.00589  -0.00478  -0.00492  -0.00976   2.58949
   R24        1.89183   0.00582   0.00421   0.00395   0.00815   1.89998
   R25        2.02423   0.00503   0.00445   0.00408   0.00853   2.03276
    A1        1.86888   0.00782   0.01448  -0.01651  -0.00197   1.86692
    A2        1.94988  -0.00485  -0.00783   0.01029   0.00263   1.95250
    A3        1.95827   0.00138   0.00085  -0.00448  -0.00448   1.95379
    A4        1.86825  -0.00041   0.00092  -0.00940  -0.00850   1.85975
    A5        1.86172  -0.00132  -0.00309  -0.01187  -0.01482   1.84690
    A6        1.95030  -0.00202  -0.00408   0.02828   0.02443   1.97473
    A7        2.00425   0.00057   0.01346  -0.03190  -0.01864   1.98562
    A8        1.85378   0.00721   0.01779  -0.01571   0.00193   1.85571
    A9        1.85329   0.00817   0.01681  -0.02222  -0.00577   1.84752
   A10        1.83581  -0.00502  -0.01816   0.01455  -0.00373   1.83208
   A11        1.84421  -0.00197  -0.00135  -0.01315  -0.01493   1.82929
   A12        2.08039  -0.00941  -0.02801   0.06748   0.03940   2.11979
   A13        2.19182  -0.01791  -0.02990   0.01927  -0.01049   2.18134
   A14        1.67749   0.00823   0.00331   0.00415   0.00757   1.68507
   A15        1.80182  -0.00580  -0.00789  -0.00553  -0.01376   1.78805
   A16        1.88205   0.00931   0.01989  -0.02822  -0.00848   1.87356
   A17        1.93095   0.00300   0.00202  -0.00681  -0.00526   1.92569
   A18        1.95880  -0.00425  -0.00886   0.02346   0.01445   1.97325
   A19        1.89184  -0.00410  -0.00347  -0.02907  -0.03288   1.85895
   A20        1.85786  -0.00094   0.00101  -0.01476  -0.01372   1.84415
   A21        1.93879  -0.00284  -0.00939   0.05044   0.04070   1.97949
   A22        1.97243   0.00316   0.00740  -0.00988  -0.00256   1.96987
   A23        1.85612   0.00397   0.00994  -0.01035  -0.00048   1.85564
   A24        1.85656   0.00390   0.01081  -0.01310  -0.00263   1.85393
   A25        1.85235  -0.00001   0.00240  -0.00727  -0.00489   1.84746
   A26        1.85356   0.00039   0.00482  -0.03639  -0.03177   1.82179
   A27        2.07707  -0.01115  -0.03466   0.07650   0.04183   2.11889
   A28        2.14109   0.00414   0.00291   0.02142   0.02389   2.16499
   A29        2.28771  -0.00684  -0.00630  -0.02578  -0.03217   2.25554
   A30        1.85384   0.00279   0.00373   0.00278   0.00628   1.86012
   A31        1.91729  -0.01340  -0.01445  -0.00729  -0.02182   1.89547
   A32        2.35605  -0.01042  -0.01741   0.00393  -0.01357   2.34248
   A33        1.97711   0.02372   0.03272  -0.00070   0.03200   2.00911
   A34        1.88233   0.01028   0.01512  -0.00167   0.01256   1.89489
   A35        2.20350  -0.00183  -0.00141  -0.00352  -0.00527   2.19823
   A36        2.19735  -0.00845  -0.01372   0.00534  -0.00872   2.18862
   A37        1.90361  -0.00505  -0.01030   0.00956  -0.00111   1.90250
   A38        2.18985   0.00247   0.00526  -0.00695  -0.00151   2.18834
   A39        2.18973   0.00258   0.00504  -0.00261   0.00260   2.19233
   A40        1.86744   0.00541   0.00608  -0.00496   0.00078   1.86822
   A41        2.21455   0.00520   0.01033   0.00631   0.01656   2.23112
   A42        2.20118  -0.01062  -0.01641  -0.00123  -0.01773   2.18346
   A43        3.01426   0.00945   0.02008  -0.02792  -0.00846   3.00580
   A44        3.12423   0.00546   0.00193   0.05915   0.06124   3.18548
    D1       -1.27247  -0.00170  -0.01030   0.07849   0.06821  -1.20426
    D2        2.98972  -0.00056  -0.00685   0.08831   0.08155   3.07127
    D3        0.75856   0.00159   0.00631   0.02994   0.03639   0.79495
    D4        2.97043  -0.00326  -0.01588   0.09416   0.07822   3.04865
    D5        0.94943  -0.00212  -0.01243   0.10398   0.09156   1.04099
    D6       -1.28173   0.00003   0.00073   0.04561   0.04640  -1.23533
    D7        0.76452   0.00224  -0.00477   0.05155   0.04673   0.81125
    D8       -1.25648   0.00338  -0.00132   0.06136   0.06007  -1.19640
    D9        2.79555   0.00553   0.01184   0.00299   0.01491   2.81046
   D10        0.48563  -0.00044  -0.00205  -0.04030  -0.04217   0.44346
   D11       -1.45320   0.00739   0.01738  -0.04405  -0.02650  -1.47970
   D12        2.51695   0.00542   0.01513  -0.06704  -0.05191   2.46503
   D13        0.57812   0.01325   0.03456  -0.07078  -0.03624   0.54187
   D14       -1.55059  -0.00951  -0.02904   0.01312  -0.01596  -1.56655
   D15        2.79377  -0.00167  -0.00961   0.00938  -0.00029   2.79348
   D16        0.84574  -0.01356  -0.02521   0.01246  -0.01258   0.83316
   D17       -2.62003  -0.01108  -0.02078   0.03790   0.01693  -2.60310
   D18       -1.38492   0.00328   0.00555  -0.00533   0.00035  -1.38457
   D19        1.43249   0.00576   0.00998   0.02012   0.02986   1.46235
   D20        0.28040   0.00063   0.00276  -0.02725  -0.02439   0.25600
   D21       -1.74508  -0.00349  -0.01011  -0.00680  -0.01683  -1.76190
   D22        2.30760   0.00520   0.01910  -0.08471  -0.06555   2.24205
   D23       -1.78576  -0.00172  -0.00605   0.02881   0.02285  -1.76291
   D24        2.47195  -0.00584  -0.01892   0.04926   0.03042   2.50237
   D25        0.24144   0.00285   0.01029  -0.02866  -0.01831   0.22313
   D26        2.32110   0.00286   0.01135  -0.04949  -0.03831   2.28280
   D27        0.29563  -0.00126  -0.00152  -0.02903  -0.03074   0.26489
   D28       -1.93487   0.00744   0.02769  -0.10695  -0.07947  -2.01434
   D29        0.86292   0.00246   0.01048  -0.04848  -0.03794   0.82498
   D30       -2.23791  -0.00112  -0.00158   0.01000   0.00844  -2.22947
   D31        2.89063   0.00893   0.02783  -0.07072  -0.04286   2.84777
   D32       -0.21020   0.00535   0.01577  -0.01224   0.00352  -0.20668
   D33       -1.16606  -0.00419  -0.00942  -0.00491  -0.01443  -1.18050
   D34        2.01629  -0.00777  -0.02148   0.05357   0.03195   2.04823
   D35       -3.12389  -0.00284  -0.00735   0.01485   0.00868  -3.11522
   D36       -0.28305   0.00066   0.00226  -0.00403  -0.00079  -0.28384
   D37       -0.01430  -0.00025   0.00187  -0.03179  -0.02972  -0.04402
   D38        2.82655   0.00325   0.01148  -0.05067  -0.03919   2.78736
   D39        3.10661   0.00449   0.01328  -0.05968  -0.04536   3.06124
   D40       -0.03838   0.00234   0.00649  -0.02041  -0.01297  -0.05135
   D41        0.00074   0.00128   0.00267  -0.00889  -0.00578  -0.00504
   D42        3.13894  -0.00086  -0.00411   0.03038   0.02661  -3.11763
   D43        0.02202  -0.00060  -0.00539   0.05983   0.05460   0.07662
   D44       -3.11703  -0.00049  -0.00030  -0.00272  -0.00325  -3.12028
   D45       -2.88948   0.00159  -0.00524   0.07310   0.06855  -2.82092
   D46        0.25466   0.00170  -0.00016   0.01055   0.01071   0.26537
   D47       -0.02153   0.00138   0.00708  -0.06567  -0.05893  -0.08046
   D48        3.11952   0.00094   0.00600  -0.05776  -0.05182   3.06771
   D49        3.11753   0.00128   0.00202  -0.00341  -0.00148   3.11605
   D50       -0.02460   0.00084   0.00094   0.00450   0.00563  -0.01897
   D51        0.01246  -0.00162  -0.00606   0.04537   0.03928   0.05175
   D52       -3.12577   0.00047   0.00066   0.00647   0.00793  -3.11784
   D53       -3.12859  -0.00118  -0.00499   0.03746   0.03215  -3.09644
   D54        0.01636   0.00091   0.00173  -0.00144   0.00079   0.01716
         Item               Value     Threshold  Converged?
 Maximum Force            0.053366     0.000450     NO 
 RMS     Force            0.009177     0.000300     NO 
 Maximum Displacement     0.311774     0.001800     NO 
 RMS     Displacement     0.067383     0.001200     NO 
 Predicted change in Energy=-6.095499D-03
 Lowest energy point so far.  Saving SCF results.
 GradGradGradGradGradGradGradGradGradGradGradGradGradGradGradGradGradGrad

 Leave Link  103 at Tue Jul 27 14:28:03 2021, MaxMem=  7516192768 cpu:              14.9 elap:               0.8
 (Enter /PARA/pp801/luchenlin/g16/l202.exe)
                          Input orientation:                          
 ---------------------------------------------------------------------
 Center     Atomic      Atomic             Coordinates (Angstroms)
 Number     Number       Type             X           Y           Z
 ---------------------------------------------------------------------
      1          6           0       19.544027   49.977088   -2.736090
      2          6           0       19.331022   50.154405   -4.241610
      3         16           0       20.462312   51.381043   -5.010034
      4          6           0       18.573007   53.361013   -1.208023
      5          6           0       17.249286   54.113897   -1.503377
      6          6           0       17.369255   55.075385   -2.643312
      7          7           0       17.957834   54.762967   -3.871663
      8          6           0       17.929597   55.838184   -4.637942
      9          7           0       17.434338   56.860304   -3.922267
     10          6           0       17.042578   56.396437   -2.693826
     11         79           0       22.420974   51.928989   -4.234993
     12         79           0       19.170007   53.284954   -4.514987
     13          1           0       20.506154   49.489463   -2.607325
     14          1           0       18.340611   50.574082   -4.361377
     15          1           0       19.601847   49.207846   -4.692199
     16          1           0       19.368035   53.887673   -1.727847
     17          1           0       17.040404   54.717136   -0.628222
     18          1           0       16.546703   53.365316   -1.854980
     19          1           0       18.292659   55.903228   -5.648288
     20          1           0       17.358347   57.810986   -4.240566
     21          1           0       16.590002   56.994153   -1.922453
     22          1           0       18.802399   49.317985   -2.297980
     23          1           0       19.623091   50.916514   -2.230066
     24          1           0       18.540201   52.374865   -1.621967
     25          1           0       18.846836   53.379135   -0.159537
 ---------------------------------------------------------------------
                    Distance matrix (angstroms):
                    1          2          3          4          5
     1  C    0.000000
     2  C    1.530818   0.000000
     3  S    2.825803   1.837099   0.000000
     4  C    3.837815   4.478791   4.684554   0.000000
     5  C    4.888621   5.244914   5.485314   1.551227   0.000000
     6  C    5.543543   5.533455   5.368104   2.539319   1.496095
     7  N    5.168188   4.823001   4.359553   3.072277   2.555799
     8  C    6.369920   5.867402   5.139961   4.279567   3.641632
     9  N    7.296333   6.976279   6.354067   4.572606   3.664427
    10  C    6.889636   6.826095   6.497198   3.709936   2.582612
    11  Au   3.785955   3.563285   2.176532   5.100989   6.243549
    12  Au   3.774433   3.146585   2.353720   3.361280   3.666894
    13  H    1.086300   2.119899   3.058269   4.547967   5.762923
    14  H    2.108595   1.082306   2.360838   4.214812   4.678616
    15  H    2.102722   1.082752   2.358856   5.517861   6.306542
    16  H    4.042302   4.500852   4.272399   1.086120   2.142583
    17  H    5.760147   6.254759   6.483768   2.126995   1.083247
    18  H    4.608731   4.874257   5.405895   2.127082   1.085182
    19  H    6.720563   6.008819   5.056176   5.124198   4.633640
    20  H    8.271071   7.906622   7.181284   5.520324   4.601365
    21  H    7.656858   7.724884   7.485649   4.200289   2.984318
    22  H    1.084605   2.180995   3.790350   4.193651   5.103365
    23  H    1.069969   2.170812   2.940799   2.850057   4.047998
    24  H    2.828122   3.523971   4.020098   1.070007   2.169046
    25  H    4.324191   5.224619   5.489031   1.083805   2.213131
                    6          7          8          9         10
     6  C    0.000000
     7  N    1.397454   0.000000
     8  C    2.207804   1.320634   0.000000
     9  N    2.196793   2.162275   1.342461   0.000000
    10  C    1.361782   2.212062   2.208628   1.370298   0.000000
    11  Au   6.160611   5.299345   5.967968   7.020129   7.159639
    12  Au   3.154603   2.016867   2.841253   4.018332   4.186157
    13  H    6.406555   5.991855   7.146210   8.092863   7.727234
    14  H    4.914978   4.234748   5.287361   6.366375   6.193984
    15  H    6.603818   5.851104   6.838183   7.990682   7.887915
    16  H    2.498771   2.711227   3.787117   4.170276   3.554542
    17  H    2.072938   3.371007   4.257378   3.949568   2.662101
    18  H    2.054846   2.830499   3.971442   4.156502   3.183905
    19  H    3.250828   2.137452   1.075567   2.152175   3.245736
    20  H    3.167784   3.128242   2.091932   1.005428   2.119684
    21  H    2.192840   3.263215   3.241089   2.174873   1.075688
    22  H    5.943131   5.730409   6.982135   7.835590   7.304667
    23  H    4.748342   4.501457   5.734861   6.556129   6.074840
    24  H    3.115617   3.332163   4.632874   5.160764   4.423212
    25  H    3.351066   4.060196   5.190796   5.317126   4.333830
                   11         12         13         14         15
    11  Au   0.000000
    12  Au   3.533528   0.000000
    13  H    3.502446   4.453113   0.000000
    14  H    4.301292   2.839071   2.990431   0.000000
    15  H    3.944760   4.103742   2.289930   1.888587   0.000000
    16  H    4.409384   2.858433   4.627424   4.355568   5.544622
    17  H    7.052170   4.657607   6.576993   5.726419   7.309526
    18  H    6.498812   3.736820   5.591557   4.158259   5.887977
    19  H    5.902115   2.984873   7.435281   5.482539   6.888848
    20  H    7.760677   4.882866   9.045657   7.304260   8.902319
    21  H    8.062503   5.209205   8.492684   7.087333   8.795981
    22  H    4.864509   4.559287   1.740081   2.459398   2.526565
    23  H    3.587894   3.321996   1.720058   2.510877   2.997015
    24  H    4.699693   3.097497   3.627871   3.284361   4.536896
    25  H    5.611304   4.368439   4.886160   5.077406   6.206023
                   16         17         18         19         20
    16  H    0.000000
    17  H    2.704635   0.000000
    18  H    2.872096   1.891055   0.000000
    19  H    4.537483   5.308109   4.886568   0.000000
    20  H    5.073952   4.766763   5.110163   2.548364   0.000000
    21  H    4.171997   2.657575   3.629723   4.239222   2.575115
    22  H    4.639725   5.919759   4.654600   7.406067   8.831194
    23  H    3.024081   4.866303   3.949872   6.190445   7.530267
    24  H    1.727747   2.953499   2.238152   5.359281   6.148598
    25  H    1.729120   2.296325   2.857504   6.066675   6.205780
                   21         22         23         24         25
    21  H    0.000000
    22  H    7.997455   0.000000
    23  H    6.799409   1.798178   0.000000
    24  H    5.023086   3.141696   1.915522   0.000000
    25  H    4.611890   4.589974   3.309708   1.800357   0.000000
 Stoichiometry    C7H13Au2N2S(1+)
 Framework group  C1[X(C7H13Au2N2S)]
 Deg. of freedom    69
 Full point group                 C1      NOp   1
 RotChk:  IX=0 Diff= 1.94D-02
 Largest Abelian subgroup         C1      NOp   1
 Largest concise Abelian subgroup C1      NOp   1
                         Standard orientation:                         
 ---------------------------------------------------------------------
 Center     Atomic      Atomic             Coordinates (Angstroms)
 Number     Number       Type             X           Y           Z
 ---------------------------------------------------------------------
      1          6           0       -1.227089    2.973981   -0.157444
      2          6           0       -1.196503    2.126511   -1.431910
      3         16           0       -1.437908    0.330123   -1.132499
      4          6           0        1.851688    1.847265    1.837665
      5          6           0        3.288582    1.751259    1.261103
      6          6           0        3.604076    0.397102    0.708815
      7          7           0        2.759584   -0.314865   -0.147229
      8          6           0        3.319691   -1.479597   -0.418803
      9          7           0        4.446416   -1.590689    0.302550
     10          6           0        4.661198   -0.418012    0.978134
     11         79           0       -2.486329   -0.520553    0.574679
     12         79           0        0.810881   -0.165310   -0.645169
     13          1           0       -2.248643    2.954893    0.211488
     14          1           0       -0.193513    2.211349   -1.829654
     15          1           0       -2.060831    2.429453   -2.009417
     16          1           0        1.478825    0.833199    1.948567
     17          1           0        3.962262    1.894085    2.097273
     18          1           0        3.312933    2.407163    0.396917
     19          1           0        2.916698   -2.238507   -1.065716
     20          1           0        5.038960   -2.402288    0.335477
     21          1           0        5.502705   -0.217691    1.617541
     22          1           0       -0.990136    4.013293   -0.357571
     23          1           0       -0.628093    2.548301    0.620266
     24          1           0        1.203101    2.335175    1.140390
     25          1           0        1.820776    2.280595    2.830592
 ---------------------------------------------------------------------
 Rotational constants (GHZ):           0.6693367           0.1701005           0.1633998
 Leave Link  202 at Tue Jul 27 14:28:03 2021, MaxMem=  7516192768 cpu:               0.2 elap:               0.0
 (Enter /PARA/pp801/luchenlin/g16/l301.exe)
 Basis read from rwf:  (5D, 7F)
 Pseudo-potential data read from rwf file.
 There are   315 symmetry adapted cartesian basis functions of A   symmetry.
 There are   299 symmetry adapted basis functions of A   symmetry.
   299 basis functions,   529 primitive gaussians,   315 cartesian basis functions
    61 alpha electrons       61 beta electrons
       nuclear repulsion energy      1096.9958035322 Hartrees.
 IExCor= 1009 DFT=T Ex+Corr=PBE1PBE ExCW=0 ScaHFX=  0.250000
 ScaDFX=  0.750000  0.750000  1.000000  1.000000 ScalE2=  1.000000  1.000000
 IRadAn=      5 IRanWt=     -1 IRanGd=            0 ICorTp=0 IEmpDi=141
 NAtoms=   25 NActive=   25 NUniq=   25 SFac= 1.00D+00 NAtFMM=   60 NAOKFM=F Big=F
 Integral buffers will be    131072 words long.
 Raffenetti 2 integral format.
 Two-electron integral symmetry is turned on.
 R6Disp:  Grimme-D3(BJ) Dispersion energy=       -0.0302695882 Hartrees.
 Nuclear repulsion after empirical dispersion term =     1096.9655339440 Hartrees.
 No density basis found on file    724.
 Leave Link  301 at Tue Jul 27 14:28:04 2021, MaxMem=  7516192768 cpu:               8.3 elap:               0.4
 (Enter /PARA/pp801/luchenlin/g16/l302.exe)
 NPDir=0 NMtPBC=     1 NCelOv=     1 NCel=       1 NClECP=     1 NCelD=      1
         NCelK=      1 NCelE2=     1 NClLst=     1 CellRange=     0.0.
 One-electron integrals computed using PRISM.
 One-electron integral symmetry used in STVInt
   1 Symmetry operations used in ECPInt.
 ECPInt:  NShTT=    7750 NPrTT=   28689 LenC2=    7152 LenP2D=   18497.
 LDataN:  DoStor=T MaxTD1= 6 Len=  172
 NBasis=   299 RedAO= T EigKep=  6.21D-04  NBF=   299
 NBsUse=   299 1.00D-06 EigRej= -1.00D+00 NBFU=   299
 Precomputing XC quadrature grid using
 IXCGrd= 4 IRadAn=           5 IRanWt=          -1 IRanGd=           0 AccXCQ= 0.00D+00.
 Defaulting to unpruned grid for atomic number  79.
 Generated NRdTot=       0 NPtTot=           0 NUsed=           0 NTot=          32
 NSgBfM=   313   313   313   313   313 MxSgAt=    25 MxSgA2=    25.
 Leave Link  302 at Tue Jul 27 14:28:05 2021, MaxMem=  7516192768 cpu:              21.8 elap:               0.9
 (Enter /PARA/pp801/luchenlin/g16/l303.exe)
 DipDrv:  MaxL=1.
 Leave Link  303 at Tue Jul 27 14:28:05 2021, MaxMem=  7516192768 cpu:               4.0 elap:               0.2
 (Enter /PARA/pp801/luchenlin/g16/l401.exe)
 Initial guess from the checkpoint file:  "/PARA/pp801/luchenlin/tmp/Gau-28821.chk"
 B after Tr=    -0.000000    0.000000    0.000000
         Rot=    0.999990    0.004253    0.001652    0.000357 Ang=   0.52 deg.
 Guess basis will be translated and rotated to current coordinates.
 JPrj=2 DoOrth=T DoCkMO=T.
 Generating alternative initial guess.
 ExpMin= 1.50D-02 ExpMax= 9.34D+04 ExpMxC= 3.17D+03 IAcc=3 IRadAn=         5 AccDes= 0.00D+00
 Harris functional with IExCor= 1009 and IRadAn=       5 diagonalized for initial guess.
 HarFok:  IExCor= 1009 AccDes= 0.00D+00 IRadAn=         5 IDoV= 1 UseB2=F ITyADJ=14
 ICtDFT=  3500011 ScaDFX=  1.000000  1.000000  1.000000  1.000000
 Defaulting to unpruned grid for atomic number  79.
 FoFCou: FMM=F IPFlag=           0 FMFlag=      100000 FMFlg1=           0
         NFxFlg=           0 DoJE=T BraDBF=F KetDBF=T FulRan=T
         wScrn=  0.000000 ICntrl=       500 IOpCl=  0 I1Cent=   200000004 NGrid=           0
         NMat0=    1 NMatS0=      1 NMatT0=    0 NMatD0=    1 NMtDS0=    0 NMtDT0=    0
 Petite list used in FoFCou.
 Harris En= -1053.02403308145    
 Leave Link  401 at Tue Jul 27 14:28:07 2021, MaxMem=  7516192768 cpu:              51.8 elap:               2.2
 (Enter /PARA/pp801/luchenlin/g16/l502.exe)
 Integral symmetry usage will be decided dynamically.
 Closed shell SCF:
 Using DIIS extrapolation, IDIIS=  1040.
 NGot=  7516192768 LenX=  7515982929 LenY=  7515883263
 Requested convergence on RMS density matrix=1.00D-08 within 128 cycles.
 Requested convergence on MAX density matrix=1.00D-06.
 Requested convergence on             energy=1.00D-06.
 No special actions if energy rises.
 Fock matrices will be formed incrementally for  20 cycles.

 Cycle   1  Pass 1  IDiag  1:
 FoFJK:  IHMeth= 1 ICntrl=       0 DoSepK=F KAlg= 0 I1Cent=           0 FoldK=F
 IRaf= 870000000 NMat=       1 IRICut=       1 DoRegI=T DoRafI=F ISym2E= 0 IDoP0=0 IntGTp=1.
 FoFCou: FMM=F IPFlag=           0 FMFlag=      100000 FMFlg1=           0
         NFxFlg=           0 DoJE=F BraDBF=F KetDBF=F FulRan=T
         wScrn=  0.000000 ICntrl=         0 IOpCl=  0 I1Cent=           0 NGrid=           0
         NMat0=    1 NMatS0=      1 NMatT0=    0 NMatD0=    1 NMtDS0=    0 NMtDT0=    0
 Symmetry not used in FoFCou.
 Defaulting to unpruned grid for atomic number  79.
 Defaulting to unpruned grid for atomic number  79.
 Defaulting to unpruned grid for atomic number  79.
 Defaulting to unpruned grid for atomic number  79.
 Defaulting to unpruned grid for atomic number  79.
 Defaulting to unpruned grid for atomic number  79.
 Defaulting to unpruned grid for atomic number  79.
 Defaulting to unpruned grid for atomic number  79.
 Defaulting to unpruned grid for atomic number  79.
 Defaulting to unpruned grid for atomic number  79.
 Defaulting to unpruned grid for atomic number  79.
 Defaulting to unpruned grid for atomic number  79.
 Defaulting to unpruned grid for atomic number  79.
 Defaulting to unpruned grid for atomic number  79.
 Defaulting to unpruned grid for atomic number  79.
 Defaulting to unpruned grid for atomic number  79.
 Defaulting to unpruned grid for atomic number  79.
 Defaulting to unpruned grid for atomic number  79.
 Defaulting to unpruned grid for atomic number  79.
 Defaulting to unpruned grid for atomic number  79.
 Defaulting to unpruned grid for atomic number  79.
 Defaulting to unpruned grid for atomic number  79.
 Defaulting to unpruned grid for atomic number  79.
 Defaulting to unpruned grid for atomic number  79.
 E= -1053.06101657955    
 DIIS: error= 7.96D-03 at cycle   1 NSaved=   1.
 NSaved= 1 IEnMin= 1 EnMin= -1053.06101657955     IErMin= 1 ErrMin= 7.96D-03
 ErrMax= 7.96D-03  0.00D+00 EMaxC= 1.00D-01 BMatC= 2.57D-02 BMatP= 2.57D-02
 IDIUse=3 WtCom= 9.20D-01 WtEn= 7.96D-02
 Coeff-Com:  0.100D+01
 Coeff-En:   0.100D+01
 Coeff:      0.100D+01
 Gap=     0.808 Goal=   None    Shift=    0.000
 GapD=    0.808 DampG=2.000 DampE=1.000 DampFc=2.0000 IDamp=-1.
 RMSDP=3.87D-04 MaxDP=1.03D-02              OVMax= 1.45D-02

 Cycle   2  Pass 1  IDiag  1:
 RMSU=  3.87D-04    CP:  9.99D-01
 E= -1053.06847337643     Delta-E=       -0.007456796875 Rises=F Damp=F
 DIIS: error= 6.18D-04 at cycle   2 NSaved=   2.
 NSaved= 2 IEnMin= 2 EnMin= -1053.06847337643     IErMin= 2 ErrMin= 6.18D-04
 ErrMax= 6.18D-04  0.00D+00 EMaxC= 1.00D-01 BMatC= 3.05D-04 BMatP= 2.57D-02
 IDIUse=3 WtCom= 9.94D-01 WtEn= 6.18D-03
 Coeff-Com:  0.936D-02 0.991D+00
 Coeff-En:   0.000D+00 0.100D+01
 Coeff:      0.930D-02 0.991D+00
 Gap=     0.141 Goal=   None    Shift=    0.000
 RMSDP=1.38D-04 MaxDP=8.00D-03 DE=-7.46D-03 OVMax= 6.96D-03

 Cycle   3  Pass 1  IDiag  1:
 RMSU=  1.36D-04    CP:  9.98D-01  9.79D-01
 E= -1053.06832960734     Delta-E=        0.000143769087 Rises=F Damp=F
 DIIS: error= 1.12D-03 at cycle   3 NSaved=   3.
 NSaved= 3 IEnMin= 2 EnMin= -1053.06847337643     IErMin= 2 ErrMin= 6.18D-04
 ErrMax= 1.12D-03  0.00D+00 EMaxC= 1.00D-01 BMatC= 5.42D-04 BMatP= 3.05D-04
 IDIUse=3 WtCom= 2.30D-01 WtEn= 7.70D-01
 Coeff-Com: -0.520D-02 0.580D+00 0.426D+00
 Coeff-En:   0.000D+00 0.589D+00 0.411D+00
 Coeff:     -0.120D-02 0.587D+00 0.415D+00
 Gap=     0.140 Goal=   None    Shift=    0.000
 RMSDP=7.38D-05 MaxDP=3.41D-03 DE= 1.44D-04 OVMax= 5.29D-03

 Cycle   4  Pass 1  IDiag  1:
 RMSU=  3.62D-05    CP:  9.99D-01  1.02D+00  5.49D-01
 E= -1053.06879866355     Delta-E=       -0.000469056213 Rises=F Damp=F
 DIIS: error= 2.31D-04 at cycle   4 NSaved=   4.
 NSaved= 4 IEnMin= 4 EnMin= -1053.06879866355     IErMin= 4 ErrMin= 2.31D-04
 ErrMax= 2.31D-04  0.00D+00 EMaxC= 1.00D-01 BMatC= 2.44D-05 BMatP= 3.05D-04
 IDIUse=3 WtCom= 9.98D-01 WtEn= 2.31D-03
 Coeff-Com: -0.355D-02 0.221D+00 0.217D+00 0.566D+00
 Coeff-En:   0.000D+00 0.000D+00 0.000D+00 0.100D+01
 Coeff:     -0.354D-02 0.221D+00 0.216D+00 0.567D+00
 Gap=     0.140 Goal=   None    Shift=    0.000
 RMSDP=2.10D-05 MaxDP=5.56D-04 DE=-4.69D-04 OVMax= 1.53D-03

 Cycle   5  Pass 1  IDiag  1:
 RMSU=  1.50D-05    CP:  9.99D-01  1.03D+00  5.40D-01  6.20D-01
 E= -1053.06881815528     Delta-E=       -0.000019491726 Rises=F Damp=F
 DIIS: error= 8.66D-05 at cycle   5 NSaved=   5.
 NSaved= 5 IEnMin= 5 EnMin= -1053.06881815528     IErMin= 5 ErrMin= 8.66D-05
 ErrMax= 8.66D-05  0.00D+00 EMaxC= 1.00D-01 BMatC= 3.43D-06 BMatP= 2.44D-05
 IDIUse=1 WtCom= 1.00D+00 WtEn= 0.00D+00
 Coeff-Com: -0.121D-02 0.429D-01 0.575D-01 0.303D+00 0.598D+00
 Coeff:     -0.121D-02 0.429D-01 0.575D-01 0.303D+00 0.598D+00
 Gap=     0.140 Goal=   None    Shift=    0.000
 RMSDP=8.77D-06 MaxDP=5.01D-04 DE=-1.95D-05 OVMax= 6.33D-04

 Cycle   6  Pass 1  IDiag  1:
 RMSU=  6.43D-06    CP:  9.99D-01  1.04D+00  5.61D-01  6.90D-01  7.09D-01
 E= -1053.06882109112     Delta-E=       -0.000002935838 Rises=F Damp=F
 DIIS: error= 1.99D-05 at cycle   6 NSaved=   6.
 NSaved= 6 IEnMin= 6 EnMin= -1053.06882109112     IErMin= 6 ErrMin= 1.99D-05
 ErrMax= 1.99D-05  0.00D+00 EMaxC= 1.00D-01 BMatC= 5.38D-07 BMatP= 3.43D-06
 IDIUse=1 WtCom= 1.00D+00 WtEn= 0.00D+00
 Coeff-Com: -0.139D-03-0.106D-01-0.120D-02 0.861D-01 0.340D+00 0.586D+00
 Coeff:     -0.139D-03-0.106D-01-0.120D-02 0.861D-01 0.340D+00 0.586D+00
 Gap=     0.140 Goal=   None    Shift=    0.000
 RMSDP=3.24D-06 MaxDP=1.71D-04 DE=-2.94D-06 OVMax= 2.00D-04

 Cycle   7  Pass 1  IDiag  1:
 RMSU=  1.53D-06    CP:  9.99D-01  1.04D+00  5.62D-01  7.19D-01  8.14D-01
                    CP:  6.77D-01
 E= -1053.06882158125     Delta-E=       -0.000000490136 Rises=F Damp=F
 DIIS: error= 6.80D-06 at cycle   7 NSaved=   7.
 NSaved= 7 IEnMin= 7 EnMin= -1053.06882158125     IErMin= 7 ErrMin= 6.80D-06
 ErrMax= 6.80D-06  0.00D+00 EMaxC= 1.00D-01 BMatC= 3.14D-08 BMatP= 5.38D-07
 IDIUse=1 WtCom= 1.00D+00 WtEn= 0.00D+00
 Coeff-Com:  0.294D-04-0.890D-02-0.570D-02 0.159D-01 0.116D+00 0.282D+00
 Coeff-Com:  0.600D+00
 Coeff:      0.294D-04-0.890D-02-0.570D-02 0.159D-01 0.116D+00 0.282D+00
 Coeff:      0.600D+00
 Gap=     0.140 Goal=   None    Shift=    0.000
 RMSDP=7.90D-07 MaxDP=7.83D-05 DE=-4.90D-07 OVMax= 6.05D-05

 Cycle   8  Pass 1  IDiag  1:
 RMSU=  4.93D-07    CP:  9.99D-01  1.04D+00  5.64D-01  7.21D-01  8.22D-01
                    CP:  7.37D-01  7.88D-01
 E= -1053.06882161156     Delta-E=       -0.000000030307 Rises=F Damp=F
 DIIS: error= 1.67D-06 at cycle   8 NSaved=   8.
 NSaved= 8 IEnMin= 8 EnMin= -1053.06882161156     IErMin= 8 ErrMin= 1.67D-06
 ErrMax= 1.67D-06  0.00D+00 EMaxC= 1.00D-01 BMatC= 1.77D-09 BMatP= 3.14D-08
 IDIUse=1 WtCom= 1.00D+00 WtEn= 0.00D+00
 Coeff-Com:  0.206D-04-0.293D-02-0.231D-02 0.929D-03 0.263D-01 0.800D-01
 Coeff-Com:  0.250D+00 0.648D+00
 Coeff:      0.206D-04-0.293D-02-0.231D-02 0.929D-03 0.263D-01 0.800D-01
 Coeff:      0.250D+00 0.648D+00
 Gap=     0.140 Goal=   None    Shift=    0.000
 RMSDP=2.46D-07 MaxDP=9.24D-06 DE=-3.03D-08 OVMax= 1.69D-05

 Cycle   9  Pass 1  IDiag  1:
 RMSU=  1.95D-07    CP:  9.99D-01  1.04D+00  5.64D-01  7.23D-01  8.29D-01
                    CP:  7.44D-01  8.21D-01  8.85D-01
 E= -1053.06882161352     Delta-E=       -0.000000001965 Rises=F Damp=F
 DIIS: error= 5.88D-07 at cycle   9 NSaved=   9.
 NSaved= 9 IEnMin= 9 EnMin= -1053.06882161352     IErMin= 9 ErrMin= 5.88D-07
 ErrMax= 5.88D-07  0.00D+00 EMaxC= 1.00D-01 BMatC= 3.58D-10 BMatP= 1.77D-09
 IDIUse=1 WtCom= 1.00D+00 WtEn= 0.00D+00
 Coeff-Com:  0.497D-05 0.626D-04-0.220D-03-0.239D-02-0.668D-02-0.818D-02
 Coeff-Com:  0.213D-01 0.320D+00 0.676D+00
 Coeff:      0.497D-05 0.626D-04-0.220D-03-0.239D-02-0.668D-02-0.818D-02
 Coeff:      0.213D-01 0.320D+00 0.676D+00
 Gap=     0.140 Goal=   None    Shift=    0.000
 RMSDP=1.51D-07 MaxDP=1.72D-05 DE=-1.96D-09 OVMax= 1.40D-05

 Cycle  10  Pass 1  IDiag  1:
 RMSU=  7.53D-08    CP:  9.99D-01  1.04D+00  5.64D-01  7.23D-01  8.32D-01
                    CP:  7.53D-01  8.44D-01  1.05D+00  7.91D-01
 E= -1053.06882161396     Delta-E=       -0.000000000437 Rises=F Damp=F
 DIIS: error= 1.72D-07 at cycle  10 NSaved=  10.
 NSaved=10 IEnMin=10 EnMin= -1053.06882161396     IErMin=10 ErrMin= 1.72D-07
 ErrMax= 1.72D-07  0.00D+00 EMaxC= 1.00D-01 BMatC= 5.65D-11 BMatP= 3.58D-10
 IDIUse=1 WtCom= 1.00D+00 WtEn= 0.00D+00
 Coeff-Com: -0.298D-06 0.450D-03 0.202D-03-0.136D-02-0.708D-02-0.156D-01
 Coeff-Com: -0.254D-01 0.681D-01 0.357D+00 0.624D+00
 Coeff:     -0.298D-06 0.450D-03 0.202D-03-0.136D-02-0.708D-02-0.156D-01
 Coeff:     -0.254D-01 0.681D-01 0.357D+00 0.624D+00
 Gap=     0.140 Goal=   None    Shift=    0.000
 RMSDP=4.68D-08 MaxDP=1.55D-06 DE=-4.37D-10 OVMax= 4.05D-06

 Cycle  11  Pass 1  IDiag  1:
 RMSU=  2.01D-08    CP:  9.99D-01  1.04D+00  5.64D-01  7.23D-01  8.32D-01
                    CP:  7.54D-01  8.57D-01  1.06D+00  9.03D-01  7.60D-01
 E= -1053.06882161402     Delta-E=       -0.000000000059 Rises=F Damp=F
 DIIS: error= 5.83D-08 at cycle  11 NSaved=  11.
 NSaved=11 IEnMin=11 EnMin= -1053.06882161402     IErMin=11 ErrMin= 5.83D-08
 ErrMax= 5.83D-08  0.00D+00 EMaxC= 1.00D-01 BMatC= 3.51D-12 BMatP= 5.65D-11
 IDIUse=1 WtCom= 1.00D+00 WtEn= 0.00D+00
 Coeff-Com: -0.585D-06 0.196D-03 0.109D-03-0.394D-03-0.250D-02-0.628D-02
 Coeff-Com: -0.131D-01-0.399D-03 0.905D-01 0.265D+00 0.667D+00
 Coeff:     -0.585D-06 0.196D-03 0.109D-03-0.394D-03-0.250D-02-0.628D-02
 Coeff:     -0.131D-01-0.399D-03 0.905D-01 0.265D+00 0.667D+00
 Gap=     0.140 Goal=   None    Shift=    0.000
 RMSDP=1.28D-08 MaxDP=9.23D-07 DE=-5.91D-11 OVMax= 1.16D-06

 Cycle  12  Pass 1  IDiag  1:
 RMSU=  5.82D-09    CP:  9.99D-01  1.04D+00  5.64D-01  7.24D-01  8.32D-01
                    CP:  7.54D-01  8.57D-01  1.08D+00  9.22D-01  8.14D-01
                    CP:  7.84D-01
 E= -1053.06882161402     Delta-E=       -0.000000000003 Rises=F Damp=F
 DIIS: error= 1.95D-08 at cycle  12 NSaved=  12.
 NSaved=12 IEnMin=12 EnMin= -1053.06882161402     IErMin=12 ErrMin= 1.95D-08
 ErrMax= 1.95D-08  0.00D+00 EMaxC= 1.00D-01 BMatC= 3.14D-13 BMatP= 3.51D-12
 IDIUse=1 WtCom= 1.00D+00 WtEn= 0.00D+00
 Coeff-Com: -0.191D-06 0.321D-04 0.235D-04-0.308D-04-0.264D-03-0.917D-03
 Coeff-Com: -0.256D-02-0.659D-02-0.196D-03 0.476D-01 0.265D+00 0.698D+00
 Coeff:     -0.191D-06 0.321D-04 0.235D-04-0.308D-04-0.264D-03-0.917D-03
 Coeff:     -0.256D-02-0.659D-02-0.196D-03 0.476D-01 0.265D+00 0.698D+00
 Gap=     0.140 Goal=   None    Shift=    0.000
 RMSDP=3.12D-09 MaxDP=1.44D-07 DE=-3.18D-12 OVMax= 3.15D-07

 SCF Done:  E(RPBE1PBE) =  -1053.06882161     A.U. after   12 cycles
            NFock= 12  Conv=0.31D-08     -V/T= 2.2082
 KE= 8.715893156537D+02 PE=-4.583366217882D+03 EE= 1.561742546670D+03
 Leave Link  502 at Tue Jul 27 14:28:37 2021, MaxMem=  7516192768 cpu:             715.2 elap:              30.0
 (Enter /PARA/pp801/luchenlin/g16/l701.exe)
 ... and contract with generalized density number  0.
 Compute integral first derivatives.
 R6Disp: Adding Grimme-D3(BJ) dispersion energy 1st derivatives to the gradient.
   1 Symmetry operations used in ECPInt.
 ECPInt:  NShTT=    7750 NPrTT=   28689 LenC2=    7152 LenP2D=   18497.
 LDataN:  DoStor=T MaxTD1= 7 Len=  274
 Leave Link  701 at Tue Jul 27 14:28:38 2021, MaxMem=  7516192768 cpu:              15.1 elap:               0.7
 (Enter /PARA/pp801/luchenlin/g16/l702.exe)
 L702 exits ... SP integral derivatives will be done elsewhere.
 Leave Link  702 at Tue Jul 27 14:28:38 2021, MaxMem=  7516192768 cpu:               1.8 elap:               0.1
 (Enter /PARA/pp801/luchenlin/g16/l703.exe)
 Integral derivatives from FoFJK, PRISM(SPDF).
 Compute integral first derivatives, UseDBF=F ICtDFT=           0.
 Calling FoFJK, ICntrl=      2127 FMM=F ISym2X=0 I1Cent= 0 IOpClX= 0 NMat=1 NMatS=1 NMatT=0.
 FoFJK:  IHMeth= 1 ICntrl=    2127 DoSepK=F KAlg= 0 I1Cent=           0 FoldK=F
 IRaf=         0 NMat=       1 IRICut=       1 DoRegI=T DoRafI=F ISym2E= 0 IDoP0=0 IntGTp=1.
 FoFCou: FMM=F IPFlag=           0 FMFlag=      100000 FMFlg1=         800
         NFxFlg=           0 DoJE=F BraDBF=F KetDBF=F FulRan=T
         wScrn=  0.000000 ICntrl=      2127 IOpCl=  0 I1Cent=           0 NGrid=           0
         NMat0=    1 NMatS0=      1 NMatT0=    0 NMatD0=    1 NMtDS0=    0 NMtDT0=    0
 Symmetry not used in FoFCou.
 Defaulting to unpruned grid for atomic number  79.
 Defaulting to unpruned grid for atomic number  79.
 Defaulting to unpruned grid for atomic number  79.
 Defaulting to unpruned grid for atomic number  79.
 Defaulting to unpruned grid for atomic number  79.
 Defaulting to unpruned grid for atomic number  79.
 Defaulting to unpruned grid for atomic number  79.
 Defaulting to unpruned grid for atomic number  79.
 Defaulting to unpruned grid for atomic number  79.
 Defaulting to unpruned grid for atomic number  79.
 Defaulting to unpruned grid for atomic number  79.
 Defaulting to unpruned grid for atomic number  79.
 Defaulting to unpruned grid for atomic number  79.
 Defaulting to unpruned grid for atomic number  79.
 Defaulting to unpruned grid for atomic number  79.
 Defaulting to unpruned grid for atomic number  79.
 Defaulting to unpruned grid for atomic number  79.
 Defaulting to unpruned grid for atomic number  79.
 Defaulting to unpruned grid for atomic number  79.
 Defaulting to unpruned grid for atomic number  79.
 Defaulting to unpruned grid for atomic number  79.
 Defaulting to unpruned grid for atomic number  79.
 Defaulting to unpruned grid for atomic number  79.
 Defaulting to unpruned grid for atomic number  79.
 Leave Link  703 at Tue Jul 27 14:28:44 2021, MaxMem=  7516192768 cpu:             141.7 elap:               6.0
 (Enter /PARA/pp801/luchenlin/g16/l716.exe)
 Dipole        = 2.14916963D+00-4.71011174D-01 7.97058780D-01
 ***** Axes restored to original set *****
 -------------------------------------------------------------------
 Center     Atomic                   Forces (Hartrees/Bohr)
 Number     Number              X              Y              Z
 -------------------------------------------------------------------
      1        6           0.017000482   -0.009790560   -0.015669651
      2        6           0.021066954   -0.000745010    0.040831069
      3       16          -0.043302707    0.009371581   -0.035094475
      4        6          -0.001412407    0.024955199   -0.010311231
      5        6           0.026398929   -0.000234839   -0.017316074
      6        6           0.016224975   -0.001781661   -0.006757429
      7        7          -0.009680774    0.004316150   -0.001927494
      8        6           0.000171939    0.013326418    0.014631905
      9        7          -0.007019596    0.002474711   -0.006979867
     10        6           0.003539390   -0.005373709    0.003761695
     11       79           0.026451828    0.001797673    0.020239005
     12       79           0.009255350   -0.021785608    0.006897785
     13        1           0.004590428   -0.003343966    0.004620459
     14        1          -0.004209474   -0.006693705   -0.016879455
     15        1          -0.013273898   -0.001852006   -0.012486272
     16        1           0.008657483    0.000102879   -0.000090092
     17        1          -0.019553597   -0.005656563    0.003536760
     18        1          -0.016551494    0.000778647    0.016441684
     19        1           0.000575140    0.002053605   -0.001320978
     20        1          -0.002851063    0.001199529   -0.001751183
     21        1          -0.000624632    0.005329550   -0.002269436
     22        1          -0.006383018    0.001183039    0.001832607
     23        1          -0.005674666    0.010298173    0.008599935
     24        1           0.000294671   -0.013263171    0.002771124
     25        1          -0.003690243   -0.006666355    0.004689610
 -------------------------------------------------------------------
 Cartesian Forces:  Max     0.043302707 RMS     0.013024054
 Leave Link  716 at Tue Jul 27 14:28:44 2021, MaxMem=  7516192768 cpu:               0.9 elap:               0.0
 (Enter /PARA/pp801/luchenlin/g16/l103.exe)

 GradGradGradGradGradGradGradGradGradGradGradGradGradGradGradGradGradGrad
 Berny optimization.
 Using GEDIIS/GDIIS optimizer.
 FormGI is forming the generalized inverse of G from B-inverse, IUseBI=4.
 Internal  Forces:  Max     0.032390721 RMS     0.006168482
 Search for a local minimum.
 Step number   3 out of a maximum of  150
 All quantities printed in internal units (Hartrees-Bohrs-Radians)
 RMS Force = .62814D-02 SwitMx=.10000D-02 MixMth= 1
 Mixed Optimization -- RFO/linear search
 Update second derivatives using D2CorX and points    1    2    3
 DE= -6.66D-03 DEPred=-6.10D-03 R= 1.09D+00
 TightC=F SS=  1.41D+00  RLast= 3.66D-01 DXNew= 5.0454D-01 1.0966D+00
 Trust test= 1.09D+00 RLast= 3.66D-01 DXMaxT set to 5.05D-01
 ITU=  1  1  0
 Use linear search instead of GDIIS.
     Eigenvalues ---    0.00634   0.00716   0.01370   0.01564   0.01820
     Eigenvalues ---    0.02135   0.02405   0.02589   0.02689   0.03335
     Eigenvalues ---    0.03423   0.04205   0.05032   0.05332   0.05390
     Eigenvalues ---    0.05798   0.06506   0.08764   0.09097   0.09193
     Eigenvalues ---    0.10353   0.10538   0.10731   0.13989   0.15981
     Eigenvalues ---    0.15997   0.16000   0.16000   0.16003   0.16044
     Eigenvalues ---    0.16187   0.17570   0.19622   0.20870   0.22919
     Eigenvalues ---    0.23521   0.25108   0.26169   0.26877   0.28665
     Eigenvalues ---    0.32446   0.37226   0.37230   0.37230   0.37230
     Eigenvalues ---    0.37230   0.37230   0.37230   0.37230   0.37259
     Eigenvalues ---    0.38738   0.39976   0.46990   0.47811   0.48940
     Eigenvalues ---    0.54047   0.655621000.000001000.000001000.00000
     Eigenvalues --- 1000.000001000.000001000.000001000.000001000.00000
     Eigenvalues --- 1000.000001000.000001000.000001000.000001000.00000
     Eigenvalues --- 1000.000001000.000001000.000001000.000001000.00000
     Eigenvalues --- 1000.000001000.000001000.000001000.000001000.00000
     Eigenvalues --- 1000.000001000.000001000.000001000.000001000.00000
     Eigenvalues --- 1000.000001000.000001000.000001000.000001000.00000
     Eigenvalues --- 1000.000001000.000001000.000001000.000001000.00000
     Eigenvalues --- 1000.000001000.000001000.000001000.000001000.00000
     Eigenvalues --- 1000.000001000.000001000.000001000.000001000.00000
     Eigenvalues --- 1000.000001000.000001000.000001000.000001000.00000
     Eigenvalues --- 1000.000001000.000001000.000001000.000001000.00000
     Eigenvalues --- 1000.000001000.000001000.000001000.000001000.00000
     Eigenvalues --- 1000.000001000.000001000.000001000.000001000.00000
     Eigenvalues --- 1000.000001000.000001000.000001000.000001000.00000
     Eigenvalues --- 1000.000001000.000001000.000001000.000001000.00000
     Eigenvalues --- 1000.000001000.000001000.000001000.000001000.00000
     Eigenvalues --- 1000.00000
 RFO step:  Lambda=-3.49639656D-02 EMin= 6.34365559D-03
 Quartic linear search produced a step of  0.15140.
 Iteration  1 RMS(Cart)=  0.11872262 RMS(Int)=  0.00386110
 Iteration  2 RMS(Cart)=  0.00611384 RMS(Int)=  0.00135752
 New curvilinear step failed, DQL= 4.50D-04 SP=-4.02D-02.
 ITry= 1 IFail=1 DXMaxC= 4.41D-01 DCOld= 1.00D+10 DXMaxT= 5.05D-01 DXLimC= 3.00D+00 Rises=F
 Iteration  1 RMS(Cart)=  0.10646658 RMS(Int)=  0.00310788
 Iteration  2 RMS(Cart)=  0.00491255 RMS(Int)=  0.00109813
 New curvilinear step failed, DQL= 3.64D-04 SP=-3.16D-02.
 ITry= 2 IFail=1 DXMaxC= 3.99D-01 DCOld= 1.00D+10 DXMaxT= 5.05D-01 DXLimC= 3.00D+00 Rises=F
 Iteration  1 RMS(Cart)=  0.09417749 RMS(Int)=  0.00243412
 Iteration  2 RMS(Cart)=  0.00384095 RMS(Int)=  0.00086595
 New curvilinear step failed, DQL= 2.89D-04 SP=-2.38D-02.
 ITry= 3 IFail=1 DXMaxC= 3.58D-01 DCOld= 1.00D+10 DXMaxT= 5.05D-01 DXLimC= 3.00D+00 Rises=F
 Iteration  1 RMS(Cart)=  0.08186179 RMS(Int)=  0.00184098
 Iteration  2 RMS(Cart)=  0.00290002 RMS(Int)=  0.00066122
 New curvilinear step failed, DQL= 2.26D-04 SP=-1.69D-02.
 ITry= 4 IFail=1 DXMaxC= 3.16D-01 DCOld= 1.00D+10 DXMaxT= 5.05D-01 DXLimC= 3.00D+00 Rises=F
 Iteration  1 RMS(Cart)=  0.06952889 RMS(Int)=  0.00132963
 Iteration  2 RMS(Cart)=  0.00209070 RMS(Int)=  0.00048419
 New curvilinear step failed, DQL= 1.72D-04 SP=-1.12D-02.
 ITry= 5 IFail=1 DXMaxC= 2.73D-01 DCOld= 1.00D+10 DXMaxT= 5.05D-01 DXLimC= 3.00D+00 Rises=F
 Iteration  1 RMS(Cart)=  0.05719412 RMS(Int)=  0.00090122
 Iteration  2 RMS(Cart)=  0.00141394 RMS(Int)=  0.00033524
 New curvilinear step failed, DQL= 1.27D-04 SP=-6.62D-03.
 ITry= 6 IFail=1 DXMaxC= 2.30D-01 DCOld= 1.00D+10 DXMaxT= 5.05D-01 DXLimC= 3.00D+00 Rises=F
 Iteration  1 RMS(Cart)=  0.04488696 RMS(Int)=  0.00055699
 Iteration  2 RMS(Cart)=  0.00087065 RMS(Int)=  0.00021499
 New curvilinear step failed, DQL= 9.06D-05 SP=-3.36D-03.
 ITry= 7 IFail=1 DXMaxC= 1.87D-01 DCOld= 1.00D+10 DXMaxT= 5.05D-01 DXLimC= 3.00D+00 Rises=F
 Iteration  1 RMS(Cart)=  0.03267720 RMS(Int)=  0.00029861
 Iteration  2 RMS(Cart)=  0.00046173 RMS(Int)=  0.00012498
 New curvilinear step failed, DQL= 6.29D-05 SP=-1.35D-03.
 ITry= 8 IFail=1 DXMaxC= 1.44D-01 DCOld= 1.00D+10 DXMaxT= 5.05D-01 DXLimC= 3.00D+00 Rises=F
 Iteration  1 RMS(Cart)=  0.02079168 RMS(Int)=  0.00012991
 Iteration  2 RMS(Cart)=  0.00018809 RMS(Int)=  0.00006940
 New curvilinear step failed, DQL= 4.38D-05 SP=-4.32D-04.
 ITry= 9 IFail=1 DXMaxC= 9.95D-02 DCOld= 1.00D+10 DXMaxT= 5.05D-01 DXLimC= 3.00D+00 Rises=F
 Iteration  1 RMS(Cart)=  0.01049387 RMS(Int)=  0.00006049
 Iteration  2 RMS(Cart)=  0.00005019 RMS(Int)=  0.00005214
 New curvilinear step failed, DQL= 3.42D-05 SP=-1.32D-04.
 ITry=10 IFail=1 DXMaxC= 5.50D-02 DCOld= 1.00D+10 DXMaxT= 5.05D-01 DXLimC= 3.00D+00 Rises=F
 RedQX1 iteration     1 Try  1 RMS(Cart)=  0.02397858 RMS(Int)=  0.03850654 XScale=  4.99364046
 RedQX1 iteration     1 Try  2 RMS(Cart)=  0.02397795 RMS(Int)=  0.02885679 XScale=  2.49397318
 RedQX1 iteration     1 Try  3 RMS(Cart)=  0.02398041 RMS(Int)=  0.01922623 XScale=  1.66117082
 RedQX1 iteration     1 Try  4 RMS(Cart)=  0.02400214 RMS(Int)=  0.00968912 XScale=  1.24523377
 RedQX1 iteration     1 Try  5 RMS(Cart)=  0.02413263 RMS(Int)=  0.00180318 XScale=  0.99635219
 RedQX1 iteration     2 Try  1 RMS(Cart)=  0.00482653 RMS(Int)=  0.00779203 XScale=  1.18611261
 RedQX1 iteration     2 Try  2 RMS(Cart)=  0.00483324 RMS(Int)=  0.00590885 XScale=  1.13243043
 RedQX1 iteration     2 Try  3 RMS(Cart)=  0.00484366 RMS(Int)=  0.00405521 XScale=  1.08352019
 RedQX1 iteration     2 Try  4 RMS(Cart)=  0.00486284 RMS(Int)=  0.00229740 XScale=  1.03887895
 RedQX1 iteration     2 Try  5 RMS(Cart)=  0.00491807 RMS(Int)=  0.00120184 XScale=  0.99832245
 RedQX1 iteration     3 Try  1 RMS(Cart)=  0.00098361 RMS(Int)=  0.00196966 XScale=  1.03052856
 RedQX1 iteration     3 Try  2 RMS(Cart)=  0.00098597 RMS(Int)=  0.00166806 XScale=  1.02235633
 RedQX1 iteration     3 Try  3 RMS(Cart)=  0.00098941 RMS(Int)=  0.00141063 XScale=  1.01437905
 RedQX1 iteration     3 Try  4 RMS(Cart)=  0.00099536 RMS(Int)=  0.00122801 XScale=  1.00663788
 RedQX1 iteration     3 Try  5 RMS(Cart)=  0.00101102 RMS(Int)=  0.00116294 XScale=  0.99927925
 RedQX1 iteration     3 Try  6 RMS(Cart)=  0.00010663 RMS(Int)=  0.00116098 XScale=  0.99963992
 RedQX1 iteration     4 Try  1 RMS(Cart)=  0.00000200 RMS(Int)=  0.00116094 XScale=  0.99965420
 RedQX1 iteration     4 Try  2 RMS(Cart)=  0.00000200 RMS(Int)=  0.00116091 XScale=  0.99966833
 RedQX1 iteration     4 Try  3 RMS(Cart)=  0.00000201 RMS(Int)=  0.00116087 XScale=  0.99968222
 RedQX1 iteration     4 Try  4 RMS(Cart)=  0.00000202 RMS(Int)=  0.00116084 XScale=  0.99969575
 RedQX1 iteration     4 Try  5 RMS(Cart)=  0.00000205 RMS(Int)=  0.00116081 XScale=  0.99970844
 RedQX1 iteration     4 Try  6 RMS(Cart)=  0.00000027 RMS(Int)=  0.00116081 XScale=  0.99970742
 RedQX1 iteration     5 Try  1 RMS(Cart)=  0.00000001 RMS(Int)=  0.00116081 XScale=  0.99970739
 RedQX1 iteration     1 Try  1 RMS(Cart)=  0.00017337 RMS(Int)=  0.00032082 XScale=  6.63953835
 RedQX1 iteration     1 Try  2 RMS(Cart)=  0.00017226 RMS(Int)=  0.00028752 XScale=  3.32285264
 RedQX1 iteration     1 Try  3 RMS(Cart)=  0.00017080 RMS(Int)=  0.00026117 XScale=  2.21734092
 RedQX1 iteration     1 Try  4 RMS(Cart)=  0.00016871 RMS(Int)=  0.00024395 XScale=  1.66458438
 RedQX1 iteration     1 Try  5 RMS(Cart)=  0.00016493 RMS(Int)=  0.00023787 XScale=  1.33276565
 RedQX1 iteration     1 Try  6 RMS(Cart)=  0.00001254 RMS(Int)=  0.00023787 XScale=  1.33309975
 RedQX1 iteration     2 Try  1 RMS(Cart)=  0.00000016 RMS(Int)=  0.00023787 XScale=  1.33315035
 Variable       Old X    -DE/DX   Delta X   Delta X   Delta X     New X
                                 (Linear)    (Quad)   (Total)
    X1       36.93286   0.00627   0.00001   0.00000   0.00023  36.93308
    Y1       94.44301  -0.00601   0.00003   0.00000   0.00042  94.44343
    Z1       -5.17046  -0.00559  -0.00003   0.00000  -0.00052  -5.17098
    X4       35.09790   0.00108   0.00000   0.00000   0.00037  35.09827
    Y4      100.83770   0.00746   0.00000   0.00000   0.00019 100.83789
    Z4       -2.28283  -0.00150  -0.00001   0.00000  -0.00113  -2.28397
   X11       42.36950  -0.00115  -0.00001   0.00000  -0.00027  42.36923
   Y11       98.13157  -0.00431  -0.00000   0.00000  -0.00005  98.13152
   Z11       -8.00298   0.00336   0.00000   0.00000   0.00015  -8.00282
   X12       36.22606  -0.00476   0.00000   0.00000   0.00002  36.22609
   Y12      100.69397   0.00359  -0.00001   0.00000  -0.00003 100.69394
   Z12       -8.53209   0.00154   0.00000   0.00000   0.00034  -8.53175
   X23       37.08227   0.00014  -0.00000   0.00000  -0.00008  37.08219
   Y23       96.21827   0.00205  -0.00001   0.00000  -0.00013  96.21813
   Z23       -4.21421   0.00170   0.00002   0.00000   0.00031  -4.21390
   X24       35.03590  -0.00159  -0.00000   0.00000  -0.00027  35.03563
   Y24       98.97415  -0.00278  -0.00000   0.00000  -0.00040  98.97375
   Z24       -3.06507   0.00049   0.00000   0.00000   0.00084  -3.06423
    R1        2.89283   0.00339  -0.00236   0.00006  -0.00128   2.89154
    R2        2.05281   0.00611   0.00369   0.01488   0.01857   2.07138
    R3        2.04961   0.00439   0.00333   0.01021   0.01354   2.06314
    R4        2.02195   0.01007  -0.00001  -0.00000  -0.00011   2.02183
    R5        3.47161   0.00670   0.00390   0.05308   0.05891   3.53052
    R6        2.04526   0.00312   0.00283   0.00769   0.01052   2.05578
    R7        2.04610   0.00350   0.00292   0.00851   0.01143   2.05753
    R8        4.11305   0.03239   0.01872   0.14832   0.16826   4.28131
    R9        4.44789  -0.01108  -0.01071  -0.07254  -0.08247   4.36542
   R10        2.93139   0.00309  -0.00281   0.00198  -0.00126   2.93014
   R11        2.05247   0.00643   0.00365   0.01688   0.02054   2.07301
   R12        2.02202   0.00876   0.00000  -0.00000  -0.00020   2.02182
   R13        2.04810   0.00349   0.00316   0.00783   0.01099   2.05909
   R14        2.82721   0.00399   0.00119   0.00963   0.01134   2.83855
   R15        2.04704   0.00348   0.00303   0.00797   0.01100   2.05804
   R16        2.05070   0.00485   0.00348   0.01287   0.01635   2.06704
   R17        2.64080  -0.00658  -0.00105  -0.02379  -0.02350   2.61731
   R18        2.57340   0.00476   0.00212   0.00391   0.00621   2.57961
   R19        2.49564   0.01009   0.00502   0.01355   0.01857   2.51420
   R20        3.81133   0.01478   0.00814   0.04891   0.05797   3.86929
   R21        2.53688  -0.00430  -0.00335  -0.01604  -0.01970   2.51718
   R22        2.03253   0.00156   0.00128   0.00420   0.00548   2.03801
   R23        2.58949  -0.00147  -0.00148   0.00227   0.00072   2.59021
   R24        1.89998   0.00190   0.00123   0.00276   0.00400   1.90398
   R25        2.03276   0.00160   0.00129   0.00327   0.00456   2.03732
    A1        1.86692   0.00765  -0.00030   0.04267   0.04257   1.90949
    A2        1.95250  -0.00378   0.00040  -0.02148  -0.02089   1.93161
    A3        1.95379   0.00077  -0.00068   0.00116  -0.00145   1.95234
    A4        1.85975  -0.00039  -0.00129   0.00529   0.00414   1.86389
    A5        1.84690  -0.00057  -0.00224  -0.00212  -0.00410   1.84281
    A6        1.97473  -0.00282   0.00370  -0.01973  -0.01582   1.95891
    A7        1.98562   0.00305  -0.00282   0.05687   0.05514   2.04076
    A8        1.85571   0.00665   0.00029   0.05801   0.05824   1.91395
    A9        1.84752   0.00869  -0.00087   0.07023   0.06781   1.91533
   A10        1.83208  -0.00551  -0.00056  -0.05937  -0.06305   1.76903
   A11        1.82929  -0.00185  -0.00226  -0.00129  -0.00927   1.82001
   A12        2.11979  -0.01098   0.00596  -0.11946  -0.11606   2.00372
   A13        2.18134  -0.01556  -0.00159  -0.10340  -0.10267   2.07867
   A14        1.68507   0.00478   0.00115   0.01042   0.00800   1.69307
   A15        1.78805  -0.00346  -0.00208  -0.02045  -0.02350   1.76456
   A16        1.87356   0.00976  -0.00128   0.06364   0.06116   1.93472
   A17        1.92569   0.00425  -0.00080   0.03297   0.03133   1.95702
   A18        1.97325  -0.00429   0.00219  -0.03274  -0.03014   1.94312
   A19        1.85895  -0.00303  -0.00498  -0.00279  -0.01070   1.84825
   A20        1.84415  -0.00084  -0.00208   0.00343   0.00171   1.84586
   A21        1.97949  -0.00509   0.00616  -0.05663  -0.05004   1.92945
   A22        1.96987   0.00305  -0.00039   0.02659   0.02482   1.99468
   A23        1.85564   0.00439  -0.00007   0.03846   0.03730   1.89293
   A24        1.85393   0.00418  -0.00040   0.04182   0.04071   1.89464
   A25        1.84746  -0.00021  -0.00074   0.00727   0.00610   1.85356
   A26        1.82179   0.00243  -0.00481   0.03882   0.03131   1.85311
   A27        2.11889  -0.01341   0.00633  -0.14887  -0.14186   1.97703
   A28        2.16499   0.00205   0.00362   0.00876   0.01193   2.17691
   A29        2.25554  -0.00392  -0.00487  -0.01578  -0.02155   2.23398
   A30        1.86012   0.00213   0.00095   0.01159   0.01209   1.87221
   A31        1.89547  -0.00597  -0.00330  -0.00663  -0.01068   1.88479
   A32        2.34248  -0.00851  -0.00205  -0.06616  -0.06791   2.27457
   A33        2.00911   0.01473   0.00485   0.08119   0.08617   2.09529
   A34        1.89489   0.00617   0.00190   0.00739   0.00816   1.90305
   A35        2.19823  -0.00105  -0.00080   0.00138  -0.00001   2.19823
   A36        2.18862  -0.00496  -0.00132  -0.00493  -0.00676   2.18186
   A37        1.90250  -0.00438  -0.00017   0.00219   0.00145   1.90394
   A38        2.18834   0.00212  -0.00023  -0.00449  -0.00454   2.18380
   A39        2.19233   0.00227   0.00039   0.00244   0.00301   2.19534
   A40        1.86822   0.00241   0.00012  -0.00715  -0.00761   1.86061
   A41        2.23112   0.00452   0.00251   0.03984   0.04199   2.27311
   A42        2.18346  -0.00683  -0.00268  -0.03111  -0.03427   2.14919
   A43        3.00580   0.01144  -0.00128   0.09141   0.08863   3.09443
   A44        3.18548  -0.00065   0.00927  -0.06168  -0.05278   3.13270
    D1       -1.20426  -0.00240   0.01033  -0.05193  -0.04218  -1.24644
    D2        3.07127  -0.00147   0.01235  -0.04606  -0.03440   3.03687
    D3        0.79495   0.00227   0.00551   0.01882   0.02571   0.82066
    D4        3.04865  -0.00448   0.01184  -0.07227  -0.06106   2.98759
    D5        1.04099  -0.00355   0.01386  -0.06640  -0.05328   0.98771
    D6       -1.23533   0.00019   0.00702  -0.00153   0.00683  -1.22850
    D7        0.81125   0.00185   0.00707  -0.02862  -0.02208   0.78917
    D8       -1.19640   0.00278   0.00910  -0.02275  -0.01430  -1.21071
    D9        2.81046   0.00652   0.00226   0.04212   0.04581   2.85627
   D10        0.44346   0.00067  -0.00639   0.00895   0.00485   0.44831
   D11       -1.47970   0.00724  -0.00401   0.06612   0.06255  -1.41715
   D12        2.46503   0.00685  -0.00786   0.07119   0.06265   2.52768
   D13        0.54187   0.01341  -0.00549   0.12836   0.12035   0.66222
   D14       -1.56655  -0.01016  -0.00242  -0.10301  -0.10300  -1.66955
   D15        2.79348  -0.00360  -0.00004  -0.04584  -0.04530   2.74818
   D16        0.83316  -0.01046  -0.00190  -0.10060  -0.10454   0.72863
   D17       -2.60310  -0.01024   0.00256  -0.11026  -0.10635  -2.70945
   D18       -1.38457   0.00405   0.00005   0.00074  -0.00236  -1.38694
   D19        1.46235   0.00428   0.00452  -0.00892  -0.00418   1.45817
   D20        0.25600   0.00048  -0.00369   0.01685   0.01433   0.27033
   D21       -1.76190  -0.00354  -0.00255  -0.02931  -0.03160  -1.79350
   D22        2.24205   0.00739  -0.00992   0.10133   0.09273   2.33478
   D23       -1.76291  -0.00363   0.00346  -0.03286  -0.02832  -1.79123
   D24        2.50237  -0.00765   0.00461  -0.07902  -0.07425   2.42812
   D25        0.22313   0.00328  -0.00277   0.05163   0.05008   0.27322
   D26        2.28280   0.00318  -0.00580   0.04273   0.03719   2.31999
   D27        0.26489  -0.00084  -0.00465  -0.00343  -0.00874   0.25616
   D28       -2.01434   0.01009  -0.01203   0.12721   0.11559  -1.89875
   D29        0.82498   0.00381  -0.00574   0.07211   0.06772   0.89270
   D30       -2.22947  -0.00087   0.00128  -0.00680  -0.00455  -2.23402
   D31        2.84777   0.01055  -0.00649   0.13665   0.13103   2.97880
   D32       -0.20668   0.00587   0.00053   0.05774   0.05876  -0.14792
   D33       -1.18050  -0.00402  -0.00219  -0.01288  -0.01473  -1.19522
   D34        2.04823  -0.00870   0.00484  -0.09179  -0.08699   1.96124
   D35       -3.11522  -0.00246   0.00131  -0.03173  -0.03155   3.13642
   D36       -0.28384   0.00135  -0.00012   0.02095   0.01799  -0.26585
   D37       -0.04402   0.00105  -0.00450   0.03081   0.02657  -0.01744
   D38        2.78736   0.00486  -0.00593   0.08348   0.07611   2.86347
   D39        3.06124   0.00598  -0.00687   0.09103   0.08355  -3.13839
   D40       -0.05135   0.00235  -0.00196   0.03268   0.02938  -0.02197
   D41       -0.00504   0.00188  -0.00088   0.02268   0.02104   0.01600
   D42       -3.11763  -0.00175   0.00403  -0.03567  -0.03314   3.13242
   D43        0.07662  -0.00314   0.00827  -0.07265  -0.06467   0.01195
   D44       -3.12028  -0.00015  -0.00049   0.00095   0.00088  -3.11940
   D45       -2.82092  -0.00232   0.01038  -0.08806  -0.07971  -2.90063
   D46        0.26537   0.00067   0.00162  -0.01447  -0.01416   0.25121
   D47       -0.08046   0.00440  -0.00892   0.08753   0.07860  -0.00186
   D48        3.06771   0.00313  -0.00785   0.06529   0.05735   3.12505
   D49        3.11605   0.00128  -0.00022   0.01420   0.01355   3.12960
   D50       -0.01897   0.00001   0.00085  -0.00804  -0.00770  -0.02667
   D51        0.05175  -0.00389   0.00595  -0.06729  -0.06079  -0.00905
   D52       -3.11784  -0.00016   0.00120  -0.00948  -0.00985  -3.12769
   D53       -3.09644  -0.00263   0.00487  -0.04502  -0.03940  -3.13584
   D54        0.01716   0.00111   0.00012   0.01279   0.01155   0.02870
         Item               Value     Threshold  Converged?
 Maximum Force            0.031524     0.000450     NO 
 RMS     Force            0.006281     0.000300     NO 
 Maximum Displacement     0.441147     0.001800     NO 
 RMS     Displacement     0.119315     0.001200     NO 
 Predicted change in Energy=-2.377817D-02
 Lowest energy point so far.  Saving SCF results.
 GradGradGradGradGradGradGradGradGradGradGradGradGradGradGradGradGradGrad

 Leave Link  103 at Tue Jul 27 14:28:45 2021, MaxMem=  7516192768 cpu:              19.1 elap:               1.0
 (Enter /PARA/pp801/luchenlin/g16/l202.exe)
                          Input orientation:                          
 ---------------------------------------------------------------------
 Center     Atomic      Atomic             Coordinates (Angstroms)
 Number     Number       Type             X           Y           Z
 ---------------------------------------------------------------------
      1          6           0       19.544146   49.977308   -2.736363
      2          6           0       19.322111   50.157509   -4.239543
      3         16           0       20.393763   51.417577   -5.108010
      4          6           0       18.573204   53.361114   -1.208622
      5          6           0       17.311085   54.187236   -1.567534
      6          6           0       17.521658   55.192234   -2.663858
      7          7           0       18.087541   54.908998   -3.895860
      8          6           0       18.106981   56.033086   -4.607317
      9          7           0       17.592040   57.019589   -3.875223
     10          6           0       17.223760   56.524344   -2.651351
     11         79           0       22.420830   51.928965   -4.234911
     12         79           0       19.170020   53.284938   -4.514809
     13          1           0       20.501326   49.470473   -2.567783
     14          1           0       18.328287   50.562953   -4.416727
     15          1           0       19.533194   49.223119   -4.757083
     16          1           0       19.476112   53.828901   -1.620100
     17          1           0       17.009255   54.755108   -0.688618
     18          1           0       16.537293   53.502453   -1.926402
     19          1           0       18.469510   56.136673   -5.617732
     20          1           0       17.503002   57.977640   -4.174142
     21          1           0       16.768656   57.129030   -1.883535
     22          1           0       18.769471   49.339614   -2.306032
     23          1           0       19.623049   50.916444   -2.229901
     24          1           0       18.540059   52.374654   -1.621520
     25          1           0       18.726432   53.319576   -0.130628
 ---------------------------------------------------------------------
                    Distance matrix (angstroms):
                    1          2          3          4          5
     1  C    0.000000
     2  C    1.530139   0.000000
     3  S    2.901884   1.868273   0.000000
     4  C    3.837559   4.473302   4.721970   0.000000
     5  C    4.906752   5.236656   5.450586   1.550561   0.000000
     6  C    5.593851   5.574305   5.335814   2.564461   1.502095
     7  N    5.271404   4.921274   4.356374   3.138959   2.558306
     8  C    6.499104   6.011173   5.175228   4.348324   3.644296
     9  N    7.396042   7.086186   6.383726   4.632266   3.664231
    10  C    6.946588   6.889269   6.493317   3.729408   2.577665
    11  Au   3.785488   3.569333   2.265572   5.100363   6.190653
    12  Au   3.774023   3.143202   2.310081   3.360485   3.599474
    13  H    1.096127   2.158089   3.202426   4.549952   5.781521
    14  H    2.155207   1.087872   2.339753   4.263991   4.721019
    15  H    2.156903   1.088800   2.383144   5.534994   6.305033
    16  H    4.010665   4.512684   4.338443   1.096988   2.195111
    17  H    5.783278   6.252703   6.490380   2.158602   1.089070
    18  H    4.703600   4.928944   5.416798   2.163358   1.093832
    19  H    6.884396   6.194897   5.121762   5.211020   4.641805
    20  H    8.380858   8.029190   7.229318   5.590344   4.604172
    21  H    7.718665   7.789289   7.493954   4.231913   3.008029
    22  H    1.091769   2.170905   3.848030   4.173163   5.115829
    23  H    1.069909   2.169149   3.021365   2.849841   4.059802
    24  H    2.828132   3.518720   4.062983   1.069900   2.190604
    25  H    4.316163   5.218878   5.583182   1.089622   2.195618
                    6          7          8          9         10
     6  C    0.000000
     7  N    1.385019   0.000000
     8  C    2.196968   1.330459   0.000000
     9  N    2.193533   2.168073   1.332034   0.000000
    10  C    1.365070   2.214557   2.201640   1.370680   0.000000
    11  Au   6.092538   5.270004   5.965885   7.025741   7.115807
    12  Au   3.127442   2.047543   2.948038   4.104475   4.213568
    13  H    6.451837   6.096532   7.277394   8.195273   7.778593
    14  H    5.015321   4.383762   5.477924   6.521000   6.314642
    15  H    6.637635   5.929657   6.959321   8.082741   7.942007
    16  H    2.601538   2.876426   3.956820   4.337719   3.660872
    17  H    2.086913   3.387150   4.265493   3.952463   2.651137
    18  H    2.090018   2.874092   4.006910   4.156999   3.182548
    19  H    3.242801   2.148936   1.078468   2.141455   3.240617
    20  H    3.168563   3.136190   2.081760   1.007542   2.123426
    21  H    2.219706   3.273752   3.226639   2.157953   1.078103
    22  H    5.994851   5.831862   7.108964   7.926583   7.357228
    23  H    4.783988   4.590609   5.842139   6.639312   6.114143
    24  H    3.172123   3.435156   4.742011   5.249128   4.473603
    25  H    3.372770   4.136595   5.271395   5.385066   4.345412
                   11         12         13         14         15
    11  Au   0.000000
    12  Au   3.533379   0.000000
    13  H    3.536665   4.484799   0.000000
    14  H    4.318327   2.850848   3.055192   0.000000
    15  H    3.991580   4.085213   2.406553   1.833793   0.000000
    16  H    4.372454   2.961238   4.576577   4.450285   5.572894
    17  H    7.060342   4.633578   6.607056   5.763055   7.316118
    18  H    6.513147   3.698434   5.690500   4.248533   5.941454
    19  H    5.935481   3.136806   7.607147   5.703395   7.047650
    20  H    7.795844   4.991639   9.161999   7.464417   9.005727
    21  H    8.032230   5.240916   8.547194   7.208528   8.854568
    22  H    4.874191   4.539241   1.756405   2.479159   2.569921
    23  H    3.587874   3.322018   1.725215   2.565847   3.043365
    24  H    4.699876   3.097836   3.629910   3.337707   4.555244
    25  H    5.694516   4.406701   4.889332   5.111568   6.231846
                   16         17         18         19         20
    16  H    0.000000
    17  H    2.794800   0.000000
    18  H    2.972718   1.823185   0.000000
    19  H    4.724418   5.323272   4.929350   0.000000
    20  H    5.256266   4.772564   5.100218   2.531254   0.000000
    21  H    4.276748   2.668561   3.634203   4.221600   2.550742
    22  H    4.596035   5.919625   4.738772   7.566858   8.928004
    23  H    2.979237   4.893140   4.037505   6.329206   7.624641
    24  H    1.729460   2.979971   2.318611   5.488850   6.243782
    25  H    1.743548   2.306687   2.837354   6.173358   6.288429
                   21         22         23         24         25
    21  H    0.000000
    22  H    8.053370   0.000000
    23  H    6.845711   1.794654   0.000000
    24  H    5.080415   3.119720   1.915561   0.000000
    25  H    4.627906   4.535894   3.314500   1.774928   0.000000
 Stoichiometry    C7H13Au2N2S(1+)
 Framework group  C1[X(C7H13Au2N2S)]
 Deg. of freedom    69
 Full point group                 C1      NOp   1
 RotChk:  IX=0 Diff= 1.14D-01
 Largest Abelian subgroup         C1      NOp   1
 Largest concise Abelian subgroup C1      NOp   1
                         Standard orientation:                         
 ---------------------------------------------------------------------
 Center     Atomic      Atomic             Coordinates (Angstroms)
 Number     Number       Type             X           Y           Z
 ---------------------------------------------------------------------
      1          6           0       -1.299677    2.977512    0.076098
      2          6           0       -1.263521    2.232423   -1.259888
      3         16           0       -1.408095    0.370896   -1.194623
      4          6           0        1.839621    1.779904    1.930123
      5          6           0        3.257680    1.648209    1.316931
      6          6           0        3.561055    0.291706    0.747588
      7          7           0        2.753013   -0.385838   -0.150342
      8          6           0        3.339144   -1.545404   -0.436664
      9          7           0        4.475745   -1.639322    0.251546
     10          6           0        4.637114   -0.507141    1.007117
     11         79           0       -2.464362   -0.591204    0.563638
     12         79           0        0.801112   -0.065392   -0.679330
     13          1           0       -2.315712    2.941478    0.485817
     14          1           0       -0.286004    2.355353   -1.721205
     15          1           0       -2.103130    2.545468   -1.878392
     16          1           0        1.391322    0.792025    2.092928
     17          1           0        3.990859    1.818275    2.104077
     18          1           0        3.344371    2.353898    0.485694
     19          1           0        2.967153   -2.290742   -1.121637
     20          1           0        5.105059   -2.425766    0.226834
     21          1           0        5.490943   -0.340232    1.643846
     22          1           0       -1.053185    4.031852   -0.063793
     23          1           0       -0.677062    2.510043    0.809943
     24          1           0        1.167687    2.303582    1.282857
     25          1           0        1.874153    2.254418    2.910388
 ---------------------------------------------------------------------
 Rotational constants (GHZ):           0.6442356           0.1708688           0.1637726
 Leave Link  202 at Tue Jul 27 14:28:46 2021, MaxMem=  7516192768 cpu:               1.5 elap:               0.2
 (Enter /PARA/pp801/luchenlin/g16/l301.exe)
 Basis read from rwf:  (5D, 7F)
 Pseudo-potential data read from rwf file.
 There are   315 symmetry adapted cartesian basis functions of A   symmetry.
 There are   299 symmetry adapted basis functions of A   symmetry.
   299 basis functions,   529 primitive gaussians,   315 cartesian basis functions
    61 alpha electrons       61 beta electrons
       nuclear repulsion energy      1090.6716874234 Hartrees.
 IExCor= 1009 DFT=T Ex+Corr=PBE1PBE ExCW=0 ScaHFX=  0.250000
 ScaDFX=  0.750000  0.750000  1.000000  1.000000 ScalE2=  1.000000  1.000000
 IRadAn=      5 IRanWt=     -1 IRanGd=            0 ICorTp=0 IEmpDi=141
 NAtoms=   25 NActive=   25 NUniq=   25 SFac= 1.00D+00 NAtFMM=   60 NAOKFM=F Big=F
 Integral buffers will be    131072 words long.
 Raffenetti 2 integral format.
 Two-electron integral symmetry is turned on.
 R6Disp:  Grimme-D3(BJ) Dispersion energy=       -0.0300197826 Hartrees.
 Nuclear repulsion after empirical dispersion term =     1090.6416676409 Hartrees.
 No density basis found on file    724.
 Leave Link  301 at Tue Jul 27 14:28:46 2021, MaxMem=  7516192768 cpu:               3.7 elap:               0.2
 (Enter /PARA/pp801/luchenlin/g16/l302.exe)
 NPDir=0 NMtPBC=     1 NCelOv=     1 NCel=       1 NClECP=     1 NCelD=      1
         NCelK=      1 NCelE2=     1 NClLst=     1 CellRange=     0.0.
 One-electron integrals computed using PRISM.
 One-electron integral symmetry used in STVInt
   1 Symmetry operations used in ECPInt.
 ECPInt:  NShTT=    7750 NPrTT=   28689 LenC2=    7140 LenP2D=   18414.
 LDataN:  DoStor=T MaxTD1= 6 Len=  172
 NBasis=   299 RedAO= T EigKep=  6.27D-04  NBF=   299
 NBsUse=   299 1.00D-06 EigRej= -1.00D+00 NBFU=   299
 Precomputing XC quadrature grid using
 IXCGrd= 4 IRadAn=           5 IRanWt=          -1 IRanGd=           0 AccXCQ= 0.00D+00.
 Defaulting to unpruned grid for atomic number  79.
 Generated NRdTot=       0 NPtTot=           0 NUsed=           0 NTot=          32
 NSgBfM=   313   313   313   313   313 MxSgAt=    25 MxSgA2=    25.
 Leave Link  302 at Tue Jul 27 14:28:47 2021, MaxMem=  7516192768 cpu:              17.9 elap:               0.8
 (Enter /PARA/pp801/luchenlin/g16/l303.exe)
 DipDrv:  MaxL=1.
 Leave Link  303 at Tue Jul 27 14:28:47 2021, MaxMem=  7516192768 cpu:               3.5 elap:               0.2
 (Enter /PARA/pp801/luchenlin/g16/l401.exe)
 Initial guess from the checkpoint file:  "/PARA/pp801/luchenlin/tmp/Gau-28821.chk"
 B after Tr=     0.000000   -0.000000    0.000000
         Rot=    0.999480   -0.032078   -0.000684   -0.003271 Ang=  -3.70 deg.
 Guess basis will be translated and rotated to current coordinates.
 JPrj=2 DoOrth=T DoCkMO=T.
 Generating alternative initial guess.
 ExpMin= 1.50D-02 ExpMax= 9.34D+04 ExpMxC= 3.17D+03 IAcc=3 IRadAn=         5 AccDes= 0.00D+00
 Harris functional with IExCor= 1009 and IRadAn=       5 diagonalized for initial guess.
 HarFok:  IExCor= 1009 AccDes= 0.00D+00 IRadAn=         5 IDoV= 1 UseB2=F ITyADJ=14
 ICtDFT=  3500011 ScaDFX=  1.000000  1.000000  1.000000  1.000000
 Defaulting to unpruned grid for atomic number  79.
 FoFCou: FMM=F IPFlag=           0 FMFlag=      100000 FMFlg1=           0
         NFxFlg=           0 DoJE=T BraDBF=F KetDBF=T FulRan=T
         wScrn=  0.000000 ICntrl=       500 IOpCl=  0 I1Cent=   200000004 NGrid=           0
         NMat0=    1 NMatS0=      1 NMatT0=    0 NMatD0=    1 NMtDS0=    0 NMtDT0=    0
 Petite list used in FoFCou.
 Harris En= -1053.03684049642    
 Leave Link  401 at Tue Jul 27 14:28:49 2021, MaxMem=  7516192768 cpu:              45.1 elap:               1.9
 (Enter /PARA/pp801/luchenlin/g16/l502.exe)
 Integral symmetry usage will be decided dynamically.
 Closed shell SCF:
 Using DIIS extrapolation, IDIIS=  1040.
 NGot=  7516192768 LenX=  7515982929 LenY=  7515883263
 Requested convergence on RMS density matrix=1.00D-08 within 128 cycles.
 Requested convergence on MAX density matrix=1.00D-06.
 Requested convergence on             energy=1.00D-06.
 No special actions if energy rises.
 Fock matrices will be formed incrementally for  20 cycles.

 Cycle   1  Pass 1  IDiag  1:
 FoFJK:  IHMeth= 1 ICntrl=       0 DoSepK=F KAlg= 0 I1Cent=           0 FoldK=F
 IRaf= 870000000 NMat=       1 IRICut=       1 DoRegI=T DoRafI=F ISym2E= 0 IDoP0=0 IntGTp=1.
 FoFCou: FMM=F IPFlag=           0 FMFlag=      100000 FMFlg1=           0
         NFxFlg=           0 DoJE=F BraDBF=F KetDBF=F FulRan=T
         wScrn=  0.000000 ICntrl=         0 IOpCl=  0 I1Cent=           0 NGrid=           0
         NMat0=    1 NMatS0=      1 NMatT0=    0 NMatD0=    1 NMtDS0=    0 NMtDT0=    0
 Symmetry not used in FoFCou.
 Defaulting to unpruned grid for atomic number  79.
 Defaulting to unpruned grid for atomic number  79.
 Defaulting to unpruned grid for atomic number  79.
 Defaulting to unpruned grid for atomic number  79.
 Defaulting to unpruned grid for atomic number  79.
 Defaulting to unpruned grid for atomic number  79.
 Defaulting to unpruned grid for atomic number  79.
 Defaulting to unpruned grid for atomic number  79.
 Defaulting to unpruned grid for atomic number  79.
 Defaulting to unpruned grid for atomic number  79.
 Defaulting to unpruned grid for atomic number  79.
 Defaulting to unpruned grid for atomic number  79.
 Defaulting to unpruned grid for atomic number  79.
 Defaulting to unpruned grid for atomic number  79.
 Defaulting to unpruned grid for atomic number  79.
 Defaulting to unpruned grid for atomic number  79.
 Defaulting to unpruned grid for atomic number  79.
 Defaulting to unpruned grid for atomic number  79.
 Defaulting to unpruned grid for atomic number  79.
 Defaulting to unpruned grid for atomic number  79.
 Defaulting to unpruned grid for atomic number  79.
 Defaulting to unpruned grid for atomic number  79.
 Defaulting to unpruned grid for atomic number  79.
 Defaulting to unpruned grid for atomic number  79.
 E= -1053.07773458457    
 DIIS: error= 8.13D-03 at cycle   1 NSaved=   1.
 NSaved= 1 IEnMin= 1 EnMin= -1053.07773458457     IErMin= 1 ErrMin= 8.13D-03
 ErrMax= 8.13D-03  0.00D+00 EMaxC= 1.00D-01 BMatC= 3.68D-02 BMatP= 3.68D-02
 IDIUse=3 WtCom= 9.19D-01 WtEn= 8.13D-02
 Coeff-Com:  0.100D+01
 Coeff-En:   0.100D+01
 Coeff:      0.100D+01
 Gap=     0.818 Goal=   None    Shift=    0.000
 GapD=    0.818 DampG=2.000 DampE=1.000 DampFc=2.0000 IDamp=-1.
 RMSDP=6.37D-04 MaxDP=1.26D-02              OVMax= 2.66D-02

 Cycle   2  Pass 1  IDiag  1:
 RMSU=  6.36D-04    CP:  9.98D-01
 E= -1053.09202200039     Delta-E=       -0.014287415820 Rises=F Damp=F
 DIIS: error= 9.33D-04 at cycle   2 NSaved=   2.
 NSaved= 2 IEnMin= 2 EnMin= -1053.09202200039     IErMin= 2 ErrMin= 9.33D-04
 ErrMax= 9.33D-04  0.00D+00 EMaxC= 1.00D-01 BMatC= 5.61D-04 BMatP= 3.68D-02
 IDIUse=3 WtCom= 9.91D-01 WtEn= 9.33D-03
 Coeff-Com:  0.145D-01 0.985D+00
 Coeff-En:   0.000D+00 0.100D+01
 Coeff:      0.144D-01 0.986D+00
 Gap=     0.136 Goal=   None    Shift=    0.000
 RMSDP=2.05D-04 MaxDP=4.87D-03 DE=-1.43D-02 OVMax= 8.44D-03

 Cycle   3  Pass 1  IDiag  1:
 RMSU=  2.02D-04    CP:  9.98D-01  9.47D-01
 E= -1053.09202105323     Delta-E=        0.000000947152 Rises=F Damp=F
 DIIS: error= 1.22D-03 at cycle   3 NSaved=   3.
 NSaved= 3 IEnMin= 2 EnMin= -1053.09202200039     IErMin= 2 ErrMin= 9.33D-04
 ErrMax= 1.22D-03  0.00D+00 EMaxC= 1.00D-01 BMatC= 6.93D-04 BMatP= 5.61D-04
 IDIUse=3 WtCom= 2.22D-01 WtEn= 7.78D-01
 Coeff-Com: -0.572D-02 0.531D+00 0.475D+00
 Coeff-En:   0.000D+00 0.500D+00 0.500D+00
 Coeff:     -0.127D-02 0.507D+00 0.494D+00
 Gap=     0.136 Goal=   None    Shift=    0.000
 RMSDP=1.06D-04 MaxDP=3.17D-03 DE= 9.47D-07 OVMax= 7.36D-03

 Cycle   4  Pass 1  IDiag  1:
 RMSU=  4.92D-05    CP:  9.98D-01  1.01D+00  5.75D-01
 E= -1053.09259854426     Delta-E=       -0.000577491022 Rises=F Damp=F
 DIIS: error= 5.44D-04 at cycle   4 NSaved=   4.
 NSaved= 4 IEnMin= 4 EnMin= -1053.09259854426     IErMin= 4 ErrMin= 5.44D-04
 ErrMax= 5.44D-04  0.00D+00 EMaxC= 1.00D-01 BMatC= 9.38D-05 BMatP= 5.61D-04
 IDIUse=3 WtCom= 9.95D-01 WtEn= 5.44D-03
 Coeff-Com: -0.461D-02 0.236D+00 0.308D+00 0.461D+00
 Coeff-En:   0.000D+00 0.000D+00 0.568D-01 0.943D+00
 Coeff:     -0.459D-02 0.235D+00 0.306D+00 0.464D+00
 Gap=     0.136 Goal=   None    Shift=    0.000
 RMSDP=2.95D-05 MaxDP=1.21D-03 DE=-5.77D-04 OVMax= 2.90D-03

 Cycle   5  Pass 1  IDiag  1:
 RMSU=  2.16D-05    CP:  9.98D-01  1.01D+00  5.85D-01  6.01D-01
 E= -1053.09267797061     Delta-E=       -0.000079426355 Rises=F Damp=F
 DIIS: error= 9.61D-05 at cycle   5 NSaved=   5.
 NSaved= 5 IEnMin= 5 EnMin= -1053.09267797061     IErMin= 5 ErrMin= 9.61D-05
 ErrMax= 9.61D-05  0.00D+00 EMaxC= 1.00D-01 BMatC= 4.59D-06 BMatP= 9.38D-05
 IDIUse=1 WtCom= 1.00D+00 WtEn= 0.00D+00
 Coeff-Com: -0.126D-02 0.291D-01 0.708D-01 0.223D+00 0.679D+00
 Coeff:     -0.126D-02 0.291D-01 0.708D-01 0.223D+00 0.679D+00
 Gap=     0.136 Goal=   None    Shift=    0.000
 RMSDP=1.04D-05 MaxDP=4.34D-04 DE=-7.94D-05 OVMax= 6.59D-04

 Cycle   6  Pass 1  IDiag  1:
 RMSU=  7.82D-06    CP:  9.98D-01  1.02D+00  5.98D-01  6.81D-01  7.79D-01
 E= -1053.09268206487     Delta-E=       -0.000004094255 Rises=F Damp=F
 DIIS: error= 2.13D-05 at cycle   6 NSaved=   6.
 NSaved= 6 IEnMin= 6 EnMin= -1053.09268206487     IErMin= 6 ErrMin= 2.13D-05
 ErrMax= 2.13D-05  0.00D+00 EMaxC= 1.00D-01 BMatC= 7.00D-07 BMatP= 4.59D-06
 IDIUse=1 WtCom= 1.00D+00 WtEn= 0.00D+00
 Coeff-Com: -0.179D-03-0.105D-01 0.407D-02 0.687D-01 0.368D+00 0.569D+00
 Coeff:     -0.179D-03-0.105D-01 0.407D-02 0.687D-01 0.368D+00 0.569D+00
 Gap=     0.136 Goal=   None    Shift=    0.000
 RMSDP=3.90D-06 MaxDP=2.57D-04 DE=-4.09D-06 OVMax= 2.20D-04

 Cycle   7  Pass 1  IDiag  1:
 RMSU=  2.37D-06    CP:  9.98D-01  1.02D+00  6.04D-01  6.95D-01  8.36D-01
                    CP:  6.84D-01
 E= -1053.09268271307     Delta-E=       -0.000000648205 Rises=F Damp=F
 DIIS: error= 6.17D-06 at cycle   7 NSaved=   7.
 NSaved= 7 IEnMin= 7 EnMin= -1053.09268271307     IErMin= 7 ErrMin= 6.17D-06
 ErrMax= 6.17D-06  0.00D+00 EMaxC= 1.00D-01 BMatC= 5.37D-08 BMatP= 7.00D-07
 IDIUse=1 WtCom= 1.00D+00 WtEn= 0.00D+00
 Coeff-Com:  0.339D-04-0.806D-02-0.502D-02 0.125D-01 0.120D+00 0.282D+00
 Coeff-Com:  0.599D+00
 Coeff:      0.339D-04-0.806D-02-0.502D-02 0.125D-01 0.120D+00 0.282D+00
 Coeff:      0.599D+00
 Gap=     0.136 Goal=   None    Shift=    0.000
 RMSDP=1.12D-06 MaxDP=5.56D-05 DE=-6.48D-07 OVMax= 7.74D-05

 Cycle   8  Pass 1  IDiag  1:
 RMSU=  6.25D-07    CP:  9.98D-01  1.02D+00  6.03D-01  6.99D-01  8.55D-01
                    CP:  7.30D-01  7.09D-01
 E= -1053.09268276365     Delta-E=       -0.000000050583 Rises=F Damp=F
 DIIS: error= 1.16D-06 at cycle   8 NSaved=   8.
 NSaved= 8 IEnMin= 8 EnMin= -1053.09268276365     IErMin= 8 ErrMin= 1.16D-06
 ErrMax= 1.16D-06  0.00D+00 EMaxC= 1.00D-01 BMatC= 2.68D-09 BMatP= 5.37D-08
 IDIUse=1 WtCom= 1.00D+00 WtEn= 0.00D+00
 Coeff-Com:  0.238D-04-0.264D-02-0.228D-02 0.125D-02 0.270D-01 0.791D-01
 Coeff-Com:  0.249D+00 0.649D+00
 Coeff:      0.238D-04-0.264D-02-0.228D-02 0.125D-02 0.270D-01 0.791D-01
 Coeff:      0.249D+00 0.649D+00
 Gap=     0.136 Goal=   None    Shift=    0.000
 RMSDP=3.20D-07 MaxDP=1.61D-05 DE=-5.06D-08 OVMax= 2.32D-05

 Cycle   9  Pass 1  IDiag  1:
 RMSU=  2.27D-07    CP:  9.98D-01  1.02D+00  6.03D-01  7.00D-01  8.61D-01
                    CP:  7.39D-01  7.58D-01  8.80D-01
 E= -1053.09268276664     Delta-E=       -0.000000002986 Rises=F Damp=F
 DIIS: error= 6.69D-07 at cycle   9 NSaved=   9.
 NSaved= 9 IEnMin= 9 EnMin= -1053.09268276664     IErMin= 9 ErrMin= 6.69D-07
 ErrMax= 6.69D-07  0.00D+00 EMaxC= 1.00D-01 BMatC= 3.56D-10 BMatP= 2.68D-09
 IDIUse=1 WtCom= 1.00D+00 WtEn= 0.00D+00
 Coeff-Com:  0.479D-05 0.126D-03-0.209D-03-0.135D-02-0.714D-02-0.112D-01
 Coeff-Com:  0.117D-01 0.277D+00 0.731D+00
 Coeff:      0.479D-05 0.126D-03-0.209D-03-0.135D-02-0.714D-02-0.112D-01
 Coeff:      0.117D-01 0.277D+00 0.731D+00
 Gap=     0.136 Goal=   None    Shift=    0.000
 RMSDP=1.25D-07 MaxDP=4.98D-06 DE=-2.99D-09 OVMax= 1.07D-05

 Cycle  10  Pass 1  IDiag  1:
 RMSU=  6.07D-08    CP:  9.98D-01  1.02D+00  6.03D-01  7.01D-01  8.61D-01
                    CP:  7.44D-01  7.79D-01  9.84D-01  9.06D-01
 E= -1053.09268276713     Delta-E=       -0.000000000489 Rises=F Damp=F
 DIIS: error= 3.32D-07 at cycle  10 NSaved=  10.
 NSaved=10 IEnMin=10 EnMin= -1053.09268276713     IErMin=10 ErrMin= 3.32D-07
 ErrMax= 3.32D-07  0.00D+00 EMaxC= 1.00D-01 BMatC= 3.90D-11 BMatP= 3.56D-10
 IDIUse=1 WtCom= 1.00D+00 WtEn= 0.00D+00
 Coeff-Com: -0.192D-06 0.341D-03 0.139D-03-0.805D-03-0.641D-02-0.144D-01
 Coeff-Com: -0.208D-01 0.672D-01 0.321D+00 0.653D+00
 Coeff:     -0.192D-06 0.341D-03 0.139D-03-0.805D-03-0.641D-02-0.144D-01
 Coeff:     -0.208D-01 0.672D-01 0.321D+00 0.653D+00
 Gap=     0.136 Goal=   None    Shift=    0.000
 RMSDP=3.87D-08 MaxDP=2.97D-06 DE=-4.89D-10 OVMax= 3.25D-06

 Cycle  11  Pass 1  IDiag  1:
 RMSU=  2.33D-08    CP:  9.98D-01  1.02D+00  6.03D-01  7.01D-01  8.62D-01
                    CP:  7.45D-01  7.83D-01  1.01D+00  9.76D-01  8.91D-01
 E= -1053.09268276717     Delta-E=       -0.000000000039 Rises=F Damp=F
 DIIS: error= 1.24D-07 at cycle  11 NSaved=  11.
 NSaved=11 IEnMin=11 EnMin= -1053.09268276717     IErMin=11 ErrMin= 1.24D-07
 ErrMax= 1.24D-07  0.00D+00 EMaxC= 1.00D-01 BMatC= 5.81D-12 BMatP= 3.90D-11
 IDIUse=1 WtCom= 1.00D+00 WtEn= 0.00D+00
 Coeff-Com: -0.534D-06 0.140D-03 0.861D-04-0.212D-03-0.201D-02-0.536D-02
 Coeff-Com: -0.104D-01 0.248D-02 0.721D-01 0.323D+00 0.620D+00
 Coeff:     -0.534D-06 0.140D-03 0.861D-04-0.212D-03-0.201D-02-0.536D-02
 Coeff:     -0.104D-01 0.248D-02 0.721D-01 0.323D+00 0.620D+00
 Gap=     0.136 Goal=   None    Shift=    0.000
 RMSDP=1.24D-08 MaxDP=5.19D-07 DE=-3.87D-11 OVMax= 7.93D-07

 Cycle  12  Pass 1  IDiag  1:
 RMSU=  7.03D-09    CP:  9.98D-01  1.02D+00  6.03D-01  7.01D-01  8.62D-01
                    CP:  7.45D-01  7.84D-01  1.02D+00  9.84D-01  9.69D-01
                    CP:  7.59D-01
 E= -1053.09268276717     Delta-E=       -0.000000000003 Rises=F Damp=F
 DIIS: error= 1.82D-08 at cycle  12 NSaved=  12.
 NSaved=12 IEnMin=12 EnMin= -1053.09268276717     IErMin=12 ErrMin= 1.82D-08
 ErrMax= 1.82D-08  0.00D+00 EMaxC= 1.00D-01 BMatC= 4.42D-13 BMatP= 5.81D-12
 IDIUse=1 WtCom= 1.00D+00 WtEn= 0.00D+00
 Coeff-Com: -0.222D-06 0.343D-04 0.248D-04-0.368D-04-0.384D-03-0.123D-02
 Coeff-Com: -0.268D-02-0.345D-02 0.499D-02 0.749D-01 0.268D+00 0.660D+00
 Coeff:     -0.222D-06 0.343D-04 0.248D-04-0.368D-04-0.384D-03-0.123D-02
 Coeff:     -0.268D-02-0.345D-02 0.499D-02 0.749D-01 0.268D+00 0.660D+00
 Gap=     0.136 Goal=   None    Shift=    0.000
 RMSDP=4.76D-09 MaxDP=5.12D-07 DE=-2.73D-12 OVMax= 4.34D-07

 SCF Done:  E(RPBE1PBE) =  -1053.09268277     A.U. after   12 cycles
            NFock= 12  Conv=0.48D-08     -V/T= 2.2085
 KE= 8.713769915073D+02 PE=-4.570796951111D+03 EE= 1.555685609196D+03
 Leave Link  502 at Tue Jul 27 14:29:18 2021, MaxMem=  7516192768 cpu:             706.3 elap:              29.6
 (Enter /PARA/pp801/luchenlin/g16/l701.exe)
 ... and contract with generalized density number  0.
 Compute integral first derivatives.
 R6Disp: Adding Grimme-D3(BJ) dispersion energy 1st derivatives to the gradient.
   1 Symmetry operations used in ECPInt.
 ECPInt:  NShTT=    7750 NPrTT=   28689 LenC2=    7140 LenP2D=   18414.
 LDataN:  DoStor=T MaxTD1= 7 Len=  274
 Leave Link  701 at Tue Jul 27 14:29:19 2021, MaxMem=  7516192768 cpu:              15.1 elap:               0.7
 (Enter /PARA/pp801/luchenlin/g16/l702.exe)
 L702 exits ... SP integral derivatives will be done elsewhere.
 Leave Link  702 at Tue Jul 27 14:29:19 2021, MaxMem=  7516192768 cpu:               1.8 elap:               0.1
 (Enter /PARA/pp801/luchenlin/g16/l703.exe)
 Integral derivatives from FoFJK, PRISM(SPDF).
 Compute integral first derivatives, UseDBF=F ICtDFT=           0.
 Calling FoFJK, ICntrl=      2127 FMM=F ISym2X=0 I1Cent= 0 IOpClX= 0 NMat=1 NMatS=1 NMatT=0.
 FoFJK:  IHMeth= 1 ICntrl=    2127 DoSepK=F KAlg= 0 I1Cent=           0 FoldK=F
 IRaf=         0 NMat=       1 IRICut=       1 DoRegI=T DoRafI=F ISym2E= 0 IDoP0=0 IntGTp=1.
 FoFCou: FMM=F IPFlag=           0 FMFlag=      100000 FMFlg1=         800
         NFxFlg=           0 DoJE=F BraDBF=F KetDBF=F FulRan=T
         wScrn=  0.000000 ICntrl=      2127 IOpCl=  0 I1Cent=           0 NGrid=           0
         NMat0=    1 NMatS0=      1 NMatT0=    0 NMatD0=    1 NMtDS0=    0 NMtDT0=    0
 Symmetry not used in FoFCou.
 Defaulting to unpruned grid for atomic number  79.
 Defaulting to unpruned grid for atomic number  79.
 Defaulting to unpruned grid for atomic number  79.
 Defaulting to unpruned grid for atomic number  79.
 Defaulting to unpruned grid for atomic number  79.
 Defaulting to unpruned grid for atomic number  79.
 Defaulting to unpruned grid for atomic number  79.
 Defaulting to unpruned grid for atomic number  79.
 Defaulting to unpruned grid for atomic number  79.
 Defaulting to unpruned grid for atomic number  79.
 Defaulting to unpruned grid for atomic number  79.
 Defaulting to unpruned grid for atomic number  79.
 Defaulting to unpruned grid for atomic number  79.
 Defaulting to unpruned grid for atomic number  79.
 Defaulting to unpruned grid for atomic number  79.
 Defaulting to unpruned grid for atomic number  79.
 Defaulting to unpruned grid for atomic number  79.
 Defaulting to unpruned grid for atomic number  79.
 Defaulting to unpruned grid for atomic number  79.
 Defaulting to unpruned grid for atomic number  79.
 Defaulting to unpruned grid for atomic number  79.
 Defaulting to unpruned grid for atomic number  79.
 Defaulting to unpruned grid for atomic number  79.
 Defaulting to unpruned grid for atomic number  79.
 Leave Link  703 at Tue Jul 27 14:29:26 2021, MaxMem=  7516192768 cpu:             137.4 elap:               6.3
 (Enter /PARA/pp801/luchenlin/g16/l716.exe)
 Dipole        = 2.16087654D+00-4.82610977D-01 7.79005287D-01
 ***** Axes restored to original set *****
 -------------------------------------------------------------------
 Center     Atomic                   Forces (Hartrees/Bohr)
 Number     Number              X              Y              Z
 -------------------------------------------------------------------
      1        6           0.015409291   -0.012326249   -0.016640466
      2        6           0.014811269    0.001157307    0.018713264
      3       16          -0.017252248    0.000107101   -0.010392271
      4        6           0.003435398    0.023228077   -0.001869177
      5        6           0.016336734   -0.000479779   -0.012604720
      6        6           0.005262780   -0.002105223    0.004363298
      7        7           0.000743110    0.004844823   -0.005107692
      8        6          -0.000928048   -0.004856854    0.003949080
      9        7          -0.001813002    0.007650048   -0.000612199
     10        6          -0.001777653   -0.003336117    0.000782983
     11       79           0.002642057   -0.003256177    0.007945102
     12       79           0.003207021   -0.001377877    0.004553150
     13        1          -0.001432806   -0.000778960   -0.000252332
     14        1          -0.001955896   -0.006760565   -0.006764300
     15        1          -0.006885399    0.000492701   -0.003847901
     16        1          -0.000949924    0.000719853    0.001692772
     17        1          -0.009175323   -0.003799034   -0.000297918
     18        1          -0.005862043    0.002101745    0.009235895
     19        1           0.000382110    0.000528292    0.000731202
     20        1          -0.000913740   -0.000172767   -0.000148675
     21        1           0.000334931    0.001160196   -0.001174585
     22        1          -0.002227014    0.003227301    0.000206290
     23        1          -0.005165197    0.010976635    0.007807140
     24        1          -0.003633064   -0.012511386   -0.000963058
     25        1          -0.002593342   -0.004433089    0.000695118
 -------------------------------------------------------------------
 Cartesian Forces:  Max     0.023228077 RMS     0.007088956
 Leave Link  716 at Tue Jul 27 14:29:26 2021, MaxMem=  7516192768 cpu:               1.9 elap:               0.1
 (Enter /PARA/pp801/luchenlin/g16/l103.exe)

 GradGradGradGradGradGradGradGradGradGradGradGradGradGradGradGradGradGrad
 Berny optimization.
 Using GEDIIS/GDIIS optimizer.
 FormGI is forming the generalized inverse of G from B-inverse, IUseBI=4.
 Internal  Forces:  Max     0.009751460 RMS     0.002935464
 Search for a local minimum.
 Step number   4 out of a maximum of  150
 All quantities printed in internal units (Hartrees-Bohrs-Radians)
 RMS Force = .24079D-02 SwitMx=.10000D-02 MixMth= 1
 Mixed Optimization -- RFO/linear search
 Update second derivatives using D2CorX and points    2    3    4
 DE= -2.39D-02 DEPred=-2.38D-02 R= 1.00D+00
 TightC=F SS=  1.41D+00  RLast= 5.72D-01 DXNew= 8.4853D-01 1.7157D+00
 Trust test= 1.00D+00 RLast= 5.72D-01 DXMaxT set to 8.49D-01
 ITU=  1  1  1  0
 Use linear search instead of GDIIS.
     Eigenvalues ---    0.00654   0.00676   0.01300   0.01554   0.01798
     Eigenvalues ---    0.02136   0.02414   0.02575   0.02683   0.03241
     Eigenvalues ---    0.03496   0.03988   0.04491   0.04833   0.05203
     Eigenvalues ---    0.05423   0.06392   0.08812   0.09325   0.09702
     Eigenvalues ---    0.10761   0.11041   0.11749   0.13866   0.15997
     Eigenvalues ---    0.15999   0.16000   0.16003   0.16026   0.16057
     Eigenvalues ---    0.16287   0.17249   0.18597   0.20910   0.22878
     Eigenvalues ---    0.23533   0.24300   0.26197   0.26720   0.29017
     Eigenvalues ---    0.32496   0.37228   0.37230   0.37230   0.37230
     Eigenvalues ---    0.37230   0.37230   0.37230   0.37232   0.37301
     Eigenvalues ---    0.38616   0.40194   0.46995   0.47807   0.49349
     Eigenvalues ---    0.54070   0.660711000.000001000.000001000.00000
     Eigenvalues --- 1000.000001000.000001000.000001000.000001000.00000
     Eigenvalues --- 1000.000001000.000001000.000001000.000001000.00000
     Eigenvalues --- 1000.000001000.000001000.000001000.000001000.00000
     Eigenvalues --- 1000.000001000.000001000.000001000.000001000.00000
     Eigenvalues --- 1000.000001000.000001000.000001000.000001000.00000
     Eigenvalues --- 1000.000001000.000001000.000001000.000001000.00000
     Eigenvalues --- 1000.000001000.000001000.000001000.000001000.00000
     Eigenvalues --- 1000.000001000.000001000.000001000.000001000.00000
     Eigenvalues --- 1000.000001000.000001000.000001000.000001000.00000
     Eigenvalues --- 1000.000001000.000001000.000001000.000001000.00000
     Eigenvalues --- 1000.000001000.000001000.000001000.000001000.00000
     Eigenvalues --- 1000.000001000.000001000.000001000.000001000.00000
     Eigenvalues --- 1000.000001000.000001000.000001000.000001000.00000
     Eigenvalues --- 1000.000001000.000001000.000001000.000001000.00000
     Eigenvalues --- 1000.000001000.000001000.000001000.000001000.00000
     Eigenvalues --- 1000.000001000.000001000.000001000.000001000.00000
     Eigenvalues --- 1000.00000
 RFO step:  Lambda=-6.17670190D-03 EMin= 6.54202462D-03
 Quartic linear search produced a step of  0.56696.
 Iteration  1 RMS(Cart)=  0.07214385 RMS(Int)=  0.00316265
 Iteration  2 RMS(Cart)=  0.00317161 RMS(Int)=  0.00146009
 New curvilinear step failed, DQL= 1.01D-03 SP=-5.36D-03.
 ITry= 1 IFail=1 DXMaxC= 3.24D-01 DCOld= 1.00D+10 DXMaxT= 8.49D-01 DXLimC= 3.00D+00 Rises=F
 Iteration  1 RMS(Cart)=  0.06448146 RMS(Int)=  0.00282921
 Iteration  2 RMS(Cart)=  0.00273722 RMS(Int)=  0.00140828
 New curvilinear step failed, DQL= 9.71D-04 SP=-5.79D-03.
 ITry= 2 IFail=1 DXMaxC= 2.76D-01 DCOld= 1.00D+10 DXMaxT= 8.49D-01 DXLimC= 3.00D+00 Rises=F
 Iteration  1 RMS(Cart)=  0.05768532 RMS(Int)=  0.00253830
 Iteration  2 RMS(Cart)=  0.00236720 RMS(Int)=  0.00136562
 New curvilinear step failed, DQL= 9.38D-04 SP=-5.90D-03.
 ITry= 3 IFail=1 DXMaxC= 2.28D-01 DCOld= 1.00D+10 DXMaxT= 8.49D-01 DXLimC= 3.00D+00 Rises=F
 Iteration  1 RMS(Cart)=  0.05210125 RMS(Int)=  0.00229064
 Iteration  2 RMS(Cart)=  0.00206102 RMS(Int)=  0.00133176
 New curvilinear step failed, DQL= 9.11D-04 SP=-5.78D-03.
 ITry= 4 IFail=1 DXMaxC= 1.99D-01 DCOld= 1.00D+10 DXMaxT= 8.49D-01 DXLimC= 3.00D+00 Rises=F
 Iteration  1 RMS(Cart)=  0.04815873 RMS(Int)=  0.00208666
 Iteration  2 RMS(Cart)=  0.00181876 RMS(Int)=  0.00130627
 New curvilinear step failed, DQL= 8.87D-04 SP=-5.52D-03.
 ITry= 5 IFail=1 DXMaxC= 1.79D-01 DCOld= 1.00D+10 DXMaxT= 8.49D-01 DXLimC= 3.00D+00 Rises=F
 Iteration  1 RMS(Cart)=  0.04628436 RMS(Int)=  0.00192619
 Iteration  2 RMS(Cart)=  0.00164165 RMS(Int)=  0.00128858
 New curvilinear step failed, DQL= 8.64D-04 SP=-5.21D-03.
 ITry= 6 IFail=1 DXMaxC= 1.84D-01 DCOld= 1.00D+10 DXMaxT= 8.49D-01 DXLimC= 3.00D+00 Rises=F
 Iteration  1 RMS(Cart)=  0.04673028 RMS(Int)=  0.00180808
 Iteration  2 RMS(Cart)=  0.00153217 RMS(Int)=  0.00127805
 New curvilinear step failed, DQL= 8.38D-04 SP=-4.95D-03.
 ITry= 7 IFail=1 DXMaxC= 1.94D-01 DCOld= 1.00D+10 DXMaxT= 8.49D-01 DXLimC= 3.00D+00 Rises=F
 Iteration  1 RMS(Cart)=  0.04943165 RMS(Int)=  0.00173012
 Iteration  2 RMS(Cart)=  0.00149411 RMS(Int)=  0.00127396
 New curvilinear step failed, DQL= 8.06D-04 SP=-4.81D-03.
 ITry= 8 IFail=1 DXMaxC= 2.05D-01 DCOld= 1.00D+10 DXMaxT= 8.49D-01 DXLimC= 3.00D+00 Rises=F
 Iteration  1 RMS(Cart)=  0.05404266 RMS(Int)=  0.00168908
 Iteration  2 RMS(Cart)=  0.00153110 RMS(Int)=  0.00127556
 New curvilinear step failed, DQL= 7.65D-04 SP=-4.84D-03.
 ITry= 9 IFail=1 DXMaxC= 2.15D-01 DCOld= 1.00D+10 DXMaxT= 8.49D-01 DXLimC= 3.00D+00 Rises=F
 Iteration  1 RMS(Cart)=  0.06010945 RMS(Int)=  0.00168115
 Iteration  2 RMS(Cart)=  0.00164576 RMS(Int)=  0.00128210
 New curvilinear step failed, DQL= 7.19D-04 SP=-5.07D-03.
 ITry=10 IFail=1 DXMaxC= 2.25D-01 DCOld= 1.00D+10 DXMaxT= 8.49D-01 DXLimC= 3.00D+00 Rises=F
 RedQX1 iteration     1 Try  1 RMS(Cart)=  0.01448766 RMS(Int)=  0.04162672 XScale=  4.99481043
 RedQX1 iteration     1 Try  2 RMS(Cart)=  0.01448249 RMS(Int)=  0.03119977 XScale=  2.49530615
 RedQX1 iteration     1 Try  3 RMS(Cart)=  0.01446394 RMS(Int)=  0.02078584 XScale=  1.66259209
 RedQX1 iteration     1 Try  4 RMS(Cart)=  0.01442380 RMS(Int)=  0.01043434 XScale=  1.24648217
 RedQX1 iteration     1 Try  5 RMS(Cart)=  0.01433839 RMS(Int)=  0.00165069 XScale=  0.99692233
 RedQX1 iteration     2 Try  1 RMS(Cart)=  0.00286768 RMS(Int)=  0.00837351 XScale=  1.18714710
 RedQX1 iteration     2 Try  2 RMS(Cart)=  0.00286152 RMS(Int)=  0.00632713 XScale=  1.13325338
 RedQX1 iteration     2 Try  3 RMS(Cart)=  0.00285305 RMS(Int)=  0.00431406 XScale=  1.08412947
 RedQX1 iteration     2 Try  4 RMS(Cart)=  0.00284042 RMS(Int)=  0.00241477 XScale=  1.03927104
 RedQX1 iteration     2 Try  5 RMS(Cart)=  0.00281934 RMS(Int)=  0.00129152 XScale=  0.99850939
 RedQX1 iteration     3 Try  1 RMS(Cart)=  0.00056387 RMS(Int)=  0.00207181 XScale=  1.03086965
 RedQX1 iteration     3 Try  2 RMS(Cart)=  0.00056233 RMS(Int)=  0.00176114 XScale=  1.02265102
 RedQX1 iteration     3 Try  3 RMS(Cart)=  0.00056034 RMS(Int)=  0.00150280 XScale=  1.01463386
 RedQX1 iteration     3 Try  4 RMS(Cart)=  0.00055755 RMS(Int)=  0.00132759 XScale=  1.00686352
 RedQX1 iteration     3 Try  5 RMS(Cart)=  0.00055347 RMS(Int)=  0.00127039 XScale=  0.99950027
 RedQX1 iteration     3 Try  6 RMS(Cart)=  0.00005875 RMS(Int)=  0.00126914 XScale=  0.99988731
 RedQX1 iteration     4 Try  1 RMS(Cart)=  0.00000125 RMS(Int)=  0.00126912 XScale=  0.99990320
 RedQX1 iteration     4 Try  2 RMS(Cart)=  0.00000126 RMS(Int)=  0.00126910 XScale=  0.99991886
 RedQX1 iteration     4 Try  3 RMS(Cart)=  0.00000126 RMS(Int)=  0.00126909 XScale=  0.99993419
 RedQX1 iteration     4 Try  4 RMS(Cart)=  0.00000127 RMS(Int)=  0.00126907 XScale=  0.99994898
 RedQX1 iteration     4 Try  5 RMS(Cart)=  0.00000129 RMS(Int)=  0.00126906 XScale=  0.99996257
 RedQX1 iteration     4 Try  6 RMS(Cart)=  0.00000014 RMS(Int)=  0.00126906 XScale=  0.99996115
 RedQX1 iteration     5 Try  1 RMS(Cart)=  0.00000000 RMS(Int)=  0.00126906 XScale=  0.99996111
 RedQX1 iteration     1 Try  1 RMS(Cart)=  0.00023136 RMS(Int)=  0.00043984 XScale=  6.89489789
 RedQX1 iteration     1 Try  2 RMS(Cart)=  0.00022983 RMS(Int)=  0.00039786 XScale=  3.44892841
 RedQX1 iteration     1 Try  3 RMS(Cart)=  0.00022779 RMS(Int)=  0.00036477 XScale=  2.30009122
 RedQX1 iteration     1 Try  4 RMS(Cart)=  0.00022472 RMS(Int)=  0.00034313 XScale=  1.72536441
 RedQX1 iteration     1 Try  5 RMS(Cart)=  0.00021863 RMS(Int)=  0.00033522 XScale=  1.37974651
 RedQX1 iteration     1 Try  6 RMS(Cart)=  0.00001158 RMS(Int)=  0.00033520 XScale=  1.37896333
 RedQX1 iteration     2 Try  1 RMS(Cart)=  0.00000015 RMS(Int)=  0.00033520 XScale=  1.37899387
 Variable       Old X    -DE/DX   Delta X   Delta X   Delta X     New X
                                 (Linear)    (Quad)   (Total)
    X1       36.93308   0.00801   0.00013   0.00000   0.00080  36.93388
    Y1       94.44343  -0.00534   0.00024   0.00000   0.00041  94.44383
    Z1       -5.17098  -0.00519  -0.00029   0.00000  -0.00032  -5.17130
    X4       35.09827   0.00014   0.00021   0.00000   0.00011  35.09838
    Y4      100.83789   0.00677   0.00011   0.00000  -0.00006 100.83783
    Z4       -2.28397   0.00034  -0.00064   0.00000  -0.00015  -2.28411
   X11       42.36923  -0.00568  -0.00015   0.00000  -0.00009  42.36914
   Y11       98.13152  -0.00422  -0.00003   0.00000  -0.00024  98.13129
   Z11       -8.00282   0.00294   0.00009   0.00000  -0.00012  -8.00294
   X12       36.22609  -0.00087   0.00001   0.00000   0.00004  36.22613
   Y12      100.69394   0.00240  -0.00002   0.00000  -0.00004 100.69390
   Z12       -8.53175   0.00166   0.00019   0.00000   0.00018  -8.53157
   X23       37.08219  -0.00034  -0.00005   0.00000  -0.00073  37.08146
   Y23       96.21813   0.00296  -0.00008   0.00000  -0.00012  96.21801
   Z23       -4.21390   0.00131   0.00018   0.00000   0.00035  -4.21355
   X24       35.03563  -0.00127  -0.00015   0.00000  -0.00013  35.03550
   Y24       98.97375  -0.00257  -0.00023   0.00000   0.00005  98.97380
   Z24       -3.06423  -0.00107   0.00048   0.00000   0.00006  -3.06417
    R1        2.89154  -0.00549  -0.00073  -0.03480  -0.03529   2.85625
    R2        2.07138  -0.00093   0.01053  -0.01203  -0.00151   2.06987
    R3        2.06314  -0.00022   0.00768  -0.00658   0.00109   2.06424
    R4        2.02183   0.00975  -0.00006  -0.00000  -0.00025   2.02158
    R5        3.53052  -0.00026   0.03340  -0.01497   0.02023   3.55076
    R6        2.05578   0.00037   0.00596  -0.00242   0.00354   2.05932
    R7        2.05753   0.00007   0.00648  -0.00415   0.00233   2.05987
    R8        4.28131   0.00959   0.09540  -0.00447   0.09236   4.37367
    R9        4.36542  -0.00110  -0.04676   0.03020  -0.01642   4.34900
   R10        2.93014  -0.00356  -0.00071  -0.02568  -0.02616   2.90397
   R11        2.07301  -0.00111   0.01164  -0.01333  -0.00169   2.07131
   R12        2.02182   0.00921  -0.00011   0.00000  -0.00017   2.02165
   R13        2.05909   0.00049   0.00623  -0.00235   0.00388   2.06297
   R14        2.83855  -0.00270   0.00643  -0.02197  -0.01454   2.82400
   R15        2.05804   0.00032   0.00624  -0.00305   0.00319   2.06123
   R16        2.06704  -0.00020   0.00927  -0.00725   0.00201   2.06906
   R17        2.61731   0.00014  -0.01332   0.00445  -0.00712   2.61019
   R18        2.57961   0.00105   0.00352  -0.00197   0.00181   2.58142
   R19        2.51420  -0.00151   0.01053  -0.01321  -0.00260   2.51161
   R20        3.86929   0.00327   0.03287  -0.01114   0.02220   3.89149
   R21        2.51718   0.00352  -0.01117   0.01537   0.00372   2.52090
   R22        2.03801  -0.00051   0.00311  -0.00400  -0.00089   2.03712
   R23        2.59021   0.00029   0.00041   0.00404   0.00406   2.59427
   R24        1.90398  -0.00004   0.00227  -0.00222   0.00004   1.90402
   R25        2.03732  -0.00033   0.00259  -0.00328  -0.00070   2.03662
    A1        1.90949   0.00111   0.02414  -0.01147   0.01255   1.92204
    A2        1.93161  -0.00203  -0.01184  -0.01532  -0.02641   1.90520
    A3        1.95234   0.00150  -0.00082   0.02951   0.02565   1.97800
    A4        1.86389   0.00104   0.00235   0.01055   0.01304   1.87693
    A5        1.84281   0.00141  -0.00232   0.01567   0.01297   1.85578
    A6        1.95891  -0.00275  -0.00897  -0.02816  -0.03596   1.92295
    A7        2.04076   0.00028   0.03126   0.01474   0.04452   2.08528
    A8        1.91395   0.00137   0.03302   0.00602   0.03913   1.95307
    A9        1.91533   0.00413   0.03844   0.00481   0.04112   1.95645
   A10        1.76903  -0.00003  -0.03575   0.01887  -0.02051   1.74852
   A11        1.82001  -0.00082  -0.00526   0.01478   0.00413   1.82414
   A12        2.00372  -0.00577  -0.06580  -0.06143  -0.12832   1.87541
   A13        2.07867  -0.00595  -0.05821  -0.01638  -0.07127   2.00740
   A14        1.69307   0.00498   0.00454   0.03131   0.03228   1.72535
   A15        1.76456  -0.00302  -0.01332  -0.00730  -0.02098   1.74357
   A16        1.93472   0.00073   0.03467   0.00036   0.03418   1.96890
   A17        1.95702  -0.00060   0.01776  -0.04977  -0.03248   1.92454
   A18        1.94312  -0.00039  -0.01709   0.00334  -0.01509   1.92803
   A19        1.84825   0.00192  -0.00607   0.05418   0.04637   1.89463
   A20        1.84586   0.00104   0.00097   0.02783   0.02891   1.87477
   A21        1.92945  -0.00249  -0.02837  -0.02909  -0.05989   1.86955
   A22        1.99468   0.00197   0.01407   0.01613   0.02866   2.02334
   A23        1.89293   0.00146   0.02115   0.01310   0.03209   1.92503
   A24        1.89464   0.00134   0.02308  -0.00238   0.01899   1.91363
   A25        1.85356  -0.00009   0.00346   0.01221   0.01382   1.86738
   A26        1.85311   0.00132   0.01775   0.02363   0.03832   1.89142
   A27        1.97703  -0.00627  -0.08043  -0.06484  -0.14405   1.83298
   A28        2.17691   0.00039   0.00676  -0.00604   0.00119   2.17810
   A29        2.23398  -0.00123  -0.01222   0.00709  -0.00782   2.22616
   A30        1.87221   0.00085   0.00686  -0.00066   0.00526   1.87747
   A31        1.88479  -0.00148  -0.00606   0.00223  -0.00450   1.88029
   A32        2.27457  -0.00307  -0.03850  -0.00270  -0.04133   2.23324
   A33        2.09529   0.00473   0.04886   0.00882   0.05701   2.15230
   A34        1.90305   0.00275   0.00463   0.00348   0.00783   1.91088
   A35        2.19823  -0.00093  -0.00000  -0.00192  -0.00236   2.19587
   A36        2.18186  -0.00183  -0.00383  -0.00124  -0.00553   2.17633
   A37        1.90394  -0.00306   0.00082  -0.00827  -0.00792   1.89603
   A38        2.18380   0.00172  -0.00257   0.00648   0.00390   2.18770
   A39        2.19534   0.00134   0.00171   0.00233   0.00405   2.19939
   A40        1.86061   0.00095  -0.00432   0.00360  -0.00061   1.86000
   A41        2.27311   0.00121   0.02381  -0.00151   0.02184   2.29495
   A42        2.14919  -0.00217  -0.01943  -0.00135  -0.02116   2.12803
   A43        3.09443   0.00218   0.05025  -0.01215   0.03570   3.13012
   A44        3.13270   0.00244  -0.02992   0.04157   0.01180   3.14449
    D1       -1.24644  -0.00118  -0.02391  -0.10131  -0.12628  -1.37272
    D2        3.03687  -0.00231  -0.01951  -0.13910  -0.15965   2.87722
    D3        0.82066   0.00113   0.01457  -0.06812  -0.05187   0.76879
    D4        2.98759  -0.00192  -0.03462  -0.09815  -0.13394   2.85365
    D5        0.98771  -0.00305  -0.03021  -0.13595  -0.16731   0.82040
    D6       -1.22850   0.00039   0.00387  -0.06496  -0.05953  -1.28803
    D7        0.78917   0.00214  -0.01252  -0.07163  -0.08572   0.70345
    D8       -1.21071   0.00100  -0.00811  -0.10942  -0.11909  -1.32980
    D9        2.85627   0.00444   0.02597  -0.03844  -0.01131   2.84496
   D10        0.44831   0.00209   0.00275   0.07324   0.07707   0.52537
   D11       -1.41715   0.00434   0.03546   0.06737   0.10383  -1.31332
   D12        2.52768   0.00391   0.03552   0.10132   0.13524   2.66292
   D13        0.66222   0.00616   0.06823   0.09544   0.16200   0.82423
   D14       -1.66955  -0.00273  -0.05840   0.04708  -0.01029  -1.67984
   D15        2.74818  -0.00048  -0.02568   0.04120   0.01647   2.76465
   D16        0.72863  -0.00535  -0.05927  -0.02246  -0.08208   0.64655
   D17       -2.70945  -0.00258  -0.06030   0.04969  -0.00838  -2.71784
   D18       -1.38694  -0.00012  -0.00134  -0.01217  -0.01584  -1.40277
   D19        1.45817   0.00264  -0.00237   0.05997   0.05786   1.51603
   D20        0.27033   0.00030   0.00812   0.01674   0.02532   0.29565
   D21       -1.79350  -0.00181  -0.01792  -0.01773  -0.03587  -1.82937
   D22        2.33478   0.00412   0.05257   0.05498   0.10880   2.44358
   D23       -1.79123  -0.00221  -0.01606  -0.01944  -0.03461  -1.82585
   D24        2.42812  -0.00433  -0.04210  -0.05391  -0.09580   2.33232
   D25        0.27322   0.00161   0.02839   0.01881   0.04887   0.32209
   D26        2.31999   0.00182   0.02109   0.05376   0.07416   2.39415
   D27        0.25616  -0.00030  -0.00495   0.01928   0.01298   0.26913
   D28       -1.89875   0.00564   0.06554   0.09200   0.15765  -1.74110
   D29        0.89270   0.00228   0.03839   0.00497   0.04504   0.93774
   D30       -2.23402  -0.00002  -0.00258  -0.03432  -0.03503  -2.26906
   D31        2.97880   0.00520   0.07429   0.03914   0.11434   3.09315
   D32       -0.14792   0.00289   0.03332  -0.00015   0.03427  -0.11365
   D33       -1.19522  -0.00145  -0.00835  -0.01775  -0.02657  -1.22180
   D34        1.96124  -0.00375  -0.04932  -0.05704  -0.10665   1.85459
   D35        3.13642  -0.00111  -0.01789  -0.02377  -0.04206   3.09436
   D36       -0.26585   0.00053   0.01020   0.01513   0.02232  -0.24353
   D37       -0.01744   0.00078   0.01507   0.00873   0.02443   0.00698
   D38        2.86347   0.00242   0.04315   0.04763   0.08880   2.95227
   D39       -3.13839   0.00156   0.04737  -0.00557   0.04041  -3.09797
   D40       -0.02197   0.00119   0.01666   0.02832   0.04382   0.02185
   D41        0.01600  -0.00043   0.01193  -0.03933  -0.02854  -0.01254
   D42        3.13242  -0.00080  -0.01879  -0.00544  -0.02513   3.10728
   D43        0.01195  -0.00081  -0.03667   0.02668  -0.01034   0.00161
   D44       -3.11940  -0.00032   0.00050  -0.00647  -0.00527  -3.12467
   D45       -2.90063  -0.00099  -0.04519  -0.00559  -0.05426  -2.95489
   D46        0.25121  -0.00051  -0.00803  -0.03874  -0.04919   0.20202
   D47       -0.00186   0.00053   0.04456  -0.05217  -0.00773  -0.00959
   D48        3.12505   0.00078   0.03251  -0.01400   0.01860  -3.13953
   D49        3.12960   0.00005   0.00768  -0.01942  -0.01270   3.11690
   D50       -0.02667   0.00031  -0.00437   0.01876   0.01362  -0.01305
   D51       -0.00905  -0.00004  -0.03447   0.05653   0.02273   0.01368
   D52       -3.12769   0.00025  -0.00558   0.02564   0.01899  -3.10869
   D53       -3.13584  -0.00030  -0.02234   0.01800  -0.00381  -3.13966
   D54        0.02870  -0.00002   0.00655  -0.01289  -0.00755   0.02115
         Item               Value     Threshold  Converged?
 Maximum Force            0.011279     0.000450     NO 
 RMS     Force            0.002408     0.000300     NO 
 Maximum Displacement     0.329248     0.001800     NO 
 RMS     Displacement     0.072480     0.001200     NO 
 Predicted change in Energy=-6.845577D-03
 Lowest energy point so far.  Saving SCF results.
 GradGradGradGradGradGradGradGradGradGradGradGradGradGradGradGradGradGrad

 Leave Link  103 at Tue Jul 27 14:29:26 2021, MaxMem=  7516192768 cpu:               6.8 elap:               0.5
 (Enter /PARA/pp801/luchenlin/g16/l202.exe)
                          Input orientation:                          
 ---------------------------------------------------------------------
 Center     Atomic      Atomic             Coordinates (Angstroms)
 Number     Number       Type             X           Y           Z
 ---------------------------------------------------------------------
      1          6           0       19.544568   49.977523   -2.736534
      2          6           0       19.374175   50.116856   -4.231884
      3         16           0       20.359288   51.422272   -5.157089
      4          6           0       18.573260   53.361084   -1.208701
      5          6           0       17.323532   54.153788   -1.622578
      6          6           0       17.525404   55.182950   -2.687142
      7          7           0       18.097709   54.939493   -3.920451
      8          6           0       18.055463   56.070804   -4.616739
      9          7           0       17.483281   57.025107   -3.880884
     10          6           0       17.130399   56.490461   -2.666683
     11         79           0       22.420782   51.928840   -4.234973
     12         79           0       19.170042   53.284917   -4.514713
     13          1           0       20.465401   49.428658   -2.511675
     14          1           0       18.360666   50.414691   -4.499537
     15          1           0       19.591318   49.187057   -4.757718
     16          1           0       19.505743   53.841167   -1.527159
     17          1           0       16.898122   54.667256   -0.759371
     18          1           0       16.542360   53.462280   -1.954825
     19          1           0       18.411276   56.204278   -5.625530
     20          1           0       17.328772   57.975673   -4.177084
     21          1           0       16.622414   57.071177   -1.914200
     22          1           0       18.710024   49.399738   -2.332899
     23          1           0       19.622665   50.916380   -2.229714
     24          1           0       18.539989   52.374680   -1.621490
     25          1           0       18.615130   53.253860   -0.123111
 ---------------------------------------------------------------------
                    Distance matrix (angstroms):
                    1          2          3          4          5
     1  C    0.000000
     2  C    1.511462   0.000000
     3  S    2.934305   1.878979   0.000000
     4  C    3.837472   4.506231   4.747489   0.000000
     5  C    4.859536   5.225939   5.400904   1.536716   0.000000
     6  C    5.583541   5.609768   5.317352   2.569628   1.494398
     7  N    5.302471   4.998418   4.360603   3.173501   2.548902
     8  C    6.548333   6.110369   5.216171   4.384680   3.629831
     9  N    7.431479   7.170957   6.425876   4.664084   3.656493
    10  C    6.946326   6.935938   6.504951   3.741732   2.566612
    11  Au   3.784912   3.544730   2.314447   5.100301   6.144669
    12  Au   3.773730   3.187204   2.301391   3.360307   3.539630
    13  H    1.095330   2.150235   3.314207   4.554329   5.743578
    14  H    2.168159   1.089745   2.332827   4.422219   4.830464
    15  H    2.170761   1.090036   2.396969   5.572653   6.296060
    16  H    4.048684   4.604709   4.444771   1.096093   2.206554
    17  H    5.736414   6.236612   6.469120   2.171192   1.090757
    18  H    4.665603   4.939235   5.383778   2.165986   1.094897
    19  H    6.957235   6.318713   5.184764   5.255318   4.627238
    20  H    8.423499   8.120818   7.286392   5.626232   4.596992
    21  H    7.715902   7.829843   7.509374   4.250685   3.014593
    22  H    1.092347   2.135766   3.845355   4.120047   5.002790
    23  H    1.069775   2.170178   3.060729   2.849613   4.016894
    24  H    2.828226   3.550745   4.088690   1.069811   2.155225
    25  H    4.292810   5.224841   5.633626   1.091676   2.174051
                    6          7          8          9         10
     6  C    0.000000
     7  N    1.381251   0.000000
     8  C    2.189198   1.329085   0.000000
     9  N    2.195526   2.174598   1.334005   0.000000
    10  C    1.366028   2.216557   2.198767   1.372828   0.000000
    11  Au   6.078630   5.277491   6.029728   7.104663   7.159334
    12  Au   3.106023   2.059288   3.002310   4.151617   4.225029
    13  H    6.464229   6.161162   7.372734   8.274891   7.811231
    14  H    5.169017   4.569280   5.665554   6.697025   6.464356
    15  H    6.671283   6.001867   7.054410   8.163804   7.985503
    16  H    2.658512   2.986088   4.076775   4.446105   3.736245
    17  H    2.091824   3.391983   4.264818   3.955467   2.648748
    18  H    2.112669   2.909459   4.022395   4.157977   3.165819
    19  H    3.234502   2.145997   1.077998   2.139796   3.236870
    20  H    3.171418   3.142533   2.085642   1.007563   2.127562
    21  H    2.231196   3.278051   3.218400   2.147339   1.077734
    22  H    5.913912   5.795181   7.081489   7.877017   7.272206
    23  H    4.776125   4.622718   5.892546   6.679811   6.121496
    24  H    3.170391   3.472621   4.782009   5.277117   4.474263
    25  H    3.388680   4.186750   5.333019   5.442816   4.376045
                   11         12         13         14         15
    11  Au   0.000000
    12  Au   3.533342   0.000000
    13  H    3.611673   4.534407   0.000000
    14  H    4.341334   2.982200   3.058392   0.000000
    15  H    3.974481   4.126618   2.422209   1.757341   0.000000
    16  H    4.414375   3.057383   4.621737   4.678351   5.666090
    17  H    7.076617   4.601639   6.575634   5.849119   7.298813
    18  H    6.488941   3.672764   5.654241   4.366875   5.952301
    19  H    6.024048   3.214392   7.734633   5.898283   7.168472
    20  H    7.905448   5.050492   9.255458   7.637882   9.093736
    21  H    8.090161   5.252509   8.575175   7.349442   8.891532
    22  H    4.876881   4.479569   1.764694   2.417953   2.588756
    23  H    3.588258   3.322056   1.732923   2.645077   3.063062
    24  H    4.699959   3.097779   3.630246   3.486670   4.593708
    25  H    5.757263   4.426631   4.874517   5.222905   6.242709
                   16         17         18         19         20
    16  H    0.000000
    17  H    2.841058   0.000000
    18  H    3.017961   1.734256   0.000000
    19  H    4.855801   5.322742   4.948280   0.000000
    20  H    5.371726   4.776175   5.091914   2.531334   0.000000
    21  H    4.346993   2.681134   3.610013   4.210169   2.537262
    22  H    4.583522   5.788413   4.620168   7.565212   8.880064
    23  H    3.010255   4.863550   4.005678   6.400070   7.673840
    24  H    1.758455   2.948709   2.298806   5.542087   6.274491
    25  H    1.763370   2.313144   2.773985   6.246851   6.354915
                   21         22         23         24         25
    21  H    0.000000
    22  H    7.961432   0.000000
    23  H    6.854385   1.773066   0.000000
    24  H    5.081325   3.063542   1.915401   0.000000
    25  H    4.663779   4.443695   3.304045   1.738892   0.000000
 Stoichiometry    C7H13Au2N2S(1+)
 Framework group  C1[X(C7H13Au2N2S)]
 Deg. of freedom    69
 Full point group                 C1      NOp   1
 RotChk:  IX=0 Diff= 1.93D-02
 Largest Abelian subgroup         C1      NOp   1
 Largest concise Abelian subgroup C1      NOp   1
                         Standard orientation:                         
 ---------------------------------------------------------------------
 Center     Atomic      Atomic             Coordinates (Angstroms)
 Number     Number       Type             X           Y           Z
 ---------------------------------------------------------------------
      1          6           0       -1.304252    2.975265    0.042419
      2          6           0       -1.325406    2.220623   -1.267004
      3         16           0       -1.385583    0.342676   -1.251030
      4          6           0        1.825740    1.801217    1.926818
      5          6           0        3.207394    1.651998    1.270875
      6          6           0        3.540285    0.291133    0.750820
      7          7           0        2.756793   -0.429836   -0.129065
      8          6           0        3.397645   -1.560038   -0.409097
      9          7           0        4.554124   -1.592130    0.255053
     10          6           0        4.673775   -0.434809    0.983716
     11         79           0       -2.471950   -0.586259    0.569286
     12         79           0        0.799766   -0.076817   -0.663941
     13          1           0       -2.312647    3.020468    0.467676
     14          1           0       -0.413653    2.379271   -1.842400
     15          1           0       -2.164862    2.515529   -1.896704
     16          1           0        1.376767    0.838125    2.195699
     17          1           0        3.992856    1.924339    1.977012
     18          1           0        3.303871    2.368692    0.448779
     19          1           0        3.053220   -2.331130   -1.079073
     20          1           0        5.228461   -2.339718    0.215495
     21          1           0        5.546700   -0.224187    1.579662
     22          1           0       -0.977790    4.001518   -0.140471
     23          1           0       -0.684877    2.517835    0.785083
     24          1           0        1.157268    2.316811    1.269701
     25          1           0        1.898990    2.394048    2.840570
 ---------------------------------------------------------------------
 Rotational constants (GHZ):           0.6465664           0.1696648           0.1627283
 Leave Link  202 at Tue Jul 27 14:29:27 2021, MaxMem=  7516192768 cpu:               1.5 elap:               0.1
 (Enter /PARA/pp801/luchenlin/g16/l301.exe)
 Basis read from rwf:  (5D, 7F)
 Pseudo-potential data read from rwf file.
 There are   315 symmetry adapted cartesian basis functions of A   symmetry.
 There are   299 symmetry adapted basis functions of A   symmetry.
   299 basis functions,   529 primitive gaussians,   315 cartesian basis functions
    61 alpha electrons       61 beta electrons
       nuclear repulsion energy      1087.1123925380 Hartrees.
 IExCor= 1009 DFT=T Ex+Corr=PBE1PBE ExCW=0 ScaHFX=  0.250000
 ScaDFX=  0.750000  0.750000  1.000000  1.000000 ScalE2=  1.000000  1.000000
 IRadAn=      5 IRanWt=     -1 IRanGd=            0 ICorTp=0 IEmpDi=141
 NAtoms=   25 NActive=   25 NUniq=   25 SFac= 1.00D+00 NAtFMM=   60 NAOKFM=F Big=F
 Integral buffers will be    131072 words long.
 Raffenetti 2 integral format.
 Two-electron integral symmetry is turned on.
 R6Disp:  Grimme-D3(BJ) Dispersion energy=       -0.0298327778 Hartrees.
 Nuclear repulsion after empirical dispersion term =     1087.0825597602 Hartrees.
 No density basis found on file    724.
 Leave Link  301 at Tue Jul 27 14:29:27 2021, MaxMem=  7516192768 cpu:               3.9 elap:               0.2
 (Enter /PARA/pp801/luchenlin/g16/l302.exe)
 NPDir=0 NMtPBC=     1 NCelOv=     1 NCel=       1 NClECP=     1 NCelD=      1
         NCelK=      1 NCelE2=     1 NClLst=     1 CellRange=     0.0.
 One-electron integrals computed using PRISM.
 One-electron integral symmetry used in STVInt
   1 Symmetry operations used in ECPInt.
 ECPInt:  NShTT=    7750 NPrTT=   28689 LenC2=    7131 LenP2D=   18381.
 LDataN:  DoStor=T MaxTD1= 6 Len=  172
 NBasis=   299 RedAO= T EigKep=  6.37D-04  NBF=   299
 NBsUse=   299 1.00D-06 EigRej= -1.00D+00 NBFU=   299
 Precomputing XC quadrature grid using
 IXCGrd= 4 IRadAn=           5 IRanWt=          -1 IRanGd=           0 AccXCQ= 0.00D+00.
 Defaulting to unpruned grid for atomic number  79.
 Generated NRdTot=       0 NPtTot=           0 NUsed=           0 NTot=          32
 NSgBfM=   313   313   313   313   313 MxSgAt=    25 MxSgA2=    25.
 Leave Link  302 at Tue Jul 27 14:29:29 2021, MaxMem=  7516192768 cpu:              33.9 elap:               1.5
 (Enter /PARA/pp801/luchenlin/g16/l303.exe)
 DipDrv:  MaxL=1.
 Leave Link  303 at Tue Jul 27 14:29:29 2021, MaxMem=  7516192768 cpu:               2.3 elap:               0.1
 (Enter /PARA/pp801/luchenlin/g16/l401.exe)
 Initial guess from the checkpoint file:  "/PARA/pp801/luchenlin/tmp/Gau-28821.chk"
 B after Tr=    -0.000000   -0.000000    0.000000
         Rot=    0.999966    0.007936    0.000221   -0.002253 Ang=   0.95 deg.
 Guess basis will be translated and rotated to current coordinates.
 JPrj=2 DoOrth=T DoCkMO=T.
 Generating alternative initial guess.
 ExpMin= 1.50D-02 ExpMax= 9.34D+04 ExpMxC= 3.17D+03 IAcc=3 IRadAn=         5 AccDes= 0.00D+00
 Harris functional with IExCor= 1009 and IRadAn=       5 diagonalized for initial guess.
 HarFok:  IExCor= 1009 AccDes= 0.00D+00 IRadAn=         5 IDoV= 1 UseB2=F ITyADJ=14
 ICtDFT=  3500011 ScaDFX=  1.000000  1.000000  1.000000  1.000000
 Defaulting to unpruned grid for atomic number  79.
 FoFCou: FMM=F IPFlag=           0 FMFlag=      100000 FMFlg1=           0
         NFxFlg=           0 DoJE=T BraDBF=F KetDBF=T FulRan=T
         wScrn=  0.000000 ICntrl=       500 IOpCl=  0 I1Cent=   200000004 NGrid=           0
         NMat0=    1 NMatS0=      1 NMatT0=    0 NMatD0=    1 NMtDS0=    0 NMtDT0=    0
 Petite list used in FoFCou.
 Harris En= -1053.04193640723    
 Leave Link  401 at Tue Jul 27 14:29:31 2021, MaxMem=  7516192768 cpu:              52.0 elap:               2.2
 (Enter /PARA/pp801/luchenlin/g16/l502.exe)
 Integral symmetry usage will be decided dynamically.
 Closed shell SCF:
 Using DIIS extrapolation, IDIIS=  1040.
 NGot=  7516192768 LenX=  7515982929 LenY=  7515883263
 Requested convergence on RMS density matrix=1.00D-08 within 128 cycles.
 Requested convergence on MAX density matrix=1.00D-06.
 Requested convergence on             energy=1.00D-06.
 No special actions if energy rises.
 Fock matrices will be formed incrementally for  20 cycles.

 Cycle   1  Pass 1  IDiag  1:
 FoFJK:  IHMeth= 1 ICntrl=       0 DoSepK=F KAlg= 0 I1Cent=           0 FoldK=F
 IRaf= 870000000 NMat=       1 IRICut=       1 DoRegI=T DoRafI=F ISym2E= 0 IDoP0=0 IntGTp=1.
 FoFCou: FMM=F IPFlag=           0 FMFlag=      100000 FMFlg1=           0
         NFxFlg=           0 DoJE=F BraDBF=F KetDBF=F FulRan=T
         wScrn=  0.000000 ICntrl=         0 IOpCl=  0 I1Cent=           0 NGrid=           0
         NMat0=    1 NMatS0=      1 NMatT0=    0 NMatD0=    1 NMtDS0=    0 NMtDT0=    0
 Symmetry not used in FoFCou.
 Defaulting to unpruned grid for atomic number  79.
 Defaulting to unpruned grid for atomic number  79.
 Defaulting to unpruned grid for atomic number  79.
 Defaulting to unpruned grid for atomic number  79.
 Defaulting to unpruned grid for atomic number  79.
 Defaulting to unpruned grid for atomic number  79.
 Defaulting to unpruned grid for atomic number  79.
 Defaulting to unpruned grid for atomic number  79.
 Defaulting to unpruned grid for atomic number  79.
 Defaulting to unpruned grid for atomic number  79.
 Defaulting to unpruned grid for atomic number  79.
 Defaulting to unpruned grid for atomic number  79.
 Defaulting to unpruned grid for atomic number  79.
 Defaulting to unpruned grid for atomic number  79.
 Defaulting to unpruned grid for atomic number  79.
 Defaulting to unpruned grid for atomic number  79.
 Defaulting to unpruned grid for atomic number  79.
 Defaulting to unpruned grid for atomic number  79.
 Defaulting to unpruned grid for atomic number  79.
 Defaulting to unpruned grid for atomic number  79.
 Defaulting to unpruned grid for atomic number  79.
 Defaulting to unpruned grid for atomic number  79.
 Defaulting to unpruned grid for atomic number  79.
 Defaulting to unpruned grid for atomic number  79.
 E= -1053.08717315314    
 DIIS: error= 3.57D-03 at cycle   1 NSaved=   1.
 NSaved= 1 IEnMin= 1 EnMin= -1053.08717315314     IErMin= 1 ErrMin= 3.57D-03
 ErrMax= 3.57D-03  0.00D+00 EMaxC= 1.00D-01 BMatC= 1.27D-02 BMatP= 1.27D-02
 IDIUse=3 WtCom= 9.64D-01 WtEn= 3.57D-02
 Coeff-Com:  0.100D+01
 Coeff-En:   0.100D+01
 Coeff:      0.100D+01
 Gap=     0.801 Goal=   None    Shift=    0.000
 GapD=    0.801 DampG=2.000 DampE=1.000 DampFc=2.0000 IDamp=-1.
 RMSDP=4.73D-04 MaxDP=9.87D-03              OVMax= 1.95D-02

 Cycle   2  Pass 1  IDiag  1:
 RMSU=  4.72D-04    CP:  9.99D-01
 E= -1053.09906115348     Delta-E=       -0.011888000338 Rises=F Damp=F
 DIIS: error= 6.40D-04 at cycle   2 NSaved=   2.
 NSaved= 2 IEnMin= 2 EnMin= -1053.09906115348     IErMin= 2 ErrMin= 6.40D-04
 ErrMax= 6.40D-04  0.00D+00 EMaxC= 1.00D-01 BMatC= 2.66D-04 BMatP= 1.27D-02
 IDIUse=3 WtCom= 9.94D-01 WtEn= 6.40D-03
 Coeff-Com:  0.393D-02 0.996D+00
 Coeff-En:   0.000D+00 0.100D+01
 Coeff:      0.390D-02 0.996D+00
 Gap=     0.133 Goal=   None    Shift=    0.000
 RMSDP=1.49D-04 MaxDP=3.58D-03 DE=-1.19D-02 OVMax= 5.18D-03

 Cycle   3  Pass 1  IDiag  1:
 RMSU=  1.47D-04    CP:  9.99D-01  9.45D-01
 E= -1053.09924986001     Delta-E=       -0.000188706530 Rises=F Damp=F
 DIIS: error= 5.75D-04 at cycle   3 NSaved=   3.
 NSaved= 3 IEnMin= 3 EnMin= -1053.09924986001     IErMin= 3 ErrMin= 5.75D-04
 ErrMax= 5.75D-04  0.00D+00 EMaxC= 1.00D-01 BMatC= 1.86D-04 BMatP= 2.66D-04
 IDIUse=3 WtCom= 9.94D-01 WtEn= 5.75D-03
 Coeff-Com: -0.186D-01 0.456D+00 0.562D+00
 Coeff-En:   0.000D+00 0.245D+00 0.755D+00
 Coeff:     -0.185D-01 0.455D+00 0.563D+00
 Gap=     0.134 Goal=   None    Shift=    0.000
 RMSDP=7.65D-05 MaxDP=2.08D-03 DE=-1.89D-04 OVMax= 3.39D-03

 Cycle   4  Pass 1  IDiag  1:
 RMSU=  3.17D-05    CP:  9.99D-01  1.01D+00  5.78D-01
 E= -1053.09942574589     Delta-E=       -0.000175885879 Rises=F Damp=F
 DIIS: error= 2.22D-04 at cycle   4 NSaved=   4.
 NSaved= 4 IEnMin= 4 EnMin= -1053.09942574589     IErMin= 4 ErrMin= 2.22D-04
 ErrMax= 2.22D-04  0.00D+00 EMaxC= 1.00D-01 BMatC= 2.30D-05 BMatP= 1.86D-04
 IDIUse=3 WtCom= 9.98D-01 WtEn= 2.22D-03
 Coeff-Com: -0.106D-01 0.192D+00 0.313D+00 0.505D+00
 Coeff-En:   0.000D+00 0.000D+00 0.000D+00 0.100D+01
 Coeff:     -0.106D-01 0.192D+00 0.313D+00 0.506D+00
 Gap=     0.134 Goal=   None    Shift=    0.000
 RMSDP=1.61D-05 MaxDP=7.02D-04 DE=-1.76D-04 OVMax= 1.79D-03

 Cycle   5  Pass 1  IDiag  1:
 RMSU=  1.34D-05    CP:  9.99D-01  1.01D+00  6.03D-01  7.45D-01
 E= -1053.09944343069     Delta-E=       -0.000017684802 Rises=F Damp=F
 DIIS: error= 1.03D-04 at cycle   5 NSaved=   5.
 NSaved= 5 IEnMin= 5 EnMin= -1053.09944343069     IErMin= 5 ErrMin= 1.03D-04
 ErrMax= 1.03D-04  0.00D+00 EMaxC= 1.00D-01 BMatC= 3.65D-06 BMatP= 2.30D-05
 IDIUse=3 WtCom= 9.99D-01 WtEn= 1.03D-03
 Coeff-Com: -0.211D-02 0.134D-01 0.611D-01 0.302D+00 0.626D+00
 Coeff-En:   0.000D+00 0.000D+00 0.000D+00 0.139D+00 0.861D+00
 Coeff:     -0.210D-02 0.134D-01 0.610D-01 0.302D+00 0.626D+00
 Gap=     0.134 Goal=   None    Shift=    0.000
 RMSDP=7.80D-06 MaxDP=2.44D-04 DE=-1.77D-05 OVMax= 5.21D-04

 Cycle   6  Pass 1  IDiag  1:
 RMSU=  5.08D-06    CP:  9.99D-01  1.01D+00  6.23D-01  7.88D-01  6.35D-01
 E= -1053.09944669914     Delta-E=       -0.000003268447 Rises=F Damp=F
 DIIS: error= 1.47D-05 at cycle   6 NSaved=   6.
 NSaved= 6 IEnMin= 6 EnMin= -1053.09944669914     IErMin= 6 ErrMin= 1.47D-05
 ErrMax= 1.47D-05  0.00D+00 EMaxC= 1.00D-01 BMatC= 2.86D-07 BMatP= 3.65D-06
 IDIUse=1 WtCom= 1.00D+00 WtEn= 0.00D+00
 Coeff-Com: -0.177D-03-0.972D-02 0.316D-02 0.108D+00 0.321D+00 0.577D+00
 Coeff:     -0.177D-03-0.972D-02 0.316D-02 0.108D+00 0.321D+00 0.577D+00
 Gap=     0.134 Goal=   None    Shift=    0.000
 RMSDP=2.60D-06 MaxDP=1.74D-04 DE=-3.27D-06 OVMax= 1.32D-04

 Cycle   7  Pass 1  IDiag  1:
 RMSU=  1.58D-06    CP:  9.99D-01  1.01D+00  6.23D-01  8.15D-01  6.99D-01
                    CP:  6.79D-01
 E= -1053.09944694345     Delta-E=       -0.000000244315 Rises=F Damp=F
 DIIS: error= 4.86D-06 at cycle   7 NSaved=   7.
 NSaved= 7 IEnMin= 7 EnMin= -1053.09944694345     IErMin= 7 ErrMin= 4.86D-06
 ErrMax= 4.86D-06  0.00D+00 EMaxC= 1.00D-01 BMatC= 3.62D-08 BMatP= 2.86D-07
 IDIUse=1 WtCom= 1.00D+00 WtEn= 0.00D+00
 Coeff-Com:  0.114D-03-0.710D-02-0.479D-02 0.316D-01 0.122D+00 0.321D+00
 Coeff-Com:  0.538D+00
 Coeff:      0.114D-03-0.710D-02-0.479D-02 0.316D-01 0.122D+00 0.321D+00
 Coeff:      0.538D+00
 Gap=     0.134 Goal=   None    Shift=    0.000
 RMSDP=8.56D-07 MaxDP=4.56D-05 DE=-2.44D-07 OVMax= 4.96D-05

 Cycle   8  Pass 1  IDiag  1:
 RMSU=  4.36D-07    CP:  9.99D-01  1.01D+00  6.22D-01  8.19D-01  7.13D-01
                    CP:  7.25D-01  5.93D-01
 E= -1053.09944697563     Delta-E=       -0.000000032181 Rises=F Damp=F
 DIIS: error= 8.07D-07 at cycle   8 NSaved=   8.
 NSaved= 8 IEnMin= 8 EnMin= -1053.09944697563     IErMin= 8 ErrMin= 8.07D-07
 ErrMax= 8.07D-07  0.00D+00 EMaxC= 1.00D-01 BMatC= 1.32D-09 BMatP= 3.62D-08
 IDIUse=1 WtCom= 1.00D+00 WtEn= 0.00D+00
 Coeff-Com:  0.536D-04-0.185D-02-0.204D-02 0.383D-02 0.216D-01 0.739D-01
 Coeff-Com:  0.210D+00 0.694D+00
 Coeff:      0.536D-04-0.185D-02-0.204D-02 0.383D-02 0.216D-01 0.739D-01
 Coeff:      0.210D+00 0.694D+00
 Gap=     0.134 Goal=   None    Shift=    0.000
 RMSDP=2.38D-07 MaxDP=1.98D-05 DE=-3.22D-08 OVMax= 2.88D-05

 Cycle   9  Pass 1  IDiag  1:
 RMSU=  1.76D-07    CP:  9.99D-01  1.01D+00  6.22D-01  8.21D-01  7.14D-01
                    CP:  7.29D-01  6.71D-01  8.81D-01
 E= -1053.09944697695     Delta-E=       -0.000000001314 Rises=F Damp=F
 DIIS: error= 4.77D-07 at cycle   9 NSaved=   9.
 NSaved= 9 IEnMin= 9 EnMin= -1053.09944697695     IErMin= 9 ErrMin= 4.77D-07
 ErrMax= 4.77D-07  0.00D+00 EMaxC= 1.00D-01 BMatC= 2.36D-10 BMatP= 1.32D-09
 IDIUse=1 WtCom= 1.00D+00 WtEn= 0.00D+00
 Coeff-Com:  0.108D-04 0.325D-04-0.361D-03-0.228D-02-0.576D-02-0.864D-02
 Coeff-Com:  0.279D-01 0.341D+00 0.648D+00
 Coeff:      0.108D-04 0.325D-04-0.361D-03-0.228D-02-0.576D-02-0.864D-02
 Coeff:      0.279D-01 0.341D+00 0.648D+00
 Gap=     0.134 Goal=   None    Shift=    0.000
 RMSDP=8.78D-08 MaxDP=4.23D-06 DE=-1.31D-09 OVMax= 5.35D-06

 Cycle  10  Pass 1  IDiag  1:
 RMSU=  4.58D-08    CP:  9.99D-01  1.01D+00  6.22D-01  8.21D-01  7.15D-01
                    CP:  7.34D-01  6.79D-01  9.83D-01  7.34D-01
 E= -1053.09944697724     Delta-E=       -0.000000000296 Rises=F Damp=F
 DIIS: error= 1.69D-07 at cycle  10 NSaved=  10.
 NSaved=10 IEnMin=10 EnMin= -1053.09944697724     IErMin=10 ErrMin= 1.69D-07
 ErrMax= 1.69D-07  0.00D+00 EMaxC= 1.00D-01 BMatC= 1.90D-11 BMatP= 2.36D-10
 IDIUse=1 WtCom= 1.00D+00 WtEn= 0.00D+00
 Coeff-Com:  0.472D-06 0.181D-03 0.106D-04-0.142D-02-0.468D-02-0.109D-01
 Coeff-Com: -0.377D-02 0.106D+00 0.289D+00 0.625D+00
 Coeff:      0.472D-06 0.181D-03 0.106D-04-0.142D-02-0.468D-02-0.109D-01
 Coeff:     -0.377D-02 0.106D+00 0.289D+00 0.625D+00
 Gap=     0.134 Goal=   None    Shift=    0.000
 RMSDP=3.21D-08 MaxDP=3.24D-06 DE=-2.96D-10 OVMax= 3.47D-06

 Cycle  11  Pass 1  IDiag  1:
 RMSU=  1.92D-08    CP:  9.99D-01  1.01D+00  6.22D-01  8.21D-01  7.15D-01
                    CP:  7.34D-01  6.83D-01  9.94D-01  8.35D-01  7.65D-01
 E= -1053.09944697726     Delta-E=       -0.000000000020 Rises=F Damp=F
 DIIS: error= 6.83D-08 at cycle  11 NSaved=  11.
 NSaved=11 IEnMin=11 EnMin= -1053.09944697726     IErMin=11 ErrMin= 6.83D-08
 ErrMax= 6.83D-08  0.00D+00 EMaxC= 1.00D-01 BMatC= 5.05D-12 BMatP= 1.90D-11
 IDIUse=1 WtCom= 1.00D+00 WtEn= 0.00D+00
 Coeff-Com: -0.125D-05 0.971D-04 0.599D-04-0.438D-03-0.173D-02-0.499D-02
 Coeff-Com: -0.646D-02 0.739D-02 0.620D-01 0.366D+00 0.578D+00
 Coeff:     -0.125D-05 0.971D-04 0.599D-04-0.438D-03-0.173D-02-0.499D-02
 Coeff:     -0.646D-02 0.739D-02 0.620D-01 0.366D+00 0.578D+00
 Gap=     0.134 Goal=   None    Shift=    0.000
 RMSDP=1.03D-08 MaxDP=5.07D-07 DE=-2.05D-11 OVMax= 5.60D-07

 Cycle  12  Pass 1  IDiag  1:
 RMSU=  4.82D-09    CP:  9.99D-01  1.01D+00  6.22D-01  8.21D-01  7.15D-01
                    CP:  7.34D-01  6.84D-01  1.00D+00  8.35D-01  8.79D-01
                    CP:  7.50D-01
 E= -1053.09944697726     Delta-E=       -0.000000000000 Rises=F Damp=F
 DIIS: error= 1.08D-08 at cycle  12 NSaved=  12.
 NSaved=12 IEnMin=12 EnMin= -1053.09944697726     IErMin=12 ErrMin= 1.08D-08
 ErrMax= 1.08D-08  0.00D+00 EMaxC= 1.00D-01 BMatC= 1.48D-13 BMatP= 5.05D-12
 IDIUse=1 WtCom= 1.00D+00 WtEn= 0.00D+00
 Coeff-Com: -0.405D-06 0.124D-04 0.147D-04-0.486D-05-0.950D-04-0.605D-03
 Coeff-Com: -0.131D-02-0.639D-02-0.101D-01 0.578D-01 0.174D+00 0.786D+00
 Coeff:     -0.405D-06 0.124D-04 0.147D-04-0.486D-05-0.950D-04-0.605D-03
 Coeff:     -0.131D-02-0.639D-02-0.101D-01 0.578D-01 0.174D+00 0.786D+00
 Gap=     0.134 Goal=   None    Shift=    0.000
 RMSDP=2.82D-09 MaxDP=2.30D-07 DE=-4.55D-13 OVMax= 3.10D-07

 SCF Done:  E(RPBE1PBE) =  -1053.09944698     A.U. after   12 cycles
            NFock= 12  Conv=0.28D-08     -V/T= 2.2086
 KE= 8.713736740299D+02 PE=-4.563816461952D+03 EE= 1.552260781184D+03
 Leave Link  502 at Tue Jul 27 14:30:01 2021, MaxMem=  7516192768 cpu:             704.7 elap:              29.6
 (Enter /PARA/pp801/luchenlin/g16/l701.exe)
 ... and contract with generalized density number  0.
 Compute integral first derivatives.
 R6Disp: Adding Grimme-D3(BJ) dispersion energy 1st derivatives to the gradient.
   1 Symmetry operations used in ECPInt.
 ECPInt:  NShTT=    7750 NPrTT=   28689 LenC2=    7131 LenP2D=   18381.
 LDataN:  DoStor=T MaxTD1= 7 Len=  274
 Leave Link  701 at Tue Jul 27 14:30:02 2021, MaxMem=  7516192768 cpu:              16.7 elap:               0.8
 (Enter /PARA/pp801/luchenlin/g16/l702.exe)
 L702 exits ... SP integral derivatives will be done elsewhere.
 Leave Link  702 at Tue Jul 27 14:30:02 2021, MaxMem=  7516192768 cpu:               0.8 elap:               0.0
 (Enter /PARA/pp801/luchenlin/g16/l703.exe)
 Integral derivatives from FoFJK, PRISM(SPDF).
 Compute integral first derivatives, UseDBF=F ICtDFT=           0.
 Calling FoFJK, ICntrl=      2127 FMM=F ISym2X=0 I1Cent= 0 IOpClX= 0 NMat=1 NMatS=1 NMatT=0.
 FoFJK:  IHMeth= 1 ICntrl=    2127 DoSepK=F KAlg= 0 I1Cent=           0 FoldK=F
 IRaf=         0 NMat=       1 IRICut=       1 DoRegI=T DoRafI=F ISym2E= 0 IDoP0=0 IntGTp=1.
 FoFCou: FMM=F IPFlag=           0 FMFlag=      100000 FMFlg1=         800
         NFxFlg=           0 DoJE=F BraDBF=F KetDBF=F FulRan=T
         wScrn=  0.000000 ICntrl=      2127 IOpCl=  0 I1Cent=           0 NGrid=           0
         NMat0=    1 NMatS0=      1 NMatT0=    0 NMatD0=    1 NMtDS0=    0 NMtDT0=    0
 Symmetry not used in FoFCou.
 Defaulting to unpruned grid for atomic number  79.
 Defaulting to unpruned grid for atomic number  79.
 Defaulting to unpruned grid for atomic number  79.
 Defaulting to unpruned grid for atomic number  79.
 Defaulting to unpruned grid for atomic number  79.
 Defaulting to unpruned grid for atomic number  79.
 Defaulting to unpruned grid for atomic number  79.
 Defaulting to unpruned grid for atomic number  79.
 Defaulting to unpruned grid for atomic number  79.
 Defaulting to unpruned grid for atomic number  79.
 Defaulting to unpruned grid for atomic number  79.
 Defaulting to unpruned grid for atomic number  79.
 Defaulting to unpruned grid for atomic number  79.
 Defaulting to unpruned grid for atomic number  79.
 Defaulting to unpruned grid for atomic number  79.
 Defaulting to unpruned grid for atomic number  79.
 Defaulting to unpruned grid for atomic number  79.
 Defaulting to unpruned grid for atomic number  79.
 Defaulting to unpruned grid for atomic number  79.
 Defaulting to unpruned grid for atomic number  79.
 Defaulting to unpruned grid for atomic number  79.
 Defaulting to unpruned grid for atomic number  79.
 Defaulting to unpruned grid for atomic number  79.
 Defaulting to unpruned grid for atomic number  79.
 Leave Link  703 at Tue Jul 27 14:30:08 2021, MaxMem=  7516192768 cpu:             139.4 elap:               5.9
 (Enter /PARA/pp801/luchenlin/g16/l716.exe)
 Dipole        = 2.22999520D+00-3.56885184D-01 7.14670564D-01
 ***** Axes restored to original set *****
 -------------------------------------------------------------------
 Center     Atomic                   Forces (Hartrees/Bohr)
 Number     Number              X              Y              Z
 -------------------------------------------------------------------
      1        6           0.011627643   -0.013732595   -0.009146344
      2        6           0.004365725    0.003274532   -0.004056550
      3       16          -0.005565029   -0.003523200    0.001774232
      4        6          -0.000930262    0.014089362    0.005384688
      5        6           0.001167090    0.001846453   -0.002570359
      6        6          -0.004286813   -0.001120354    0.004348045
      7        7           0.003518696    0.003326132   -0.002956220
      8        6           0.001019331   -0.003693662    0.000094107
      9        7          -0.002445374    0.000972925   -0.000155045
     10        6           0.001426795    0.000234489   -0.000704420
     11       79          -0.006505079   -0.004631400    0.002060026
     12       79           0.000994319    0.002754621    0.002619900
     13        1          -0.001428150   -0.000258059   -0.000020724
     14        1          -0.001519075   -0.000747382   -0.000109477
     15        1           0.001511674   -0.000433190    0.000381323
     16        1          -0.002231966   -0.000245657    0.001044040
     17        1           0.000154381    0.001319401    0.000572855
     18        1          -0.000228648   -0.000440637   -0.000413374
     19        1           0.000852471    0.000370187    0.000369293
     20        1          -0.000472752   -0.000399413   -0.000114815
     21        1           0.000746587   -0.000362540    0.000690607
     22        1          -0.000285303    0.001028048    0.001042843
     23        1          -0.003130059    0.012276009    0.005387121
     24        1           0.001274066   -0.011634065   -0.005427164
     25        1           0.000369733   -0.000270005   -0.000094587
 -------------------------------------------------------------------
 Cartesian Forces:  Max     0.014089362 RMS     0.004156212
 Leave Link  716 at Tue Jul 27 14:30:08 2021, MaxMem=  7516192768 cpu:               0.9 elap:               0.0
 (Enter /PARA/pp801/luchenlin/g16/l103.exe)

 GradGradGradGradGradGradGradGradGradGradGradGradGradGradGradGradGradGrad
 Berny optimization.
 Using GEDIIS/GDIIS optimizer.
 FormGI is forming the generalized inverse of G from B-inverse, IUseBI=4.
 Internal  Forces:  Max     0.009639472 RMS     0.002027650
 Search for a local minimum.
 Step number   5 out of a maximum of  150
 All quantities printed in internal units (Hartrees-Bohrs-Radians)
 RMS Force = .87457D-03 SwitMx=.10000D-02 MixMth= 2
 Mixed Optimization -- En-DIIS/RFO-DIIS
 Update second derivatives using D2CorX and points    4    5
 DE= -6.76D-03 DEPred=-6.85D-03 R= 9.88D-01
 TightC=F SS=  1.41D+00  RLast= 6.18D-01 DXNew= 1.4270D+00 1.8540D+00
 Trust test= 9.88D-01 RLast= 6.18D-01 DXMaxT set to 1.43D+00
 ITU=  1  1  1  1  0
 Use linear search instead of GDIIS.
     Eigenvalues ---    0.00581   0.00700   0.01250   0.01539   0.01781
     Eigenvalues ---    0.02135   0.02425   0.02608   0.02659   0.02996
     Eigenvalues ---    0.03398   0.03923   0.04094   0.04776   0.05158
     Eigenvalues ---    0.05227   0.06347   0.08923   0.09525   0.10196
     Eigenvalues ---    0.11256   0.11507   0.12282   0.13976   0.15998
     Eigenvalues ---    0.15999   0.16000   0.16017   0.16033   0.16098
     Eigenvalues ---    0.16289   0.17420   0.18668   0.20892   0.23071
     Eigenvalues ---    0.23592   0.24045   0.26093   0.26763   0.29201
     Eigenvalues ---    0.32489   0.37228   0.37230   0.37230   0.37230
     Eigenvalues ---    0.37230   0.37230   0.37231   0.37246   0.37311
     Eigenvalues ---    0.38631   0.40199   0.46985   0.47804   0.49308
     Eigenvalues ---    0.54036   0.660521000.000001000.000001000.00000
     Eigenvalues --- 1000.000001000.000001000.000001000.000001000.00000
     Eigenvalues --- 1000.000001000.000001000.000001000.000001000.00000
     Eigenvalues --- 1000.000001000.000001000.000001000.000001000.00000
     Eigenvalues --- 1000.000001000.000001000.000001000.000001000.00000
     Eigenvalues --- 1000.000001000.000001000.000001000.000001000.00000
     Eigenvalues --- 1000.000001000.000001000.000001000.000001000.00000
     Eigenvalues --- 1000.000001000.000001000.000001000.000001000.00000
     Eigenvalues --- 1000.000001000.000001000.000001000.000001000.00000
     Eigenvalues --- 1000.000001000.000001000.000001000.000001000.00000
     Eigenvalues --- 1000.000001000.000001000.000001000.000001000.00000
     Eigenvalues --- 1000.000001000.000001000.000001000.000001000.00000
     Eigenvalues --- 1000.000001000.000001000.000001000.000001000.00000
     Eigenvalues --- 1000.000001000.000001000.000001000.000001000.00000
     Eigenvalues --- 1000.000001000.000001000.000001000.000001000.00000
     Eigenvalues --- 1000.000001000.000001000.000001000.000001000.00000
     Eigenvalues --- 1000.000001000.000001000.000001000.000001000.00000
     Eigenvalues --- 1000.00000
 RFO step:  Lambda=-1.46620640D-03 EMin= 5.81363366D-03
 Quartic linear search produced a step of  0.06541.
 Iteration  1 RMS(Cart)=  0.06248291 RMS(Int)=  0.00105641
 Iteration  2 RMS(Cart)=  0.00155262 RMS(Int)=  0.00027764
 New curvilinear step failed, DQL= 2.13D-04 SP=-2.91D-03.
 ITry= 1 IFail=1 DXMaxC= 2.47D-01 DCOld= 1.00D+10 DXMaxT= 1.43D+00 DXLimC= 3.00D+00 Rises=F
 Iteration  1 RMS(Cart)=  0.05618022 RMS(Int)=  0.00086838
 Iteration  2 RMS(Cart)=  0.00126568 RMS(Int)=  0.00023571
 New curvilinear step failed, DQL= 1.81D-04 SP=-2.46D-03.
 ITry= 2 IFail=1 DXMaxC= 2.23D-01 DCOld= 1.00D+10 DXMaxT= 1.43D+00 DXLimC= 3.00D+00 Rises=F
 Iteration  1 RMS(Cart)=  0.04988154 RMS(Int)=  0.00069934
 Iteration  2 RMS(Cart)=  0.00100841 RMS(Int)=  0.00019838
 New curvilinear step failed, DQL= 1.52D-04 SP=-2.03D-03.
 ITry= 3 IFail=1 DXMaxC= 1.99D-01 DCOld= 1.00D+10 DXMaxT= 1.43D+00 DXLimC= 3.00D+00 Rises=F
 Iteration  1 RMS(Cart)=  0.04358876 RMS(Int)=  0.00054940
 Iteration  2 RMS(Cart)=  0.00078077 RMS(Int)=  0.00016579
 New curvilinear step failed, DQL= 1.27D-04 SP=-1.63D-03.
 ITry= 4 IFail=1 DXMaxC= 1.76D-01 DCOld= 1.00D+10 DXMaxT= 1.43D+00 DXLimC= 3.00D+00 Rises=F
 Iteration  1 RMS(Cart)=  0.03730515 RMS(Int)=  0.00041874
 Iteration  2 RMS(Cart)=  0.00058270 RMS(Int)=  0.00013813
 New curvilinear step failed, DQL= 1.05D-04 SP=-1.26D-03.
 ITry= 5 IFail=1 DXMaxC= 1.52D-01 DCOld= 1.00D+10 DXMaxT= 1.43D+00 DXLimC= 3.00D+00 Rises=F
 Iteration  1 RMS(Cart)=  0.03103685 RMS(Int)=  0.00030768
 Iteration  2 RMS(Cart)=  0.00041413 RMS(Int)=  0.00011557
 New curvilinear step failed, DQL= 8.60D-05 SP=-9.13D-04.
 ITry= 6 IFail=1 DXMaxC= 1.28D-01 DCOld= 1.00D+10 DXMaxT= 1.43D+00 DXLimC= 3.00D+00 Rises=F
 Iteration  1 RMS(Cart)=  0.02479630 RMS(Int)=  0.00021680
 Iteration  2 RMS(Cart)=  0.00027499 RMS(Int)=  0.00009818
 New curvilinear step failed, DQL= 7.10D-05 SP=-6.09D-04.
 ITry= 7 IFail=1 DXMaxC= 1.03D-01 DCOld= 1.00D+10 DXMaxT= 1.43D+00 DXLimC= 3.00D+00 Rises=F
 Iteration  1 RMS(Cart)=  0.01861292 RMS(Int)=  0.00014724
 Iteration  2 RMS(Cart)=  0.00016515 RMS(Int)=  0.00008575
 New curvilinear step failed, DQL= 6.01D-05 SP=-3.59D-04.
 ITry= 8 IFail=1 DXMaxC= 7.94D-02 DCOld= 1.00D+10 DXMaxT= 1.43D+00 DXLimC= 3.00D+00 Rises=F
 Iteration  1 RMS(Cart)=  0.01257381 RMS(Int)=  0.00010075
 Iteration  2 RMS(Cart)=  0.00008433 RMS(Int)=  0.00007763
 New curvilinear step failed, DQL= 5.42D-05 SP=-1.62D-04.
 ITry= 9 IFail=1 DXMaxC= 5.73D-02 DCOld= 1.00D+10 DXMaxT= 1.43D+00 DXLimC= 3.00D+00 Rises=F
 Iteration  1 RMS(Cart)=  0.00706449 RMS(Int)=  0.00007750
 Iteration  2 RMS(Cart)=  0.00003199 RMS(Int)=  0.00007278
 New curvilinear step failed, DQL= 5.46D-05 SP=-6.41D-05.
 ITry=10 IFail=1 DXMaxC= 3.78D-02 DCOld= 1.00D+10 DXMaxT= 1.43D+00 DXLimC= 3.00D+00 Rises=F
 RedQX1 iteration     1 Try  1 RMS(Cart)=  0.01252762 RMS(Int)=  0.02465201 XScale=  4.99718406
 RedQX1 iteration     1 Try  2 RMS(Cart)=  0.01252302 RMS(Int)=  0.01848120 XScale=  2.49756652
 RedQX1 iteration     1 Try  3 RMS(Cart)=  0.01250518 RMS(Int)=  0.01231174 XScale=  1.66460550
 RedQX1 iteration     1 Try  4 RMS(Cart)=  0.01246238 RMS(Int)=  0.00615142 XScale=  1.24825245
 RedQX1 iteration     1 Try  5 RMS(Cart)=  0.01235059 RMS(Int)=  0.00042908 XScale=  0.99849466
 RedQX1 iteration     2 Try  1 RMS(Cart)=  0.00247012 RMS(Int)=  0.00491965 XScale=  1.18882440
 RedQX1 iteration     2 Try  2 RMS(Cart)=  0.00246340 RMS(Int)=  0.00368903 XScale=  1.13482281
 RedQX1 iteration     2 Try  3 RMS(Cart)=  0.00245412 RMS(Int)=  0.00246079 XScale=  1.08555907
 RedQX1 iteration     2 Try  4 RMS(Cart)=  0.00243983 RMS(Int)=  0.00124040 XScale=  1.04048694
 RedQX1 iteration     2 Try  5 RMS(Cart)=  0.00241171 RMS(Int)=  0.00022263 XScale=  0.99927414
 RedQX1 iteration     2 Try  6 RMS(Cart)=  0.00012757 RMS(Int)=  0.00020633 XScale=  0.99978305
 RedQX1 iteration     3 Try  1 RMS(Cart)=  0.00000154 RMS(Int)=  0.00020628 XScale=  0.99982339
 RedQX1 iteration     1 Try  1 RMS(Cart)=  0.00010049 RMS(Int)=  0.00029687 XScale=  7.36615528
 RedQX1 iteration     1 Try  2 RMS(Cart)=  0.00010030 RMS(Int)=  0.00027270 XScale=  3.68191415
 RedQX1 iteration     1 Try  3 RMS(Cart)=  0.00010006 RMS(Int)=  0.00025394 XScale=  2.45359641
 RedQX1 iteration     1 Try  4 RMS(Cart)=  0.00009972 RMS(Int)=  0.00024188 XScale=  1.83911719
 RedQX1 iteration     1 Try  5 RMS(Cart)=  0.00009911 RMS(Int)=  0.00023759 XScale=  1.46977835
 RedQX1 iteration     1 Try  6 RMS(Cart)=  0.00000350 RMS(Int)=  0.00023760 XScale=  1.46882982
 Variable       Old X    -DE/DX   Delta X   Delta X   Delta X     New X
                                 (Linear)    (Quad)   (Total)
    X1       36.93388   0.00732   0.00005   0.00000  -0.00024  36.93364
    Y1       94.44383  -0.00535   0.00003   0.00000  -0.00027  94.44356
    Z1       -5.17130  -0.00422  -0.00002   0.00000   0.00036  -5.17094
    X4       35.09838  -0.00123   0.00001   0.00000  -0.00022  35.09815
    Y4      100.83783   0.00645  -0.00000   0.00000  -0.00007 100.83776
    Z4       -2.28411   0.00151  -0.00001   0.00000   0.00039  -2.28373
   X11       42.36914  -0.00655  -0.00001   0.00000   0.00027  42.36940
   Y11       98.13129  -0.00382  -0.00002   0.00000   0.00005  98.13134
   Z11       -8.00294   0.00237  -0.00001   0.00000  -0.00009  -8.00302
   X12       36.22613   0.00080   0.00000   0.00000  -0.00008  36.22605
   Y12      100.69390   0.00179  -0.00000   0.00000   0.00010 100.69399
   Z12       -8.53157   0.00132   0.00001   0.00000  -0.00014  -8.53171
   X23       37.08146  -0.00022  -0.00005   0.00000   0.00008  37.08154
   Y23       96.21801   0.00375  -0.00001   0.00000   0.00006  96.21807
   Z23       -4.21355   0.00041   0.00002   0.00000  -0.00027  -4.21382
   X24       35.03550  -0.00012  -0.00001   0.00000   0.00019  35.03569
   Y24       98.97380  -0.00282   0.00000   0.00000   0.00013  98.97394
   Z24       -3.06417  -0.00140   0.00000   0.00000  -0.00025  -3.06442
    R1        2.85625   0.00094  -0.00231   0.00520   0.00302   2.85927
    R2        2.06987  -0.00108  -0.00010  -0.00265  -0.00275   2.06713
    R3        2.06424   0.00006   0.00007   0.00074   0.00081   2.06505
    R4        2.02158   0.00963  -0.00002  -0.00000   0.00001   2.02159
    R5        3.55076  -0.00555   0.00132  -0.02098  -0.01935   3.53141
    R6        2.05932   0.00124   0.00023   0.00406   0.00429   2.06360
    R7        2.05987   0.00049   0.00015   0.00193   0.00207   2.06194
    R8        4.37367  -0.00026   0.00604   0.00092   0.00696   4.38063
    R9        4.34900   0.00065  -0.00107   0.00711   0.00613   4.35513
   R10        2.90397   0.00095  -0.00171   0.00508   0.00329   2.90726
   R11        2.07131  -0.00231  -0.00011  -0.00626  -0.00637   2.06495
   R12        2.02165   0.00964  -0.00001   0.00000   0.00004   2.02169
   R13        2.06297  -0.00005   0.00025   0.00054   0.00079   2.06376
   R14        2.82400  -0.00199  -0.00095  -0.00653  -0.00728   2.81673
   R15        2.06123   0.00101   0.00021   0.00349   0.00370   2.06493
   R16        2.06906   0.00057   0.00013   0.00207   0.00220   2.07126
   R17        2.61019   0.00258  -0.00047   0.00455   0.00450   2.61468
   R18        2.58142  -0.00079   0.00012  -0.00104  -0.00099   2.58043
   R19        2.51161  -0.00254  -0.00017  -0.00405  -0.00414   2.50747
   R20        3.89149  -0.00040   0.00145  -0.00502  -0.00333   3.88816
   R21        2.52090   0.00173   0.00024   0.00351   0.00378   2.52468
   R22        2.03712  -0.00002  -0.00006   0.00016   0.00010   2.03722
   R23        2.59427   0.00026   0.00027   0.00074   0.00094   2.59521
   R24        1.90402  -0.00027   0.00000  -0.00040  -0.00040   1.90362
   R25        2.03662  -0.00007  -0.00005   0.00008   0.00004   2.03666
    A1        1.92204   0.00082   0.00082   0.00026   0.00105   1.92309
    A2        1.90520   0.00069  -0.00173   0.00011  -0.00114   1.90406
    A3        1.97800  -0.00038   0.00168   0.01961   0.01983   1.99783
    A4        1.87693  -0.00052   0.00085  -0.00520  -0.00437   1.87256
    A5        1.85578   0.00109   0.00085   0.00053   0.00135   1.85713
    A6        1.92295  -0.00172  -0.00235  -0.01655  -0.01805   1.90490
    A7        2.08528  -0.00087   0.00291   0.00577   0.00755   2.09284
    A8        1.95307  -0.00131   0.00256   0.00165   0.00458   1.95765
    A9        1.95645   0.00094   0.00269  -0.01137  -0.00874   1.94771
   A10        1.74852   0.00170  -0.00134   0.00975   0.00822   1.75673
   A11        1.82414  -0.00050   0.00027  -0.00672  -0.00593   1.81821
   A12        1.87541   0.00020  -0.00839   0.00258  -0.00589   1.86952
   A13        2.00740  -0.00191  -0.00466  -0.01296  -0.01741   1.98998
   A14        1.72535   0.00408   0.00211   0.02733   0.02934   1.75468
   A15        1.74357  -0.00171  -0.00137  -0.00219  -0.00344   1.74013
   A16        1.96890  -0.00147   0.00224  -0.01035  -0.00822   1.96068
   A17        1.92454   0.00209  -0.00212   0.02106   0.01852   1.94307
   A18        1.92803   0.00058  -0.00099  -0.00134  -0.00225   1.92578
   A19        1.89463  -0.00051   0.00303   0.00317   0.00607   1.90070
   A20        1.87477  -0.00008   0.00189  -0.00612  -0.00430   1.87047
   A21        1.86955  -0.00065  -0.00392  -0.00694  -0.01062   1.85893
   A22        2.02334   0.00127   0.00187   0.00600   0.00791   2.03125
   A23        1.92503  -0.00041   0.00210  -0.00231  -0.00042   1.92460
   A24        1.91363  -0.00014   0.00124   0.00053   0.00172   1.91535
   A25        1.86738  -0.00051   0.00090  -0.00926  -0.00824   1.85914
   A26        1.89142  -0.00077   0.00251  -0.00034   0.00174   1.89316
   A27        1.83298   0.00049  -0.00942   0.00528  -0.00408   1.82891
   A28        2.17810  -0.00058   0.00008  -0.00119  -0.00130   2.17680
   A29        2.22616   0.00114  -0.00051   0.00560   0.00515   2.23131
   A30        1.87747  -0.00055   0.00034  -0.00336  -0.00315   1.87432
   A31        1.88029   0.00054  -0.00029   0.00351   0.00293   1.88321
   A32        2.23324  -0.00049  -0.00270  -0.00354  -0.00657   2.22667
   A33        2.15230   0.00010   0.00373   0.00698   0.01041   2.16271
   A34        1.91088  -0.00013   0.00051  -0.00160  -0.00109   1.90979
   A35        2.19587   0.00019  -0.00015   0.00213   0.00198   2.19784
   A36        2.17633  -0.00006  -0.00036  -0.00060  -0.00097   2.17536
   A37        1.89603  -0.00004  -0.00052  -0.00025  -0.00097   1.89506
   A38        2.18770   0.00004   0.00026   0.00045   0.00071   2.18841
   A39        2.19939   0.00001   0.00026   0.00003   0.00029   2.19968
   A40        1.86000   0.00020  -0.00004   0.00232   0.00204   1.86204
   A41        2.29495  -0.00080   0.00143  -0.00567  -0.00417   2.29078
   A42        2.12803   0.00060  -0.00138   0.00309   0.00178   2.12981
   A43        3.13012   0.00133   0.00233   0.00839   0.00976   3.13988
   A44        3.14449  -0.00009   0.00077  -0.04036  -0.03930   3.10519
    D1       -1.37272   0.00020  -0.00826  -0.07852  -0.08695  -1.45967
    D2        2.87722  -0.00038  -0.01044  -0.09740  -0.10774   2.76948
    D3        0.76879  -0.00037  -0.00339  -0.09384  -0.09721   0.67158
    D4        2.85365  -0.00007  -0.00876  -0.07242  -0.08158   2.77207
    D5        0.82040  -0.00065  -0.01094  -0.09129  -0.10237   0.71804
    D6       -1.28803  -0.00064  -0.00389  -0.08773  -0.09183  -1.37986
    D7        0.70345   0.00191  -0.00561  -0.06478  -0.07116   0.63229
    D8       -1.32980   0.00132  -0.00779  -0.08366  -0.09195  -1.42175
    D9        2.84496   0.00133  -0.00074  -0.08010  -0.08142   2.76354
   D10        0.52537   0.00185   0.00504   0.06600   0.07052   0.59590
   D11       -1.31332   0.00221   0.00679   0.05785   0.06446  -1.24886
   D12        2.66292   0.00100   0.00885   0.07908   0.08745   2.75037
   D13        0.82423   0.00136   0.01060   0.07093   0.08139   0.90562
   D14       -1.67984   0.00166  -0.00067   0.08326   0.08221  -1.59763
   D15        2.76465   0.00202   0.00108   0.07512   0.07615   2.84080
   D16        0.64655  -0.00177  -0.00537  -0.03909  -0.04521   0.60134
   D17       -2.71784  -0.00068  -0.00055  -0.02388  -0.02485  -2.74269
   D18       -1.40277  -0.00061  -0.00104  -0.03172  -0.03301  -1.43578
   D19        1.51603   0.00048   0.00378  -0.01651  -0.01266   1.50337
   D20        0.29565   0.00060   0.00166   0.01239   0.01422   0.30987
   D21       -1.82937   0.00067  -0.00235   0.02218   0.01973  -1.80964
   D22        2.44358   0.00040   0.00712   0.01682   0.02391   2.46749
   D23       -1.82585   0.00077  -0.00226   0.00030  -0.00130  -1.82714
   D24        2.33232   0.00085  -0.00627   0.01009   0.00422   2.33654
   D25        0.32209   0.00057   0.00320   0.00473   0.00840   0.33049
   D26        2.39415  -0.00009   0.00485  -0.00339   0.00170   2.39585
   D27        0.26913  -0.00001   0.00085   0.00640   0.00722   0.27635
   D28       -1.74110  -0.00028   0.01031   0.00103   0.01139  -1.72971
   D29        0.93774   0.00035   0.00295  -0.00757  -0.00439   0.93334
   D30       -2.26906   0.00030  -0.00229   0.01579   0.01360  -2.25545
   D31        3.09315   0.00029   0.00748  -0.01374  -0.00601   3.08713
   D32       -0.11365   0.00024   0.00224   0.00962   0.01198  -0.10166
   D33       -1.22180   0.00024  -0.00174  -0.01233  -0.01390  -1.23570
   D34        1.85459   0.00019  -0.00698   0.01103   0.00409   1.85869
   D35        3.09436  -0.00032  -0.00275  -0.00096  -0.00388   3.09049
   D36       -0.24353   0.00059   0.00146   0.03886   0.03988  -0.20365
   D37        0.00698  -0.00034   0.00160  -0.02066  -0.01903  -0.01205
   D38        2.95227   0.00057   0.00581   0.01915   0.02473   2.97700
   D39       -3.09797   0.00086   0.00264   0.01686   0.01954  -3.07843
   D40        0.02185   0.00040   0.00287   0.00238   0.00533   0.02717
   D41       -0.01254   0.00080  -0.00187   0.03699   0.03504   0.02251
   D42        3.10728   0.00034  -0.00164   0.02251   0.02083   3.12811
   D43        0.00161  -0.00028  -0.00068  -0.00465  -0.00528  -0.00367
   D44       -3.12467  -0.00009  -0.00034   0.00026   0.00004  -3.12464
   D45       -2.95489  -0.00105  -0.00355  -0.04076  -0.04475  -2.99964
   D46        0.20202  -0.00086  -0.00322  -0.03585  -0.03943   0.16258
   D47       -0.00959   0.00080  -0.00051   0.02820   0.02759   0.01801
   D48       -3.13953   0.00028   0.00122   0.00788   0.00909  -3.13045
   D49        3.11690   0.00061  -0.00083   0.02339   0.02240   3.13929
   D50       -0.01305   0.00009   0.00089   0.00307   0.00389  -0.00916
   D51        0.01368  -0.00098   0.00149  -0.04029  -0.03876  -0.02508
   D52       -3.10869  -0.00056   0.00124  -0.02738  -0.02606  -3.13476
   D53       -3.13966  -0.00046  -0.00025  -0.01979  -0.02010   3.12343
   D54        0.02115  -0.00004  -0.00049  -0.00688  -0.00740   0.01375
         Item               Value     Threshold  Converged?
 Maximum Force            0.004458     0.000450     NO 
 RMS     Force            0.000875     0.000300     NO 
 Maximum Displacement     0.246015     0.001800     NO 
 RMS     Displacement     0.061982     0.001200     NO 
 Predicted change in Energy=-8.341985D-04
 Lowest energy point so far.  Saving SCF results.
 GradGradGradGradGradGradGradGradGradGradGradGradGradGradGradGradGradGrad

 Leave Link  103 at Tue Jul 27 14:30:09 2021, MaxMem=  7516192768 cpu:               9.8 elap:               0.6
 (Enter /PARA/pp801/luchenlin/g16/l202.exe)
                          Input orientation:                          
 ---------------------------------------------------------------------
 Center     Atomic      Atomic             Coordinates (Angstroms)
 Number     Number       Type             X           Y           Z
 ---------------------------------------------------------------------
      1          6           0       19.544442   49.977382   -2.736344
      2          6           0       19.422180   50.085003   -4.240614
      3         16           0       20.357129   51.417453   -5.158568
      4          6           0       18.573144   53.361046   -1.208497
      5          6           0       17.349445   54.188812   -1.637699
      6          6           0       17.583759   55.223089   -2.685124
      7          7           0       18.173140   54.981437   -3.913402
      8          6           0       18.157833   56.114865   -4.603155
      9          7           0       17.579879   57.072105   -3.872015
     10          6           0       17.228850   56.541323   -2.655021
     11         79           0       22.420923   51.928867   -4.235018
     12         79           0       19.170000   53.284967   -4.514787
     13          1           0       20.439278   49.407288   -2.470206
     14          1           0       18.399563   50.301882   -4.556380
     15          1           0       19.721504   49.159551   -4.735098
     16          1           0       19.515649   53.833647   -1.495509
     17          1           0       16.923685   54.709558   -0.776550
     18          1           0       16.552421   53.519964   -1.982301
     19          1           0       18.531296   56.250568   -5.605302
     20          1           0       17.434589   58.024157   -4.167382
     21          1           0       16.738687   57.128136   -1.895453
     22          1           0       18.682783   49.430350   -2.345883
     23          1           0       19.622707   50.916410   -2.229858
     24          1           0       18.540091   52.374751   -1.621621
     25          1           0       18.589401   53.242441   -0.122982
 ---------------------------------------------------------------------
                    Distance matrix (angstroms):
                    1          2          3          4          5
     1  C    0.000000
     2  C    1.513062   0.000000
     3  S    2.932821   1.868741   0.000000
     4  C    3.837567   4.543903   4.750076   0.000000
     5  C    4.874544   5.283242   5.396584   1.538457   0.000000
     6  C    5.600388   5.674440   5.319058   2.574201   1.490548
     7  N    5.320385   5.063816   4.361448   3.178392   2.546675
     8  C    6.563258   6.171648   5.216422   4.390865   3.627271
     9  N    7.448782   7.235298   6.429886   4.674704   3.654948
    10  C    6.960884   7.000634   6.504454   3.743490   2.565891
    11  Au   3.785296   3.520273   2.318132   5.100625   6.129708
    12  Au   3.774015   3.221574   2.304634   3.360591   3.522640
    13  H    1.093877   2.151308   3.357797   4.550447   5.753530
    14  H    2.174530   1.092013   2.332208   4.538384   4.972893
    15  H    2.166844   1.091132   2.383583   5.604302   6.365061
    16  H    4.051084   4.647222   4.468119   1.092723   2.199727
    17  H    5.753491   6.295135   6.467502   2.173885   1.092715
    18  H    4.697942   5.013427   5.383775   2.169642   1.096063
    19  H    6.972105   6.377322   5.185773   5.261462   4.624877
    20  H    8.440969   8.184501   7.291930   5.638787   4.595261
    21  H    7.727395   7.893455   7.506860   4.245951   3.013152
    22  H    1.092776   2.136653   3.829258   4.093415   4.992222
    23  H    1.069779   2.185083   3.060680   2.849738   4.028273
    24  H    2.828198   3.588893   4.089993   1.069833   2.169957
    25  H    4.289799   5.255267   5.640264   1.092097   2.174276
                    6          7          8          9         10
     6  C    0.000000
     7  N    1.383630   0.000000
     8  C    2.191727   1.326896   0.000000
     9  N    2.197176   2.173606   1.336004   0.000000
    10  C    1.365506   2.215502   2.200023   1.373326   0.000000
    11  Au   6.054108   5.240733   5.985987   7.072509   7.122413
    12  Au   3.101635   2.057523   3.006761   4.157409   4.222635
    13  H    6.482570   6.187837   7.399057   8.300039   7.825309
    14  H    5.327796   4.728945   5.818194   6.853915   6.626941
    15  H    6.748247   6.080046   7.130137   8.242571   8.064155
    16  H    2.660438   2.994321   4.087185   4.458990   3.728998
    17  H    2.083762   3.387461   4.259215   3.948939   2.641428
    18  H    2.111458   2.914067   4.022404   4.152637   3.168394
    19  H    3.237434   2.145110   1.078049   2.141122   3.238065
    20  H    3.172590   3.141355   2.087673   1.007351   2.127995
    21  H    2.228661   3.276902   3.220612   2.148846   1.077754
    22  H    5.905825   5.790632   7.074856   7.870317   7.264670
    23  H    4.786654   4.632494   5.899349   6.690471   6.127883
    24  H    3.187262   3.490232   4.798345   5.296358   4.488607
    25  H    3.390996   4.191021   5.339383   5.453504   4.375493
                   11         12         13         14         15
    11  Au   0.000000
    12  Au   3.533522   0.000000
    13  H    3.660579   4.563745   0.000000
    14  H    4.349907   3.081250   3.051697   0.000000
    15  H    3.899494   4.167943   2.388788   1.756243   0.000000
    16  H    4.424220   3.088133   4.625557   4.804992   5.690737
    17  H    7.064905   4.588006   6.583459   5.991071   7.368885
    18  H    6.484261   3.649716   5.679772   4.515957   6.052617
    19  H    5.973607   3.223656   7.765288   6.041892   7.242677
    20  H    7.875321   5.058880   9.282187   7.792049   9.172433
    21  H    8.049458   5.248060   8.581154   7.512441   8.969900
    22  H    4.876998   4.449674   1.761040   2.392923   2.619278
    23  H    3.588279   3.322033   1.732629   2.699339   3.061460
    24  H    4.699948   3.097690   3.623926   3.595739   4.628929
    25  H    5.771905   4.430220   4.862088   5.323339   6.262847
                   16         17         18         19         20
    16  H    0.000000
    17  H    2.828851   0.000000
    18  H    3.019285   1.734014   0.000000
    19  H    4.868353   5.317515   4.949574   0.000000
    20  H    5.387959   4.769207   5.083361   2.532983   0.000000
    21  H    4.327254   2.671270   3.614020   4.212666   2.539448
    22  H    4.561341   5.781632   4.625536   7.560565   8.872958
    23  H    3.010150   4.876966   4.033167   6.406094   7.685176
    24  H    1.759544   2.962809   2.322162   5.558035   6.294349
    25  H    1.758206   2.313913   2.771890   6.253642   6.368326
                   21         22         23         24         25
    21  H    0.000000
    22  H    7.952252   0.000000
    23  H    6.856743   1.762185   0.000000
    24  H    5.090649   3.035526   1.915402   0.000000
    25  H    4.654612   4.413848   3.304099   1.732408   0.000000
 Stoichiometry    C7H13Au2N2S(1+)
 Framework group  C1[X(C7H13Au2N2S)]
 Deg. of freedom    69
 Full point group                 C1      NOp   1
 RotChk:  IX=0 Diff= 4.89D-02
 Largest Abelian subgroup         C1      NOp   1
 Largest concise Abelian subgroup C1      NOp   1
                         Standard orientation:                         
 ---------------------------------------------------------------------
 Center     Atomic      Atomic             Coordinates (Angstroms)
 Number     Number       Type             X           Y           Z
 ---------------------------------------------------------------------
      1          6           0       -1.329189    2.969757    0.139001
      2          6           0       -1.410680    2.250361   -1.189602
      3         16           0       -1.394078    0.382384   -1.240392
      4          6           0        1.828960    1.771650    1.960418
      5          6           0        3.207513    1.613072    1.296119
      6          6           0        3.532887    0.260772    0.760257
      7          7           0        2.739373   -0.448455   -0.123917
      8          6           0        3.372584   -1.574361   -0.427285
      9          7           0        4.540220   -1.615843    0.220645
     10          6           0        4.654737   -0.483359    0.989013
     11         79           0       -2.453520   -0.619932    0.561462
     12         79           0        0.802296   -0.034891   -0.680783
     13          1           0       -2.322177    3.038156    0.592722
     14          1           0       -0.558792    2.477412   -1.833982
     15          1           0       -2.311892    2.524645   -1.740196
     16          1           0        1.385555    0.810446    2.231566
     17          1           0        4.000366    1.865689    2.004352
     18          1           0        3.313836    2.342742    0.485174
     19          1           0        3.020480   -2.335258   -1.104963
     20          1           0        5.216585   -2.359640    0.156992
     21          1           0        5.521972   -0.292238    1.599692
     22          1           0       -0.977534    3.990788   -0.028317
     23          1           0       -0.698810    2.495613    0.861661
     24          1           0        1.149340    2.299947    1.325153
     25          1           0        1.914955    2.357367    2.878141
 ---------------------------------------------------------------------
 Rotational constants (GHZ):           0.6376724           0.1706593           0.1632694
 Leave Link  202 at Tue Jul 27 14:30:09 2021, MaxMem=  7516192768 cpu:               1.4 elap:               0.1
 (Enter /PARA/pp801/luchenlin/g16/l301.exe)
 Basis read from rwf:  (5D, 7F)
 Pseudo-potential data read from rwf file.
 There are   315 symmetry adapted cartesian basis functions of A   symmetry.
 There are   299 symmetry adapted basis functions of A   symmetry.
   299 basis functions,   529 primitive gaussians,   315 cartesian basis functions
    61 alpha electrons       61 beta electrons
       nuclear repulsion energy      1086.5703928444 Hartrees.
 IExCor= 1009 DFT=T Ex+Corr=PBE1PBE ExCW=0 ScaHFX=  0.250000
 ScaDFX=  0.750000  0.750000  1.000000  1.000000 ScalE2=  1.000000  1.000000
 IRadAn=      5 IRanWt=     -1 IRanGd=            0 ICorTp=0 IEmpDi=141
 NAtoms=   25 NActive=   25 NUniq=   25 SFac= 1.00D+00 NAtFMM=   60 NAOKFM=F Big=F
 Integral buffers will be    131072 words long.
 Raffenetti 2 integral format.
 Two-electron integral symmetry is turned on.
 R6Disp:  Grimme-D3(BJ) Dispersion energy=       -0.0297924134 Hartrees.
 Nuclear repulsion after empirical dispersion term =     1086.5406004310 Hartrees.
 No density basis found on file    724.
 Leave Link  301 at Tue Jul 27 14:30:09 2021, MaxMem=  7516192768 cpu:               3.9 elap:               0.2
 (Enter /PARA/pp801/luchenlin/g16/l302.exe)
 NPDir=0 NMtPBC=     1 NCelOv=     1 NCel=       1 NClECP=     1 NCelD=      1
         NCelK=      1 NCelE2=     1 NClLst=     1 CellRange=     0.0.
 One-electron integrals computed using PRISM.
 One-electron integral symmetry used in STVInt
   1 Symmetry operations used in ECPInt.
 ECPInt:  NShTT=    7750 NPrTT=   28689 LenC2=    7128 LenP2D=   18371.
 LDataN:  DoStor=T MaxTD1= 6 Len=  172
 NBasis=   299 RedAO= T EigKep=  6.28D-04  NBF=   299
 NBsUse=   299 1.00D-06 EigRej= -1.00D+00 NBFU=   299
 Precomputing XC quadrature grid using
 IXCGrd= 4 IRadAn=           5 IRanWt=          -1 IRanGd=           0 AccXCQ= 0.00D+00.
 Defaulting to unpruned grid for atomic number  79.
 Generated NRdTot=       0 NPtTot=           0 NUsed=           0 NTot=          32
 NSgBfM=   313   313   313   313   313 MxSgAt=    25 MxSgA2=    25.
 Leave Link  302 at Tue Jul 27 14:30:10 2021, MaxMem=  7516192768 cpu:              16.8 elap:               0.7
 (Enter /PARA/pp801/luchenlin/g16/l303.exe)
 DipDrv:  MaxL=1.
 Leave Link  303 at Tue Jul 27 14:30:10 2021, MaxMem=  7516192768 cpu:               4.2 elap:               0.2
 (Enter /PARA/pp801/luchenlin/g16/l401.exe)
 Initial guess from the checkpoint file:  "/PARA/pp801/luchenlin/tmp/Gau-28821.chk"
 B after Tr=     0.000000    0.000000   -0.000000
         Rot=    0.999885   -0.014983   -0.001416   -0.001733 Ang=  -1.74 deg.
 Guess basis will be translated and rotated to current coordinates.
 JPrj=2 DoOrth=T DoCkMO=T.
 Generating alternative initial guess.
 ExpMin= 1.50D-02 ExpMax= 9.34D+04 ExpMxC= 3.17D+03 IAcc=3 IRadAn=         5 AccDes= 0.00D+00
 Harris functional with IExCor= 1009 and IRadAn=       5 diagonalized for initial guess.
 HarFok:  IExCor= 1009 AccDes= 0.00D+00 IRadAn=         5 IDoV= 1 UseB2=F ITyADJ=14
 ICtDFT=  3500011 ScaDFX=  1.000000  1.000000  1.000000  1.000000
 Defaulting to unpruned grid for atomic number  79.
 FoFCou: FMM=F IPFlag=           0 FMFlag=      100000 FMFlg1=           0
         NFxFlg=           0 DoJE=T BraDBF=F KetDBF=T FulRan=T
         wScrn=  0.000000 ICntrl=       500 IOpCl=  0 I1Cent=   200000004 NGrid=           0
         NMat0=    1 NMatS0=      1 NMatT0=    0 NMatD0=    1 NMtDS0=    0 NMtDT0=    0
 Petite list used in FoFCou.
 Harris En= -1053.04195851328    
 Leave Link  401 at Tue Jul 27 14:30:12 2021, MaxMem=  7516192768 cpu:              41.1 elap:               1.8
 (Enter /PARA/pp801/luchenlin/g16/l502.exe)
 Integral symmetry usage will be decided dynamically.
 Closed shell SCF:
 Using DIIS extrapolation, IDIIS=  1040.
 NGot=  7516192768 LenX=  7515982929 LenY=  7515883263
 Requested convergence on RMS density matrix=1.00D-08 within 128 cycles.
 Requested convergence on MAX density matrix=1.00D-06.
 Requested convergence on             energy=1.00D-06.
 No special actions if energy rises.
 Fock matrices will be formed incrementally for  20 cycles.

 Cycle   1  Pass 1  IDiag  1:
 FoFJK:  IHMeth= 1 ICntrl=       0 DoSepK=F KAlg= 0 I1Cent=           0 FoldK=F
 IRaf= 870000000 NMat=       1 IRICut=       1 DoRegI=T DoRafI=F ISym2E= 0 IDoP0=0 IntGTp=1.
 FoFCou: FMM=F IPFlag=           0 FMFlag=      100000 FMFlg1=           0
         NFxFlg=           0 DoJE=F BraDBF=F KetDBF=F FulRan=T
         wScrn=  0.000000 ICntrl=         0 IOpCl=  0 I1Cent=           0 NGrid=           0
         NMat0=    1 NMatS0=      1 NMatT0=    0 NMatD0=    1 NMtDS0=    0 NMtDT0=    0
 Symmetry not used in FoFCou.
 Defaulting to unpruned grid for atomic number  79.
 Defaulting to unpruned grid for atomic number  79.
 Defaulting to unpruned grid for atomic number  79.
 Defaulting to unpruned grid for atomic number  79.
 Defaulting to unpruned grid for atomic number  79.
 Defaulting to unpruned grid for atomic number  79.
 Defaulting to unpruned grid for atomic number  79.
 Defaulting to unpruned grid for atomic number  79.
 Defaulting to unpruned grid for atomic number  79.
 Defaulting to unpruned grid for atomic number  79.
 Defaulting to unpruned grid for atomic number  79.
 Defaulting to unpruned grid for atomic number  79.
 Defaulting to unpruned grid for atomic number  79.
 Defaulting to unpruned grid for atomic number  79.
 Defaulting to unpruned grid for atomic number  79.
 Defaulting to unpruned grid for atomic number  79.
 Defaulting to unpruned grid for atomic number  79.
 Defaulting to unpruned grid for atomic number  79.
 Defaulting to unpruned grid for atomic number  79.
 Defaulting to unpruned grid for atomic number  79.
 Defaulting to unpruned grid for atomic number  79.
 Defaulting to unpruned grid for atomic number  79.
 Defaulting to unpruned grid for atomic number  79.
 Defaulting to unpruned grid for atomic number  79.
 E= -1053.09659878280    
 DIIS: error= 3.19D-03 at cycle   1 NSaved=   1.
 NSaved= 1 IEnMin= 1 EnMin= -1053.09659878280     IErMin= 1 ErrMin= 3.19D-03
 ErrMax= 3.19D-03  0.00D+00 EMaxC= 1.00D-01 BMatC= 2.55D-03 BMatP= 2.55D-03
 IDIUse=3 WtCom= 9.68D-01 WtEn= 3.19D-02
 Coeff-Com:  0.100D+01
 Coeff-En:   0.100D+01
 Coeff:      0.100D+01
 Gap=     0.791 Goal=   None    Shift=    0.000
 GapD=    0.791 DampG=2.000 DampE=1.000 DampFc=2.0000 IDamp=-1.
 RMSDP=2.39D-04 MaxDP=4.88D-03              OVMax= 1.80D-02

 Cycle   2  Pass 1  IDiag  1:
 RMSU=  2.39D-04    CP:  1.00D+00
 E= -1053.10025589138     Delta-E=       -0.003657108578 Rises=F Damp=F
 DIIS: error= 3.83D-04 at cycle   2 NSaved=   2.
 NSaved= 2 IEnMin= 2 EnMin= -1053.10025589138     IErMin= 2 ErrMin= 3.83D-04
 ErrMax= 3.83D-04  0.00D+00 EMaxC= 1.00D-01 BMatC= 3.90D-05 BMatP= 2.55D-03
 IDIUse=3 WtCom= 9.96D-01 WtEn= 3.83D-03
 Coeff-Com: -0.383D-01 0.104D+01
 Coeff-En:   0.000D+00 0.100D+01
 Coeff:     -0.381D-01 0.104D+01
 Gap=     0.134 Goal=   None    Shift=    0.000
 RMSDP=5.29D-05 MaxDP=1.81D-03 DE=-3.66D-03 OVMax= 2.36D-03

 Cycle   3  Pass 1  IDiag  1:
 RMSU=  5.08D-05    CP:  1.00D+00  1.06D+00
 E= -1053.10030826775     Delta-E=       -0.000052376370 Rises=F Damp=F
 DIIS: error= 1.47D-04 at cycle   3 NSaved=   3.
 NSaved= 3 IEnMin= 3 EnMin= -1053.10030826775     IErMin= 3 ErrMin= 1.47D-04
 ErrMax= 1.47D-04  0.00D+00 EMaxC= 1.00D-01 BMatC= 1.63D-05 BMatP= 3.90D-05
 IDIUse=3 WtCom= 9.99D-01 WtEn= 1.47D-03
 Coeff-Com: -0.266D-01 0.405D+00 0.622D+00
 Coeff-En:   0.000D+00 0.000D+00 0.100D+01
 Coeff:     -0.265D-01 0.404D+00 0.622D+00
 Gap=     0.134 Goal=   None    Shift=    0.000
 RMSDP=2.80D-05 MaxDP=1.29D-03 DE=-5.24D-05 OVMax= 1.39D-03

 Cycle   4  Pass 1  IDiag  1:
 RMSU=  1.50D-05    CP:  1.00D+00  1.08D+00  5.50D-01
 E= -1053.10032388809     Delta-E=       -0.000015620339 Rises=F Damp=F
 DIIS: error= 4.07D-05 at cycle   4 NSaved=   4.
 NSaved= 4 IEnMin= 4 EnMin= -1053.10032388809     IErMin= 4 ErrMin= 4.07D-05
 ErrMax= 4.07D-05  0.00D+00 EMaxC= 1.00D-01 BMatC= 2.96D-06 BMatP= 1.63D-05
 IDIUse=1 WtCom= 1.00D+00 WtEn= 0.00D+00
 Coeff-Com: -0.983D-02 0.112D+00 0.320D+00 0.578D+00
 Coeff:     -0.983D-02 0.112D+00 0.320D+00 0.578D+00
 Gap=     0.134 Goal=   None    Shift=    0.000
 RMSDP=8.38D-06 MaxDP=5.46D-04 DE=-1.56D-05 OVMax= 4.63D-04

 Cycle   5  Pass 1  IDiag  1:
 RMSU=  5.28D-06    CP:  1.00D+00  1.08D+00  6.38D-01  6.94D-01
 E= -1053.10032645941     Delta-E=       -0.000002571320 Rises=F Damp=F
 DIIS: error= 1.85D-05 at cycle   5 NSaved=   5.
 NSaved= 5 IEnMin= 5 EnMin= -1053.10032645941     IErMin= 5 ErrMin= 1.85D-05
 ErrMax= 1.85D-05  0.00D+00 EMaxC= 1.00D-01 BMatC= 4.15D-07 BMatP= 2.96D-06
 IDIUse=1 WtCom= 1.00D+00 WtEn= 0.00D+00
 Coeff-Com: -0.193D-02 0.779D-02 0.992D-01 0.317D+00 0.578D+00
 Coeff:     -0.193D-02 0.779D-02 0.992D-01 0.317D+00 0.578D+00
 Gap=     0.134 Goal=   None    Shift=    0.000
 RMSDP=2.82D-06 MaxDP=1.27D-04 DE=-2.57D-06 OVMax= 1.51D-04

 Cycle   6  Pass 1  IDiag  1:
 RMSU=  1.39D-06    CP:  1.00D+00  1.08D+00  6.53D-01  7.66D-01  6.07D-01
 E= -1053.10032679380     Delta-E=       -0.000000334390 Rises=F Damp=F
 DIIS: error= 9.72D-06 at cycle   6 NSaved=   6.
 NSaved= 6 IEnMin= 6 EnMin= -1053.10032679380     IErMin= 6 ErrMin= 9.72D-06
 ErrMax= 9.72D-06  0.00D+00 EMaxC= 1.00D-01 BMatC= 4.33D-08 BMatP= 4.15D-07
 IDIUse=1 WtCom= 1.00D+00 WtEn= 0.00D+00
 Coeff-Com: -0.245D-03-0.538D-02 0.266D-01 0.125D+00 0.321D+00 0.533D+00
 Coeff:     -0.245D-03-0.538D-02 0.266D-01 0.125D+00 0.321D+00 0.533D+00
 Gap=     0.134 Goal=   None    Shift=    0.000
 RMSDP=7.44D-07 MaxDP=2.44D-05 DE=-3.34D-07 OVMax= 6.75D-05

 Cycle   7  Pass 1  IDiag  1:
 RMSU=  5.10D-07    CP:  1.00D+00  1.08D+00  6.56D-01  7.67D-01  6.52D-01
                    CP:  6.68D-01
 E= -1053.10032682806     Delta-E=       -0.000000034262 Rises=F Damp=F
 DIIS: error= 3.43D-06 at cycle   7 NSaved=   7.
 NSaved= 7 IEnMin= 7 EnMin= -1053.10032682806     IErMin= 7 ErrMin= 3.43D-06
 ErrMax= 3.43D-06  0.00D+00 EMaxC= 1.00D-01 BMatC= 6.84D-09 BMatP= 4.33D-08
 IDIUse=1 WtCom= 1.00D+00 WtEn= 0.00D+00
 Coeff-Com:  0.128D-03-0.448D-02 0.129D-02 0.292D-01 0.109D+00 0.327D+00
 Coeff-Com:  0.537D+00
 Coeff:      0.128D-03-0.448D-02 0.129D-02 0.292D-01 0.109D+00 0.327D+00
 Coeff:      0.537D+00
 Gap=     0.134 Goal=   None    Shift=    0.000
 RMSDP=2.81D-07 MaxDP=8.50D-06 DE=-3.43D-08 OVMax= 2.00D-05

 Cycle   8  Pass 1  IDiag  1:
 RMSU=  1.40D-07    CP:  1.00D+00  1.08D+00  6.55D-01  7.71D-01  6.69D-01
                    CP:  6.95D-01  6.26D-01
 E= -1053.10032683416     Delta-E=       -0.000000006098 Rises=F Damp=F
 DIIS: error= 5.84D-07 at cycle   8 NSaved=   8.
 NSaved= 8 IEnMin= 8 EnMin= -1053.10032683416     IErMin= 8 ErrMin= 5.84D-07
 ErrMax= 5.84D-07  0.00D+00 EMaxC= 1.00D-01 BMatC= 2.75D-10 BMatP= 6.84D-09
 IDIUse=1 WtCom= 1.00D+00 WtEn= 0.00D+00
 Coeff-Com:  0.737D-04-0.187D-02-0.854D-03 0.688D-02 0.344D-01 0.128D+00
 Coeff-Com:  0.264D+00 0.569D+00
 Coeff:      0.737D-04-0.187D-02-0.854D-03 0.688D-02 0.344D-01 0.128D+00
 Coeff:      0.264D+00 0.569D+00
 Gap=     0.134 Goal=   None    Shift=    0.000
 RMSDP=8.19D-08 MaxDP=4.75D-06 DE=-6.10D-09 OVMax= 4.55D-06

 Cycle   9  Pass 1  IDiag  1:
 RMSU=  5.53D-08    CP:  1.00D+00  1.08D+00  6.54D-01  7.73D-01  6.68D-01
                    CP:  7.14D-01  6.47D-01  6.69D-01
 E= -1053.10032683442     Delta-E=       -0.000000000261 Rises=F Damp=F
 DIIS: error= 1.40D-07 at cycle   9 NSaved=   9.
 NSaved= 9 IEnMin= 9 EnMin= -1053.10032683442     IErMin= 9 ErrMin= 1.40D-07
 ErrMax= 1.40D-07  0.00D+00 EMaxC= 1.00D-01 BMatC= 2.88D-11 BMatP= 2.75D-10
 IDIUse=1 WtCom= 1.00D+00 WtEn= 0.00D+00
 Coeff-Com:  0.168D-04-0.228D-03-0.603D-03-0.123D-02 0.349D-03 0.123D-01
 Coeff-Com:  0.469D-01 0.270D+00 0.672D+00
 Coeff:      0.168D-04-0.228D-03-0.603D-03-0.123D-02 0.349D-03 0.123D-01
 Coeff:      0.469D-01 0.270D+00 0.672D+00
 Gap=     0.134 Goal=   None    Shift=    0.000
 RMSDP=2.70D-08 MaxDP=1.80D-06 DE=-2.61D-10 OVMax= 2.01D-06

 Cycle  10  Pass 1  IDiag  1:
 RMSU=  1.62D-08    CP:  1.00D+00  1.08D+00  6.54D-01  7.73D-01  6.69D-01
                    CP:  7.16D-01  6.56D-01  7.53D-01  7.94D-01
 E= -1053.10032683444     Delta-E=       -0.000000000026 Rises=F Damp=F
 DIIS: error= 5.95D-08 at cycle  10 NSaved=  10.
 NSaved=10 IEnMin=10 EnMin= -1053.10032683444     IErMin=10 ErrMin= 5.95D-08
 ErrMax= 5.95D-08  0.00D+00 EMaxC= 1.00D-01 BMatC= 3.12D-12 BMatP= 2.88D-11
 IDIUse=1 WtCom= 1.00D+00 WtEn= 0.00D+00
 Coeff-Com:  0.203D-05 0.524D-04-0.211D-03-0.122D-02-0.283D-02-0.542D-02
 Coeff-Com:  0.386D-03 0.873D-01 0.333D+00 0.589D+00
 Coeff:      0.203D-05 0.524D-04-0.211D-03-0.122D-02-0.283D-02-0.542D-02
 Coeff:      0.386D-03 0.873D-01 0.333D+00 0.589D+00
 Gap=     0.134 Goal=   None    Shift=    0.000
 RMSDP=9.59D-09 MaxDP=7.26D-07 DE=-2.59D-11 OVMax= 7.77D-07

 SCF Done:  E(RPBE1PBE) =  -1053.10032683     A.U. after   10 cycles
            NFock= 10  Conv=0.96D-08     -V/T= 2.2086
 KE= 8.713681996919D+02 PE=-4.562747589596D+03 EE= 1.551738462639D+03
 Leave Link  502 at Tue Jul 27 14:30:35 2021, MaxMem=  7516192768 cpu:             549.9 elap:              23.0
 (Enter /PARA/pp801/luchenlin/g16/l701.exe)
 ... and contract with generalized density number  0.
 Compute integral first derivatives.
 R6Disp: Adding Grimme-D3(BJ) dispersion energy 1st derivatives to the gradient.
   1 Symmetry operations used in ECPInt.
 ECPInt:  NShTT=    7750 NPrTT=   28689 LenC2=    7128 LenP2D=   18371.
 LDataN:  DoStor=T MaxTD1= 7 Len=  274
 Leave Link  701 at Tue Jul 27 14:30:36 2021, MaxMem=  7516192768 cpu:              19.9 elap:               0.9
 (Enter /PARA/pp801/luchenlin/g16/l702.exe)
 L702 exits ... SP integral derivatives will be done elsewhere.
 Leave Link  702 at Tue Jul 27 14:30:36 2021, MaxMem=  7516192768 cpu:               1.8 elap:               0.1
 (Enter /PARA/pp801/luchenlin/g16/l703.exe)
 Integral derivatives from FoFJK, PRISM(SPDF).
 Compute integral first derivatives, UseDBF=F ICtDFT=           0.
 Calling FoFJK, ICntrl=      2127 FMM=F ISym2X=0 I1Cent= 0 IOpClX= 0 NMat=1 NMatS=1 NMatT=0.
 FoFJK:  IHMeth= 1 ICntrl=    2127 DoSepK=F KAlg= 0 I1Cent=           0 FoldK=F
 IRaf=         0 NMat=       1 IRICut=       1 DoRegI=T DoRafI=F ISym2E= 0 IDoP0=0 IntGTp=1.
 FoFCou: FMM=F IPFlag=           0 FMFlag=      100000 FMFlg1=         800
         NFxFlg=           0 DoJE=F BraDBF=F KetDBF=F FulRan=T
         wScrn=  0.000000 ICntrl=      2127 IOpCl=  0 I1Cent=           0 NGrid=           0
         NMat0=    1 NMatS0=      1 NMatT0=    0 NMatD0=    1 NMtDS0=    0 NMtDT0=    0
 Symmetry not used in FoFCou.
 Defaulting to unpruned grid for atomic number  79.
 Defaulting to unpruned grid for atomic number  79.
 Defaulting to unpruned grid for atomic number  79.
 Defaulting to unpruned grid for atomic number  79.
 Defaulting to unpruned grid for atomic number  79.
 Defaulting to unpruned grid for atomic number  79.
 Defaulting to unpruned grid for atomic number  79.
 Defaulting to unpruned grid for atomic number  79.
 Defaulting to unpruned grid for atomic number  79.
 Defaulting to unpruned grid for atomic number  79.
 Defaulting to unpruned grid for atomic number  79.
 Defaulting to unpruned grid for atomic number  79.
 Defaulting to unpruned grid for atomic number  79.
 Defaulting to unpruned grid for atomic number  79.
 Defaulting to unpruned grid for atomic number  79.
 Defaulting to unpruned grid for atomic number  79.
 Defaulting to unpruned grid for atomic number  79.
 Defaulting to unpruned grid for atomic number  79.
 Defaulting to unpruned grid for atomic number  79.
 Defaulting to unpruned grid for atomic number  79.
 Defaulting to unpruned grid for atomic number  79.
 Defaulting to unpruned grid for atomic number  79.
 Defaulting to unpruned grid for atomic number  79.
 Defaulting to unpruned grid for atomic number  79.
 Leave Link  703 at Tue Jul 27 14:30:42 2021, MaxMem=  7516192768 cpu:             133.3 elap:               5.6
 (Enter /PARA/pp801/luchenlin/g16/l716.exe)
 Dipole        = 2.19859506D+00-3.96495306D-01 7.21951593D-01
 ***** Axes restored to original set *****
 -------------------------------------------------------------------
 Center     Atomic                   Forces (Hartrees/Bohr)
 Number     Number              X              Y              Z
 -------------------------------------------------------------------
      1        6           0.008615844   -0.014528727   -0.007044610
      2        6           0.003664735    0.001772055   -0.004285171
      3       16          -0.004811628   -0.001931686    0.001775698
      4        6          -0.002274498    0.014845322    0.007267359
      5        6          -0.000399656    0.000083391    0.000352883
      6        6           0.000489903    0.000353625    0.001507951
      7        7           0.000965520    0.000856744   -0.001776436
      8        6          -0.001721149   -0.002094880   -0.000069615
      9        7           0.001569553    0.000567831    0.001142657
     10        6          -0.002313754   -0.000354055   -0.001887753
     11       79          -0.007107751   -0.004482166    0.001523977
     12       79           0.003455656    0.002206130    0.002773018
     13        1          -0.000434062   -0.000069404   -0.000054189
     14        1          -0.000086843    0.000017584    0.000319924
     15        1           0.000552086   -0.000024911    0.000713078
     16        1          -0.000079472   -0.000032549    0.000118438
     17        1           0.000741974    0.000154660    0.000210070
     18        1           0.000382777   -0.000088762   -0.000483105
     19        1           0.000437764    0.000165435    0.000250505
     20        1           0.000236912   -0.000067174    0.000150957
     21        1           0.000044815   -0.000288826    0.000216726
     22        1           0.000007672    0.000441302    0.000598417
     23        1          -0.002282763    0.013155811    0.003561393
     24        1           0.000247891   -0.010880864   -0.006840209
     25        1           0.000098474    0.000224115   -0.000041964
 -------------------------------------------------------------------
 Cartesian Forces:  Max     0.014845322 RMS     0.003938578
 Leave Link  716 at Tue Jul 27 14:30:42 2021, MaxMem=  7516192768 cpu:               2.0 elap:               0.1
 (Enter /PARA/pp801/luchenlin/g16/l103.exe)

 GradGradGradGradGradGradGradGradGradGradGradGradGradGradGradGradGradGrad
 Berny optimization.
 Using GEDIIS/GDIIS optimizer.
 FormGI is forming the generalized inverse of G from B-inverse, IUseBI=4.
 Internal  Forces:  Max     0.009595120 RMS     0.001877376
 Search for a local minimum.
 Step number   6 out of a maximum of  150
 All quantities printed in internal units (Hartrees-Bohrs-Radians)
 RMS Force = .53867D-03 SwitMx=.10000D-02 MixMth= 2
 Mixed Optimization -- En-DIIS/RFO-DIIS
 Swapping is turned off.
 Update second derivatives using D2CorX and points    5    6
 DE= -8.80D-04 DEPred=-8.34D-04 R= 1.05D+00
 TightC=F SS=  1.41D+00  RLast= 3.66D-01 DXNew= 2.4000D+00 1.0981D+00
 Trust test= 1.05D+00 RLast= 3.66D-01 DXMaxT set to 1.43D+00
 ITU=  1  1  1  1  1  0
     Eigenvalues ---    0.00372   0.00723   0.01245   0.01495   0.01889
     Eigenvalues ---    0.02135   0.02428   0.02582   0.02613   0.03323
     Eigenvalues ---    0.03625   0.03939   0.04323   0.04729   0.05157
     Eigenvalues ---    0.05500   0.06298   0.09243   0.09819   0.10257
     Eigenvalues ---    0.11289   0.11509   0.12241   0.14055   0.15776
     Eigenvalues ---    0.15998   0.16001   0.16023   0.16040   0.16090
     Eigenvalues ---    0.16304   0.17202   0.18648   0.21058   0.22065
     Eigenvalues ---    0.23598   0.23849   0.26149   0.26559   0.28832
     Eigenvalues ---    0.32551   0.37215   0.37228   0.37230   0.37230
     Eigenvalues ---    0.37230   0.37230   0.37232   0.37247   0.37397
     Eigenvalues ---    0.38428   0.40198   0.47000   0.47806   0.49274
     Eigenvalues ---    0.54003   0.655461000.000001000.000001000.00000
     Eigenvalues --- 1000.000001000.000001000.000001000.000001000.00000
     Eigenvalues --- 1000.000001000.000001000.000001000.000001000.00000
     Eigenvalues --- 1000.000001000.000001000.000001000.000001000.00000
     Eigenvalues --- 1000.000001000.000001000.000001000.000001000.00000
     Eigenvalues --- 1000.000001000.000001000.000001000.000001000.00000
     Eigenvalues --- 1000.000001000.000001000.000001000.000001000.00000
     Eigenvalues --- 1000.000001000.000001000.000001000.000001000.00000
     Eigenvalues --- 1000.000001000.000001000.000001000.000001000.00000
     Eigenvalues --- 1000.000001000.000001000.000001000.000001000.00000
     Eigenvalues --- 1000.000001000.000001000.000001000.000001000.00000
     Eigenvalues --- 1000.000001000.000001000.000001000.000001000.00000
     Eigenvalues --- 1000.000001000.000001000.000001000.000001000.00000
     Eigenvalues --- 1000.000001000.000001000.000001000.000001000.00000
     Eigenvalues --- 1000.000001000.000001000.000001000.000001000.00000
     Eigenvalues --- 1000.000001000.000001000.000001000.000001000.00000
     Eigenvalues --- 1000.000001000.000001000.000001000.000001000.00000
     Eigenvalues --- 1000.00000
 En-DIIS/RFO-DIIS/Sim-DIIS IScMMF=       -3 using points:     6    5
 RFO step:  Lambda=-7.68307181D-04.
 NNeg= 0 NGDIIS= 2 SimSw=  2.50D-01 Rises=F DC= -8.80D-04 SmlDif=  1.00D-05
 NRisDI= 0 DoIntr=F SqrtH=F CThrHd= 10.0 CDAdj=  3.0
 RMS Error=  0.2827851117D-01 NUsed= 2 OKEnD=T EnDIS=F
 InvSVX:  RCond= 2.21D-02 Info=           0 Equed=N FErr=  4.69D-15 BErr=  2.91D-17
 DidBck=F Rises=F RFO-DIIS coefs:    1.90997   -0.90997
 Iteration  1 RMS(Cart)=  0.04948806 RMS(Int)=  0.00121193
 Iteration  2 RMS(Cart)=  0.00163487 RMS(Int)=  0.00044113
 New curvilinear step failed, DQL= 2.76D-04 SP=-2.29D-03.
 ITry= 1 IFail=1 DXMaxC= 2.84D-01 DCOld= 1.00D+10 DXMaxT= 1.43D+00 DXLimC= 3.00D+00 Rises=F
 Iteration  1 RMS(Cart)=  0.04456785 RMS(Int)=  0.00116312
 Iteration  2 RMS(Cart)=  0.00154451 RMS(Int)=  0.00042800
 New curvilinear step failed, DQL= 2.61D-04 SP=-2.03D-03.
 ITry= 2 IFail=1 DXMaxC= 2.78D-01 DCOld= 1.00D+10 DXMaxT= 1.43D+00 DXLimC= 3.00D+00 Rises=F
 Iteration  1 RMS(Cart)=  0.04050991 RMS(Int)=  0.00111968
 Iteration  2 RMS(Cart)=  0.00147050 RMS(Int)=  0.00041607
 New curvilinear step failed, DQL= 2.46D-04 SP=-1.79D-03.
 ITry= 3 IFail=1 DXMaxC= 2.72D-01 DCOld= 1.00D+10 DXMaxT= 1.43D+00 DXLimC= 3.00D+00 Rises=F
 Iteration  1 RMS(Cart)=  0.03759540 RMS(Int)=  0.00108028
 Iteration  2 RMS(Cart)=  0.00140715 RMS(Int)=  0.00040531
 New curvilinear step failed, DQL= 2.29D-04 SP=-1.56D-03.
 ITry= 4 IFail=1 DXMaxC= 2.65D-01 DCOld= 1.00D+10 DXMaxT= 1.43D+00 DXLimC= 3.00D+00 Rises=F
 Iteration  1 RMS(Cart)=  0.03610335 RMS(Int)=  0.00104398
 Iteration  2 RMS(Cart)=  0.00135041 RMS(Int)=  0.00039573
 New curvilinear step failed, DQL= 2.13D-04 SP=-1.34D-03.
 ITry= 5 IFail=1 DXMaxC= 2.59D-01 DCOld= 1.00D+10 DXMaxT= 1.43D+00 DXLimC= 3.00D+00 Rises=F
 Iteration  1 RMS(Cart)=  0.03621120 RMS(Int)=  0.00101036
 Iteration  2 RMS(Cart)=  0.00129866 RMS(Int)=  0.00038741
 New curvilinear step failed, DQL= 1.96D-04 SP=-1.11D-03.
 ITry= 6 IFail=1 DXMaxC= 2.53D-01 DCOld= 1.00D+10 DXMaxT= 1.43D+00 DXLimC= 3.00D+00 Rises=F
 Iteration  1 RMS(Cart)=  0.03790654 RMS(Int)=  0.00097968
 Iteration  2 RMS(Cart)=  0.00125325 RMS(Int)=  0.00038050
 New curvilinear step failed, DQL= 1.78D-04 SP=-8.76D-04.
 ITry= 7 IFail=1 DXMaxC= 2.47D-01 DCOld= 1.00D+10 DXMaxT= 1.43D+00 DXLimC= 3.00D+00 Rises=F
 Iteration  1 RMS(Cart)=  0.04099406 RMS(Int)=  0.00095289
 Iteration  2 RMS(Cart)=  0.00121914 RMS(Int)=  0.00037519
 New curvilinear step failed, DQL= 1.62D-04 SP=-6.17D-04.
 ITry= 8 IFail=1 DXMaxC= 2.41D-01 DCOld= 1.00D+10 DXMaxT= 1.43D+00 DXLimC= 3.00D+00 Rises=F
 Iteration  1 RMS(Cart)=  0.04519027 RMS(Int)=  0.00093182
 Iteration  2 RMS(Cart)=  0.00120516 RMS(Int)=  0.00037177
 New curvilinear step failed, DQL= 1.45D-04 SP=-3.67D-04.
 ITry= 9 IFail=1 DXMaxC= 2.34D-01 DCOld= 1.00D+10 DXMaxT= 1.43D+00 DXLimC= 3.00D+00 Rises=F
 Iteration  1 RMS(Cart)=  0.05021869 RMS(Int)=  0.00091912
 Iteration  2 RMS(Cart)=  0.00122326 RMS(Int)=  0.00037058
 New curvilinear step failed, DQL= 1.29D-04 SP=-1.88D-04.
 ITry=10 IFail=1 DXMaxC= 2.28D-01 DCOld= 1.00D+10 DXMaxT= 1.43D+00 DXLimC= 3.00D+00 Rises=F
 RedQX1 iteration     1 Try  1 RMS(Cart)=  0.00993087 RMS(Int)=  0.02608289 XScale=  4.99628061
 RedQX1 iteration     1 Try  2 RMS(Cart)=  0.00993326 RMS(Int)=  0.01955116 XScale=  2.49675872
 RedQX1 iteration     1 Try  3 RMS(Cart)=  0.00994386 RMS(Int)=  0.01302103 XScale=  1.66391953
 RedQX1 iteration     1 Try  4 RMS(Cart)=  0.00997329 RMS(Int)=  0.00650416 XScale=  1.24768904
 RedQX1 iteration     1 Try  5 RMS(Cart)=  0.01006672 RMS(Int)=  0.00056657 XScale=  0.99807173
 RedQX1 iteration     2 Try  1 RMS(Cart)=  0.00201334 RMS(Int)=  0.00520271 XScale=  1.18830642
 RedQX1 iteration     2 Try  2 RMS(Cart)=  0.00201840 RMS(Int)=  0.00390399 XScale=  1.13435489
 RedQX1 iteration     2 Try  3 RMS(Cart)=  0.00202550 RMS(Int)=  0.00261134 XScale=  1.08515139
 RedQX1 iteration     2 Try  4 RMS(Cart)=  0.00203677 RMS(Int)=  0.00133980 XScale=  1.04016250
 RedQX1 iteration     2 Try  5 RMS(Cart)=  0.00206156 RMS(Int)=  0.00039107 XScale=  0.99910319
 RedQX1 iteration     2 Try  6 RMS(Cart)=  0.00012962 RMS(Int)=  0.00037926 XScale=  0.99974971
 RedQX1 iteration     3 Try  1 RMS(Cart)=  0.00000212 RMS(Int)=  0.00037921 XScale=  0.99979902
 RedQX1 iteration     1 Try  1 RMS(Cart)=  0.00008159 RMS(Int)=  0.00024957 XScale=  6.94311846
 RedQX1 iteration     1 Try  2 RMS(Cart)=  0.00008159 RMS(Int)=  0.00022567 XScale=  3.46927661
 RedQX1 iteration     1 Try  3 RMS(Cart)=  0.00008158 RMS(Int)=  0.00020675 XScale=  2.31089138
 RedQX1 iteration     1 Try  4 RMS(Cart)=  0.00008157 RMS(Int)=  0.00019430 XScale=  1.73111049
 RedQX1 iteration     1 Try  5 RMS(Cart)=  0.00008156 RMS(Int)=  0.00018970 XScale=  1.38205277
 RedQX1 iteration     1 Try  6 RMS(Cart)=  0.00000274 RMS(Int)=  0.00018971 XScale=  1.38029216
 Variable       Old X    -DE/DX   Delta X   Delta X   Delta X     New X
                                 (Linear)    (Quad)   (Total)
    X1       36.93364   0.00648  -0.00022   0.00000  -0.00009  36.93355
    Y1       94.44356  -0.00564  -0.00024   0.00000  -0.00014  94.44343
    Z1       -5.17094  -0.00347   0.00033   0.00000   0.00015  -5.17079
    X4       35.09815  -0.00188  -0.00020   0.00000  -0.00009  35.09806
    Y4      100.83776   0.00622  -0.00006   0.00000  -0.00003 100.83773
    Z4       -2.28373   0.00220   0.00035   0.00000   0.00037  -2.28336
   X11       42.36940  -0.00624   0.00024   0.00000   0.00021  42.36962
   Y11       98.13134  -0.00348   0.00005   0.00000  -0.00002  98.13132
   Z11       -8.00302   0.00192  -0.00008   0.00000  -0.00001  -8.00304
   X12       36.22605   0.00123  -0.00007   0.00000  -0.00014  36.22591
   Y12      100.69399   0.00119   0.00009   0.00000   0.00005 100.69405
   Z12       -8.53171   0.00180  -0.00013   0.00000  -0.00015  -8.53186
   X23       37.08154   0.00016   0.00007   0.00000   0.00003  37.08157
   Y23       96.21807   0.00421   0.00005   0.00000   0.00003  96.21810
   Z23       -4.21382  -0.00049  -0.00025   0.00000  -0.00010  -4.21392
   X24       35.03569   0.00025   0.00018   0.00000   0.00009  35.03578
   Y24       98.97394  -0.00251   0.00012   0.00000   0.00010  98.97403
   Z24       -3.06442  -0.00197  -0.00023   0.00000  -0.00026  -3.06468
    R1        2.85927   0.00092   0.00275   0.00698   0.00970   2.86897
    R2        2.06713  -0.00033  -0.00250   0.00017  -0.00233   2.06480
    R3        2.06505  -0.00001   0.00074  -0.00039   0.00035   2.06540
    R4        2.02159   0.00959   0.00001   0.00001   0.00004   2.02163
    R5        3.53141  -0.00436  -0.01760  -0.01138  -0.02897   3.50244
    R6        2.06360  -0.00001   0.00390  -0.00186   0.00203   2.06564
    R7        2.06194  -0.00015   0.00189  -0.00141   0.00047   2.06241
    R8        4.38063  -0.00115   0.00634  -0.00181   0.00409   4.38472
    R9        4.35513  -0.00033   0.00558  -0.00389   0.00160   4.35672
   R10        2.90726  -0.00046   0.00299  -0.00042   0.00243   2.90970
   R11        2.06495  -0.00011  -0.00579   0.00237  -0.00342   2.06152
   R12        2.02169   0.00960   0.00004   0.00001   0.00012   2.02181
   R13        2.06376  -0.00006   0.00072  -0.00073  -0.00001   2.06376
   R14        2.81673  -0.00022  -0.00662   0.00410  -0.00234   2.81439
   R15        2.06493  -0.00005   0.00337  -0.00176   0.00161   2.06654
   R16        2.07126  -0.00007   0.00201  -0.00110   0.00091   2.07217
   R17        2.61468   0.00112   0.00409   0.00204   0.00635   2.62103
   R18        2.58043  -0.00041  -0.00090  -0.00019  -0.00116   2.57927
   R19        2.50747  -0.00146  -0.00376  -0.00112  -0.00482   2.50265
   R20        3.88816  -0.00028  -0.00303  -0.00076  -0.00366   3.88450
   R21        2.52468   0.00034   0.00344  -0.00137   0.00213   2.52681
   R22        2.03722  -0.00006   0.00009  -0.00021  -0.00012   2.03710
   R23        2.59521  -0.00052   0.00086  -0.00184  -0.00101   2.59420
   R24        1.90362  -0.00014  -0.00037  -0.00023  -0.00059   1.90303
   R25        2.03666  -0.00002   0.00003  -0.00009  -0.00005   2.03661
    A1        1.92309   0.00065   0.00096  -0.00149  -0.00049   1.92260
    A2        1.90406   0.00064  -0.00104   0.00368   0.00330   1.90736
    A3        1.99783  -0.00146   0.01805   0.00365   0.01950   2.01733
    A4        1.87256  -0.00030  -0.00398  -0.00185  -0.00587   1.86669
    A5        1.85713   0.00129   0.00123  -0.00332  -0.00198   1.85514
    A6        1.90490  -0.00077  -0.01642  -0.00118  -0.01643   1.88848
    A7        2.09284  -0.00059   0.00687   0.00336   0.00801   2.10084
    A8        1.95765  -0.00118   0.00416  -0.00580  -0.00090   1.95675
    A9        1.94771   0.00075  -0.00795  -0.00141  -0.00916   1.93856
   A10        1.75673   0.00105   0.00748  -0.00610   0.00160   1.75833
   A11        1.81821  -0.00019  -0.00540   0.00498   0.00083   1.81904
   A12        1.86952   0.00030  -0.00536   0.00572   0.00011   1.86963
   A13        1.98998  -0.00184  -0.01585  -0.00559  -0.02190   1.96808
   A14        1.75468   0.00364   0.02670   0.00972   0.03640   1.79108
   A15        1.74013  -0.00140  -0.00313   0.00154  -0.00141   1.73872
   A16        1.96068  -0.00004  -0.00748   0.00814   0.00062   1.96129
   A17        1.94307  -0.00051   0.01686  -0.02208  -0.00570   1.93737
   A18        1.92578   0.00019  -0.00204   0.00313   0.00125   1.92703
   A19        1.90070  -0.00010   0.00552   0.00007   0.00556   1.90626
   A20        1.87047  -0.00010  -0.00391   0.00260  -0.00137   1.86910
   A21        1.85893   0.00060  -0.00966   0.00909  -0.00020   1.85874
   A22        2.03125  -0.00008   0.00720   0.00316   0.01062   2.04187
   A23        1.92460  -0.00049  -0.00038  -0.00162  -0.00205   1.92255
   A24        1.91535   0.00014   0.00156  -0.00585  -0.00440   1.91095
   A25        1.85914   0.00045  -0.00750   0.00407  -0.00331   1.85583
   A26        1.89316  -0.00038   0.00158  -0.00575  -0.00448   1.88868
   A27        1.82891   0.00041  -0.00371   0.00668   0.00299   1.83189
   A28        2.17680  -0.00023  -0.00118   0.00408   0.00259   2.17939
   A29        2.23131   0.00029   0.00468  -0.00512  -0.00017   2.23113
   A30        1.87432  -0.00007  -0.00287   0.00011  -0.00289   1.87144
   A31        1.88321  -0.00018   0.00266  -0.00144   0.00097   1.88418
   A32        2.22667   0.00017  -0.00598   0.00478  -0.00167   2.22499
   A33        2.16271  -0.00002   0.00948  -0.00658   0.00275   2.16547
   A34        1.90979   0.00026  -0.00099   0.00177   0.00065   1.91044
   A35        2.19784  -0.00008   0.00180  -0.00066   0.00112   2.19896
   A36        2.17536  -0.00018  -0.00088  -0.00066  -0.00157   2.17379
   A37        1.89506   0.00006  -0.00088   0.00033  -0.00076   1.89431
   A38        2.18841  -0.00001   0.00065  -0.00005   0.00060   2.18902
   A39        2.19968  -0.00005   0.00027  -0.00010   0.00017   2.19986
   A40        1.86204  -0.00004   0.00186   0.00093   0.00236   1.86440
   A41        2.29078  -0.00033  -0.00379  -0.00126  -0.00507   2.28571
   A42        2.12981   0.00040   0.00162   0.00163   0.00324   2.13305
   A43        3.13988   0.00047   0.00888  -0.00739   0.00048   3.14036
   A44        3.10519   0.00238  -0.03576   0.04775   0.01241   3.11760
    D1       -1.45967   0.00025  -0.07913  -0.02146  -0.10073  -1.56040
    D2        2.76948   0.00026  -0.09804  -0.01058  -0.10831   2.66117
    D3        0.67158   0.00017  -0.08845  -0.01291  -0.10147   0.57012
    D4        2.77207  -0.00015  -0.07423  -0.02053  -0.09527   2.67679
    D5        0.71804  -0.00014  -0.09315  -0.00966  -0.10285   0.61518
    D6       -1.37986  -0.00022  -0.08356  -0.01199  -0.09601  -1.47587
    D7        0.63229   0.00140  -0.06476  -0.02435  -0.09011   0.54217
    D8       -1.42175   0.00141  -0.08367  -0.01348  -0.09769  -1.51944
    D9        2.76354   0.00132  -0.07409  -0.01581  -0.09085   2.67269
   D10        0.59590   0.00171   0.06417   0.02474   0.08787   0.68377
   D11       -1.24886   0.00202   0.05866   0.01975   0.07835  -1.17051
   D12        2.75037   0.00067   0.07958   0.01426   0.09291   2.84328
   D13        0.90562   0.00098   0.07406   0.00927   0.08339   0.98901
   D14       -1.59763   0.00129   0.07481   0.01979   0.09383  -1.50381
   D15        2.84080   0.00160   0.06929   0.01481   0.08431   2.92511
   D16        0.60134  -0.00148  -0.04114   0.02048  -0.02177   0.57957
   D17       -2.74269   0.00002  -0.02261   0.02871   0.00531  -2.73738
   D18       -1.43578  -0.00031  -0.03004   0.02115  -0.00917  -1.44496
   D19        1.50337   0.00119  -0.01152   0.02938   0.01791   1.52128
   D20        0.30987   0.00025   0.01294   0.00021   0.01331   0.32318
   D21       -1.80964   0.00011   0.01796  -0.00626   0.01158  -1.79806
   D22        2.46749  -0.00019   0.02176  -0.01004   0.01165   2.47914
   D23       -1.82714   0.00079  -0.00118   0.01044   0.00983  -1.81731
   D24        2.33654   0.00064   0.00384   0.00398   0.00809   2.34463
   D25        0.33049   0.00034   0.00764   0.00020   0.00816   0.33865
   D26        2.39585   0.00023   0.00155   0.01100   0.01284   2.40870
   D27        0.27635   0.00009   0.00657   0.00454   0.01111   0.28746
   D28       -1.72971  -0.00021   0.01037   0.00076   0.01118  -1.71853
   D29        0.93334   0.00037  -0.00400  -0.02004  -0.02403   0.90931
   D30       -2.25545   0.00001   0.01238  -0.04922  -0.03704  -2.29249
   D31        3.08713   0.00003  -0.00547  -0.01679  -0.02209   3.06505
   D32       -0.10166  -0.00033   0.01091  -0.04597  -0.03509  -0.13676
   D33       -1.23570   0.00054  -0.01265  -0.00978  -0.02229  -1.25799
   D34        1.85869   0.00018   0.00373  -0.03896  -0.03529   1.82339
   D35        3.09049   0.00043  -0.00353   0.00960   0.00577   3.09625
   D36       -0.20365   0.00017   0.03629  -0.01427   0.02149  -0.18216
   D37       -0.01205   0.00072  -0.01732   0.03390   0.01649   0.00444
   D38        2.97700   0.00046   0.02250   0.01003   0.03221   3.00921
   D39       -3.07843  -0.00078   0.01778  -0.03234  -0.01437  -3.09280
   D40        0.02717   0.00021   0.00485   0.01039   0.01530   0.04247
   D41        0.02251  -0.00109   0.03189  -0.05736  -0.02543  -0.00292
   D42        3.12811  -0.00011   0.01895  -0.01463   0.00424   3.13235
   D43       -0.00367  -0.00004  -0.00480   0.00412  -0.00057  -0.00424
   D44       -3.12464  -0.00051   0.00003  -0.01904  -0.01893   3.13961
   D45       -2.99964   0.00018  -0.04072   0.02571  -0.01516  -3.01480
   D46        0.16258  -0.00029  -0.03588   0.00255  -0.03352   0.12906
   D47        0.01801  -0.00066   0.02511  -0.04059  -0.01558   0.00242
   D48       -3.13045  -0.00021   0.00827  -0.01316  -0.00493  -3.13538
   D49        3.13929  -0.00019   0.02038  -0.01780   0.00250  -3.14140
   D50       -0.00916   0.00026   0.00354   0.00964   0.01314   0.00399
   D51       -0.02508   0.00109  -0.03527   0.06073   0.02548   0.00041
   D52       -3.13476   0.00023  -0.02372   0.02292  -0.00079  -3.13554
   D53        3.12343   0.00064  -0.01829   0.03307   0.01475   3.13818
   D54        0.01375  -0.00021  -0.00674  -0.00474  -0.01152   0.00223
         Item               Value     Threshold  Converged?
 Maximum Force            0.003651     0.000450     NO 
 RMS     Force            0.000539     0.000300     NO 
 Maximum Displacement     0.282579     0.001800     NO 
 RMS     Displacement     0.049687     0.001200     NO 
 Predicted change in Energy=-4.383861D-04
 Lowest energy point so far.  Saving SCF results.
 GradGradGradGradGradGradGradGradGradGradGradGradGradGradGradGradGradGrad

 Leave Link  103 at Tue Jul 27 14:30:44 2021, MaxMem=  7516192768 cpu:              53.0 elap:               2.5
 (Enter /PARA/pp801/luchenlin/g16/l202.exe)
                          Input orientation:                          
 ---------------------------------------------------------------------
 Center     Atomic      Atomic             Coordinates (Angstroms)
 Number     Number       Type             X           Y           Z
 ---------------------------------------------------------------------
      1          6           0       19.544392   49.977309   -2.736264
      2          6           0       19.484129   50.052413   -4.251400
      3         16           0       20.354983   51.414709   -5.157435
      4          6           0       18.573095   53.361031   -1.208304
      5          6           0       17.343470   54.181474   -1.639245
      6          6           0       17.553192   55.208702   -2.697008
      7          7           0       18.154639   54.971923   -3.924175
      8          6           0       18.116487   56.097200   -4.621440
      9          7           0       17.512460   57.047676   -3.900559
     10          6           0       17.150127   56.512700   -2.689331
     11         79           0       22.421036   51.928858   -4.235025
     12         79           0       19.169924   53.284995   -4.514866
     13          1           0       20.408668   49.386944   -2.422626
     14          1           0       18.462438   50.185467   -4.616482
     15          1           0       19.871038   49.138402   -4.705265
     16          1           0       19.511606   53.838680   -1.493143
     17          1           0       16.921357   54.707954   -0.778708
     18          1           0       16.549555   53.502799   -1.973173
     19          1           0       18.505489   56.239239   -5.616708
     20          1           0       17.350208   57.994608   -4.202416
     21          1           0       16.639881   57.090048   -1.935798
     22          1           0       18.654854   49.462276   -2.364739
     23          1           0       19.622722   50.916426   -2.229910
     24          1           0       18.540138   52.374803   -1.621757
     25          1           0       18.590095   53.241858   -0.122865
 ---------------------------------------------------------------------
                    Distance matrix (angstroms):
                    1          2          3          4          5
     1  C    0.000000
     2  C    1.518193   0.000000
     3  S    2.930060   1.853412   0.000000
     4  C    3.837662   4.586652   4.749625   0.000000
     5  C    4.870576   5.334316   5.394615   1.539745   0.000000
     6  C    5.597668   5.721186   5.319598   2.582699   1.489310
     7  N    5.318713   5.106486   4.360759   3.185284   2.550237
     8  C    6.560935   6.208609   5.217651   4.398251   3.627816
     9  N    7.448114   7.276281   6.433505   4.686634   3.654752
    10  C    6.960319   7.044355   6.507854   3.761821   2.564113
    11  Au   3.785487   3.485217   2.320294   5.100863   6.131397
    12  Au   3.774180   3.258485   2.305479   3.360854   3.522614
    13  H    1.092645   2.154538   3.404981   4.542827   5.744270
    14  H    2.179261   1.093088   2.320645   4.659628   5.107260
    15  H    2.165048   1.091379   2.370703   5.634181   6.420409
    16  H    4.056674   4.684502   4.473696   1.090910   2.199925
    17  H    5.752507   6.348343   6.465950   2.174165   1.093565
    18  H    4.688330   5.070228   5.383394   2.167911   1.096544
    19  H    6.970512   6.410820   5.187258   5.265233   4.626543
    20  H    8.440446   8.224019   7.296287   5.650681   4.594550
    21  H    7.724505   7.935998   7.509355   4.262879   3.007122
    22  H    1.092963   2.143700   3.808095   4.067470   4.951454
    23  H    1.069799   2.202759   3.058577   2.849823   4.025470
    24  H    2.828184   3.633131   4.088578   1.069895   2.167114
    25  H    4.289267   5.293076   5.639167   1.092093   2.176318
                    6          7          8          9         10
     6  C    0.000000
     7  N    1.386990   0.000000
     8  C    2.193210   1.324343   0.000000
     9  N    2.198185   2.172948   1.337132   0.000000
    10  C    1.364892   2.215374   2.199895   1.372792   0.000000
    11  Au   6.067847   5.249667   6.004459   7.099878   7.154248
    12  Au   3.101464   2.055588   3.004927   4.157202   4.222587
    13  H    6.490138   6.207035   7.424043   8.322206   7.840001
    14  H    5.453806   4.846048   5.921849   6.964547   6.743141
    15  H    6.801033   6.130750   7.177071   8.292590   8.114655
    16  H    2.676124   3.005913   4.102867   4.482175   3.762690
    17  H    2.080827   3.388898   4.257339   3.945840   2.638167
    18  H    2.107446   2.922504   4.024862   4.148271   3.151678
    19  H    3.239371   2.143328   1.077987   2.141225   3.237488
    20  H    3.173126   3.140248   2.088760   1.007038   2.127325
    21  H    2.225543   3.276368   3.221612   2.150227   1.077726
    22  H    5.860501   5.747892   7.028852   7.823176   7.216512
    23  H    4.787981   4.633881   5.901574   6.696006   6.135395
    24  H    3.187666   3.492101   4.799357   5.299510   4.493778
    25  H    3.401449   4.199131   5.349249   5.469599   4.399848
                   11         12         13         14         15
    11  Au   0.000000
    12  Au   3.533716   0.000000
    13  H    3.714262   4.594209   0.000000
    14  H    4.342282   3.180870   3.039482   0.000000
    15  H    3.809234   4.209756   2.358232   1.757379   0.000000
    16  H    4.430589   3.090975   4.635365   4.919549   5.704343
    17  H    7.065123   4.586910   6.570917   6.128322   7.425522
    18  H    6.485950   3.657045   5.659949   4.653053   6.127360
    19  H    5.984975   3.222279   7.796037   6.135997   7.288164
    20  H    7.906180   5.058601   9.306649   7.898809   9.221704
    21  H    8.083692   5.247012   8.589445   7.627648   9.018814
    22  H    4.875051   4.416053   1.756385   2.372842   2.657454
    23  H    3.588323   3.322073   1.730366   2.752505   3.057845
    24  H    4.699936   3.097606   3.613875   3.710473   4.664076
    25  H    5.771476   4.430320   4.843188   5.436030   6.283117
                   16         17         18         19         20
    16  H    0.000000
    17  H    2.824083   0.000000
    18  H    3.019436   1.737061   0.000000
    19  H    4.876345   5.316066   4.958743   0.000000
    20  H    5.411427   4.765269   5.078082   2.533025   0.000000
    21  H    4.360521   2.663167   3.588581   4.213487   2.541722
    22  H    4.543855   5.747838   4.572902   7.518300   8.824956
    23  H    3.015749   4.876376   4.024872   6.407101   7.691278
    24  H    1.761598   2.962225   2.314798   5.558300   6.297456
    25  H    1.755859   2.316086   2.766863   6.258894   6.385036
                   21         22         23         24         25
    21  H    0.000000
    22  H    7.901076   0.000000
    23  H    6.862758   1.751999   0.000000
    24  H    5.093441   3.007988   1.915385   0.000000
    25  H    4.679597   4.394932   3.303572   1.732327   0.000000
 Stoichiometry    C7H13Au2N2S(1+)
 Framework group  C1[X(C7H13Au2N2S)]
 Deg. of freedom    69
 Full point group                 C1      NOp   1
 RotChk:  IX=0 Diff= 3.43D-02
 Largest Abelian subgroup         C1      NOp   1
 Largest concise Abelian subgroup C1      NOp   1
                         Standard orientation:                         
 ---------------------------------------------------------------------
 Center     Atomic      Atomic             Coordinates (Angstroms)
 Number     Number       Type             X           Y           Z
 ---------------------------------------------------------------------
      1          6           0       -1.322905    2.971235    0.068412
      2          6           0       -1.468363    2.207280   -1.235477
      3         16           0       -1.387080    0.355713   -1.250746
      4          6           0        1.822765    1.808874    1.934243
      5          6           0        3.203808    1.638754    1.275005
      6          6           0        3.540835    0.285841    0.751476
      7          7           0        2.744430   -0.451161   -0.112415
      8          6           0        3.387073   -1.571720   -0.404376
      9          7           0        4.564775   -1.587709    0.228621
     10          6           0        4.682990   -0.431825    0.959728
     11         79           0       -2.458502   -0.604986    0.569384
     12         79           0        0.805342   -0.057100   -0.669281
     13          1           0       -2.300727    3.105783    0.537062
     14          1           0       -0.674972    2.451966   -1.946463
     15          1           0       -2.417853    2.438025   -1.721619
     16          1           0        1.382131    0.854887    2.227221
     17          1           0        3.994456    1.899882    1.983928
     18          1           0        3.309208    2.359481    0.455339
     19          1           0        3.030115   -2.356540   -1.051442
     20          1           0        5.247985   -2.325353    0.171791
     21          1           0        5.555514   -0.214491    1.553833
     22          1           0       -0.929341    3.969348   -0.140023
     23          1           0       -0.697497    2.512589    0.805283
     24          1           0        1.147705    2.323415    1.282923
     25          1           0        1.904517    2.415835    2.838446
 ---------------------------------------------------------------------
 Rotational constants (GHZ):           0.6437117           0.1698829           0.1627031
 Leave Link  202 at Tue Jul 27 14:30:45 2021, MaxMem=  7516192768 cpu:               0.7 elap:               0.0
 (Enter /PARA/pp801/luchenlin/g16/l301.exe)
 Basis read from rwf:  (5D, 7F)
 Pseudo-potential data read from rwf file.
 There are   315 symmetry adapted cartesian basis functions of A   symmetry.
 There are   299 symmetry adapted basis functions of A   symmetry.
   299 basis functions,   529 primitive gaussians,   315 cartesian basis functions
    61 alpha electrons       61 beta electrons
       nuclear repulsion energy      1085.9268003946 Hartrees.
 IExCor= 1009 DFT=T Ex+Corr=PBE1PBE ExCW=0 ScaHFX=  0.250000
 ScaDFX=  0.750000  0.750000  1.000000  1.000000 ScalE2=  1.000000  1.000000
 IRadAn=      5 IRanWt=     -1 IRanGd=            0 ICorTp=0 IEmpDi=141
 NAtoms=   25 NActive=   25 NUniq=   25 SFac= 1.00D+00 NAtFMM=   60 NAOKFM=F Big=F
 Integral buffers will be    131072 words long.
 Raffenetti 2 integral format.
 Two-electron integral symmetry is turned on.
 R6Disp:  Grimme-D3(BJ) Dispersion energy=       -0.0297448574 Hartrees.
 Nuclear repulsion after empirical dispersion term =     1085.8970555373 Hartrees.
 No density basis found on file    724.
 Leave Link  301 at Tue Jul 27 14:30:45 2021, MaxMem=  7516192768 cpu:               3.9 elap:               0.2
 (Enter /PARA/pp801/luchenlin/g16/l302.exe)
 NPDir=0 NMtPBC=     1 NCelOv=     1 NCel=       1 NClECP=     1 NCelD=      1
         NCelK=      1 NCelE2=     1 NClLst=     1 CellRange=     0.0.
 One-electron integrals computed using PRISM.
 One-electron integral symmetry used in STVInt
   1 Symmetry operations used in ECPInt.
 ECPInt:  NShTT=    7750 NPrTT=   28689 LenC2=    7127 LenP2D=   18364.
 LDataN:  DoStor=T MaxTD1= 6 Len=  172
 NBasis=   299 RedAO= T EigKep=  6.30D-04  NBF=   299
 NBsUse=   299 1.00D-06 EigRej= -1.00D+00 NBFU=   299
 Precomputing XC quadrature grid using
 IXCGrd= 4 IRadAn=           5 IRanWt=          -1 IRanGd=           0 AccXCQ= 0.00D+00.
 Defaulting to unpruned grid for atomic number  79.
 Generated NRdTot=       0 NPtTot=           0 NUsed=           0 NTot=          32
 NSgBfM=   313   313   313   313   313 MxSgAt=    25 MxSgA2=    25.
 Leave Link  302 at Tue Jul 27 14:30:46 2021, MaxMem=  7516192768 cpu:              26.0 elap:               1.1
 (Enter /PARA/pp801/luchenlin/g16/l303.exe)
 DipDrv:  MaxL=1.
 Leave Link  303 at Tue Jul 27 14:30:46 2021, MaxMem=  7516192768 cpu:               4.6 elap:               0.2
 (Enter /PARA/pp801/luchenlin/g16/l401.exe)
 Initial guess from the checkpoint file:  "/PARA/pp801/luchenlin/tmp/Gau-28821.chk"
 B after Tr=    -0.000000    0.000000   -0.000000
         Rot=    0.999943    0.010610   -0.000285   -0.000947 Ang=   1.22 deg.
 Guess basis will be translated and rotated to current coordinates.
 JPrj=2 DoOrth=T DoCkMO=T.
 Generating alternative initial guess.
 ExpMin= 1.50D-02 ExpMax= 9.34D+04 ExpMxC= 3.17D+03 IAcc=3 IRadAn=         5 AccDes= 0.00D+00
 Harris functional with IExCor= 1009 and IRadAn=       5 diagonalized for initial guess.
 HarFok:  IExCor= 1009 AccDes= 0.00D+00 IRadAn=         5 IDoV= 1 UseB2=F ITyADJ=14
 ICtDFT=  3500011 ScaDFX=  1.000000  1.000000  1.000000  1.000000
 Defaulting to unpruned grid for atomic number  79.
 FoFCou: FMM=F IPFlag=           0 FMFlag=      100000 FMFlg1=           0
         NFxFlg=           0 DoJE=T BraDBF=F KetDBF=T FulRan=T
         wScrn=  0.000000 ICntrl=       500 IOpCl=  0 I1Cent=   200000004 NGrid=           0
         NMat0=    1 NMatS0=      1 NMatT0=    0 NMatD0=    1 NMtDS0=    0 NMtDT0=    0
 Petite list used in FoFCou.
 Harris En= -1053.04155068053    
 Leave Link  401 at Tue Jul 27 14:30:48 2021, MaxMem=  7516192768 cpu:              49.6 elap:               2.1
 (Enter /PARA/pp801/luchenlin/g16/l502.exe)
 Integral symmetry usage will be decided dynamically.
 Closed shell SCF:
 Using DIIS extrapolation, IDIIS=  1040.
 NGot=  7516192768 LenX=  7515982929 LenY=  7515883263
 Requested convergence on RMS density matrix=1.00D-08 within 128 cycles.
 Requested convergence on MAX density matrix=1.00D-06.
 Requested convergence on             energy=1.00D-06.
 No special actions if energy rises.
 Fock matrices will be formed incrementally for  20 cycles.

 Cycle   1  Pass 1  IDiag  1:
 FoFJK:  IHMeth= 1 ICntrl=       0 DoSepK=F KAlg= 0 I1Cent=           0 FoldK=F
 IRaf= 870000000 NMat=       1 IRICut=       1 DoRegI=T DoRafI=F ISym2E= 0 IDoP0=0 IntGTp=1.
 FoFCou: FMM=F IPFlag=           0 FMFlag=      100000 FMFlg1=           0
         NFxFlg=           0 DoJE=F BraDBF=F KetDBF=F FulRan=T
         wScrn=  0.000000 ICntrl=         0 IOpCl=  0 I1Cent=           0 NGrid=           0
         NMat0=    1 NMatS0=      1 NMatT0=    0 NMatD0=    1 NMtDS0=    0 NMtDT0=    0
 Symmetry not used in FoFCou.
 Defaulting to unpruned grid for atomic number  79.
 Defaulting to unpruned grid for atomic number  79.
 Defaulting to unpruned grid for atomic number  79.
 Defaulting to unpruned grid for atomic number  79.
 Defaulting to unpruned grid for atomic number  79.
 Defaulting to unpruned grid for atomic number  79.
 Defaulting to unpruned grid for atomic number  79.
 Defaulting to unpruned grid for atomic number  79.
 Defaulting to unpruned grid for atomic number  79.
 Defaulting to unpruned grid for atomic number  79.
 Defaulting to unpruned grid for atomic number  79.
 Defaulting to unpruned grid for atomic number  79.
 Defaulting to unpruned grid for atomic number  79.
 Defaulting to unpruned grid for atomic number  79.
 Defaulting to unpruned grid for atomic number  79.
 Defaulting to unpruned grid for atomic number  79.
 Defaulting to unpruned grid for atomic number  79.
 Defaulting to unpruned grid for atomic number  79.
 Defaulting to unpruned grid for atomic number  79.
 Defaulting to unpruned grid for atomic number  79.
 Defaulting to unpruned grid for atomic number  79.
 Defaulting to unpruned grid for atomic number  79.
 Defaulting to unpruned grid for atomic number  79.
 Defaulting to unpruned grid for atomic number  79.
 E= -1053.09725898589    
 DIIS: error= 3.27D-03 at cycle   1 NSaved=   1.
 NSaved= 1 IEnMin= 1 EnMin= -1053.09725898589     IErMin= 1 ErrMin= 3.27D-03
 ErrMax= 3.27D-03  0.00D+00 EMaxC= 1.00D-01 BMatC= 1.93D-03 BMatP= 1.93D-03
 IDIUse=3 WtCom= 9.67D-01 WtEn= 3.27D-02
 Coeff-Com:  0.100D+01
 Coeff-En:   0.100D+01
 Coeff:      0.100D+01
 Gap=     0.785 Goal=   None    Shift=    0.000
 GapD=    0.785 DampG=2.000 DampE=1.000 DampFc=2.0000 IDamp=-1.
 RMSDP=2.07D-04 MaxDP=4.21D-03              OVMax= 1.65D-02

 Cycle   2  Pass 1  IDiag  1:
 RMSU=  2.07D-04    CP:  1.00D+00
 E= -1053.10071635940     Delta-E=       -0.003457373509 Rises=F Damp=F
 DIIS: error= 3.54D-04 at cycle   2 NSaved=   2.
 NSaved= 2 IEnMin= 2 EnMin= -1053.10071635940     IErMin= 2 ErrMin= 3.54D-04
 ErrMax= 3.54D-04  0.00D+00 EMaxC= 1.00D-01 BMatC= 3.21D-05 BMatP= 1.93D-03
 IDIUse=3 WtCom= 9.96D-01 WtEn= 3.54D-03
 Coeff-Com: -0.618D-01 0.106D+01
 Coeff-En:   0.000D+00 0.100D+01
 Coeff:     -0.616D-01 0.106D+01
 Gap=     0.135 Goal=   None    Shift=    0.000
 RMSDP=4.01D-05 MaxDP=9.37D-04 DE=-3.46D-03 OVMax= 2.05D-03

 Cycle   3  Pass 1  IDiag  1:
 RMSU=  3.46D-05    CP:  1.00D+00  1.10D+00
 E= -1053.10076915316     Delta-E=       -0.000052793764 Rises=F Damp=F
 DIIS: error= 1.59D-04 at cycle   3 NSaved=   3.
 NSaved= 3 IEnMin= 3 EnMin= -1053.10076915316     IErMin= 3 ErrMin= 1.59D-04
 ErrMax= 1.59D-04  0.00D+00 EMaxC= 1.00D-01 BMatC= 1.06D-05 BMatP= 3.21D-05
 IDIUse=3 WtCom= 9.98D-01 WtEn= 1.59D-03
 Coeff-Com: -0.333D-01 0.395D+00 0.638D+00
 Coeff-En:   0.000D+00 0.000D+00 0.100D+01
 Coeff:     -0.332D-01 0.395D+00 0.639D+00
 Gap=     0.135 Goal=   None    Shift=    0.000
 RMSDP=1.83D-05 MaxDP=7.25D-04 DE=-5.28D-05 OVMax= 1.27D-03

 Cycle   4  Pass 1  IDiag  1:
 RMSU=  1.21D-05    CP:  1.00D+00  1.11D+00  6.19D-01
 E= -1053.10077658559     Delta-E=       -0.000007432431 Rises=F Damp=F
 DIIS: error= 1.06D-04 at cycle   4 NSaved=   4.
 NSaved= 4 IEnMin= 4 EnMin= -1053.10077658559     IErMin= 4 ErrMin= 1.06D-04
 ErrMax= 1.06D-04  0.00D+00 EMaxC= 1.00D-01 BMatC= 3.42D-06 BMatP= 1.06D-05
 IDIUse=3 WtCom= 9.99D-01 WtEn= 1.06D-03
 Coeff-Com: -0.130D-01 0.126D+00 0.378D+00 0.509D+00
 Coeff-En:   0.000D+00 0.000D+00 0.219D+00 0.781D+00
 Coeff:     -0.130D-01 0.126D+00 0.378D+00 0.509D+00
 Gap=     0.135 Goal=   None    Shift=    0.000
 RMSDP=7.18D-06 MaxDP=4.29D-04 DE=-7.43D-06 OVMax= 7.40D-04

 Cycle   5  Pass 1  IDiag  1:
 RMSU=  4.76D-06    CP:  1.00D+00  1.12D+00  7.04D-01  6.36D-01
 E= -1053.10077961199     Delta-E=       -0.000003026400 Rises=F Damp=F
 DIIS: error= 2.65D-05 at cycle   5 NSaved=   5.
 NSaved= 5 IEnMin= 5 EnMin= -1053.10077961199     IErMin= 5 ErrMin= 2.65D-05
 ErrMax= 2.65D-05  0.00D+00 EMaxC= 1.00D-01 BMatC= 3.82D-07 BMatP= 3.42D-06
 IDIUse=1 WtCom= 1.00D+00 WtEn= 0.00D+00
 Coeff-Com: -0.299D-02 0.187D-01 0.132D+00 0.295D+00 0.557D+00
 Coeff:     -0.299D-02 0.187D-01 0.132D+00 0.295D+00 0.557D+00
 Gap=     0.135 Goal=   None    Shift=    0.000
 RMSDP=2.30D-06 MaxDP=7.34D-05 DE=-3.03D-06 OVMax= 1.46D-04

 Cycle   6  Pass 1  IDiag  1:
 RMSU=  1.32D-06    CP:  1.00D+00  1.12D+00  7.27D-01  6.91D-01  6.69D-01
 E= -1053.10077994717     Delta-E=       -0.000000335176 Rises=F Damp=F
 DIIS: error= 8.55D-06 at cycle   6 NSaved=   6.
 NSaved= 6 IEnMin= 6 EnMin= -1053.10077994717     IErMin= 6 ErrMin= 8.55D-06
 ErrMax= 8.55D-06  0.00D+00 EMaxC= 1.00D-01 BMatC= 3.49D-08 BMatP= 3.82D-07
 IDIUse=1 WtCom= 1.00D+00 WtEn= 0.00D+00
 Coeff-Com:  0.170D-04-0.617D-02 0.211D-01 0.924D-01 0.293D+00 0.599D+00
 Coeff:      0.170D-04-0.617D-02 0.211D-01 0.924D-01 0.293D+00 0.599D+00
 Gap=     0.135 Goal=   None    Shift=    0.000
 RMSDP=7.06D-07 MaxDP=3.71D-05 DE=-3.35D-07 OVMax= 4.39D-05

 Cycle   7  Pass 1  IDiag  1:
 RMSU=  5.16D-07    CP:  1.00D+00  1.12D+00  7.30D-01  7.04D-01  6.80D-01
                    CP:  6.83D-01
 E= -1053.10077997448     Delta-E=       -0.000000027314 Rises=F Damp=F
 DIIS: error= 2.78D-06 at cycle   7 NSaved=   7.
 NSaved= 7 IEnMin= 7 EnMin= -1053.10077997448     IErMin= 7 ErrMin= 2.78D-06
 ErrMax= 2.78D-06  0.00D+00 EMaxC= 1.00D-01 BMatC= 4.20D-09 BMatP= 3.49D-08
 IDIUse=1 WtCom= 1.00D+00 WtEn= 0.00D+00
 Coeff-Com:  0.284D-03-0.524D-02-0.107D-02 0.221D-01 0.108D+00 0.333D+00
 Coeff-Com:  0.543D+00
 Coeff:      0.284D-03-0.524D-02-0.107D-02 0.221D-01 0.108D+00 0.333D+00
 Coeff:      0.543D+00
 Gap=     0.135 Goal=   None    Shift=    0.000
 RMSDP=3.30D-07 MaxDP=2.73D-05 DE=-2.73D-08 OVMax= 2.28D-05

 Cycle   8  Pass 1  IDiag  1:
 RMSU=  1.59D-07    CP:  1.00D+00  1.12D+00  7.29D-01  7.05D-01  7.11D-01
                    CP:  7.29D-01  5.43D-01
 E= -1053.10077997872     Delta-E=       -0.000000004242 Rises=F Damp=F
 DIIS: error= 4.65D-07 at cycle   8 NSaved=   8.
 NSaved= 8 IEnMin= 8 EnMin= -1053.10077997872     IErMin= 8 ErrMin= 4.65D-07
 ErrMax= 4.65D-07  0.00D+00 EMaxC= 1.00D-01 BMatC= 2.09D-10 BMatP= 4.20D-09
 IDIUse=1 WtCom= 1.00D+00 WtEn= 0.00D+00
 Coeff-Com:  0.126D-03-0.188D-02-0.225D-02 0.272D-02 0.261D-01 0.104D+00
 Coeff-Com:  0.247D+00 0.624D+00
 Coeff:      0.126D-03-0.188D-02-0.225D-02 0.272D-02 0.261D-01 0.104D+00
 Coeff:      0.247D+00 0.624D+00
 Gap=     0.135 Goal=   None    Shift=    0.000
 RMSDP=7.15D-08 MaxDP=5.44D-06 DE=-4.24D-09 OVMax= 7.13D-06

 Cycle   9  Pass 1  IDiag  1:
 RMSU=  4.78D-08    CP:  1.00D+00  1.12D+00  7.29D-01  7.07D-01  7.09D-01
                    CP:  7.30D-01  6.18D-01  8.35D-01
 E= -1053.10077997892     Delta-E=       -0.000000000198 Rises=F Damp=F
 DIIS: error= 1.96D-07 at cycle   9 NSaved=   9.
 NSaved= 9 IEnMin= 9 EnMin= -1053.10077997892     IErMin= 9 ErrMin= 1.96D-07
 ErrMax= 1.96D-07  0.00D+00 EMaxC= 1.00D-01 BMatC= 2.65D-11 BMatP= 2.09D-10
 IDIUse=1 WtCom= 1.00D+00 WtEn= 0.00D+00
 Coeff-Com:  0.240D-04-0.214D-03-0.935D-03-0.166D-02-0.162D-02 0.680D-02
 Coeff-Com:  0.517D-01 0.298D+00 0.648D+00
 Coeff:      0.240D-04-0.214D-03-0.935D-03-0.166D-02-0.162D-02 0.680D-02
 Coeff:      0.517D-01 0.298D+00 0.648D+00
 Gap=     0.135 Goal=   None    Shift=    0.000
 RMSDP=2.63D-08 MaxDP=2.29D-06 DE=-1.98D-10 OVMax= 1.89D-06

 Cycle  10  Pass 1  IDiag  1:
 RMSU=  1.43D-08    CP:  1.00D+00  1.12D+00  7.29D-01  7.06D-01  7.11D-01
                    CP:  7.37D-01  6.16D-01  9.19D-01  7.82D-01
 E= -1053.10077997896     Delta-E=       -0.000000000035 Rises=F Damp=F
 DIIS: error= 7.65D-08 at cycle  10 NSaved=  10.
 NSaved=10 IEnMin=10 EnMin= -1053.10077997896     IErMin=10 ErrMin= 7.65D-08
 ErrMax= 7.65D-08  0.00D+00 EMaxC= 1.00D-01 BMatC= 3.09D-12 BMatP= 2.65D-11
 IDIUse=1 WtCom= 1.00D+00 WtEn= 0.00D+00
 Coeff-Com: -0.572D-07 0.729D-04-0.227D-03-0.102D-02-0.311D-02-0.645D-02
 Coeff-Com:  0.217D-02 0.858D-01 0.321D+00 0.602D+00
 Coeff:     -0.572D-07 0.729D-04-0.227D-03-0.102D-02-0.311D-02-0.645D-02
 Coeff:      0.217D-02 0.858D-01 0.321D+00 0.602D+00
 Gap=     0.135 Goal=   None    Shift=    0.000
 RMSDP=8.09D-09 MaxDP=3.45D-07 DE=-3.55D-11 OVMax= 7.02D-07

 SCF Done:  E(RPBE1PBE) =  -1053.10077998     A.U. after   10 cycles
            NFock= 10  Conv=0.81D-08     -V/T= 2.2086
 KE= 8.713698589855D+02 PE=-4.561466925816D+03 EE= 1.551099231314D+03
 Leave Link  502 at Tue Jul 27 14:31:12 2021, MaxMem=  7516192768 cpu:             561.9 elap:              23.6
 (Enter /PARA/pp801/luchenlin/g16/l701.exe)
 ... and contract with generalized density number  0.
 Compute integral first derivatives.
 R6Disp: Adding Grimme-D3(BJ) dispersion energy 1st derivatives to the gradient.
   1 Symmetry operations used in ECPInt.
 ECPInt:  NShTT=    7750 NPrTT=   28689 LenC2=    7127 LenP2D=   18364.
 LDataN:  DoStor=T MaxTD1= 7 Len=  274
 Leave Link  701 at Tue Jul 27 14:31:13 2021, MaxMem=  7516192768 cpu:              16.7 elap:               0.7
 (Enter /PARA/pp801/luchenlin/g16/l702.exe)
 L702 exits ... SP integral derivatives will be done elsewhere.
 Leave Link  702 at Tue Jul 27 14:31:13 2021, MaxMem=  7516192768 cpu:               1.9 elap:               0.1
 (Enter /PARA/pp801/luchenlin/g16/l703.exe)
 Integral derivatives from FoFJK, PRISM(SPDF).
 Compute integral first derivatives, UseDBF=F ICtDFT=           0.
 Calling FoFJK, ICntrl=      2127 FMM=F ISym2X=0 I1Cent= 0 IOpClX= 0 NMat=1 NMatS=1 NMatT=0.
 FoFJK:  IHMeth= 1 ICntrl=    2127 DoSepK=F KAlg= 0 I1Cent=           0 FoldK=F
 IRaf=         0 NMat=       1 IRICut=       1 DoRegI=T DoRafI=F ISym2E= 0 IDoP0=0 IntGTp=1.
 FoFCou: FMM=F IPFlag=           0 FMFlag=      100000 FMFlg1=         800
         NFxFlg=           0 DoJE=F BraDBF=F KetDBF=F FulRan=T
         wScrn=  0.000000 ICntrl=      2127 IOpCl=  0 I1Cent=           0 NGrid=           0
         NMat0=    1 NMatS0=      1 NMatT0=    0 NMatD0=    1 NMtDS0=    0 NMtDT0=    0
 Symmetry not used in FoFCou.
 Defaulting to unpruned grid for atomic number  79.
 Defaulting to unpruned grid for atomic number  79.
 Defaulting to unpruned grid for atomic number  79.
 Defaulting to unpruned grid for atomic number  79.
 Defaulting to unpruned grid for atomic number  79.
 Defaulting to unpruned grid for atomic number  79.
 Defaulting to unpruned grid for atomic number  79.
 Defaulting to unpruned grid for atomic number  79.
 Defaulting to unpruned grid for atomic number  79.
 Defaulting to unpruned grid for atomic number  79.
 Defaulting to unpruned grid for atomic number  79.
 Defaulting to unpruned grid for atomic number  79.
 Defaulting to unpruned grid for atomic number  79.
 Defaulting to unpruned grid for atomic number  79.
 Defaulting to unpruned grid for atomic number  79.
 Defaulting to unpruned grid for atomic number  79.
 Defaulting to unpruned grid for atomic number  79.
 Defaulting to unpruned grid for atomic number  79.
 Defaulting to unpruned grid for atomic number  79.
 Defaulting to unpruned grid for atomic number  79.
 Defaulting to unpruned grid for atomic number  79.
 Defaulting to unpruned grid for atomic number  79.
 Defaulting to unpruned grid for atomic number  79.
 Defaulting to unpruned grid for atomic number  79.
 Leave Link  703 at Tue Jul 27 14:31:19 2021, MaxMem=  7516192768 cpu:             138.9 elap:               5.8
 (Enter /PARA/pp801/luchenlin/g16/l716.exe)
 Dipole        = 2.20447841D+00-3.60818655D-01 7.06947012D-01
 ***** Axes restored to original set *****
 -------------------------------------------------------------------
 Center     Atomic                   Forces (Hartrees/Bohr)
 Number     Number              X              Y              Z
 -------------------------------------------------------------------
      1        6           0.006147679   -0.015294768   -0.006149781
      2        6           0.002165244    0.000873859   -0.001072716
      3       16          -0.001316933    0.000504419    0.000782011
      4        6          -0.003814726    0.015115853    0.006730851
      5        6          -0.001453562   -0.000794102    0.001477300
      6        6           0.000424434   -0.000164396   -0.002090032
      7        7           0.001201985   -0.000313512    0.001295756
      8        6          -0.000844315    0.000641004    0.000119884
      9        7          -0.000151285   -0.000654966   -0.000113100
     10        6           0.000525549    0.000422471    0.000151181
     11       79          -0.007252404   -0.004229258    0.000982272
     12       79           0.002654904    0.000048174    0.003155405
     13        1           0.000451995   -0.000069869   -0.000124592
     14        1           0.000257851   -0.000026963    0.000462342
     15        1          -0.000267961    0.000197503    0.000261547
     16        1           0.000980919    0.000230256   -0.000475261
     17        1           0.000650621   -0.000324983   -0.000199378
     18        1           0.000327779    0.000017353    0.000124920
     19        1           0.000096331    0.000029562    0.000034550
     20        1          -0.000102219    0.000070203   -0.000075660
     21        1           0.000048590    0.000071655    0.000013102
     22        1           0.000048396   -0.000028495   -0.000058274
     23        1          -0.001381467    0.014045259    0.001668895
     24        1           0.000862335   -0.010750737   -0.006858781
     25        1          -0.000259740    0.000384479   -0.000042443
 -------------------------------------------------------------------
 Cartesian Forces:  Max     0.015294768 RMS     0.003792205
 Leave Link  716 at Tue Jul 27 14:31:19 2021, MaxMem=  7516192768 cpu:               1.9 elap:               0.1
 (Enter /PARA/pp801/luchenlin/g16/l103.exe)

 GradGradGradGradGradGradGradGradGradGradGradGradGradGradGradGradGradGrad
 Berny optimization.
 Using GEDIIS/GDIIS optimizer.
 FormGI is forming the generalized inverse of G from B-inverse, IUseBI=4.
 Internal  Forces:  Max     0.009571357 RMS     0.001774694
 Search for a local minimum.
 Step number   7 out of a maximum of  150
 All quantities printed in internal units (Hartrees-Bohrs-Radians)
 RMS Force = .34176D-03 SwitMx=.10000D-02 MixMth= 2
 Mixed Optimization -- En-DIIS/RFO-DIIS
 Swapping is turned off.
 Update second derivatives using D2CorX and points    6    7
 DE= -4.53D-04 DEPred=-4.38D-04 R= 1.03D+00
 TightC=F SS=  1.41D+00  RLast= 3.87D-01 DXNew= 2.4000D+00 1.1619D+00
 Trust test= 1.03D+00 RLast= 3.87D-01 DXMaxT set to 1.43D+00
 ITU=  1  1  1  1  1  1  0
     Eigenvalues ---    0.00314   0.00713   0.01242   0.01463   0.01973
     Eigenvalues ---    0.02135   0.02423   0.02581   0.02600   0.03248
     Eigenvalues ---    0.03664   0.03913   0.04362   0.04723   0.05161
     Eigenvalues ---    0.05575   0.06238   0.09433   0.09794   0.10337
     Eigenvalues ---    0.11385   0.11524   0.12122   0.14066   0.15806
     Eigenvalues ---    0.16000   0.16002   0.16034   0.16056   0.16125
     Eigenvalues ---    0.16306   0.17501   0.19032   0.20817   0.21759
     Eigenvalues ---    0.23543   0.23915   0.26271   0.26397   0.28991
     Eigenvalues ---    0.32608   0.37222   0.37228   0.37230   0.37230
     Eigenvalues ---    0.37230   0.37232   0.37234   0.37251   0.37627
     Eigenvalues ---    0.38635   0.40206   0.47002   0.47807   0.49416
     Eigenvalues ---    0.54025   0.658261000.000001000.000001000.00000
     Eigenvalues --- 1000.000001000.000001000.000001000.000001000.00000
     Eigenvalues --- 1000.000001000.000001000.000001000.000001000.00000
     Eigenvalues --- 1000.000001000.000001000.000001000.000001000.00000
     Eigenvalues --- 1000.000001000.000001000.000001000.000001000.00000
     Eigenvalues --- 1000.000001000.000001000.000001000.000001000.00000
     Eigenvalues --- 1000.000001000.000001000.000001000.000001000.00000
     Eigenvalues --- 1000.000001000.000001000.000001000.000001000.00000
     Eigenvalues --- 1000.000001000.000001000.000001000.000001000.00000
     Eigenvalues --- 1000.000001000.000001000.000001000.000001000.00000
     Eigenvalues --- 1000.000001000.000001000.000001000.000001000.00000
     Eigenvalues --- 1000.000001000.000001000.000001000.000001000.00000
     Eigenvalues --- 1000.000001000.000001000.000001000.000001000.00000
     Eigenvalues --- 1000.000001000.000001000.000001000.000001000.00000
     Eigenvalues --- 1000.000001000.000001000.000001000.000001000.00000
     Eigenvalues --- 1000.000001000.000001000.000001000.000001000.00000
     Eigenvalues --- 1000.000001000.000001000.000001000.000001000.00000
     Eigenvalues --- 1000.00000
 En-DIIS/RFO-DIIS/Sim-DIIS IScMMF=       -3 using points:     7    6    5
 RFO step:  Lambda=-1.45378567D-04.
 NNeg= 0 NGDIIS= 3 SimSw=  2.50D-01 Rises=F DC= -4.53D-04 SmlDif=  1.00D-05
 NRisDI= 0 DoIntr=F SqrtH=F CThrHd= 10.0 CDAdj=  3.0
 RMS Error=  0.1008371222D-01 NUsed= 3 OKEnD=T EnDIS=F
 InvSVX:  RCond= 1.27D-03 Info=           0 Equed=N FErr=  1.54D-14 BErr=  4.77D-17
 DidBck=F Rises=F RFO-DIIS coefs:    1.16390   -0.04605   -0.11785
 Iteration  1 RMS(Cart)=  0.02127491 RMS(Int)=  0.00017911
 Iteration  2 RMS(Cart)=  0.00018293 RMS(Int)=  0.00014559
 New curvilinear step failed, DQL= 8.55D-05 SP=-4.56D-04.
 ITry= 1 IFail=1 DXMaxC= 1.16D-01 DCOld= 1.00D+10 DXMaxT= 1.43D+00 DXLimC= 3.00D+00 Rises=F
 Iteration  1 RMS(Cart)=  0.01958759 RMS(Int)=  0.00017327
 Iteration  2 RMS(Cart)=  0.00016412 RMS(Int)=  0.00014447
 New curvilinear step failed, DQL= 9.05D-05 SP=-3.84D-04.
 ITry= 2 IFail=1 DXMaxC= 1.05D-01 DCOld= 1.00D+10 DXMaxT= 1.43D+00 DXLimC= 3.00D+00 Rises=F
 Iteration  1 RMS(Cart)=  0.01795625 RMS(Int)=  0.00016863
 Iteration  2 RMS(Cart)=  0.00014863 RMS(Int)=  0.00014340
 New curvilinear step failed, DQL= 9.45D-05 SP=-3.33D-04.
 ITry= 3 IFail=1 DXMaxC= 9.35D-02 DCOld= 1.00D+10 DXMaxT= 1.43D+00 DXLimC= 3.00D+00 Rises=F
 Iteration  1 RMS(Cart)=  0.01639759 RMS(Int)=  0.00016502
 Iteration  2 RMS(Cart)=  0.00013638 RMS(Int)=  0.00014236
 New curvilinear step failed, DQL= 9.74D-05 SP=-2.88D-04.
 ITry= 4 IFail=1 DXMaxC= 8.24D-02 DCOld= 1.00D+10 DXMaxT= 1.43D+00 DXLimC= 3.00D+00 Rises=F
 Iteration  1 RMS(Cart)=  0.01493444 RMS(Int)=  0.00016227
 Iteration  2 RMS(Cart)=  0.00012704 RMS(Int)=  0.00014137
 New curvilinear step failed, DQL= 9.88D-05 SP=-2.62D-04.
 ITry= 5 IFail=1 DXMaxC= 7.93D-02 DCOld= 1.00D+10 DXMaxT= 1.43D+00 DXLimC= 3.00D+00 Rises=F
 Iteration  1 RMS(Cart)=  0.01359775 RMS(Int)=  0.00016021
 Iteration  2 RMS(Cart)=  0.00012014 RMS(Int)=  0.00014039
 New curvilinear step failed, DQL= 9.89D-05 SP=-2.38D-04.
 ITry= 6 IFail=1 DXMaxC= 7.85D-02 DCOld= 1.00D+10 DXMaxT= 1.43D+00 DXLimC= 3.00D+00 Rises=F
 Iteration  1 RMS(Cart)=  0.01242854 RMS(Int)=  0.00015867
 Iteration  2 RMS(Cart)=  0.00011519 RMS(Int)=  0.00013944
 New curvilinear step failed, DQL= 9.77D-05 SP=-2.20D-04.
 ITry= 7 IFail=1 DXMaxC= 7.77D-02 DCOld= 1.00D+10 DXMaxT= 1.43D+00 DXLimC= 3.00D+00 Rises=F
 Iteration  1 RMS(Cart)=  0.01147828 RMS(Int)=  0.00015753
 Iteration  2 RMS(Cart)=  0.00011168 RMS(Int)=  0.00013849
 New curvilinear step failed, DQL= 9.54D-05 SP=-2.06D-04.
 ITry= 8 IFail=1 DXMaxC= 7.69D-02 DCOld= 1.00D+10 DXMaxT= 1.43D+00 DXLimC= 3.00D+00 Rises=F
 Iteration  1 RMS(Cart)=  0.01080515 RMS(Int)=  0.00015668
 Iteration  2 RMS(Cart)=  0.00010916 RMS(Int)=  0.00013756
 New curvilinear step failed, DQL= 9.24D-05 SP=-1.95D-04.
 ITry= 9 IFail=1 DXMaxC= 7.61D-02 DCOld= 1.00D+10 DXMaxT= 1.43D+00 DXLimC= 3.00D+00 Rises=F
 Iteration  1 RMS(Cart)=  0.01046307 RMS(Int)=  0.00015603
 Iteration  2 RMS(Cart)=  0.00010729 RMS(Int)=  0.00013662
 New curvilinear step failed, DQL= 8.89D-05 SP=-1.85D-04.
 ITry=10 IFail=1 DXMaxC= 7.52D-02 DCOld= 1.00D+10 DXMaxT= 1.43D+00 DXLimC= 3.00D+00 Rises=F
 RedQX1 iteration     1 Try  1 RMS(Cart)=  0.00426677 RMS(Int)=  0.00789823 XScale=  4.99837385
 RedQX1 iteration     1 Try  2 RMS(Cart)=  0.00426686 RMS(Int)=  0.00592195 XScale=  2.49838650
 RedQX1 iteration     1 Try  3 RMS(Cart)=  0.00426726 RMS(Int)=  0.00394539 XScale=  1.66521463
 RedQX1 iteration     1 Try  4 RMS(Cart)=  0.00426834 RMS(Int)=  0.00197070 XScale=  1.24881745
 RedQX1 iteration     1 Try  5 RMS(Cart)=  0.00427173 RMS(Int)=  0.00012821 XScale=  0.99933115
 RedQX1 iteration     1 Try  6 RMS(Cart)=  0.00006627 RMS(Int)=  0.00012156 XScale=  0.99996130
 RedQX1 iteration     2 Try  1 RMS(Cart)=  0.00000031 RMS(Int)=  0.00012156 XScale=  0.99997821
 RedQX1 iteration     1 Try  1 RMS(Cart)=  0.00004638 RMS(Int)=  0.00015632 XScale=  7.06690817
 RedQX1 iteration     1 Try  2 RMS(Cart)=  0.00004639 RMS(Int)=  0.00014220 XScale=  3.53234481
 RedQX1 iteration     1 Try  3 RMS(Cart)=  0.00004640 RMS(Int)=  0.00013114 XScale=  2.35398164
 RedQX1 iteration     1 Try  4 RMS(Cart)=  0.00004642 RMS(Int)=  0.00012399 XScale=  1.76456868
 RedQX1 iteration     1 Try  5 RMS(Cart)=  0.00004645 RMS(Int)=  0.00012145 XScale=  1.41046325
 RedQX1 iteration     1 Try  6 RMS(Cart)=  0.00000052 RMS(Int)=  0.00012145 XScale=  1.40972179
 Variable       Old X    -DE/DX   Delta X   Delta X   Delta X     New X
                                 (Linear)    (Quad)   (Total)
    X1       36.93355   0.00543  -0.00004   0.00000  -0.00023  36.93332
    Y1       94.44343  -0.00579  -0.00005   0.00000  -0.00018  94.44324
    Z1       -5.17079  -0.00304   0.00007   0.00000   0.00020  -5.17059
    X4       35.09806  -0.00191  -0.00004   0.00000  -0.00006  35.09800
    Y4      100.83773   0.00628  -0.00001   0.00000  -0.00003 100.83770
    Z4       -2.28336   0.00194   0.00011   0.00000   0.00025  -2.28311
   X11       42.36962  -0.00529   0.00007   0.00000  -0.00004  42.36957
   Y11       98.13132  -0.00308   0.00000   0.00000   0.00008  98.13140
   Z11       -8.00304   0.00170  -0.00001   0.00000   0.00002  -8.00301
   X12       36.22591   0.00099  -0.00003   0.00000   0.00005  36.22596
   Y12      100.69405   0.00034   0.00002   0.00000   0.00000 100.69405
   Z12       -8.53186   0.00293  -0.00004   0.00000  -0.00011  -8.53197
   X23       37.08157   0.00046   0.00001   0.00000   0.00024  37.08181
   Y23       96.21810   0.00469   0.00001   0.00000   0.00006  96.21816
   Z23       -4.21392  -0.00148  -0.00005   0.00000  -0.00019  -4.21411
   X24       35.03578   0.00033   0.00004   0.00000   0.00004  35.03582
   Y24       98.97403  -0.00244   0.00003   0.00000   0.00007  98.97410
   Z24       -3.06468  -0.00204  -0.00007   0.00000  -0.00019  -3.06486
    R1        2.86897  -0.00015   0.00195   0.00043   0.00236   2.87133
    R2        2.06480   0.00036  -0.00071   0.00121   0.00050   2.06530
    R3        2.06540  -0.00005   0.00015  -0.00026  -0.00010   2.06530
    R4        2.02163   0.00957   0.00001   0.00001   0.00007   2.02169
    R5        3.50244  -0.00155  -0.00703  -0.00415  -0.01107   3.49137
    R6        2.06564  -0.00040   0.00084  -0.00159  -0.00075   2.06489
    R7        2.06241  -0.00037   0.00032  -0.00131  -0.00099   2.06142
    R8        4.38472  -0.00229   0.00149  -0.00235  -0.00097   4.38375
    R9        4.35672  -0.00090   0.00098  -0.00748  -0.00654   4.35018
   R10        2.90970  -0.00128   0.00079  -0.00422  -0.00349   2.90621
   R11        2.06152   0.00107  -0.00131   0.00359   0.00228   2.06380
   R12        2.02181   0.00951   0.00002   0.00001   0.00007   2.02188
   R13        2.06376  -0.00009   0.00009  -0.00038  -0.00029   2.06347
   R14        2.81439   0.00075  -0.00124   0.00368   0.00252   2.81690
   R15        2.06654  -0.00056   0.00070  -0.00201  -0.00131   2.06523
   R16        2.07217  -0.00029   0.00041  -0.00107  -0.00067   2.07150
   R17        2.62103  -0.00047   0.00157  -0.00155   0.00013   2.62116
   R18        2.57927   0.00015  -0.00031   0.00051   0.00018   2.57945
   R19        2.50265   0.00048  -0.00128   0.00094  -0.00032   2.50233
   R20        3.88450   0.00013  -0.00099  -0.00058  -0.00150   3.88300
   R21        2.52681  -0.00052   0.00079  -0.00144  -0.00063   2.52618
   R22        2.03710   0.00001  -0.00001  -0.00002  -0.00003   2.03707
   R23        2.59420  -0.00044  -0.00005  -0.00104  -0.00110   2.59310
   R24        1.90303   0.00011  -0.00014   0.00025   0.00010   1.90313
   R25        2.03661   0.00002  -0.00000   0.00004   0.00004   2.03664
    A1        1.92260   0.00048   0.00004  -0.00362  -0.00353   1.91907
    A2        1.90736   0.00014   0.00041   0.00209   0.00279   1.91015
    A3        2.01733  -0.00241   0.00553  -0.00233   0.00222   2.01956
    A4        1.86669   0.00011  -0.00148   0.00187   0.00037   1.86706
    A5        1.85514   0.00157  -0.00017  -0.00192  -0.00199   1.85315
    A6        1.88848   0.00029  -0.00482   0.00423  -0.00008   1.88840
    A7        2.10084  -0.00033   0.00220   0.00483   0.00625   2.10710
    A8        1.95675  -0.00103   0.00039  -0.00665  -0.00595   1.95080
    A9        1.93856   0.00082  -0.00253   0.00087  -0.00166   1.93690
   A10        1.75833   0.00097   0.00123  -0.00250  -0.00120   1.75713
   A11        1.81904  -0.00041  -0.00056   0.00358   0.00348   1.82251
   A12        1.86963   0.00003  -0.00068  -0.00029  -0.00107   1.86856
   A13        1.96808  -0.00182  -0.00564  -0.00411  -0.00978   1.95830
   A14        1.79108   0.00246   0.00942   0.00189   0.01133   1.80241
   A15        1.73872  -0.00075  -0.00064   0.00266   0.00200   1.74072
   A16        1.96129   0.00005  -0.00087   0.00212   0.00124   1.96253
   A17        1.93737   0.00019   0.00125  -0.00373  -0.00263   1.93474
   A18        1.92703  -0.00044  -0.00006  -0.00232  -0.00232   1.92472
   A19        1.90626  -0.00059   0.00163  -0.00324  -0.00165   1.90461
   A20        1.86910   0.00020  -0.00073   0.00214   0.00140   1.87050
   A21        1.85874   0.00062  -0.00128   0.00540   0.00426   1.86299
   A22        2.04187  -0.00155   0.00267  -0.00520  -0.00243   2.03944
   A23        1.92255  -0.00014  -0.00039  -0.00279  -0.00322   1.91933
   A24        1.91095   0.00053  -0.00052   0.00002  -0.00051   1.91044
   A25        1.85583   0.00094  -0.00151   0.00270   0.00122   1.85705
   A26        1.88868   0.00040  -0.00053   0.00301   0.00236   1.89104
   A27        1.83189  -0.00002   0.00001   0.00329   0.00330   1.83519
   A28        2.17939   0.00004   0.00027   0.00292   0.00313   2.18252
   A29        2.23113  -0.00030   0.00058  -0.00339  -0.00276   2.22837
   A30        1.87144   0.00027  -0.00084   0.00068  -0.00016   1.87127
   A31        1.88418  -0.00047   0.00050  -0.00118  -0.00079   1.88340
   A32        2.22499   0.00064  -0.00105   0.00380   0.00261   2.22760
   A33        2.16547  -0.00013   0.00168  -0.00085   0.00068   2.16615
   A34        1.91044   0.00027  -0.00002   0.00097   0.00096   1.91140
   A35        2.19896  -0.00014   0.00042  -0.00060  -0.00021   2.19875
   A36        2.17379  -0.00014  -0.00037  -0.00036  -0.00076   2.17303
   A37        1.89431   0.00001  -0.00024  -0.00025  -0.00049   1.89382
   A38        2.18902  -0.00001   0.00018   0.00008   0.00026   2.18928
   A39        2.19986   0.00000   0.00006   0.00017   0.00023   2.20009
   A40        1.86440  -0.00008   0.00063  -0.00016   0.00042   1.86482
   A41        2.28571   0.00009  -0.00132   0.00059  -0.00073   2.28499
   A42        2.13305  -0.00001   0.00074  -0.00049   0.00025   2.13330
   A43        3.14036   0.00068   0.00123  -0.00390  -0.00302   3.13735
   A44        3.11760   0.00092  -0.00260   0.00647   0.00404   3.12164
    D1       -1.56040   0.00058  -0.02676  -0.00080  -0.02760  -1.58801
    D2        2.66117   0.00040  -0.03045   0.00480  -0.02550   2.63567
    D3        0.57012   0.00049  -0.02809   0.00907  -0.01902   0.55109
    D4        2.67679   0.00008  -0.02523  -0.00220  -0.02765   2.64914
    D5        0.61518  -0.00010  -0.02892   0.00339  -0.02554   0.58964
    D6       -1.47587  -0.00001  -0.02656   0.00767  -0.01907  -1.49494
    D7        0.54217   0.00131  -0.02316  -0.00776  -0.03137   0.51081
    D8       -1.51944   0.00112  -0.02685  -0.00216  -0.02926  -1.54870
    D9        2.67269   0.00122  -0.02448   0.00211  -0.02279   2.64991
   D10        0.68377   0.00121   0.02271   0.00767   0.02994   0.71371
   D11       -1.17051   0.00149   0.02044   0.00515   0.02555  -1.14496
   D12        2.84328   0.00046   0.02553  -0.00015   0.02498   2.86826
   D13        0.98901   0.00073   0.02326  -0.00267   0.02059   1.00960
   D14       -1.50381   0.00070   0.02507  -0.00024   0.02447  -1.47934
   D15        2.92511   0.00098   0.02279  -0.00277   0.02007   2.94518
   D16        0.57957  -0.00137  -0.00890  -0.00146  -0.01068   0.56889
   D17       -2.73738  -0.00033  -0.00206   0.01912   0.01690  -2.72048
   D18       -1.44496  -0.00004  -0.00539   0.00152  -0.00409  -1.44905
   D19        1.52128   0.00100   0.00144   0.02210   0.02349   1.54476
   D20        0.32318   0.00008   0.00386  -0.00336   0.00056   0.32374
   D21       -1.79806   0.00009   0.00422  -0.00083   0.00336  -1.79470
   D22        2.47914  -0.00011   0.00473  -0.00324   0.00148   2.48062
   D23       -1.81731   0.00067   0.00146   0.00206   0.00375  -1.81357
   D24        2.34463   0.00068   0.00182   0.00460   0.00654   2.35117
   D25        0.33865   0.00048   0.00233   0.00219   0.00466   0.34330
   D26        2.40870   0.00006   0.00231  -0.00084   0.00157   2.41027
   D27        0.28746   0.00007   0.00267   0.00170   0.00436   0.29182
   D28       -1.71853  -0.00013   0.00317  -0.00071   0.00248  -1.71605
   D29        0.90931   0.00033  -0.00446  -0.00909  -0.01351   0.89581
   D30       -2.29249   0.00033  -0.00447  -0.00381  -0.00832  -2.30081
   D31        3.06505  -0.00017  -0.00433  -0.01418  -0.01843   3.04662
   D32       -0.13676  -0.00017  -0.00434  -0.00890  -0.01324  -0.15000
   D33       -1.25799   0.00043  -0.00529  -0.00777  -0.01298  -1.27097
   D34        1.82339   0.00044  -0.00530  -0.00249  -0.00780   1.81560
   D35        3.09625  -0.00021   0.00049  -0.01088  -0.01048   3.08578
   D36       -0.18216   0.00007   0.00822   0.00308   0.01118  -0.17098
   D37        0.00444  -0.00019   0.00046  -0.01511  -0.01467  -0.01023
   D38        3.00921   0.00009   0.00819  -0.00114   0.00699   3.01620
   D39       -3.09280   0.00023  -0.00005   0.00882   0.00887  -3.08393
   D40        0.04247   0.00005   0.00313  -0.00139   0.00180   0.04427
   D41       -0.00292   0.00023  -0.00004   0.01345   0.01343   0.01051
   D42        3.13235   0.00005   0.00315   0.00324   0.00636   3.13871
   D43       -0.00424   0.00007  -0.00072   0.01080   0.01012   0.00587
   D44        3.13961   0.00010  -0.00310   0.00709   0.00400  -3.13957
   D45       -3.01480  -0.00027  -0.00776  -0.00303  -0.01079  -3.02558
   D46        0.12906  -0.00024  -0.01014  -0.00674  -0.01691   0.11215
   D47        0.00242   0.00008   0.00070  -0.00234  -0.00167   0.00075
   D48       -3.13538   0.00003   0.00026  -0.00240  -0.00214  -3.13753
   D49       -3.14140   0.00004   0.00305   0.00130   0.00434  -3.13706
   D50        0.00399  -0.00000   0.00261   0.00125   0.00387   0.00785
   D51        0.00041  -0.00019  -0.00039  -0.00715  -0.00754  -0.00713
   D52       -3.13554  -0.00003  -0.00320   0.00196  -0.00121  -3.13676
   D53        3.13818  -0.00015   0.00005  -0.00710  -0.00707   3.13112
   D54        0.00223   0.00002  -0.00276   0.00201  -0.00074   0.00149
         Item               Value     Threshold  Converged?
 Maximum Force            0.001125     0.000450     NO 
 RMS     Force            0.000342     0.000300     NO 
 Maximum Displacement     0.115512     0.001800     NO 
 RMS     Displacement     0.021239     0.001200     NO 
 Predicted change in Energy=-7.531720D-05
 Lowest energy point so far.  Saving SCF results.
 GradGradGradGradGradGradGradGradGradGradGradGradGradGradGradGradGradGrad

 Leave Link  103 at Tue Jul 27 14:31:20 2021, MaxMem=  7516192768 cpu:              21.4 elap:               1.1
 (Enter /PARA/pp801/luchenlin/g16/l202.exe)
                          Input orientation:                          
 ---------------------------------------------------------------------
 Center     Atomic      Atomic             Coordinates (Angstroms)
 Number     Number       Type             X           Y           Z
 ---------------------------------------------------------------------
      1          6           0       19.544272   49.977212   -2.736156
      2          6           0       19.506795   50.047173   -4.253525
      3         16           0       20.354297   51.418205   -5.156559
      4          6           0       18.573062   53.361013   -1.208170
      5          6           0       17.338179   54.173853   -1.631828
      6          6           0       17.538913   55.197853   -2.696320
      7          7           0       18.146177   54.964821   -3.921415
      8          6           0       18.082643   56.083677   -4.626796
      9          7           0       17.468454   57.029689   -3.909256
     10          6           0       17.123534   56.498097   -2.692128
     11         79           0       22.421013   51.928902   -4.235013
     12         79           0       19.169953   53.284997   -4.514922
     13          1           0       20.402387   49.383484   -2.411232
     14          1           0       18.486638   50.157629   -4.629097
     15          1           0       19.914196   49.137393   -4.696574
     16          1           0       19.509052   53.841125   -1.501663
     17          1           0       16.925326   54.702511   -0.769016
     18          1           0       16.544625   53.490447   -1.955657
     19          1           0       18.465599   56.226031   -5.624345
     20          1           0       17.289082   57.971708   -4.216921
     21          1           0       16.610174   57.072748   -1.938621
     22          1           0       18.648028   49.467839   -2.373200
     23          1           0       19.622847   50.916460   -2.230009
     24          1           0       18.540160   52.374839   -1.621855
     25          1           0       18.596269   53.246089   -0.122543
 ---------------------------------------------------------------------
                    Distance matrix (angstroms):
                    1          2          3          4          5
     1  C    0.000000
     2  C    1.519443   0.000000
     3  S    2.931033   1.847555   0.000000
     4  C    3.837721   4.596475   4.747324   0.000000
     5  C    4.868078   5.348427   5.395767   1.537898   0.000000
     6  C    5.592686   5.729480   5.316475   2.580316   1.490642
     7  N    5.313733   5.113203   4.356589   3.180586   2.553566
     8  C    6.557424   6.213447   5.216100   4.397774   3.629255
     9  N    7.444637   7.282093   6.432155   4.687771   3.655058
    10  C    6.955851   7.052114   6.505118   3.760925   2.563673
    11  Au   3.785671   3.468993   2.319779   5.100926   6.136088
    12  Au   3.774330   3.265776   2.302017   3.361051   3.529546
    13  H    1.092909   2.153280   3.417488   4.540323   5.739728
    14  H    2.175860   1.092691   2.314178   4.687417   5.141268
    15  H    2.164574   1.090857   2.367990   5.639731   6.433853
    16  H    4.056481   4.686878   4.465787   1.092118   2.200078
    17  H    5.749520   6.362229   6.464910   2.169679   1.092873
    18  H    4.685070   5.090263   5.390136   2.165651   1.096192
    19  H    6.967992   6.414165   5.186636   5.265213   4.628467
    20  H    8.437448   8.229085   7.295675   5.653291   4.594434
    21  H    7.719562   7.944048   7.506494   4.261861   3.004614
    22  H    1.092909   2.146795   3.802942   4.064446   4.940841
    23  H    1.069834   2.205389   3.058016   2.849921   4.023449
    24  H    2.828166   3.643912   4.086610   1.069933   2.163633
    25  H    4.291299   5.303502   5.636768   1.091940   2.172896
                    6          7          8          9         10
     6  C    0.000000
     7  N    1.387058   0.000000
     8  C    2.192502   1.324175   0.000000
     9  N    2.198136   2.173277   1.336798   0.000000
    10  C    1.364989   2.215374   2.198767   1.372210   0.000000
    11  Au   6.073591   5.252558   6.019727   7.117021   7.163890
    12  Au   3.102679   2.054794   3.004558   4.157481   4.223082
    13  H    6.487499   6.206647   7.428495   8.325653   7.838846
    14  H    5.480663   4.870917   5.939804   6.984274   6.768415
    15  H    6.809710   6.138867   7.184033   8.299992   8.123150
    16  H    2.673829   2.995884   4.102455   4.486366   3.763961
    17  H    2.082391   3.390708   4.257872   3.946118   2.638518
    18  H    2.110077   2.933079   4.028068   4.146835   3.150157
    19  H    3.238708   2.143047   1.077972   2.140490   3.236210
    20  H    3.173156   3.140590   2.088635   1.007091   2.126953
    21  H    2.225286   3.276299   3.220669   2.149860   1.077745
    22  H    5.845306   5.732856   7.011966   7.805923   7.200717
    23  H    4.784407   4.629324   5.900589   6.695734   6.133090
    24  H    3.182196   3.485858   4.795255   5.296072   4.489273
    25  H    3.398780   4.193811   5.348272   5.470538   4.398553
                   11         12         13         14         15
    11  Au   0.000000
    12  Au   3.533658   0.000000
    13  H    3.725611   4.600676   0.000000
    14  H    4.332668   3.203184   3.031225   0.000000
    15  H    3.780171   4.217762   2.349826   1.755949   0.000000
    16  H    4.428015   3.082855   4.636370   4.939061   5.700587
    17  H    7.064603   4.591243   6.563451   6.163918   7.438387
    18  H    6.493521   3.672110   5.653055   4.693226   6.149448
    19  H    6.003404   3.221275   7.803569   6.149509   7.294380
    20  H    7.927960   5.058828   9.311863   7.916052   9.228565
    21  H    8.093109   5.247557   8.586561   7.653670   9.027332
    22  H    4.874278   4.407956   1.756798   2.364514   2.666541
    23  H    3.588148   3.322034   1.729318   2.760872   3.055144
    24  H    4.699837   3.097558   3.610985   3.736628   4.671502
    25  H    5.768540   4.429856   4.839409   5.464398   6.288091
                   16         17         18         19         20
    16  H    0.000000
    17  H    2.820354   0.000000
    18  H    3.019423   1.738434   0.000000
    19  H    4.875764   5.316745   4.963148   0.000000
    20  H    5.418728   4.765293   5.074371   2.532277   0.000000
    21  H    4.363234   2.661826   3.582942   4.212374   2.541593
    22  H    4.541648   5.739591   4.558511   7.501758   8.806920
    23  H    3.016141   4.872916   4.021956   6.407205   7.692257
    24  H    1.761588   2.958561   2.310447   5.554922   6.294800
    25  H    1.757616   2.308927   2.762112   6.258351   6.387812
                   21         22         23         24         25
    21  H    0.000000
    22  H    7.885198   0.000000
    23  H    6.860102   1.751935   0.000000
    24  H    5.088766   3.004464   1.915446   0.000000
    25  H    4.678251   4.398104   3.304914   1.734982   0.000000
 Stoichiometry    C7H13Au2N2S(1+)
 Framework group  C1[X(C7H13Au2N2S)]
 Deg. of freedom    69
 Full point group                 C1      NOp   1
 RotChk:  IX=0 Diff= 2.17D-02
 Largest Abelian subgroup         C1      NOp   1
 Largest concise Abelian subgroup C1      NOp   1
                         Standard orientation:                         
 ---------------------------------------------------------------------
 Center     Atomic      Atomic             Coordinates (Angstroms)
 Number     Number       Type             X           Y           Z
 ---------------------------------------------------------------------
      1          6           0       -1.316338    2.972455    0.023122
      2          6           0       -1.481645    2.180576   -1.263077
      3         16           0       -1.381530    0.335752   -1.255353
      4          6           0        1.822127    1.830036    1.913365
      5          6           0        3.204409    1.658158    1.261532
      6          6           0        3.542706    0.300074    0.748525
      7          7           0        2.744669   -0.452259   -0.100629
      8          6           0        3.398724   -1.565596   -0.394109
      9          7           0        4.579218   -1.568572    0.233152
     10          6           0        4.688823   -0.410277    0.960682
     11         79           0       -2.462343   -0.593122    0.575060
     12         79           0        0.805588   -0.072279   -0.664329
     13          1           0       -2.290601    3.127634    0.493422
     14          1           0       -0.703325    2.422493   -1.990859
     15          1           0       -2.440435    2.398666   -1.735442
     16          1           0        1.380476    0.876858    2.211891
     17          1           0        3.988949    1.922838    1.974843
     18          1           0        3.311790    2.374473    0.438733
     19          1           0        3.045553   -2.357462   -1.034611
     20          1           0        5.269434   -2.299644    0.175115
     21          1           0        5.561192   -0.182857    1.551264
     22          1           0       -0.912395    3.961359   -0.207854
     23          1           0       -0.693900    2.522985    0.768168
     24          1           0        1.149817    2.336305    1.252723
     25          1           0        1.901534    2.444269    2.812669
 ---------------------------------------------------------------------
 Rotational constants (GHZ):           0.6471226           0.1694790           0.1625073
 Leave Link  202 at Tue Jul 27 14:31:20 2021, MaxMem=  7516192768 cpu:               1.5 elap:               0.2
 (Enter /PARA/pp801/luchenlin/g16/l301.exe)
 Basis read from rwf:  (5D, 7F)
 Pseudo-potential data read from rwf file.
 There are   315 symmetry adapted cartesian basis functions of A   symmetry.
 There are   299 symmetry adapted basis functions of A   symmetry.
   299 basis functions,   529 primitive gaussians,   315 cartesian basis functions
    61 alpha electrons       61 beta electrons
       nuclear repulsion energy      1086.0611934016 Hartrees.
 IExCor= 1009 DFT=T Ex+Corr=PBE1PBE ExCW=0 ScaHFX=  0.250000
 ScaDFX=  0.750000  0.750000  1.000000  1.000000 ScalE2=  1.000000  1.000000
 IRadAn=      5 IRanWt=     -1 IRanGd=            0 ICorTp=0 IEmpDi=141
 NAtoms=   25 NActive=   25 NUniq=   25 SFac= 1.00D+00 NAtFMM=   60 NAOKFM=F Big=F
 Integral buffers will be    131072 words long.
 Raffenetti 2 integral format.
 Two-electron integral symmetry is turned on.
 R6Disp:  Grimme-D3(BJ) Dispersion energy=       -0.0297385725 Hartrees.
 Nuclear repulsion after empirical dispersion term =     1086.0314548291 Hartrees.
 No density basis found on file    724.
 Leave Link  301 at Tue Jul 27 14:31:21 2021, MaxMem=  7516192768 cpu:               2.7 elap:               0.1
 (Enter /PARA/pp801/luchenlin/g16/l302.exe)
 NPDir=0 NMtPBC=     1 NCelOv=     1 NCel=       1 NClECP=     1 NCelD=      1
         NCelK=      1 NCelE2=     1 NClLst=     1 CellRange=     0.0.
 One-electron integrals computed using PRISM.
 One-electron integral symmetry used in STVInt
   1 Symmetry operations used in ECPInt.
 ECPInt:  NShTT=    7750 NPrTT=   28689 LenC2=    7124 LenP2D=   18359.
 LDataN:  DoStor=T MaxTD1= 6 Len=  172
 NBasis=   299 RedAO= T EigKep=  6.30D-04  NBF=   299
 NBsUse=   299 1.00D-06 EigRej= -1.00D+00 NBFU=   299
 Precomputing XC quadrature grid using
 IXCGrd= 4 IRadAn=           5 IRanWt=          -1 IRanGd=           0 AccXCQ= 0.00D+00.
 Defaulting to unpruned grid for atomic number  79.
 Generated NRdTot=       0 NPtTot=           0 NUsed=           0 NTot=          32
 NSgBfM=   313   313   313   313   313 MxSgAt=    25 MxSgA2=    25.
 Leave Link  302 at Tue Jul 27 14:31:21 2021, MaxMem=  7516192768 cpu:              16.8 elap:               0.7
 (Enter /PARA/pp801/luchenlin/g16/l303.exe)
 DipDrv:  MaxL=1.
 Leave Link  303 at Tue Jul 27 14:31:22 2021, MaxMem=  7516192768 cpu:               3.3 elap:               0.2
 (Enter /PARA/pp801/luchenlin/g16/l401.exe)
 Initial guess from the checkpoint file:  "/PARA/pp801/luchenlin/tmp/Gau-28821.chk"
 B after Tr=    -0.000000    0.000000   -0.000000
         Rot=    0.999976    0.006864    0.000060   -0.000159 Ang=   0.79 deg.
 Guess basis will be translated and rotated to current coordinates.
 JPrj=2 DoOrth=T DoCkMO=T.
 Generating alternative initial guess.
 ExpMin= 1.50D-02 ExpMax= 9.34D+04 ExpMxC= 3.17D+03 IAcc=3 IRadAn=         5 AccDes= 0.00D+00
 Harris functional with IExCor= 1009 and IRadAn=       5 diagonalized for initial guess.
 HarFok:  IExCor= 1009 AccDes= 0.00D+00 IRadAn=         5 IDoV= 1 UseB2=F ITyADJ=14
 ICtDFT=  3500011 ScaDFX=  1.000000  1.000000  1.000000  1.000000
 Defaulting to unpruned grid for atomic number  79.
 FoFCou: FMM=F IPFlag=           0 FMFlag=      100000 FMFlg1=           0
         NFxFlg=           0 DoJE=T BraDBF=F KetDBF=T FulRan=T
         wScrn=  0.000000 ICntrl=       500 IOpCl=  0 I1Cent=   200000004 NGrid=           0
         NMat0=    1 NMatS0=      1 NMatT0=    0 NMatD0=    1 NMtDS0=    0 NMtDT0=    0
 Petite list used in FoFCou.
 Harris En= -1053.04185148083    
 Leave Link  401 at Tue Jul 27 14:31:23 2021, MaxMem=  7516192768 cpu:              40.2 elap:               1.7
 (Enter /PARA/pp801/luchenlin/g16/l502.exe)
 Integral symmetry usage will be decided dynamically.
 Closed shell SCF:
 Using DIIS extrapolation, IDIIS=  1040.
 NGot=  7516192768 LenX=  7515982929 LenY=  7515883263
 Requested convergence on RMS density matrix=1.00D-08 within 128 cycles.
 Requested convergence on MAX density matrix=1.00D-06.
 Requested convergence on             energy=1.00D-06.
 No special actions if energy rises.
 Fock matrices will be formed incrementally for  20 cycles.

 Cycle   1  Pass 1  IDiag  1:
 FoFJK:  IHMeth= 1 ICntrl=       0 DoSepK=F KAlg= 0 I1Cent=           0 FoldK=F
 IRaf= 870000000 NMat=       1 IRICut=       1 DoRegI=T DoRafI=F ISym2E= 0 IDoP0=0 IntGTp=1.
 FoFCou: FMM=F IPFlag=           0 FMFlag=      100000 FMFlg1=           0
         NFxFlg=           0 DoJE=F BraDBF=F KetDBF=F FulRan=T
         wScrn=  0.000000 ICntrl=         0 IOpCl=  0 I1Cent=           0 NGrid=           0
         NMat0=    1 NMatS0=      1 NMatT0=    0 NMatD0=    1 NMtDS0=    0 NMtDT0=    0
 Symmetry not used in FoFCou.
 Defaulting to unpruned grid for atomic number  79.
 Defaulting to unpruned grid for atomic number  79.
 Defaulting to unpruned grid for atomic number  79.
 Defaulting to unpruned grid for atomic number  79.
 Defaulting to unpruned grid for atomic number  79.
 Defaulting to unpruned grid for atomic number  79.
 Defaulting to unpruned grid for atomic number  79.
 Defaulting to unpruned grid for atomic number  79.
 Defaulting to unpruned grid for atomic number  79.
 Defaulting to unpruned grid for atomic number  79.
 Defaulting to unpruned grid for atomic number  79.
 Defaulting to unpruned grid for atomic number  79.
 Defaulting to unpruned grid for atomic number  79.
 Defaulting to unpruned grid for atomic number  79.
 Defaulting to unpruned grid for atomic number  79.
 Defaulting to unpruned grid for atomic number  79.
 Defaulting to unpruned grid for atomic number  79.
 Defaulting to unpruned grid for atomic number  79.
 Defaulting to unpruned grid for atomic number  79.
 Defaulting to unpruned grid for atomic number  79.
 Defaulting to unpruned grid for atomic number  79.
 Defaulting to unpruned grid for atomic number  79.
 Defaulting to unpruned grid for atomic number  79.
 Defaulting to unpruned grid for atomic number  79.
 E= -1053.10029662520    
 DIIS: error= 8.86D-04 at cycle   1 NSaved=   1.
 NSaved= 1 IEnMin= 1 EnMin= -1053.10029662520     IErMin= 1 ErrMin= 8.86D-04
 ErrMax= 8.86D-04  0.00D+00 EMaxC= 1.00D-01 BMatC= 3.23D-04 BMatP= 3.23D-04
 IDIUse=3 WtCom= 9.91D-01 WtEn= 8.86D-03
 Coeff-Com:  0.100D+01
 Coeff-En:   0.100D+01
 Coeff:      0.100D+01
 Gap=     0.783 Goal=   None    Shift=    0.000
 RMSDP=8.59D-05 MaxDP=1.51D-03              OVMax= 6.06D-03

 Cycle   2  Pass 1  IDiag  1:
 RMSU=  8.59D-05    CP:  1.00D+00
 E= -1053.10083893370     Delta-E=       -0.000542308501 Rises=F Damp=F
 DIIS: error= 1.10D-04 at cycle   2 NSaved=   2.
 NSaved= 2 IEnMin= 2 EnMin= -1053.10083893370     IErMin= 2 ErrMin= 1.10D-04
 ErrMax= 1.10D-04  0.00D+00 EMaxC= 1.00D-01 BMatC= 5.51D-06 BMatP= 3.23D-04
 IDIUse=3 WtCom= 9.99D-01 WtEn= 1.10D-03
 Coeff-Com: -0.629D-01 0.106D+01
 Coeff-En:   0.000D+00 0.100D+01
 Coeff:     -0.628D-01 0.106D+01
 Gap=     0.135 Goal=   None    Shift=    0.000
 RMSDP=1.70D-05 MaxDP=1.06D-03 DE=-5.42D-04 OVMax= 9.91D-04

 Cycle   3  Pass 1  IDiag  1:
 RMSU=  1.57D-05    CP:  1.00D+00  1.07D+00
 E= -1053.10084563830     Delta-E=       -0.000006704599 Rises=F Damp=F
 DIIS: error= 1.22D-04 at cycle   3 NSaved=   3.
 NSaved= 3 IEnMin= 3 EnMin= -1053.10084563830     IErMin= 2 ErrMin= 1.10D-04
 ErrMax= 1.22D-04  0.00D+00 EMaxC= 1.00D-01 BMatC= 3.75D-06 BMatP= 5.51D-06
 IDIUse=3 WtCom= 9.99D-01 WtEn= 1.22D-03
 Coeff-Com: -0.404D-01 0.512D+00 0.529D+00
 Coeff-En:   0.000D+00 0.000D+00 0.100D+01
 Coeff:     -0.403D-01 0.511D+00 0.529D+00
 Gap=     0.135 Goal=   None    Shift=    0.000
 RMSDP=1.01D-05 MaxDP=8.87D-04 DE=-6.70D-06 OVMax= 7.18D-04

 Cycle   4  Pass 1  IDiag  1:
 RMSU=  6.31D-06    CP:  1.00D+00  1.10D+00  5.18D-01
 E= -1053.10084889126     Delta-E=       -0.000003252961 Rises=F Damp=F
 DIIS: error= 3.24D-05 at cycle   4 NSaved=   4.
 NSaved= 4 IEnMin= 4 EnMin= -1053.10084889126     IErMin= 4 ErrMin= 3.24D-05
 ErrMax= 3.24D-05  0.00D+00 EMaxC= 1.00D-01 BMatC= 6.03D-07 BMatP= 3.75D-06
 IDIUse=1 WtCom= 1.00D+00 WtEn= 0.00D+00
 Coeff-Com: -0.123D-01 0.124D+00 0.299D+00 0.589D+00
 Coeff:     -0.123D-01 0.124D+00 0.299D+00 0.589D+00
 Gap=     0.135 Goal=   None    Shift=    0.000
 RMSDP=3.62D-06 MaxDP=3.32D-04 DE=-3.25D-06 OVMax= 2.42D-04

 Cycle   5  Pass 1  IDiag  1:
 RMSU=  1.80D-06    CP:  1.00D+00  1.10D+00  6.59D-01  6.57D-01
 E= -1053.10084947942     Delta-E=       -0.000000588154 Rises=F Damp=F
 DIIS: error= 9.52D-06 at cycle   5 NSaved=   5.
 NSaved= 5 IEnMin= 5 EnMin= -1053.10084947942     IErMin= 5 ErrMin= 9.52D-06
 ErrMax= 9.52D-06  0.00D+00 EMaxC= 1.00D-01 BMatC= 5.57D-08 BMatP= 6.03D-07
 IDIUse=1 WtCom= 1.00D+00 WtEn= 0.00D+00
 Coeff-Com: -0.271D-02 0.163D-01 0.108D+00 0.309D+00 0.570D+00
 Coeff:     -0.271D-02 0.163D-01 0.108D+00 0.309D+00 0.570D+00
 Gap=     0.135 Goal=   None    Shift=    0.000
 RMSDP=8.58D-07 MaxDP=3.34D-05 DE=-5.88D-07 OVMax= 6.55D-05

 Cycle   6  Pass 1  IDiag  1:
 RMSU=  6.35D-07    CP:  1.00D+00  1.10D+00  6.62D-01  7.17D-01  7.63D-01
 E= -1053.10084952312     Delta-E=       -0.000000043698 Rises=F Damp=F
 DIIS: error= 4.24D-06 at cycle   6 NSaved=   6.
 NSaved= 6 IEnMin= 6 EnMin= -1053.10084952312     IErMin= 6 ErrMin= 4.24D-06
 ErrMax= 4.24D-06  0.00D+00 EMaxC= 1.00D-01 BMatC= 1.01D-08 BMatP= 5.57D-08
 IDIUse=1 WtCom= 1.00D+00 WtEn= 0.00D+00
 Coeff-Com:  0.225D-03-0.967D-02 0.174D-01 0.929D-01 0.340D+00 0.560D+00
 Coeff:      0.225D-03-0.967D-02 0.174D-01 0.929D-01 0.340D+00 0.560D+00
 Gap=     0.135 Goal=   None    Shift=    0.000
 RMSDP=3.66D-07 MaxDP=1.48D-05 DE=-4.37D-08 OVMax= 2.55D-05

 Cycle   7  Pass 1  IDiag  1:
 RMSU=  1.93D-07    CP:  1.00D+00  1.10D+00  6.62D-01  7.37D-01  7.96D-01
                    CP:  5.66D-01
 E= -1053.10084953153     Delta-E=       -0.000000008416 Rises=F Damp=F
 DIIS: error= 1.22D-06 at cycle   7 NSaved=   7.
 NSaved= 7 IEnMin= 7 EnMin= -1053.10084953153     IErMin= 7 ErrMin= 1.22D-06
 ErrMax= 1.22D-06  0.00D+00 EMaxC= 1.00D-01 BMatC= 9.77D-10 BMatP= 1.01D-08
 IDIUse=1 WtCom= 1.00D+00 WtEn= 0.00D+00
 Coeff-Com:  0.353D-03-0.705D-02 0.691D-03 0.269D-01 0.149D+00 0.325D+00
 Coeff-Com:  0.505D+00
 Coeff:      0.353D-03-0.705D-02 0.691D-03 0.269D-01 0.149D+00 0.325D+00
 Coeff:      0.505D+00
 Gap=     0.135 Goal=   None    Shift=    0.000
 RMSDP=1.24D-07 MaxDP=1.13D-05 DE=-8.42D-09 OVMax= 8.16D-06

 Cycle   8  Pass 1  IDiag  1:
 RMSU=  7.04D-08    CP:  1.00D+00  1.10D+00  6.65D-01  7.34D-01  8.05D-01
                    CP:  6.30D-01  6.35D-01
 E= -1053.10084953246     Delta-E=       -0.000000000929 Rises=F Damp=F
 DIIS: error= 1.96D-07 at cycle   8 NSaved=   8.
 NSaved= 8 IEnMin= 8 EnMin= -1053.10084953246     IErMin= 8 ErrMin= 1.96D-07
 ErrMax= 1.96D-07  0.00D+00 EMaxC= 1.00D-01 BMatC= 3.84D-11 BMatP= 9.77D-10
 IDIUse=1 WtCom= 1.00D+00 WtEn= 0.00D+00
[truncated: 307,307 more chars]
